# Supplementary material for: A disease-associated gene desert directs macrophage inflammation through ETS2
Source: Nature. 2024 Jun 5;630(8016):447–56. doi: 10.1038/s41586-024-07501-1 (PMC11168933; doi:10.1038/s41586-024-07501-1)
Supplement: Supplementary file 3 — Supplementary Table 1: differentially expressed genes in primary macrophages after ETS2 or chr21q22 CRISPR–Cas9 editing. Supplementary Table 2: differentially expressed genes in primary macrophages after ETS2 overexpression. Supplementary Table 3: the primers and gRNA sequences used in this study. [file 41586_2024_7501_MOESM3_ESM.xlsx]

## Sheet: Table S1_loss-of-function
		ETS2 gRNA 1						ETS2 gRNA 2						ch21q22 deletion
EnsemblID	geneID	logFC	AveExpr	t	P.Value	adj.P.Val	B	logFC	AveExpr	t	P.Value	adj.P.Val	B	logFC	AveExpr	t	P.Value	adj.P.Val	B
ENSG00000157557	ETS2	-1.83919	6.93186	-15.8087	1.86e-13	2.26e-09	20.4188	-0.146493	6.93186	-1.26431	0.219415	0.443652	-5.74938	-0.237574	7.4109	-1.83799	0.085183	0.323068	-4.708
ENSG00000106034	CPED1	-1.15551	2.91804	-10.4583	5.61e-10	3.4e-06	12.5212	-0.7402	2.91804	-6.76481	8.71e-07	0.000508717	5.73846	-0.562693	2.96321	-3.27685	0.00487827	0.0863448	-1.96668
ENSG00000131018	SYNE1	-0.948974	5.36689	-10.0844	1.09e-09	4.42e-06	12.333	-0.879607	5.36689	-9.3626	4.13e-09	4.56e-05	10.9339	-0.61033	5.19126	-4.4848	0.000397962	0.0322544	0.259226
ENSG00000104894	CD37	-0.6491	5.45939	-8.71332	1.45e-08	4.4e-05	9.86042	-0.544629	5.45939	-7.31799	2.59e-07	0.000392481	7.06015	-0.243784	5.33104	-2.40565	0.0289416	0.193545	-3.66773
ENSG00000143110	C1orf162	-1.09593	3.84117	-8.2788	3.46e-08	8.39e-05	8.99194	-0.872333	3.84117	-6.60756	1.24e-06	0.000519175	5.54321	-0.545875	3.75861	-3.50705	0.00301738	0.0665833	-1.54479
ENSG00000104043	ATP8B4	-1.06292	5.44438	-8.04026	5.63e-08	8.48e-05	8.54057	-0.912553	5.44438	-6.91525	6.23e-07	0.000473176	6.21558	-0.609885	5.29026	-4.47818	0.000403371	0.0322544	0.24986
ENSG00000064886	CHI3L2	-1.32926	2.10484	-7.90793	7.41e-08	8.48e-05	7.87374	-0.9836	2.10484	-5.90927	6.15e-06	0.00111288	3.79119	-0.381847	2.12675	-1.79241	0.0924789	0.336889	-4.21923
ENSG00000164691	TAGAP	-0.912903	3.00992	-7.8988	7.55e-08	8.48e-05	8.03381	-1.00164	3.00992	-8.68672	1.53e-08	6.18e-05	9.04965	-0.550364	3.24308	-2.8029	0.0130004	0.132782	-2.7594
ENSG00000111961	SASH1	-1.00727	3.19684	-7.87741	7.89e-08	8.48e-05	8.10174	-0.968749	3.19684	-7.61013	1.38e-07	0.00024011	7.38678	-0.461291	3.41832	-2.86998	0.0113304	0.125815	-2.67382
ENSG00000139572	GPR84	-1.52744	4.1844	-7.85638	8.25e-08	8.48e-05	8.15661	-1.21144	4.1844	-6.25965	2.73e-06	0.000741463	4.79542	-0.721504	4.16382	-4.50347	0.000383093	0.0322544	0.220419
ENSG00000132965	ALOX5AP	-0.579422	6.33558	-7.82043	8.89e-08	8.48e-05	8.0891	-0.502601	6.33558	-6.78752	8.28e-07	0.000508717	5.94317	-0.269431	6.65719	-3.09539	0.00711438	0.102446	-2.46042
ENSG00000115008	IL1A	-1.31982	4.89207	-7.8203	8.89e-08	8.48e-05	8.09735	-1.00518	4.89207	-5.9724	5.31e-06	0.00106943	4.16532	-0.726568	4.58784	-4.18628	0.000734393	0.0391559	-0.312724
ENSG00000161955	TNFSF13	-1.10463	3.85621	-7.78513	9.57e-08	8.48e-05	8.002	-1.01728	3.85621	-7.18945	3.42e-07	0.000414852	6.71461	-0.321837	3.79855	-1.69278	0.110368	0.370662	-4.51995
ENSG00000105383	CD33	-1.02261	3.99119	-7.7163	1.11e-07	8.48e-05	7.86446	-0.709656	3.99119	-5.3888	2.1e-05	0.0019592	2.87308	-0.756696	3.70653	-5.00217	0.000140404	0.0289913	0.954019
ENSG00000259207	ITGB3	-1.21566	3.09788	-7.70012	1.14e-07	8.48e-05	7.77375	-1.42772	3.09788	-9.05049	7.5e-09	4.56e-05	9.95082	-0.326855	3.44791	-2.14578	0.0479937	0.246026	-3.93207
ENSG00000175471	MCTP1	-0.937276	5.9655	-7.69283	1.16e-07	8.48e-05	7.83048	-0.867598	5.9655	-7.12792	3.91e-07	0.000431274	6.66574	-0.473964	6.03848	-4.47519	0.000405835	0.0322544	0.238034
ENSG00000239697	TNFSF12	-0.872228	3.38431	-7.54378	1.59e-07	9.96e-05	7.46437	-0.900959	3.38431	-7.8138	9.01e-08	0.000218907	7.78958	-0.43209	3.52825	-2.84338	0.0119661	0.128463	-2.71173
ENSG00000185905	C16orf54	-0.98936	2.46486	-7.53018	1.64e-07	9.96e-05	7.32171	-0.740282	2.46486	-5.66195	1.1e-05	0.00148398	3.38489	-0.584859	2.44453	-2.37173	0.0309458	0.199366	-3.42404
ENSG00000277632	CCL3	-0.910382	5.0125	-7.42688	2.05e-07	0.000112914	7.28808	-0.702275	5.0125	-5.74167	9.1e-06	0.00136695	3.64855	-0.339729	4.75842	-2.17753	0.0451603	0.237812	-3.91459
ENSG00000143369	ECM1	-1.05478	3.04634	-7.37637	2.28e-07	0.000120015	7.15324	-0.978242	3.04634	-6.8529	7.16e-07	0.000508717	5.98115	-0.25234	2.9335	-1.14212	0.270631	0.568241	-5.03981
ENSG00000154122	ANKH	-1.06162	4.98697	-7.34025	2.46e-07	0.000120015	7.11105	-0.900166	4.98697	-6.24753	2.81e-06	0.000741463	4.77425	-0.452708	5.3674	-4.08773	0.000900344	0.0423401	-0.485374
ENSG00000163220	S100A9	-1.14082	7.08178	-7.32989	2.52e-07	0.000120015	7.06131	-0.927557	7.08178	-5.96005	5.46e-06	0.00106943	4.11429	-0.397825	7.0399	-3.70507	0.00199555	0.0573588	-1.27622
ENSG00000113140	SPARC	-1.11593	5.75318	-7.3034	2.67e-07	0.000120015	7.01236	-1.0249	5.75318	-6.71077	9.83e-07	0.000518806	5.77842	-0.214322	6.25134	-1.29088	0.215547	0.512555	-5.42502
ENSG00000005844	ITGAL	-0.771418	5.50415	-7.20309	3.32e-07	0.000128978	6.80967	-0.722177	5.50415	-6.75066	8.99e-07	0.000508717	5.86564	-0.256262	5.59102	-2.6674	0.0171315	0.151306	-3.22287
ENSG00000159314	ARHGAP27	-0.771289	4.03087	-7.20117	3.33e-07	0.000128978	6.80984	-0.658467	4.03087	-6.16899	3.36e-06	0.00080119	4.58248	-0.410477	3.73782	-2.20169	0.0431086	0.232259	-3.73203
ENSG00000251230	MIR3945HG	-0.834542	2.22723	-7.19799	3.35e-07	0.000128978	6.61854	-0.817173	2.22723	-7.06711	4.46e-07	0.000449606	6.08825	-0.371666	2.29314	-1.75161	0.0994726	0.349941	-4.29078
ENSG00000168461	RAB31	-0.47633	8.27207	-7.18394	3.46e-07	0.000128978	6.75041	-0.464162	8.27207	-6.99893	5.18e-07	0.000449606	6.39392	-0.236777	8.31761	-2.5678	0.0209457	0.166985	-3.46902
ENSG00000125810	CD93	-1.47434	6.49774	-7.17297	3.54e-07	0.000128978	6.73272	-1.09095	6.49774	-5.31317	2.52e-05	0.00213669	2.63959	-0.629202	6.48361	-4.76655	0.000224862	0.0290554	0.783627
ENSG00000197046	SIGLEC15	-1.18213	2.05554	-7.13815	3.82e-07	0.000128978	6.46075	-1.30305	2.05554	-7.88896	7.7e-08	0.000218907	7.45723	-0.257075	2.50969	-1.07124	0.300357	0.596859	-5.03711
ENSG00000135048	CEMIP2	-0.551872	5.74143	-7.12905	3.9e-07	0.000128978	6.64845	-0.489465	5.74143	-6.32975	2.33e-06	0.000689084	4.95081	-0.351966	5.77023	-2.52061	0.0230248	0.174021	-3.47923
ENSG00000182541	LIMK2	-1.13615	5.03924	-7.11516	4.02e-07	0.000128978	6.63884	-0.872384	5.03924	-5.4851	1.67e-05	0.00172399	3.08016	-0.581079	5.05733	-3.83248	0.00152999	0.0513264	-0.960203
ENSG00000179630	LACC1	-0.732184	6.65898	-7.113	4.04e-07	0.000128978	6.6009	-0.654268	6.65898	-6.35878	2.18e-06	0.000670779	5.0076	-0.505562	6.38239	-5.33549	7.29e-05	0.026463	1.83257
ENSG00000167528	ZNF641	-0.704193	3.88905	-6.96115	5.63e-07	0.000175405	6.31361	-0.647014	3.88905	-6.4132	1.92e-06	0.000623616	5.11572	-0.437759	3.78735	-2.90328	0.0105809	0.121877	-2.60268
ENSG00000155629	PIK3AP1	-0.634915	8.06156	-6.93762	5.93e-07	0.000180138	6.21965	-0.635651	8.06156	-6.944	5.85e-07	0.000473176	6.27722	-0.407018	7.84815	-4.47759	0.000403852	0.0322544	0.221682
ENSG00000145335	SNCA	-1.00275	3.06885	-6.90907	6.32e-07	0.000187194	6.18782	-0.935177	3.06885	-6.46358	1.72e-06	0.000599208	5.17512	-0.915161	2.95454	-4.73367	0.000240252	0.0290554	0.362479
ENSG00000166068	SPRED1	-0.750663	5.41474	-6.81474	7.79e-07	0.000225281	5.96771	-0.621913	5.41474	-5.65159	1.13e-05	0.00148398	3.42915	-0.329969	5.39044	-3.00413	0.00859419	0.111223	-2.55541
ENSG00000183023	SLC8A1	-0.935096	6.22029	-6.80086	8.04e-07	0.000226944	5.93092	-0.898403	6.22029	-6.53883	1.45e-06	0.000566647	5.40604	-0.484418	6.50382	-3.9391	0.00122554	0.0470982	-0.790196
ENSG00000150337	FCGR1A	-0.999737	3.39031	-6.75885	8.82e-07	0.000243562	5.87968	-0.728568	3.39031	-4.93223	6.29e-05	0.00324311	1.82357	-0.1975	3.26311	-1.07337	0.299431	0.595475	-5.22058
ENSG00000135636	DYSF	-1.23559	3.0591	-6.70278	1e-06	0.000264081	5.73276	-1.08364	3.0591	-5.90038	6.27e-06	0.00111288	3.95128	-0.217167	1.93609	-0.983153	0.340536	0.633384	-5.03898
ENSG00000167613	LAIR1	-1.16266	6.00811	-6.6651	1.09e-06	0.000277859	5.6303	-0.859623	6.00811	-4.93246	6.29e-05	0.00324311	1.75547	-0.557367	5.93645	-5.17437	9.99e-05	0.0277464	1.53421
ENSG00000163735	CXCL5	-1.14222	10.0402	-6.66111	1.1e-06	0.000277859	5.64365	-0.895173	10.0402	-5.21616	3.17e-05	0.00229461	2.44319	-0.508397	9.34904	-4.89108	0.000175176	0.0290554	1.01251
ENSG00000271503	CCL5	-1.06854	4.56135	-6.56708	1.36e-06	0.00033634	5.45201	-0.968071	4.56135	-5.96201	5.44e-06	0.00106943	4.14663	-0.526536	4.88969	-4.35918	0.000514544	0.0357064	0.0156181
ENSG00000108984	MAP2K6	-1.33532	1.6228	-6.55803	1.39e-06	0.000336416	5.14186	-1.04493	1.6228	-5.16919	3.55e-05	0.00239737	2.14709	-0.139813	1.78061	-0.504003	0.621302	0.827041	-5.30019
ENSG00000091831	ESR1	-0.853318	2.08216	-6.54765	1.42e-06	0.000337639	5.35046	-0.610483	2.08216	-4.71036	0.000107759	0.00445112	1.33859	-0.416987	1.95375	-1.61039	0.127357	0.398307	-4.4185
ENSG00000268500	SIGLEC5	-1.12761	3.28108	-6.5318	1.47e-06	0.000343222	5.38683	-0.924816	3.28108	-5.38616	2.11e-05	0.0019592	2.86001	-0.604784	3.3558	-3.11474	0.00683439	0.100117	-2.24483
ENSG00000050438	SLC4A8	-0.83256	3.72657	-6.41999	1.89e-06	0.000433934	5.15196	-0.815767	3.72657	-6.30504	2.46e-06	0.000711792	4.86307	-0.628052	3.28796	-3.19844	0.00574341	0.0927658	-2.1012
ENSG00000183762	KREMEN1	-0.711077	4.46873	-6.39921	1.99e-06	0.00044652	5.10568	-0.600166	4.46873	-5.4204	1.95e-05	0.00189227	2.94415	-0.388286	4.29955	-2.96576	0.00930292	0.115407	-2.54971
ENSG00000121858	TNFSF10	-1.24739	2.66888	-6.38801	2.04e-06	0.000447051	4.97876	-1.20036	2.66888	-6.18197	3.27e-06	0.00080119	4.36769	-0.698698	3.26141	-3.07162	0.00747372	0.104926	-2.31644
ENSG00000177575	CD163	-2.62428	5.10687	-6.37727	2.09e-06	0.000447051	5.00528	-1.8076	5.10687	-4.40254	0.000227983	0.00681022	0.532875	-0.832384	5.33244	-5.6317	4.12e-05	0.0241228	2.10508
ENSG00000101000	PROCR	-0.635791	4.05558	-6.37496	2.1e-06	0.000447051	5.03136	-0.615016	4.05558	-6.17399	3.33e-06	0.00080119	4.61501	-0.0883133	3.81887	-0.550971	0.589458	0.811487	-5.78461
ENSG00000164292	RHOBTB3	-0.701156	3.12572	-6.34718	2.24e-06	0.000465004	4.96335	-0.648188	3.12572	-5.8909	6.42e-06	0.00111299	3.89722	-0.285801	2.90582	-1.32472	0.204344	0.501933	-4.88844
ENSG00000187193	MT1X	-1.03114	1.65719	-6.3426	2.26e-06	0.000465004	4.71567	-1.04515	1.65719	-6.44841	1.78e-06	0.000599208	4.57579	-0.545307	1.89319	-1.86046	0.0817783	0.317911	-4.10368
ENSG00000125148	MT2A	-0.843933	4.17595	-6.33375	2.31e-06	0.000466592	4.96028	-0.751482	4.17595	-5.65934	1.11e-05	0.00148398	3.47701	-0.285728	4.35509	-1.65754	0.117379	0.383599	-4.69499
ENSG00000023892	DEF6	-0.802535	4.98511	-6.32164	2.37e-06	0.000471822	4.89504	-0.779716	4.98511	-6.1491	3.52e-06	0.000822674	4.55765	-0.316384	4.79064	-2.64206	0.0180332	0.155096	-3.14825
ENSG00000172349	IL16	-0.800489	4.8629	-6.29847	2.5e-06	0.000486984	4.8602	-0.701224	4.8629	-5.53146	1.5e-05	0.00167192	3.18146	-0.432428	4.88825	-2.72407	0.0152691	0.143176	-2.98836
ENSG00000123104	ITPR2	-0.811975	7.63853	-6.28935	2.55e-06	0.000486984	4.77813	-0.77053	7.63853	-5.96845	5.35e-06	0.00106943	4.13241	-0.460405	7.5579	-3.5831	0.00257424	0.0623796	-1.51817
ENSG00000149131	SERPING1	-0.842832	2.24768	-6.28685	2.57e-06	0.000486984	4.79819	-0.970097	2.24768	-7.24285	3.04e-07	0.000410465	6.45151	-0.771068	2.36386	-2.79321	0.0132609	0.134012	-2.80909
ENSG00000114541	FRMD4B	-0.797023	4.42103	-6.23044	2.92e-06	0.00054574	4.71011	-0.791673	4.42103	-6.20004	3.13e-06	0.000799792	4.67201	-0.395149	4.40429	-2.88751	0.0109297	0.123585	-2.67719
ENSG00000123329	ARHGAP9	-0.938271	5.06587	-6.20505	3.1e-06	0.000561977	4.63585	-0.753136	5.06587	-4.99171	5.45e-05	0.00298112	1.92968	-0.357989	4.8354	-2.66191	0.0173231	0.152003	-3.09773
ENSG00000050730	TNIP3	-1.00016	5.52357	-6.2045	3.1e-06	0.000561977	4.61621	-0.8333	5.52357	-5.17783	3.48e-05	0.00239322	2.34325	-0.483364	5.55878	-3.94583	0.0012085	0.0467873	-0.762423
ENSG00000134516	DOCK2	-0.539906	7.79705	-6.19169	3.19e-06	0.00057029	4.5568	-0.579469	7.79705	-6.64487	1.14e-06	0.000519175	5.63252	-0.41441	7.66894	-4.23246	0.000667671	0.0385424	-0.251917
ENSG00000139629	GALNT6	-0.614549	4.95603	-6.16404	3.4e-06	0.000598985	4.54783	-0.656542	4.95603	-6.59214	1.28e-06	0.000519175	5.52375	-0.393152	4.67772	-3.20674	0.00564505	0.0917717	-2.12429
ENSG00000197321	SVIL	-0.928653	6.19813	-6.14422	3.56e-06	0.000606462	4.46906	-0.86694	6.19813	-5.74088	9.12e-06	0.00136695	3.62892	-0.44777	6.17887	-3.37139	0.0040054	0.0779128	-1.88712
ENSG00000082074	FYB1	-0.762806	6.85277	-6.14021	3.6e-06	0.000606462	4.44234	-0.689548	6.85277	-5.55083	1.43e-05	0.00166806	3.18177	-0.525866	6.65471	-4.31696	0.000561119	0.0364496	-0.0604295
ENSG00000198876	DCAF12	-0.63208	4.42566	-6.10852	3.87e-06	0.000634889	4.4403	-0.571784	4.42566	-5.53574	1.48e-05	0.00167192	3.19441	-0.24342	4.26477	-1.65024	0.118879	0.385569	-4.64044
ENSG00000163154	TNFAIP8L2	-0.881444	3.59881	-6.08103	4.12e-06	0.000658774	4.40729	-0.853899	3.59881	-5.8978	6.31e-06	0.00111288	3.99526	-0.516146	3.64139	-2.95999	0.00941428	0.116354	-2.4973
ENSG00000254415	SIGLEC14	-1.04303	3.41706	-6.05863	4.34e-06	0.000682838	4.36054	-0.907324	3.41706	-5.28489	2.69e-05	0.00218419	2.64033	-0.631646	3.59806	-2.88959	0.0108831	0.12357	-2.61426
ENSG00000174130	TLR6	-0.705189	4.31676	-6.05433	4.39e-06	0.000682838	4.33068	-0.554085	4.31676	-4.77231	9.27e-05	0.00406435	1.45963	-0.415422	4.32826	-2.38401	0.0302058	0.197145	-3.52629
ENSG00000143546	S100A8	-1.0511	6.01536	-6.03776	4.56e-06	0.00069186	4.22508	-0.775058	6.01536	-4.45786	0.000199228	0.00626793	0.646768	-0.381351	5.91325	-3.21454	0.00555419	0.0910544	-2.19833
ENSG00000103811	CTSH	-0.764503	8.74778	-6.03775	4.56e-06	0.00069186	4.21486	-0.666013	8.74778	-5.2576	2.87e-05	0.00222671	2.50913	-0.399277	8.84075	-3.56784	0.00265763	0.0631873	-1.55402
ENSG00000110934	BIN2	-0.576281	6.21251	-6.02596	4.68e-06	0.000702279	4.19062	-0.538206	6.21251	-5.63043	1.18e-05	0.00152087	3.37096	-0.326325	5.99466	-3.17531	0.00602642	0.094432	-2.26236
ENSG00000173482	PTPRM	-0.75834	3.46166	-5.99705	5.01e-06	0.000741889	4.22093	-0.750496	3.46166	-5.93939	5.73e-06	0.00108708	4.08486	-0.443594	3.41535	-2.59068	0.0200034	0.163466	-3.09938
ENSG00000119772	DNMT3A	-0.506329	3.74897	-5.94115	5.71e-06	0.000819401	4.0994	-0.386227	3.74897	-4.55144	0.000158617	0.00556807	0.985335	-0.259019	3.44838	-1.55535	0.139914	0.419536	-4.64382
ENSG00000124357	NAGK	-0.533488	5.45856	-5.93893	5.74e-06	0.000819401	4.01735	-0.504563	5.45856	-5.62366	1.2e-05	0.00152087	3.3722	-0.458276	5.15725	-3.41014	0.0036942	0.0747561	-1.76863
ENSG00000124731	TREM1	-1.33209	4.97398	-5.92612	5.91e-06	0.000828101	3.98625	-0.97628	4.97398	-4.34997	0.000259156	0.007298	0.413347	-0.705105	4.95779	-5.21214	9.28e-05	0.0277464	1.52454
ENSG00000168995	SIGLEC7	-0.825779	4.78672	-5.92442	5.93e-06	0.000828101	4.0075	-0.728497	4.78672	-5.23693	3.02e-05	0.0022494	2.50253	-0.303917	4.70056	-2.25366	0.038985	0.221319	-3.7781
ENSG00000142185	TRPM2	-0.940274	6.29027	-5.9145	6.07e-06	0.000834255	3.94912	-0.767987	6.29027	-4.8382	7.9e-05	0.00373362	1.54542	-0.67808	6.02004	-4.21965	0.000685537	0.0385424	-0.24687
ENSG00000188786	MTF1	-0.416963	6.7751	-5.90128	6.26e-06	0.000834255	3.89723	-0.302626	6.7751	-4.28492	0.000303695	0.0079656	0.223283	-0.24273	6.80395	-2.40364	0.029057	0.193883	-3.75767
ENSG00000163739	CXCL1	-1.27625	6.95329	-5.89888	6.3e-06	0.000834255	3.8945	-0.867039	6.95329	-4.00757	0.000596857	0.0118049	-0.423116	-0.431385	6.48166	-3.77422	0.00172749	0.0539985	-1.12501
ENSG00000174125	TLR1	-0.754709	5.04686	-5.89877	6.3e-06	0.000834255	3.93546	-0.656462	5.04686	-5.13946	3.82e-05	0.00249255	2.26711	-0.472103	4.95633	-3.59601	0.00250575	0.0623562	-1.39394
ENSG00000171051	FPR1	-1.18091	6.1715	-5.89693	6.33e-06	0.000834255	3.89721	-1.02047	6.1715	-5.10008	4.2e-05	0.00262263	2.14663	-0.58176	6.3277	-4.2532	0.000639746	0.0382713	-0.185208
ENSG00000116016	EPAS1	-0.38691	6.00955	-5.88788	6.46e-06	0.000834255	3.87762	-0.299927	6.00955	-4.5671	0.000152683	0.005461	0.899251	-0.138572	6.03154	-1.34661	0.197347	0.494549	-5.3393
ENSG00000163874	ZC3H12A	-0.490243	6.13889	-5.88618	6.49e-06	0.000834255	3.87774	-0.456876	6.13889	-5.4897	1.65e-05	0.00172399	3.05333	-0.224301	5.9123	-2.10498	0.051876	0.25526	-4.2162
ENSG00000130755	GMFG	-0.641336	3.99401	-5.88148	6.56e-06	0.000834255	3.93244	-0.593954	3.99401	-5.4556	1.79e-05	0.0017829	3.01571	-0.233416	3.97508	-1.69327	0.110273	0.370547	-4.59431
ENSG00000244405	ETV5	-0.835186	5.66457	-5.87909	6.59e-06	0.000834255	3.88106	-0.809078	5.66457	-5.70135	1e-05	0.00144698	3.5493	-0.472444	5.58787	-4.70822	0.000252904	0.0290554	0.677735
ENSG00000089820	ARHGAP4	-0.814459	5.12366	-5.81201	7.72e-06	0.000937075	3.7362	-0.743874	5.12366	-5.31512	2.5e-05	0.00213669	2.67219	-0.258097	4.76534	-2.14348	0.0482053	0.246383	-3.9849
ENSG00000134215	VAV3	-0.747993	4.18073	-5.79671	8e-06	0.000953232	3.75556	-0.637974	4.18073	-4.96078	5.87e-05	0.0030997	1.89841	-0.600528	4.09643	-3.7663	0.00175625	0.0540117	-1.08619
ENSG00000093072	ADA2	-0.77462	6.09148	-5.79628	8.01e-06	0.000953232	3.66412	-0.729195	6.09148	-5.45885	1.78e-05	0.0017829	2.97786	-0.503703	6.08178	-3.83907	0.00150912	0.0507667	-0.970129
ENSG00000019169	MARCO	-1.42033	4.4562	-5.78343	8.25e-06	0.000972303	3.66343	-0.871594	4.4562	-3.54965	0.00180693	0.0229773	-1.43266	0.275161	4.15155	0.944814	0.359159	0.646742	-5.48533
ENSG00000143217	NECTIN4	-1.02093	2.58886	-5.76655	8.59e-06	0.000992952	3.69819	-0.89034	2.58886	-5.0559	4.67e-05	0.00275163	2.0899	-0.564821	2.74915	-2.15651	0.0470184	0.24322	-3.72629
ENSG00000172716	SLFN11	-0.761051	4.60775	-5.75453	8.83e-06	0.00101176	3.60994	-0.692908	4.60775	-5.24517	2.96e-05	0.00224654	2.51542	-0.705227	4.36133	-3.99232	0.00109728	0.0441957	-0.66077
ENSG00000107201	DDX58	-0.627118	3.7807	-5.74407	9.05e-06	0.00102725	3.65451	-0.665053	3.7807	-6.107	3.88e-06	0.000889564	4.44576	-0.642853	3.72955	-2.89865	0.0106821	0.122375	-2.60388
ENSG00000150636	CCDC102B	-0.756936	2.77798	-5.73452	9.26e-06	0.00104086	3.64447	-0.600591	2.77798	-4.57672	0.000149147	0.005461	1.05552	-0.259373	2.65044	-1.33449	0.201197	0.498539	-4.82509
ENSG00000012061	ERCC1	-0.565934	3.84742	-5.71854	9.61e-06	0.00106111	3.58985	-0.505335	3.84742	-5.11856	4.01e-05	0.00257074	2.26488	-0.225056	3.67636	-1.53872	0.143908	0.42459	-4.74745
ENSG00000127419	TMEM175	-0.62866	2.60787	-5.70801	9.85e-06	0.00107796	3.56468	-0.452146	2.60787	-4.12743	0.000445808	0.00977237	0.0639492	-0.339022	2.44332	-1.60258	0.129079	0.40111	-4.48373
ENSG00000163734	CXCL3	-0.904678	6.26414	-5.69058	1.03e-05	0.00111312	3.41701	-0.590792	6.26414	-3.71683	0.00120806	0.0182079	-1.09305	-0.200515	5.47628	-1.65579	0.117738	0.383925	-4.85129
ENSG00000128294	TPST2	-0.44638	4.55165	-5.68494	1.04e-05	0.00111805	3.47391	-0.417966	4.55165	-5.33229	2.4e-05	0.00208618	2.73045	-0.287745	4.46205	-2.239	0.04011	0.224114	-3.82585
ENSG00000135838	NPL	-0.469269	5.95186	-5.67594	1.06e-05	0.001132	3.39398	-0.30989	5.95186	-3.75223	0.00110898	0.0173999	-0.997973	-0.451466	5.76149	-4.22677	0.000675544	0.0385424	-0.226096
ENSG00000151715	TMEM45B	-0.845782	2.79978	-5.64947	1.13e-05	0.0011945	3.44761	-0.72249	2.79978	-4.84624	7.75e-05	0.00369029	1.64203	-0.517226	2.62879	-2.4874	0.0246043	0.180323	-3.26063
ENSG00000136490	LIMD2	-0.530541	4.05121	-5.62426	1.2e-05	0.00125686	3.36024	-0.398076	4.05121	-4.23129	0.000346111	0.00857536	0.218308	-0.283853	3.86569	-1.79497	0.0920549	0.336013	-4.39959
ENSG00000050405	LIMA1	-0.773429	3.9347	-5.61701	1.22e-05	0.00126768	3.33441	-1.0608	3.9347	-7.69888	1.15e-07	0.000232216	7.76546	-0.6873	3.68097	-4.28313	0.000601532	0.0371502	-0.230202
ENSG00000144959	NCEH1	-0.509707	6.08992	-5.60009	1.27e-05	0.00129727	3.20516	-0.482173	6.08992	-5.2994	2.6e-05	0.00217773	2.60653	-0.472479	5.95564	-4.75055	0.000232221	0.0290554	0.754337
ENSG00000143851	PTPN7	-0.482402	4.13145	-5.58949	1.3e-05	0.00131914	3.27604	-0.430527	4.13145	-4.9981	5.37e-05	0.00295682	1.97927	-0.48331	4.10887	-3.89526	0.00134252	0.0483618	-0.832188
ENSG00000157827	FMNL2	-0.601946	5.24089	-5.58206	1.33e-05	0.00133145	3.19084	-0.551263	5.24089	-5.11768	4.02e-05	0.00257074	2.2055	-0.181767	5.29585	-1.2102	0.244221	0.544089	-5.3995
ENSG00000166689	PLEKHA7	-1.18047	2.94097	-5.56994	1.37e-05	0.00135305	3.27745	-0.89051	2.94097	-4.2276	0.000349241	0.00861998	0.280258	-0.551126	3.04083	-2.73016	0.015081	0.142525	-2.87501
ENSG00000248477	NAIPP3	-0.911557	3.13418	-5.56834	1.37e-05	0.00135305	3.26534	-0.598925	3.13418	-3.68738	0.00129707	0.0190385	-0.896622	-0.51406	3.26791	-2.45202	0.0263995	0.18553	-3.32296
ENSG00000178726	THBD	-0.657682	5.44639	-5.54507	1.45e-05	0.00138645	3.11369	-0.596366	5.44639	-5.03448	4.92e-05	0.00282887	2.01909	-0.586279	5.03456	-4.60123	0.000314028	0.0297519	0.477785
ENSG00000100336	APOL4	-0.71814	2.8935	-5.54315	1.45e-05	0.00138645	3.2083	-0.717873	2.8935	-5.56387	1.39e-05	0.00166533	3.16504	-0.693275	2.69918	-3.1017	0.00702189	0.102124	-2.31304
ENSG00000187630	DHRS4L2	-0.55984	4.2081	-5.54172	1.46e-05	0.00138645	3.1445	-0.532033	4.2081	-5.27466	2.76e-05	0.00218419	2.59915	-0.251632	3.93541	-1.66546	0.115771	0.380289	-4.59905
ENSG00000186469	GNG2	-0.659337	3.5057	-5.54125	1.46e-05	0.00138645	3.21109	-0.495882	3.5057	-4.18944	0.000383286	0.0090617	0.181478	-0.395148	3.67969	-2.31768	0.0344107	0.208272	-3.56481
ENSG00000125753	VASP	-0.601774	7.59469	-5.52978	1.5e-05	0.00140278	3.0298	-0.505984	7.59469	-4.64889	0.000125128	0.00482398	1.07499	-0.259027	7.43923	-2.58199	0.0203565	0.164149	-3.44299
ENSG00000168404	MLKL	-0.628815	4.15956	-5.51338	1.56e-05	0.00144731	3.09549	-0.58394	4.15956	-5.13028	3.9e-05	0.00252049	2.27826	-0.560483	3.85678	-3.23444	0.00532882	0.0895065	-2.0253
ENSG00000013810	TACC3	-0.409894	5.12037	-5.50124	1.61e-05	0.00146725	3.03839	-0.426755	5.12037	-5.73575	9.23e-06	0.00136695	3.63982	-0.310908	4.95688	-2.83586	0.012152	0.128998	-2.82897
ENSG00000132405	TBC1D14	-0.509518	6.59901	-5.49314	1.64e-05	0.00147706	2.95185	-0.441827	6.59901	-4.7654	9.43e-05	0.00410355	1.35595	-0.332976	6.41222	-3.30476	0.00460256	0.0836308	-2.03742
ENSG00000197142	ACSL5	-0.622136	5.37847	-5.49216	1.64e-05	0.00147706	2.98662	-0.683653	5.37847	-6.03946	4.54e-06	0.000950524	4.31058	-0.481505	5.24736	-3.64432	0.00226531	0.059704	-1.31941
ENSG00000116574	RHOU	-0.607797	5.50964	-5.47104	1.73e-05	0.00149657	2.92991	-0.469311	5.50964	-4.23058	0.000346715	0.00857536	0.129638	-0.357085	5.35442	-3.15159	0.00633099	0.0966561	-2.28773
ENSG00000185722	ANKFY1	-0.318453	5.82595	-5.46982	1.73e-05	0.00149657	2.9254	-0.360456	5.82595	-6.19607	3.16e-06	0.000799792	4.65619	-0.356405	5.62866	-3.27597	0.0048872	0.0863448	-2.06094
ENSG00000133561	GIMAP6	-0.897836	2.6455	-5.46604	1.75e-05	0.00149657	3.04554	-0.627656	2.6455	-3.84229	0.000891678	0.0152406	-0.569151	-0.855256	2.75346	-3.88976	0.00135798	0.0483618	-1.16434
ENSG00000205060	SLC35B4	-0.586327	4.70401	-5.46538	1.75e-05	0.00149657	2.96765	-0.582054	4.70401	-5.43636	1.88e-05	0.00183635	2.96749	-0.299528	4.78851	-2.36055	0.0316342	0.201029	-3.67547
ENSG00000111348	ARHGDIB	-0.60828	8.24086	-5.46045	1.77e-05	0.00150363	2.87415	-0.568647	8.24086	-5.10299	4.17e-05	0.00262263	2.1462	-0.434001	8.04712	-4.78665	0.000215953	0.0290554	0.812461
ENSG00000173706	HEG1	-0.510013	4.15461	-5.45271	1.8e-05	0.00151046	2.95771	-0.413167	4.15461	-4.42788	0.00021433	0.00658944	0.662527	-0.392797	4.02249	-2.51044	0.023498	0.175067	-3.29394
ENSG00000157326	DHRS4	-0.496036	4.17777	-5.45131	1.81e-05	0.00151046	2.93626	-0.393718	4.17777	-4.33471	0.00026898	0.00744075	0.428051	-0.0643246	3.88663	-0.461587	0.650749	0.842864	-5.77379
ENSG00000100596	SPTLC2	-0.391765	5.65642	-5.44369	1.84e-05	0.00151046	2.85654	-0.388751	5.65642	-5.40547	2.02e-05	0.00192793	2.86315	-0.226826	5.64319	-2.22619	0.0411169	0.227172	-3.98034
ENSG00000197471	SPN	-0.728387	6.22344	-5.44331	1.84e-05	0.00151046	2.83657	-0.939671	6.22344	-7.02226	4.92e-07	0.000449606	6.44377	-0.506536	6.01796	-4.65868	0.00027953	0.0290612	0.583681
ENSG00000010295	IFFO1	-0.443967	5.07136	-5.43847	1.87e-05	0.00151046	2.89527	-0.280953	5.07136	-3.45072	0.00228996	0.0264938	-1.61497	-0.414915	4.64692	-3.19366	0.00580082	0.0928859	-2.12045
ENSG00000137491	SLCO2B1	-0.947249	6.93335	-5.43261	1.89e-05	0.0015105	2.80429	-0.828651	6.93335	-4.75255	9.73e-05	0.00413076	1.3208	-0.435211	6.66982	-3.23036	0.00537422	0.0898961	-2.19637
ENSG00000162946	DISC1	-0.900471	1.96892	-5.43154	1.9e-05	0.0015105	2.90669	-0.860261	1.96892	-5.21236	3.2e-05	0.00230191	2.29979	-0.692081	1.96678	-2.50022	0.0239824	0.177262	-3.23637
ENSG00000102755	FLT1	-0.885095	4.1149	-5.43014	1.9e-05	0.0015105	2.88714	-1.07621	4.1149	-6.60573	1.24e-06	0.000519175	5.54758	-0.275819	4.36799	-1.8115	0.0893585	0.330979	-4.48071
ENSG00000185291	IL3RA	-0.542596	5.22705	-5.41915	1.95e-05	0.00153056	2.8546	-0.449953	5.22705	-4.50548	0.000177403	0.00582746	0.817235	-0.60084	4.99108	-4.49936	0.000386317	0.0322544	0.278191
ENSG00000250687	NAIPP1	-0.885407	3.22018	-5.41163	1.99e-05	0.00154827	2.92205	-0.570321	3.22018	-3.51407	0.00196788	0.0241394	-1.27533	-0.581291	3.30806	-2.77933	0.0136423	0.134906	-2.79574
ENSG00000137752	CASP1	-0.487361	5.15233	-5.40127	2.04e-05	0.00156688	2.80262	-0.317753	5.15233	-3.53056	0.00189164	0.0234888	-1.44346	-0.128313	5.28085	-1.23696	0.2344	0.533979	-5.43566
ENSG00000197548	ATG7	-0.493833	5.93569	-5.39673	2.06e-05	0.00156977	2.74904	-0.410065	5.93569	-4.48628	0.000185896	0.00598813	0.721645	-0.342926	5.72642	-2.8914	0.0108426	0.123404	-2.79963
ENSG00000133574	GIMAP4	-0.513323	5.08451	-5.39261	2.08e-05	0.00156977	2.74549	-0.609607	5.08451	-6.40683	1.95e-06	0.000623616	5.12073	-0.515992	5.10391	-4.71212	0.00025092	0.0290554	0.680138
ENSG00000075303	SLC25A40	-0.385734	4.51567	-5.38399	2.12e-05	0.00158887	2.77816	-0.473473	4.51567	-6.6155	1.22e-06	0.000519175	5.56913	-0.295483	4.42788	-2.12033	0.0503831	0.251171	-4.02616
ENSG00000198829	SUCNR1	-0.925055	3.60004	-5.37825	2.15e-05	0.00158887	2.78907	-1.15952	3.60004	-6.73943	9.22e-07	0.000508717	5.81724	-0.773999	3.61241	-3.14042	0.00647954	0.0981142	-2.19698
ENSG00000125538	IL1B	-0.979652	9.88777	-5.37489	2.17e-05	0.00158887	2.69683	-0.761228	9.88777	-4.17357	0.000398397	0.00925073	-0.0111452	-0.414511	9.8632	-3.76937	0.00174505	0.0540117	-1.14703
ENSG00000244482	LILRA6	-0.609804	4.7531	-5.37486	2.17e-05	0.00158887	2.73108	-0.532857	4.7531	-4.70245	0.000109851	0.00449168	1.2578	-0.264516	4.59313	-2.10598	0.0517774	0.255085	-4.09301
ENSG00000033627	ATP6V0A1	-0.452614	5.98568	-5.36423	2.23e-05	0.00161189	2.66813	-0.511904	5.98568	-6.07012	4.23e-06	0.000934109	4.37242	-0.467817	5.79038	-4.74808	0.000233376	0.0290554	0.751789
ENSG00000130830	MPP1	-0.425938	5.63027	-5.36369	2.23e-05	0.00161189	2.66791	-0.423886	5.63027	-5.34098	2.35e-05	0.00208618	2.71359	-0.507299	5.30545	-4.22891	0.00067257	0.0385424	-0.216046
ENSG00000122122	SASH3	-0.569219	5.54948	-5.34678	2.32e-05	0.00165855	2.626	-0.627578	5.54948	-5.8971	6.32e-06	0.00111288	3.98322	-0.279495	5.46445	-2.41052	0.0286643	0.192816	-3.62799
ENSG00000138190	EXOC6	-0.546556	3.70148	-5.34267	2.34e-05	0.00166512	2.73887	-0.492347	3.70148	-4.82904	8.08e-05	0.00376097	1.61122	-0.452266	3.71892	-2.97511	0.00912508	0.114585	-2.5077
ENSG00000137462	TLR2	-1.34818	6.13732	-5.33904	2.37e-05	0.00166711	2.60444	-1.08355	6.13732	-4.29759	0.000294456	0.00791122	0.269453	-0.73132	6.32051	-6.34715	1.09e-05	0.0241228	3.56496
ENSG00000119321	FKBP15	-0.502526	7.2343	-5.32547	2.44e-05	0.00169537	2.55131	-0.523986	7.2343	-5.55244	1.42e-05	0.00166806	3.1843	-0.404413	6.95536	-3.78991	0.00167191	0.0533881	-1.10624
ENSG00000148680	HTR7	-1.1662	2.41805	-5.31787	2.49e-05	0.00171664	2.68464	-0.944941	2.41805	-4.33986	0.000265623	0.00736505	0.506781	-0.447484	2.537	-2.30787	0.0350776	0.210273	-3.53275
ENSG00000134531	EMP1	-0.540457	6.00302	-5.30248	2.58e-05	0.00175819	2.5109	-0.587426	6.00302	-5.7647	8.62e-06	0.00135993	3.67787	-0.43884	5.9184	-4.44158	0.000434668	0.0334089	0.173699
ENSG00000157227	MMP14	-0.768244	9.3757	-5.29893	2.6e-05	0.00175819	2.50282	-0.65718	9.3757	-4.53068	0.000166839	0.00564888	0.811043	-0.354057	9.39407	-3.29547	0.00469259	0.0845502	-2.076
ENSG00000142961	MOB3C	-0.575426	4.57489	-5.29639	2.62e-05	0.00175819	2.56897	-0.57702	4.57489	-5.3176	2.49e-05	0.00213669	2.69421	-0.404375	4.35843	-3.24794	0.00518103	0.0886897	-2.03917
ENSG00000214212	C19orf38	-0.546814	3.66569	-5.29617	2.62e-05	0.00175819	2.63621	-0.46616	3.66569	-4.52803	0.000167922	0.00564888	0.92874	-0.213255	3.63418	-1.33955	0.199582	0.497277	-4.9544
ENSG00000197249	SERPINA1	-1.10577	8.79216	-5.29351	2.64e-05	0.00175966	2.48604	-0.812614	8.79216	-3.88754	0.000798987	0.0141648	-0.699754	-0.369413	9.01139	-3.51505	0.0029674	0.0661404	-1.65649
ENSG00000204472	AIF1	-0.932609	6.14159	-5.28079	2.72e-05	0.00180419	2.45527	-0.782197	6.14159	-4.43053	0.000212951	0.00656364	0.570489	-0.561331	5.94893	-4.96238	0.00015196	0.0290554	1.14643
ENSG00000095303	PTGS1	-0.76444	5.22566	-5.27655	2.75e-05	0.00181267	2.48394	-0.638704	5.22566	-4.41514	0.000221089	0.00671201	0.570847	-0.507903	5.00688	-3.91845	0.0012793	0.047819	-0.79113
ENSG00000076356	PLXNA2	-1.03856	3.28367	-5.27263	2.77e-05	0.00181942	2.59194	-0.752675	3.28367	-3.84336	0.000889384	0.0152337	-0.550813	-0.680565	3.36588	-2.91258	0.0103804	0.121327	-2.57574
ENSG00000130816	DNMT1	-0.416178	7.1467	-5.26487	2.82e-05	0.00181942	2.40824	-0.414384	7.1467	-5.24273	2.98e-05	0.00224654	2.46718	-0.316498	6.92327	-3.1516	0.00633079	0.0966561	-2.35639
ENSG00000135047	CTSL	-0.613278	7.89802	-5.26381	2.83e-05	0.00181942	2.41373	-0.562277	7.89802	-4.82426	8.17e-05	0.00376097	1.49514	-0.428286	7.72373	-4.07621	0.000922072	0.0423401	-0.553558
ENSG00000132514	CLEC10A	-1.63123	5.10344	-5.23377	3.04e-05	0.0019348	2.47205	-1.42858	5.10344	-4.61241	0.00013674	0.00513744	1.10482	-0.838851	5.78049	-4.85251	0.000189226	0.0290554	0.935381
ENSG00000205744	DENND1C	-0.474566	4.08104	-5.22438	3.11e-05	0.00196856	2.45874	-0.431103	4.08104	-4.75645	9.63e-05	0.00413076	1.44159	-0.362629	3.76966	-2.48209	0.024866	0.181499	-3.32292
ENSG00000152503	TRIM36	-0.783742	2.51606	-5.20201	3.28e-05	0.00203686	2.42273	-0.723337	2.51606	-4.82031	8.25e-05	0.00376097	1.50609	-0.57959	2.36068	-2.85841	0.0116028	0.127747	-2.66619
ENSG00000130517	PGPEP1	-0.570082	4.41039	-5.20162	3.29e-05	0.00203686	2.3763	-0.468785	4.41039	-4.28706	0.000302113	0.0079656	0.338056	-0.232767	4.28256	-1.88098	0.0787743	0.311709	-4.37674
ENSG00000171700	RGS19	-0.604124	4.85507	-5.20072	3.29e-05	0.00203686	2.33673	-0.413728	4.85507	-3.57097	0.00171678	0.0223937	-1.34875	-0.215533	4.67631	-1.73447	0.102545	0.355671	-4.62469
ENSG00000143344	RGL1	-0.668547	6.75862	-5.19742	3.32e-05	0.00203686	2.26533	-0.468645	6.75862	-3.64758	0.00142776	0.0200091	-1.24898	-0.407873	6.82818	-3.46661	0.00328331	0.0700748	-1.74627
ENSG00000117009	KMO	-0.633145	5.87264	-5.19735	3.32e-05	0.00203686	2.28168	-0.439402	5.87264	-3.61277	0.00155262	0.0211778	-1.30988	-0.499056	5.759	-3.6431	0.00227112	0.059704	-1.34167
ENSG00000125871	MGME1	-0.505742	3.13574	-5.18116	3.45e-05	0.00210301	2.39818	-0.342705	3.13574	-3.52679	0.00190881	0.0236055	-1.28935	-0.438137	2.99669	-2.25035	0.0392365	0.22159	-3.6501
ENSG00000112799	LY86	-0.900874	3.24977	-5.17285	3.52e-05	0.00212809	2.38015	-0.584138	3.24977	-3.37901	0.00271695	0.0290958	-1.6108	-0.414346	3.50881	-2.32914	0.033647	0.206645	-3.56959
ENSG00000179978	NAIPP2	-0.723458	5.42853	-5.16884	3.56e-05	0.00212986	2.25691	-0.54046	5.42853	-3.87286	0.000827971	0.0144883	-0.664511	-0.592554	5.3833	-4.33264	0.000543343	0.0364496	-0.0310743
ENSG00000116977	LGALS8	-0.488327	5.74397	-5.16806	3.56e-05	0.00212986	2.20423	-0.462201	5.74397	-4.89463	6.89e-05	0.00345843	1.67286	-0.52749	5.43461	-4.14987	0.000791732	0.0403665	-0.366918
ENSG00000183386	FHL3	-0.778365	3.23369	-5.15579	3.67e-05	0.00217389	2.34098	-0.55819	3.23369	-3.7165	0.00120902	0.0182079	-0.870133	-0.148758	3.10119	-0.80052	0.435432	0.706842	-5.46157
ENSG00000077420	APBB1IP	-0.581604	4.12066	-5.1528	3.7e-05	0.00217898	2.25014	-0.400351	4.12066	-3.55652	0.00177738	0.0227685	-1.34912	-0.486038	4.06699	-3.51127	0.00299094	0.0662809	-1.53304
ENSG00000152213	ARL11	-0.648151	4.17179	-5.13087	3.9e-05	0.00228592	2.22188	-0.575554	4.17179	-4.56703	0.000152708	0.005461	0.992928	-0.520652	4.02557	-2.9433	0.00974397	0.117068	-2.55081
ENSG00000263528	IKBKE	-0.781181	4.92979	-5.12744	3.93e-05	0.00229376	2.16435	-0.544803	4.92979	-3.58597	0.00165596	0.0219541	-1.31553	-0.435182	4.58595	-2.38674	0.0300435	0.196627	-3.54861
ENSG00000125744	RTN2	-0.790364	3.26247	-5.11876	4.01e-05	0.00233097	2.25697	-0.730777	3.26247	-4.75046	9.78e-05	0.00413643	1.44406	-0.366006	3.0135	-2.27088	0.037702	0.218072	-3.66179
ENSG00000163171	CDC42EP3	-0.48159	3.74484	-5.10813	4.12e-05	0.00237193	2.20205	-0.591452	3.74484	-6.28269	2.59e-06	0.000731751	4.81932	-0.300239	3.91854	-2.32443	0.0339593	0.20717	-3.62631
ENSG00000158869	FCER1G	-0.554538	7.7396	-5.10602	4.14e-05	0.00237193	2.03467	-0.512124	7.7396	-4.71431	0.000106731	0.00442367	1.23151	-0.325955	7.63683	-3.33356	0.00433428	0.0814125	-2.01344
ENSG00000146376	ARHGAP18	-0.638904	6.51474	-5.10561	4.14e-05	0.00237193	2.03593	-0.684594	6.51474	-5.4713	1.73e-05	0.00176085	2.99968	-0.474097	6.44009	-4.18242	0.000740266	0.0392567	-0.329296
ENSG00000000971	CFH	-1.46806	1.18329	-5.09304	4.27e-05	0.00239953	2.02218	-1.13709	1.18329	-3.97336	0.000648641	0.0124441	-0.392385	-0.716868	1.16993	-2.01799	0.0611311	0.276518	-3.88815
ENSG00000148655	LRMDA	-0.660638	3.02369	-5.0883	4.32e-05	0.00240135	2.19141	-0.56725	3.02369	-4.38696	0.000236808	0.00689834	0.632035	-0.213065	2.94884	-1.12606	0.277167	0.574409	-5.07651
ENSG00000126821	SGPP1	-0.406329	4.01345	-5.087	4.33e-05	0.00240135	2.12723	-0.40167	4.01345	-5.03943	4.86e-05	0.0028263	2.08061	-0.342821	4.04611	-2.40468	0.0289975	0.193699	-3.52376
ENSG00000102921	N4BP1	-0.349606	7.31993	-5.07887	4.42e-05	0.0024377	1.96749	-0.249349	7.31993	-3.62302	0.00151476	0.0208563	-1.32441	-0.178166	7.33881	-1.80855	0.0898353	0.331643	-4.75677
ENSG00000188215	DCUN1D3	-0.544397	5.59238	-5.07065	4.5e-05	0.00246413	2.01064	-0.424003	5.59238	-3.95754	0.00067407	0.0126521	-0.485091	-0.143291	5.74745	-1.42954	0.172569	0.461297	-5.23073
ENSG00000135052	GOLM1	-0.662708	3.19822	-5.05473	4.68e-05	0.0025346	2.10245	-0.491618	3.19822	-3.76476	0.00107588	0.0170791	-0.774877	-0.371814	3.37862	-2.84152	0.012012	0.128523	-2.75085
ENSG00000164125	GASK1B	-0.59065	6.35967	-5.05454	4.68e-05	0.0025346	1.91978	-0.624968	6.35967	-5.34964	2.31e-05	0.0020591	2.72138	-0.526911	6.28554	-4.59071	0.000320806	0.0297519	0.456814
ENSG00000142405	NLRP12	-1.35039	2.2193	-5.04766	4.76e-05	0.00254462	2.10247	-0.959598	2.2193	-3.63271	0.00147984	0.0205855	-1.00048	-0.2724	2.23664	-1.16435	0.261781	0.560413	-4.93271
ENSG00000079277	MKNK1	-0.451155	6.19126	-5.04444	4.8e-05	0.00254462	1.90158	-0.426787	6.19126	-4.77414	9.23e-05	0.00406435	1.38235	-0.352943	5.85761	-3.24375	0.00522649	0.0891185	-2.12813
ENSG00000100055	CYTH4	-0.660204	6.29429	-5.03715	4.88e-05	0.00256771	1.88854	-0.572049	6.29429	-4.36773	0.000248173	0.00714175	0.431069	-0.495873	6.09975	-4.58304	0.00032584	0.0297519	0.444077
ENSG00000154783	FGD5	-0.511268	4.86008	-5.03639	4.89e-05	0.00256771	1.93179	-0.524611	4.86008	-5.17223	3.53e-05	0.00239322	2.34503	-0.333289	4.75523	-2.29959	0.0356499	0.212573	-3.79422
ENSG00000140931	CMTM3	-0.707524	4.96746	-5.03404	4.92e-05	0.00256771	1.92676	-0.622609	4.96746	-4.43614	0.000210059	0.00650755	0.632241	-0.219806	4.93114	-2.02605	0.0602138	0.274682	-4.27806
ENSG00000113070	HBEGF	-0.812497	5.29823	-5.03352	4.93e-05	0.00256771	1.91645	-0.70564	5.29823	-4.37768	0.000242227	0.00700383	0.487514	-0.609679	5.38095	-4.82398	0.00020036	0.0290554	0.881486
ENSG00000104361	NIPAL2	-0.730451	3.02033	-5.01371	5.17e-05	0.00267053	2.02739	-0.769669	3.02033	-5.29987	2.6e-05	0.00217773	2.64485	-0.27443	3.09384	-1.42614	0.173534	0.46261	-4.81866
ENSG00000249437	NAIP	-0.815165	6.15927	-5.00951	5.22e-05	0.00268632	1.84068	-0.652323	6.15927	-4.01528	0.000585771	0.0116616	-0.377194	-0.671059	6.14055	-5.24058	8.78e-05	0.0277464	1.63102
ENSG00000139970	RTN1	-0.651136	5.60441	-5.00422	5.29e-05	0.00270935	1.817	-0.650822	5.60441	-5.00362	5.3e-05	0.00294315	1.92782	-0.346107	5.50805	-2.99189	0.00881428	0.112912	-2.57178
ENSG00000120913	PDLIM2	-0.808241	2.6558	-4.99692	5.38e-05	0.00274591	1.99387	-0.571863	2.6558	-3.55877	0.00176779	0.0226935	-1.18356	-0.0758481	2.46637	-0.33096	0.745079	0.893653	-5.53163
ENSG00000088827	SIGLEC1	-1.03629	3.77934	-4.9908	5.46e-05	0.0027636	1.94348	-0.867775	3.77934	-4.19735	0.000375969	0.00900545	0.185263	-0.773786	3.77324	-1.80763	0.0899835	0.331686	-4.30481
ENSG00000123700	KCNJ2	-0.706198	3.52307	-4.98884	5.49e-05	0.00276522	1.94051	-0.518451	3.52307	-3.68176	0.00131481	0.0191451	-0.975116	-0.330991	3.49201	-1.95048	0.0693218	0.292463	-4.18165
ENSG00000118855	MFSD1	-0.502854	6.02763	-4.98543	5.53e-05	0.00276546	1.76044	-0.609998	6.02763	-6.04898	4.44e-06	0.000950524	4.31996	-0.486354	5.96527	-3.84199	0.00149996	0.0507397	-0.966492
ENSG00000110911	SLC11A2	-0.425252	5.60922	-4.98538	5.53e-05	0.00276546	1.79627	-0.434492	5.60922	-5.09859	4.21e-05	0.00262263	2.16502	-0.436499	5.21356	-3.69124	0.00205398	0.0578495	-1.23146
ENSG00000205413	SAMD9	-0.557446	4.9581	-4.98228	5.58e-05	0.00276671	1.81262	-0.525411	4.9581	-4.70324	0.000109638	0.00449168	1.26188	-0.701252	4.84393	-4.12815	0.0008281	0.0413845	-0.406437
ENSG00000115828	QPCT	-0.622015	5.52744	-4.9818	5.58e-05	0.00276671	1.76684	-0.625525	5.52744	-5.01251	5.18e-05	0.00291384	1.95059	-0.398445	5.45728	-3.42446	0.00358537	0.0735485	-1.74932
ENSG00000172575	RASGRP1	-0.70278	4.37078	-4.96264	5.85e-05	0.00288359	1.88225	-0.700381	4.37078	-4.95912	5.9e-05	0.0030997	1.91094	-0.462863	4.50011	-3.70044	0.00201489	0.0577094	-1.20866
ENSG00000187037	GPR141	-0.463921	4.38715	-4.96131	5.87e-05	0.00288359	1.84604	-0.443767	4.38715	-4.7582	9.59e-05	0.00413076	1.44407	-0.21137	4.28228	-1.57393	0.135563	0.411452	-4.80249
ENSG00000077232	DNAJC10	-0.392181	6.64775	-4.94503	6.1e-05	0.00298731	1.65503	-0.301341	6.64775	-3.80082	0.000985949	0.0162903	-0.908632	-0.270178	6.57087	-2.68234	0.0166204	0.148672	-3.24033
ENSG00000175489	LRRC25	-0.723081	5.1289	-4.94271	6.13e-05	0.00299204	1.71737	-0.453831	5.1289	-3.11089	0.00511412	0.0427727	-2.38919	-0.32638	4.90054	-2.36682	0.0312466	0.200096	-3.66467
ENSG00000090659	CD209	-0.732472	5.42457	-4.93881	6.19e-05	0.0030083	1.66901	-0.587815	5.42457	-3.96711	0.00065857	0.0125159	-0.493196	-0.0713447	5.28886	-0.471899	0.643532	0.839606	-6.06235
ENSG00000166501	PRKCB	-0.342494	5.87004	-4.93655	6.23e-05	0.00301198	1.65735	-0.360141	5.87004	-5.19402	3.35e-05	0.00234993	2.37151	-0.205736	5.90299	-1.87059	0.0802833	0.314414	-4.59558
ENSG00000177469	CAVIN1	-0.817415	3.04478	-4.93501	6.25e-05	0.00301198	1.85233	-0.642611	3.04478	-3.90492	0.000765979	0.0137401	-0.430639	-0.0770478	2.76097	-0.376651	0.711507	0.876974	-5.69463
ENSG00000171608	PIK3CD	-0.437942	5.47815	-4.91301	6.59e-05	0.00315422	1.61187	-0.393575	5.47815	-4.41863	0.000219218	0.00668889	0.566263	-0.253361	5.18953	-2.20337	0.0429694	0.23192	-3.95078
ENSG00000139505	MTMR6	-0.448341	5.7534	-4.91267	6.6e-05	0.00315422	1.61152	-0.359013	5.7534	-3.93876	0.000705546	0.0130718	-0.554777	-0.128749	5.81899	-0.964523	0.349499	0.639686	-5.74445
ENSG00000150681	RGS18	-1.06801	2.25266	-4.90724	6.68e-05	0.00318343	1.78913	-0.822328	2.25266	-3.81931	0.000942765	0.0157916	-0.602047	-0.503077	2.62073	-2.05084	0.0574722	0.268428	-3.87901
ENSG00000128245	YWHAH	-0.476677	7.06363	-4.9015	6.78e-05	0.00321539	1.54692	-0.510939	7.06363	-5.25427	2.9e-05	0.00222671	2.4939	-0.186292	7.22503	-2.07577	0.0548304	0.263186	-4.32848
ENSG00000075240	GRAMD4	-0.547114	4.68735	-4.88945	6.98e-05	0.00329445	1.64707	-0.458992	4.68735	-4.11442	0.000460156	0.0099433	-0.0601165	-0.346137	4.54288	-2.25019	0.0392491	0.22159	-3.78536
ENSG00000103196	CRISPLD2	-0.689044	4.625	-4.88454	7.06e-05	0.00331133	1.69655	-0.461023	4.625	-3.28555	0.00339153	0.0332151	-1.8529	-0.291165	4.94884	-2.21331	0.0421533	0.229752	-3.94182
ENSG00000081237	PTPRC	-0.544114	8.74044	-4.88156	7.11e-05	0.00332249	1.5082	-0.509424	8.74044	-4.56881	0.000152046	0.005461	0.894596	-0.460567	8.70933	-4.38627	0.000486752	0.0347713	0.0465249
ENSG00000140859	KIFC3	-0.867576	5.06558	-4.87312	7.26e-05	0.00335243	1.55864	-0.682485	5.06558	-3.84201	0.000892297	0.0152406	-0.737333	-0.469484	4.72714	-2.72399	0.0152716	0.143176	-2.96989
ENSG00000164654	MIOS	-0.395517	4.28052	-4.8611	7.47e-05	0.00343844	1.59019	-0.413805	4.28052	-5.09633	4.23e-05	0.0026235	2.20642	-0.332864	4.19758	-2.59954	0.0196493	0.161777	-3.20272
ENSG00000137845	ADAM10	-0.444595	7.86957	-4.85849	7.52e-05	0.00344714	1.44318	-0.357396	7.86957	-3.90507	0.000765701	0.0137401	-0.672331	-0.354044	7.82393	-3.68744	0.00207032	0.0580645	-1.32092
ENSG00000010704	HFE	-0.662501	2.9597	-4.84017	7.86e-05	0.00356327	1.60131	-0.567292	2.9597	-4.15436	0.000417496	0.00945909	0.0935611	-0.439246	2.74981	-2.29085	0.036263	0.214333	-3.55012
ENSG00000111679	PTPN6	-0.57195	7.52783	-4.83616	7.94e-05	0.00358477	1.39143	-0.600382	7.52783	-5.07613	4.45e-05	0.00268351	2.07848	-0.453649	7.30303	-4.18578	0.000735141	0.0391559	-0.33871
ENSG00000227039	ITGB2-AS1	-0.636699	3.56008	-4.80565	8.55e-05	0.00381741	1.48262	-0.314175	3.56008	-2.3835	0.0262567	0.119201	-3.75585	-0.210812	2.90544	-0.92776	0.367665	0.652891	-5.19525
ENSG00000175538	KCNE3	-0.60635	4.00904	-4.7987	8.7e-05	0.00385398	1.43939	-0.476958	4.00904	-3.78497	0.00102452	0.0166334	-0.809539	-0.207516	4.05715	-1.29587	0.213868	0.511125	-5.10686
ENSG00000102032	RENBP	-0.521362	3.54441	-4.79205	8.84e-05	0.00389292	1.47279	-0.379746	3.54441	-3.50153	0.00202792	0.0245255	-1.39059	0.00168814	3.34666	0.00872733	0.993147	0.997285	-5.73383
ENSG00000168016	TRANK1	-0.523648	4.6145	-4.79156	8.85e-05	0.00389292	1.43292	-0.493684	4.6145	-4.52852	0.000167722	0.00564888	0.906901	-0.481919	4.63447	-3.20954	0.00561229	0.091484	-2.10064
ENSG00000196535	MYO18A	-0.442438	7.3605	-4.78273	9.04e-05	0.00396251	1.26385	-0.432032	7.3605	-4.67045	0.000118736	0.00466642	1.12597	-0.416882	7.02771	-3.73266	0.00188389	0.055664	-1.22035
ENSG00000100280	AP1B1	-0.497516	7.47173	-4.7764	9.18e-05	0.00398487	1.2475	-0.511018	7.47173	-4.90599	6.7e-05	0.00341466	1.6787	-0.344121	7.32234	-3.31962	0.00446214	0.0824743	-2.03777
ENSG00000171631	P2RY6	-0.79148	4.72068	-4.77573	9.19e-05	0.00398487	1.37708	-0.620634	4.72068	-3.75726	0.00109559	0.0173015	-0.881797	-0.455808	4.52645	-2.84782	0.0118578	0.12813	-2.75887
ENSG00000168918	INPP5D	-0.505733	6.48498	-4.77451	9.22e-05	0.00398487	1.25453	-0.582298	6.48498	-5.4985	1.62e-05	0.00172299	3.06527	-0.384076	6.22503	-3.24232	0.00524206	0.0891185	-2.13798
ENSG00000162129	CLPB	-0.453013	4.46058	-4.76773	9.37e-05	0.00398487	1.33381	-0.439644	4.46058	-4.63291	0.000130085	0.00498343	1.11855	-0.28993	4.25461	-2.00568	0.0625551	0.279763	-4.14838
ENSG00000223799	IL10RB-DT	-0.74162	1.26913	-4.76768	9.38e-05	0.00398487	1.41432	-0.418904	1.26913	-2.71059	0.0128055	0.0750533	-2.80754	-0.480733	1.18455	-1.99475	0.0638458	0.281441	-3.92459
ENSG00000129566	TEP1	-0.411451	5.34519	-4.76364	9.47e-05	0.00399439	1.27823	-0.390301	5.34519	-4.52407	0.000169547	0.00567211	0.830145	-0.224547	4.94749	-1.57608	0.135068	0.410664	-4.90181
ENSG00000244682	FCGR2C	-1.1101	5.0428	-4.7558	9.65e-05	0.00405494	1.33794	-0.982602	5.0428	-4.22598	0.000350629	0.00861998	0.200563	-0.736502	4.97991	-5.64325	4.03e-05	0.0241228	2.30522
ENSG00000183307	TMEM121B	-0.871023	2.89095	-4.75125	9.76e-05	0.0040858	1.4284	-0.877113	2.89095	-4.79285	8.82e-05	0.00393781	1.53496	-0.368195	3.02834	-1.59446	0.130889	0.404015	-4.53351
ENSG00000090376	IRAK3	-0.592238	7.39405	-4.74539	9.9e-05	0.004116	1.17524	-0.431605	7.39405	-3.45902	0.00224499	0.0262398	-1.69821	-0.413788	7.25614	-3.55697	0.00271863	0.0635584	-1.56879
ENSG00000156515	HK1	-0.359088	6.78604	-4.74312	9.95e-05	0.00412467	1.17287	-0.304411	6.78604	-4.02189	0.000576415	0.0115779	-0.395596	-0.226694	6.67497	-2.3436	0.0327058	0.203774	-3.85704
ENSG00000182134	TDRKH	-0.580549	4.00727	-4.73873	0.000100582	0.00415466	1.34416	-0.55904	4.00727	-4.57614	0.000149356	0.005461	1.03726	-0.504251	3.65462	-3.18911	0.00585595	0.0928859	-2.10469
ENSG00000062282	DGAT2	-0.663258	2.28959	-4.73144	0.000102378	0.0042145	1.40076	-0.337699	2.28959	-2.4253	0.0240003	0.112576	-3.41939	-0.690414	2.0735	-3.25626	0.00509206	0.0880882	-2.09858
ENSG00000112195	TREML2	-1.21445	1.04742	-4.71159	0.000107436	0.00439293	1.25478	-1.00632	1.04742	-3.92608	0.000727615	0.0132675	-0.473346	-0.695616	1.1248	-2.89559	0.0107495	0.122806	-2.64301
ENSG00000250138	None	-0.885595	4.0716	-4.70666	0.000108731	0.00441298	1.29697	-0.659991	4.0716	-3.53169	0.00188651	0.0234671	-1.29754	-0.608139	4.02107	-3.8697	0.00141587	0.0491775	-0.896437
ENSG00000115271	GCA	-0.422757	4.88759	-4.70618	0.000108859	0.00441298	1.16428	-0.323369	4.88759	-3.60704	0.00157417	0.0212884	-1.27479	-0.270728	4.7347	-2.20606	0.0427473	0.231133	-3.90915
ENSG00000109667	SLC2A9	-0.607219	2.34934	-4.70544	0.000109054	0.00441298	1.34275	-0.622049	2.34934	-4.83239	8.01e-05	0.00376097	1.56085	-0.145582	2.35718	-0.727844	0.477492	0.736537	-5.29396
ENSG00000139436	GIT2	-0.280453	7.03015	-4.70285	0.000109743	0.00441298	1.0755	-0.372582	7.03015	-6.24851	2.8e-06	0.000741463	4.76129	-0.306058	6.85004	-3.32682	0.00439561	0.0817463	-2.01898
ENSG00000006576	PHTF2	-0.35774	4.99606	-4.70031	0.000110422	0.00441578	1.1521	-0.388757	4.99606	-5.11422	4.06e-05	0.0025787	2.21915	-0.398847	4.88002	-3.60898	0.00243879	0.0610757	-1.37857
ENSG00000171777	RASGRP4	-0.963775	2.91185	-4.69897	0.000110782	0.00441578	1.31497	-0.732725	2.91185	-3.59308	0.0016279	0.0217244	-1.11466	-0.553082	2.49011	-2.7792	0.0136457	0.134906	-2.80497
ENSG00000088298	EDEM2	-0.439202	4.94876	-4.69852	0.000110904	0.00441578	1.14976	-0.360775	4.94876	-3.8664	0.000841046	0.0146748	-0.677035	-0.133958	4.7551	-1.12061	0.279409	0.57628	-5.4777
ENSG00000171115	GIMAP8	-0.805524	4.1386	-4.68978	0.000113286	0.0044792	1.21293	-0.628182	4.1386	-3.67354	0.00134114	0.019343	-1.03202	-0.664125	4.21709	-3.52601	0.00290022	0.0655835	-1.50634
ENSG00000102007	PLP2	-0.466179	4.60932	-4.68864	0.000113599	0.0044792	1.1428	-0.421311	4.60932	-4.24469	0.000334994	0.00838798	0.213457	0.0252048	4.51842	0.228596	0.822153	0.928247	-6.0509
ENSG00000158714	SLAMF8	-0.560608	7.40523	-4.67983	0.000116059	0.0045329	1.01877	-0.539166	7.40523	-4.50038	0.000179621	0.00586444	0.725703	-0.380564	7.24255	-4.01349	0.0010501	0.0436077	-0.674604
ENSG00000242574	HLA-DMB	-0.637599	5.83338	-4.67828	0.000116496	0.0045329	1.05869	-0.519686	5.83338	-3.81857	0.000944462	0.0157983	-0.829899	-0.412143	5.76619	-2.63748	0.0182008	0.155657	-3.25394
ENSG00000251634	NAIPP4	-0.68175	5.08716	-4.6771	0.000116831	0.0045329	1.12704	-0.522383	5.08716	-3.59597	0.00161662	0.0216221	-1.26709	-0.585148	5.03687	-4.14065	0.000806965	0.040495	-0.394844
ENSG00000100350	FOXRED2	-0.908002	1.28697	-4.67267	0.000118098	0.00455856	1.19484	-0.688314	1.28697	-3.56374	0.00174686	0.0225679	-1.17075	-0.54759	1.48666	-2.2931	0.0361041	0.213982	-3.53771
ENSG00000118308	IRAG2	-0.788187	2.86035	-4.67216	0.000118243	0.00455856	1.26706	-0.668045	2.86035	-3.98107	0.000636594	0.0122906	-0.259654	-0.272513	2.97431	-1.01239	0.326797	0.620583	-5.12728
ENSG00000186517	ARHGAP30	-0.388918	7.2521	-4.66528	0.000120239	0.00459176	0.98334	-0.376512	7.2521	-4.51615	0.000172852	0.00571966	0.7622	-0.242929	7.1316	-2.36917	0.0311024	0.199813	-3.82055
ENSG00000108691	CCL2	-0.83496	7.12655	-4.66346	0.00012077	0.00459758	0.998352	-0.794815	7.12655	-4.43712	0.000209553	0.00650755	0.592702	-0.180647	6.53184	-1.0989	0.288481	0.585614	-5.65894
ENSG00000177663	IL17RA	-0.499799	8.08058	-4.6507	0.000124576	0.00471728	0.952588	-0.5243	8.08058	-4.87771	7.18e-05	0.00354439	1.61588	-0.374903	8.02418	-4.05432	0.000964856	0.0427635	-0.600861
ENSG00000135452	TSPAN31	-0.532776	3.47656	-4.64939	0.000124974	0.00471728	1.16522	-0.255655	3.47656	-2.24385	0.0352882	0.142467	-3.93133	-0.149112	3.46573	-0.986337	0.33902	0.632185	-5.34861
ENSG00000160307	S100B	-0.791458	4.13231	-4.64905	0.000125079	0.00471728	1.11602	-0.517684	4.13231	-3.05412	0.00583756	0.0465595	-2.39688	-0.294211	4.01978	-1.53468	0.144893	0.425485	-4.72444
ENSG00000155850	SLC26A2	-0.402636	4.73173	-4.64691	0.000125729	0.00472711	1.07451	-0.28246	4.73173	-3.27018	0.00351702	0.0338705	-1.97348	-0.313491	4.81135	-2.50076	0.0239569	0.177182	-3.4246
ENSG00000155465	SLC7A7	-0.501732	6.18306	-4.63818	0.00012843	0.00479775	0.938924	-0.511336	6.18306	-4.72932	0.000102907	0.00429452	1.2793	-0.176634	6.11888	-1.60366	0.128839	0.400774	-4.99831
ENSG00000127084	FGD3	-0.605746	4.98043	-4.63702	0.000128793	0.00479775	1.03801	-0.541913	4.98043	-4.15735	0.000414466	0.00945071	0.0254935	-0.433058	4.80807	-3.05436	0.00774574	0.10691	-2.39105
ENSG00000148660	CAMK2G	-0.43284	4.20751	-4.63235	0.000130263	0.00483766	1.0496	-0.436468	4.20751	-4.67956	0.000116135	0.00463929	1.24875	-0.188202	3.92216	-1.19853	0.248604	0.547208	-5.14831
ENSG00000140749	IGSF6	-0.585114	7.09368	-4.62898	0.000131336	0.00486263	0.901595	-0.698702	7.09368	-5.52703	1.51e-05	0.00167192	3.12764	-0.502265	6.94219	-4.91471	0.000167104	0.0290554	1.05901
ENSG00000135899	SP110	-0.448822	4.67448	-4.62069	0.00013401	0.00490255	0.986309	-0.507886	4.67448	-5.23515	3.03e-05	0.0022494	2.5081	-0.512402	4.51995	-3.56488	0.00267408	0.0633058	-1.43697
ENSG00000198951	NAGA	-0.520553	5.98126	-4.61895	0.000134578	0.00490255	0.903445	-0.495494	5.98126	-4.39992	0.000229444	0.00681022	0.513878	-0.30356	5.88412	-2.72436	0.01526	0.143176	-3.12067
ENSG00000158481	CD1C	-0.597928	3.20659	-4.61741	0.000135085	0.00490255	1.0544	-0.736615	3.20659	-5.69046	1.03e-05	0.0014671	3.54255	-0.331252	3.34966	-1.99973	0.0632548	0.280671	-4.05559
ENSG00000072135	PTPN18	-0.35312	5.61155	-4.61733	0.000135111	0.00490255	0.902431	-0.289192	5.61155	-3.78439	0.00102596	0.0166346	-0.919724	-0.0781275	5.4294	-0.744462	0.467664	0.730399	-5.86499
ENSG00000005302	MSL3	-0.36812	4.59875	-4.61694	0.00013524	0.00490255	0.9996	-0.291962	4.59875	-3.67046	0.00135111	0.0193947	-1.08259	-0.296702	4.47513	-2.58368	0.0202874	0.163919	-3.24919
ENSG00000141252	VPS53	-0.259051	6.44527	-4.60763	0.000138338	0.0049851	0.867096	-0.23237	6.44527	-4.13591	0.000436692	0.00962465	-0.113328	-0.207362	6.34201	-1.95538	0.0686956	0.291488	-4.49255
ENSG00000075213	SEMA3A	-0.582918	3.47577	-4.60147	0.000140428	0.00504545	1.01041	-0.733772	3.47577	-5.79131	8.1e-06	0.00129436	3.76597	-0.725016	2.97614	-3.55386	0.00273636	0.0635584	-1.46476
ENSG00000166401	SERPINB8	-0.338652	5.0594	-4.58844	0.000144953	0.0051566	0.897883	-0.237672	5.0594	-3.22779	0.00388714	0.0361174	-2.11132	-0.14885	5.05206	-1.52277	0.147828	0.428854	-5.05158
ENSG00000213719	CLIC1	-0.391802	6.9623	-4.58742	0.000145313	0.0051566	0.798433	-0.431421	6.9623	-5.05128	4.72e-05	0.00276899	2.02018	-0.206024	6.89679	-2.09081	0.0532898	0.259068	-4.297
ENSG00000074660	SCARF1	-0.80977	5.14785	-4.58482	0.000146235	0.0051566	0.872875	-0.667798	5.14785	-3.78955	0.00101322	0.0165557	-0.861764	-0.324605	5.00722	-1.77435	0.0955193	0.3433	-4.57522
ENSG00000162390	ACOT11	-0.602367	3.11851	-4.58246	0.000147079	0.0051566	1.00677	-0.606219	3.11851	-4.62373	0.000133024	0.0050641	1.15628	-0.763003	2.28365	-2.62195	0.0187811	0.158058	-3.06103
ENSG00000204577	LILRB3	-0.492321	5.88163	-4.58237	0.00014711	0.0051566	0.809312	-0.409493	5.88163	-3.81359	0.000955927	0.0159243	-0.861837	-0.337455	5.46058	-2.42331	0.0279476	0.190565	-3.61849
ENSG00000160766	GBAP1	-0.364241	4.11263	-4.57937	0.000148189	0.00517129	0.953899	-0.328197	4.11263	-4.13713	0.000435388	0.00961337	0.0214728	-0.272695	3.96395	-1.93104	0.0718572	0.296817	-4.25566
ENSG00000071073	MGAT4A	-0.775079	5.97818	-4.57543	0.000149615	0.00518462	0.810733	-0.681339	5.97818	-4.02783	0.000568145	0.0115697	-0.347652	-0.602308	6.01073	-4.50837	0.000379291	0.0322106	0.304138
ENSG00000141968	VAV1	-0.561085	6.58142	-4.57281	0.000150575	0.00518462	0.769369	-0.52311	6.58142	-4.26417	0.000319458	0.00821927	0.174622	-0.401238	6.2781	-3.4415	0.00346009	0.0715832	-1.75796
ENSG00000151726	ACSL1	-0.270803	7.62277	-4.57272	0.000150606	0.00518462	0.761342	-0.292299	7.62277	-4.93558	6.24e-05	0.00324311	1.74771	-0.172579	7.52377	-1.88284	0.0785078	0.31127	-4.64229
ENSG00000005020	SKAP2	-0.447971	6.15604	-4.57216	0.000150811	0.00518462	0.777315	-0.4557	6.15604	-4.6529	0.000123911	0.0048076	1.09649	-0.393006	6.07559	-2.98671	0.00890898	0.113677	-2.63951
ENSG00000105483	CARD8	-0.545164	5.16904	-4.57129	0.000151133	0.00518462	0.832076	-0.479476	5.16904	-4.02676	0.000569631	0.0115697	-0.321584	-0.396552	4.90949	-2.98374	0.00896397	0.113698	-2.54469
ENSG00000100985	MMP9	-0.747542	11.4265	-4.56353	0.000154014	0.0052499	0.817653	-0.691204	11.4265	-4.21733	0.000358093	0.00865308	0.126276	-0.298419	11.393	-2.51958	0.0230721	0.174021	-3.48864
ENSG00000074964	ARHGEF10L	-0.743837	5.67258	-4.56268	0.000154332	0.0052499	0.797022	-0.523773	5.67258	-3.21976	0.00396139	0.0365834	-2.17389	-0.421563	5.4845	-2.81903	0.0125784	0.130446	-2.88982
ENSG00000211445	GPX3	-0.542724	5.61231	-4.5575	0.000156294	0.00530003	0.765643	-0.369613	5.61231	-3.10699	0.00516087	0.043045	-2.44225	-0.340682	5.81484	-3.0383	0.00800775	0.108501	-2.51039
ENSG00000137841	PLCB2	-0.570614	5.65602	-4.54469	0.000161245	0.00543932	0.721638	-0.626054	5.65602	-4.98735	5.51e-05	0.00299917	1.88755	-0.491345	5.12801	-3.13466	0.00655759	0.098454	-2.23326
ENSG00000081189	MEF2C	-0.528271	4.23666	-4.54299	0.000161912	0.0054467	0.838752	-0.491863	4.23666	-4.24068	0.000338284	0.00843556	0.235768	-0.381869	4.37965	-2.36898	0.0311138	0.199813	-3.60995
ENSG00000105329	TGFB1	-0.49451	6.8758	-4.53977	0.000163188	0.00545937	0.685865	-0.519303	6.8758	-4.76748	9.38e-05	0.00409755	1.35516	-0.278868	6.81004	-2.77015	0.0139004	0.136545	-3.08002
ENSG00000117475	BLZF1	-0.46177	3.33232	-4.5327	0.000166021	0.00553888	0.899872	-0.399329	3.33232	-3.93189	0.000717418	0.013227	-0.39941	-0.311113	3.26105	-2.02587	0.0602338	0.274682	-4.02789
ENSG00000164741	DLC1	-0.746938	2.15741	-4.53072	0.000166826	0.00555051	0.953784	-0.610949	2.15741	-3.71951	0.00120025	0.0182079	-0.814447	-0.302784	2.28413	-1.59119	0.131624	0.405309	-4.5386
ENSG00000157483	MYO1E	-0.358859	6.70767	-4.52002	0.00017123	0.00566824	0.642753	-0.479831	6.70767	-6.04442	4.49e-06	0.000950524	4.3059	-0.373954	6.54114	-4.04616	0.000981321	0.0430195	-0.603446
ENSG00000187210	GCNT1	-0.657595	3.03866	-4.51874	0.000171765	0.00566824	0.884059	-0.490567	3.03866	-3.3853	0.00267656	0.0288925	-1.58975	-0.679555	2.75266	-3.23061	0.00537149	0.0898961	-2.04595
ENSG00000268758	ADGRE4P	-0.697815	3.17307	-4.5174	0.000172325	0.00567132	0.877438	-0.480169	3.17307	-3.12864	0.00490626	0.0416946	-2.14575	-1.08583	2.23171	-4.63037	0.000296019	0.0296981	-0.240038
ENSG00000002586	CD99	-0.342004	6.38753	-4.51483	0.000173409	0.00569157	0.638467	-0.244997	6.38753	-3.23604	0.00381231	0.0356393	-2.18576	-0.107191	6.36214	-1.12167	0.278971	0.57574	-5.62267
ENSG00000151702	FLI1	-0.387916	5.59526	-4.51214	0.000174549	0.0057131	0.666505	-0.352225	5.59526	-4.10158	0.000474779	0.0101868	-0.16993	-0.369859	5.51147	-3.36993	0.0040176	0.0779128	-1.84907
ENSG00000179304	FAM156B	-0.555767	3.73099	-4.51106	0.000175006	0.0057131	0.793333	-0.5131	3.73099	-4.17603	0.000396023	0.00923024	0.109896	-0.561821	3.05395	-2.70884	0.0157495	0.144786	-2.90756
ENSG00000103522	IL21R	-0.489671	6.10692	-4.50866	0.000176034	0.00573125	0.636007	-0.449689	6.10692	-4.14357	0.000428617	0.00959913	-0.0913668	-0.263485	6.21649	-2.64957	0.0177613	0.153931	-3.27097
ENSG00000105808	RASA4	-0.418358	3.66904	-4.5058	0.000177263	0.00573822	0.779919	-0.537206	3.66904	-5.79149	8.1e-06	0.00129436	3.76807	-0.514696	3.38435	-2.71622	0.015515	0.14339	-2.89646
ENSG00000101916	TLR8	-0.428826	7.49586	-4.50487	0.000177666	0.00573822	0.600826	-0.350536	7.49586	-3.68297	0.00131096	0.019135	-1.18679	-0.304907	7.70955	-3.01182	0.00845862	0.110663	-2.63799
ENSG00000160746	ANO10	-0.511775	4.42401	-4.50294	0.000178501	0.00574993	0.717623	-0.482088	4.42401	-4.25011	0.000330598	0.00832942	0.236715	-0.302387	4.16675	-1.84685	0.0838264	0.321653	-4.39271
ENSG00000111674	ENO2	-0.471823	3.54806	-4.4989	0.000180268	0.00579146	0.806381	-0.41977	3.54806	-4.01818	0.00058165	0.0115987	-0.21768	-0.0948811	3.09886	-0.575675	0.573046	0.800814	-5.52287
ENSG00000133246	PRAM1	-0.657697	3.38342	-4.4963	0.000181414	0.0058129	0.7589	-0.582346	3.38342	-3.98715	0.00062724	0.0121293	-0.321021	-0.388506	2.9549	-1.96362	0.0676533	0.288984	-4.02725
ENSG00000118515	SGK1	-0.491268	6.65469	-4.47803	0.000189673	0.00599841	0.541767	-0.558501	6.65469	-5.09117	4.29e-05	0.00264284	2.11618	-0.371932	6.48046	-3.22493	0.00543529	0.0905434	-2.18486
ENSG00000152749	GPR180	-0.477871	2.52136	-4.47469	0.00019122	0.00603161	0.798857	-0.481847	2.52136	-4.51872	0.000171771	0.00569942	0.927054	-0.43714	2.19958	-1.95267	0.0690411	0.292138	-3.98862
ENSG00000087589	CASS4	-0.682344	5.24459	-4.4734	0.000191825	0.00603502	0.582947	-0.643422	5.24459	-4.22264	0.000353487	0.00861998	0.12004	-0.553458	5.19053	-4.19898	0.000715397	0.0391529	-0.269406
ENSG00000163736	PPBP	-1.00369	5.44536	-4.45931	0.000198527	0.00618162	0.520245	-0.648736	5.44536	-2.88288	0.00866579	0.0595571	-2.93807	-0.516333	4.54717	-2.79562	0.0131956	0.133763	-2.82553
ENSG00000197442	MAP3K5	-0.249635	5.95128	-4.45829	0.000199019	0.00618162	0.536674	-0.292676	5.95128	-5.23128	3.06e-05	0.0022531	2.46713	-0.13855	5.92148	-1.51511	0.149742	0.431048	-5.14413
ENSG00000196209	SIRPB2	-0.984478	4.16098	-4.45624	0.000200015	0.00618162	0.654889	-0.649824	4.16098	-2.95774	0.00729695	0.053382	-2.61471	-0.586544	3.83787	-2.36831	0.031155	0.199971	-3.43233
ENSG00000143643	TTC13	-0.526756	3.63605	-4.45532	0.000200464	0.00618162	0.703924	-0.442022	3.63605	-3.75227	0.00110888	0.0173999	-0.816785	-0.492657	3.45777	-2.6829	0.0166014	0.148672	-2.95831
ENSG00000143226	FCGR2A	-0.994573	7.55812	-4.45465	0.000200792	0.00618162	0.480988	-0.786268	7.55812	-3.52188	0.00193142	0.0237882	-1.55621	-0.449396	7.68664	-4.88622	0.000176886	0.0290554	1.00062
ENSG00000146094	DOK3	-0.535412	5.85173	-4.44521	0.000205464	0.00625352	0.494517	-0.496565	5.85173	-4.12583	0.000447541	0.00979269	-0.124506	-0.316382	5.42564	-2.43643	0.0272296	0.187671	-3.60227
ENSG00000117533	VAMP4	-0.490812	4.78776	-4.43969	0.000208246	0.00630805	0.552568	-0.409896	4.78776	-3.71655	0.00120887	0.0182079	-1.00655	-0.344	4.62084	-2.59558	0.0198071	0.162843	-3.22348
ENSG00000174600	CMKLR1	-0.71976	6.2433	-4.43753	0.000209348	0.00632418	0.475733	-0.551452	6.2433	-3.40512	0.0025532	0.0280852	-1.78549	-0.597414	6.19734	-4.32448	0.000552518	0.0364496	-0.0439562
ENSG00000145416	MARCHF1	-0.694735	5.53166	-4.43366	0.000211331	0.00636824	0.479241	-0.688609	5.53166	-4.39895	0.000229986	0.00681022	0.524847	-0.561959	5.53879	-3.62198	0.00237352	0.0605546	-1.36226
ENSG00000042980	ADAM28	-0.743262	3.55176	-4.43061	0.000212908	0.00639988	0.628579	-0.721694	3.55176	-4.31808	0.00028011	0.00760509	0.450101	-0.847615	3.40254	-3.88107	0.00138276	0.0488168	-0.976395
ENSG00000087266	SH3BP2	-0.496657	6.62589	-4.42298	0.000216903	0.00648007	0.417503	-0.438889	6.62589	-3.91028	0.000756077	0.0136467	-0.649003	-0.316873	6.277	-3.1661	0.00614286	0.0949095	-2.30591
ENSG00000187116	LILRA5	-0.937634	4.22027	-4.42146	0.00021771	0.00648007	0.549761	-0.731068	4.22027	-3.45377	0.00227336	0.0264188	-1.55937	-0.844929	3.63855	-5.70182	3.61e-05	0.0241228	2.07689
ENSG00000010610	CD4	-0.772747	7.52483	-4.41597	0.000220639	0.00652276	0.38963	-0.648972	7.52483	-3.70809	0.00123382	0.0184525	-1.12793	-0.428645	7.48705	-3.6446	0.00226398	0.059704	-1.39857
ENSG00000134830	C5AR2	-0.848159	2.04848	-4.41576	0.000220756	0.00652276	0.694995	-0.634046	2.04848	-3.3168	0.00314957	0.031715	-1.66772	-0.468777	1.86644	-2.08797	0.053578	0.260118	-3.81362
ENSG00000126001	CEP250	-0.390983	5.83371	-4.41359	0.000221928	0.00653015	0.420891	-0.39086	5.83371	-4.41515	0.000221084	0.00671201	0.554486	-0.338239	5.60278	-2.71038	0.0157004	0.144553	-3.0816
ENSG00000151651	ADAM8	-0.631616	6.80903	-4.41062	0.000223535	0.00654773	0.388857	-0.578198	6.80903	-4.0397	0.000551979	0.0113337	-0.34648	-0.352073	6.77042	-2.52648	0.0227556	0.173145	-3.52572
ENSG00000111199	TRPV4	-0.627856	2.84801	-4.40648	0.000225803	0.00659171	0.623349	-0.625984	2.84801	-4.40315	0.000227643	0.00681022	0.667023	-0.359569	2.55985	-1.80709	0.0900719	0.331704	-4.2402
ENSG00000198417	MT1F	-1.10977	1.66931	-4.40273	0.000227876	0.00663246	0.642171	-0.844649	1.66931	-3.37379	0.00275094	0.0293305	-1.5363	-0.0545021	2.08865	-0.244874	0.809746	0.923226	-5.48226
ENSG00000167186	COQ7	-0.361566	3.06804	-4.39558	0.000231888	0.00667792	0.62017	-0.177887	3.06804	-2.17367	0.0408275	0.156755	-3.97236	-0.211661	3.05114	-1.38872	0.184427	0.479282	-4.86909
ENSG00000087253	LPCAT2	-0.490155	6.23763	-4.39197	0.000233937	0.00667792	0.342146	-0.586367	6.23763	-5.25473	2.89e-05	0.00222671	2.50063	-0.403165	6.15357	-3.57909	0.00259592	0.0625492	-1.50555
ENSG00000009790	TRAF3IP3	-0.539065	4.68295	-4.39141	0.000234255	0.00667792	0.435953	-0.517593	4.68295	-4.22385	0.000352453	0.00861998	0.161341	-0.152751	4.65259	-1.12217	0.278767	0.575521	-5.4018
ENSG00000261888	None	-1.01853	1.72281	-4.38678	0.00023691	0.0067378	0.56972	-0.551066	1.72281	-2.39207	0.0257785	0.117956	-3.35092	-0.730149	1.85982	-2.84424	0.0119452	0.128463	-2.73808
ENSG00000133216	EPHB2	-0.716518	3.89741	-4.38248	0.00023941	0.00679297	0.526849	-0.662296	3.89741	-4.06121	0.000523822	0.0109113	-0.126574	-0.76422	3.9483	-4.33987	0.000535341	0.0364496	-0.0720345
ENSG00000157933	SKI	-0.576874	5.95382	-4.37967	0.000241057	0.00680791	0.347308	-0.464489	5.95382	-3.53137	0.00188796	0.0234671	-1.49032	-0.28454	5.96844	-2.4907	0.0244425	0.179245	-3.54875
ENSG00000188554	NBR1	-0.388934	7.46807	-4.3723	0.000245426	0.00691522	0.283818	-0.318784	7.46807	-3.5836	0.00166543	0.0220556	-1.41597	-0.249039	7.38874	-2.51796	0.0231473	0.174214	-3.55913
ENSG00000106780	MEGF9	-0.348833	6.5678	-4.37077	0.000246345	0.00691833	0.294096	-0.227276	6.5678	-2.84948	0.00935262	0.061963	-3.02662	-0.147484	6.60127	-1.54307	0.142854	0.423437	-5.12742
ENSG00000169896	ITGAM	-0.63742	7.3725	-4.36319	0.000250937	0.0069894	0.263972	-0.715417	7.3725	-4.89706	6.85e-05	0.00345843	1.65884	-0.523737	7.30821	-4.85247	0.000189244	0.0290554	0.940399
ENSG00000286646	None	-0.466022	3.40717	-4.36224	0.000251518	0.00698954	0.447856	-0.486593	3.40717	-4.55888	0.000155769	0.0055175	0.989393	-0.42189	3.1684	-2.10544	0.051831	0.255185	-3.83747
ENSG00000159348	CYB5R1	-0.465978	4.84509	-4.35661	0.000254998	0.00707007	0.322846	-0.455387	4.84509	-4.26166	0.000321413	0.0082521	0.22509	-0.231678	4.79166	-1.71574	0.105998	0.362296	-4.66068
ENSG00000061938	TNK2	-0.404588	4.97155	-4.35484	0.000256097	0.0070727	0.348498	-0.331973	4.97155	-3.58037	0.00167841	0.0221791	-1.31964	-0.235819	4.66786	-1.79567	0.09194	0.335806	-4.5106
ENSG00000169220	RGS14	-0.892099	2.84737	-4.35156	0.000258154	0.00709925	0.533888	-0.778781	2.84737	-3.80968	0.000965008	0.0160315	-0.631954	-0.34505	2.58726	-1.20767	0.245165	0.54431	-4.91662
ENSG00000135828	RNASEL	-0.434858	4.34957	-4.35119	0.000258389	0.00709925	0.377075	-0.418092	4.34957	-4.19151	0.000381354	0.00905172	0.114556	-0.346646	4.27964	-2.28105	0.036963	0.215703	-3.72192
ENSG00000164951	PDP1	-0.492155	4.13106	-4.34902	0.000259755	0.00710465	0.438003	-0.416413	4.13106	-3.69338	0.00127843	0.0189102	-0.966086	-0.324298	4.07524	-2.29337	0.0360851	0.213973	-3.70166
ENSG00000138964	PARVG	-0.525597	5.46524	-4.34667	0.000261253	0.00711368	0.271935	-0.521699	5.46524	-4.31743	0.000280557	0.00760509	0.333502	-0.573432	5.02801	-4.30846	0.000571007	0.0364496	-0.0684884
ENSG00000155926	SLA	-0.599189	6.09818	-4.34623	0.000261527	0.00711368	0.245552	-0.590968	6.09818	-4.28858	0.000300999	0.0079656	0.245237	-0.553055	5.92874	-5.23193	8.93e-05	0.0277464	1.62617
ENSG00000038945	MSR1	-0.704343	2.51098	-4.33916	0.000266081	0.00721268	0.413389	-0.762555	2.51098	-4.69841	0.000110933	0.00452069	1.31661	-0.182865	2.79765	-0.729642	0.476423	0.736092	-5.50118
ENSG00000196139	AKR1C3	-0.531791	2.21652	-4.33574	0.000268308	0.00725687	0.453965	-0.55834	2.21652	-4.55019	0.000159101	0.00556807	0.995485	-0.28974	2.13529	-1.52177	0.148077	0.429176	-4.67057
ENSG00000204482	LST1	-0.498417	4.82872	-4.32714	0.000273991	0.00735861	0.25224	-0.428141	4.82872	-3.72167	0.00119401	0.0182079	-1.02676	-0.246571	4.45525	-1.77633	0.0951828	0.342997	-4.52676
ENSG00000161800	RACGAP1	-0.506614	2.54724	-4.32639	0.000274494	0.00735861	0.497097	-0.120211	2.54724	-1.03509	0.311926	0.545746	-5.4312	-0.165451	2.42509	-0.95653	0.353394	0.642298	-5.25107
ENSG00000187764	SEMA4D	-0.382377	5.84453	-4.32425	0.000275929	0.00736116	0.212002	-0.40023	5.84453	-4.52954	0.000167303	0.00564888	0.825337	-0.365906	5.71203	-2.9448	0.0097138	0.117068	-2.6553
ENSG00000136250	AOAH	-0.637345	6.22146	-4.32354	0.000276407	0.00736116	0.190696	-0.537358	6.22146	-3.64804	0.00142618	0.0200091	-1.24626	-0.454478	5.96943	-3.58407	0.00256906	0.0623796	-1.46745
ENSG00000162073	PAQR4	-0.604044	2.426	-4.31652	0.000281177	0.00745548	0.463944	-0.606357	2.426	-4.3471	0.000260974	0.007298	0.542385	-0.0801025	2.29605	-0.330157	0.745674	0.893784	-5.47093
ENSG00000026297	RNASET2	-0.724592	4.35716	-4.31557	0.000281829	0.00745651	0.273369	-0.619215	4.35716	-3.6965	0.00126885	0.0188143	-1.03911	-0.44447	4.37877	-2.6026	0.0195287	0.161331	-3.12712
ENSG00000268350	FAM156A	-0.52929	3.79508	-4.31392	0.000282966	0.00746402	0.328434	-0.507176	3.79508	-4.14339	0.000428798	0.00959913	0.0328077	-0.570942	3.10163	-2.76019	0.0141857	0.138148	-2.82533
ENSG00000164054	SHISA5	-0.44979	4.37428	-4.3131	0.00028353	0.00746402	0.307301	-0.28776	4.37428	-2.76846	0.011241	0.069113	-3.02259	-0.226969	4.35632	-1.8819	0.0786429	0.311392	-4.41585
ENSG00000204136	GGTA1	-0.635932	3.30489	-4.31205	0.000284261	0.00746402	0.345405	-0.785745	3.30489	-5.33204	2.41e-05	0.00208618	2.74654	-0.266225	3.28324	-1.29514	0.214112	0.511544	-4.9144
ENSG00000196123	KIAA0895L	-0.842151	1.30756	-4.31087	0.000285074	0.00746402	0.449763	-0.544048	1.30756	-2.80059	0.0104524	0.0663531	-2.64419	0.0658998	0.839153	0.193684	0.848923	0.941328	-5.23237
ENSG00000179820	MYADM	-0.351939	5.12005	-4.31052	0.000285319	0.00746402	0.209156	-0.3058	5.12005	-3.75013	0.00111464	0.0174553	-0.964973	-0.034676	5.00684	-0.335662	0.741598	0.892297	-6.07974
ENSG00000115107	STEAP3	-0.65452	5.947	-4.30689	0.000287857	0.00750156	0.150941	-0.634798	5.947	-4.17875	0.000393405	0.00920523	-0.0131707	-0.395175	5.73822	-2.93341	0.00994445	0.11831	-2.67932
ENSG00000171049	FPR2	-0.739632	6.26239	-4.30533	0.000288955	0.00751406	0.146549	-0.597831	6.26239	-3.48286	0.00212058	0.0251931	-1.62431	-0.687961	6.20465	-5.32734	7.41e-05	0.026463	1.81591
ENSG00000162711	NLRP3	-0.882579	5.47143	-4.30322	0.000290447	0.00753674	0.183925	-0.688082	5.47143	-3.36229	0.00282717	0.02983	-1.85417	-0.700176	5.41138	-5.52297	5.08e-05	0.0241228	2.12117
ENSG00000084764	MAPRE3	-0.465594	3.28363	-4.29906	0.000293407	0.00758969	0.33901	-0.505335	3.28363	-4.67358	0.000117837	0.00466642	1.26614	-0.413632	2.91632	-2.26373	0.0382303	0.219843	-3.59941
ENSG00000130222	GADD45G	-0.781515	2.74324	-4.29685	0.000294988	0.00758969	0.430592	-0.388362	2.74324	-2.1522	0.0426723	0.161627	-3.90882	-0.280041	2.6379	-1.36576	0.191383	0.487974	-4.76017
ENSG00000175348	TMEM9B	-0.303743	4.45781	-4.29259	0.000298069	0.00764441	0.23273	-0.367159	4.45781	-5.19606	3.33e-05	0.00234993	2.42645	-0.349093	4.44201	-2.81575	0.012663	0.131025	-2.83017
ENSG00000105122	RASAL3	-0.518934	3.14764	-4.29217	0.000298374	0.00764441	0.364069	-0.446172	3.14764	-3.70201	0.00125208	0.0186159	-0.894789	-0.334719	2.80455	-1.46098	0.163869	0.449826	-4.625
ENSG00000188211	NCR3LG1	-0.442234	3.33785	-4.28245	0.000305532	0.00777856	0.339137	-0.414551	3.33785	-4.02504	0.000572019	0.0115727	-0.178874	-0.382696	3.38014	-2.38969	0.029869	0.19656	-3.45223
ENSG00000100503	NIN	-0.283707	7.78892	-4.27592	0.000310433	0.00788682	0.0543477	-0.335523	7.78892	-5.05656	4.66e-05	0.00275163	2.03138	-0.162198	7.76645	-1.66085	0.116705	0.381909	-4.97596
ENSG00000160593	JAML	-0.595965	7.24723	-4.27289	0.000312738	0.00790355	0.0497054	-0.517881	7.24723	-3.71281	0.00121985	0.0182887	-1.11632	-0.232464	7.09709	-2.05723	0.0567845	0.267366	-4.35913
ENSG00000166780	BMERB1	-0.315939	3.73703	-4.26607	0.000317978	0.00800299	0.22772	-0.361842	3.73703	-4.89528	6.88e-05	0.00345843	1.75919	-0.0294672	3.61627	-0.223812	0.825808	0.930428	-5.87418
ENSG00000164440	TXLNB	-1.20908	3.36038	-4.26565	0.000318301	0.00800299	0.315652	-0.924754	3.36038	-3.29475	0.00331844	0.0326713	-1.77108	-0.519359	3.69021	-1.83279	0.0859885	0.324487	-4.26003
ENSG00000154310	TNIK	-0.479596	6.47191	-4.26002	0.0003227	0.00804772	0.0292009	-0.538098	6.47191	-4.78075	9.08e-05	0.00404033	1.39322	-0.480702	6.17748	-4.02767	0.00101968	0.0431462	-0.626133
ENSG00000131355	ADGRE3	-0.886793	6.47805	-4.25879	0.000323674	0.00804772	0.0262516	-0.687774	6.47805	-3.30511	0.00323804	0.032179	-2.03469	-0.525022	6.4214	-4.04093	0.00099202	0.0430195	-0.608827
ENSG00000137145	DENND4C	-0.326584	5.65057	-4.25878	0.000323684	0.00804772	0.0475483	-0.405782	5.65057	-5.29384	2.64e-05	0.00217773	2.60374	-0.299629	5.49427	-2.78811	0.0133998	0.1344	-2.96253
ENSG00000158717	RNF166	-0.467877	4.00844	-4.25146	0.000329507	0.00811671	0.171409	-0.452069	4.00844	-4.11521	0.000459272	0.0099433	-0.0394791	-0.292859	3.63116	-1.63739	0.121558	0.389435	-4.53566
ENSG00000151208	DLG5	-0.754736	2.14368	-4.23358	0.000344187	0.00837638	0.292569	-0.5242	2.14368	-2.95628	0.00732153	0.0534846	-2.35653	-0.515455	1.84701	-2.22042	0.0415783	0.227958	-3.64276
ENSG00000184988	TMEM106A	-0.670652	4.24038	-4.22448	0.000351912	0.00853017	0.137729	-0.668945	4.24038	-4.22476	0.000351673	0.00861998	0.23117	-0.440054	3.75209	-1.9117	0.0744617	0.302429	-4.21741
ENSG00000188313	PLSCR1	-0.738939	6.43897	-4.22008	0.000355701	0.00860485	-0.053273	-0.482072	6.43897	-2.75682	0.0115403	0.070319	-3.20951	-0.444187	6.53105	-3.22392	0.00544677	0.0906104	-2.19
ENSG00000140463	BBS4	-0.473165	3.33363	-4.21719	0.000358219	0.00864852	0.189896	-0.300681	3.33363	-2.69261	0.0133323	0.0771354	-3.03598	-0.399857	3.24975	-2.30173	0.0355013	0.212065	-3.60062
ENSG00000131979	GCH1	-0.523586	3.78536	-4.2157	0.00035952	0.00866272	0.12292	-0.490088	3.78536	-3.9569	0.000675112	0.0126521	-0.374777	-0.170308	3.70199	-1.19773	0.248905	0.547208	-5.13146
ENSG00000167632	TRAPPC9	-0.317761	5.34931	-4.21134	0.000363363	0.00873227	0.00189231	-0.246888	5.34931	-3.27893	0.00344503	0.0334385	-2.00339	-0.354252	5.2647	-3.02712	0.00819513	0.109605	-2.51842
ENSG00000152804	HHEX	-0.69009	2.29875	-4.2108	0.000363844	0.00873227	0.232295	-0.599943	2.29875	-3.67539	0.00133516	0.0193025	-0.911961	-0.0837844	2.44596	-0.425736	0.676116	0.857699	-5.41669
ENSG00000162174	ASRGL1	-0.484448	2.01707	-4.20711	0.000367128	0.00874565	0.23116	-0.331803	2.01707	-2.89294	0.00846847	0.0589321	-2.52468	-0.297171	1.75952	-1.26749	0.223575	0.521333	-4.78127
ENSG00000275793	RIMBP3	-0.650299	2.0207	-4.20647	0.0003677	0.00874565	0.237071	-0.68459	2.0207	-4.43625	0.000210002	0.00650755	0.676086	-0.481953	1.92834	-1.84268	0.0844631	0.322277	-4.11272
ENSG00000049860	HEXB	-0.310725	7.27337	-4.20533	0.000368723	0.00874565	-0.112636	-0.330964	7.27337	-4.47921	0.000189126	0.00604407	0.675069	-0.455539	7.12244	-4.61713	0.000304065	0.0297519	0.493097
ENSG00000140968	IRF8	-0.437026	5.19384	-4.20376	0.000370139	0.00876212	-0.0604077	-0.392106	5.19384	-3.77478	0.00105011	0.0168486	-0.923514	-0.45317	4.96304	-2.74417	0.0146568	0.140928	-2.93311
ENSG00000139178	C1RL	-0.479674	4.57086	-4.202	0.000371728	0.00878261	0.0168914	-0.399617	4.57086	-3.50838	0.0019949	0.0243755	-1.45421	-0.275242	4.27999	-1.74634	0.100408	0.35198	-4.51369
ENSG00000104093	DMXL2	-0.356441	8.70451	-4.19815	0.000375235	0.00882045	-0.119939	-0.409151	8.70451	-4.8179	8.3e-05	0.00376097	1.47919	-0.448804	8.29037	-4.20939	0.000700201	0.0388276	-0.297783
ENSG00000119714	GPR68	-0.558841	5.85682	-4.19638	0.000376857	0.00882045	-0.075808	-0.497562	5.85682	-3.74151	0.0011381	0.0177635	-0.998576	-0.188858	5.94479	-1.59606	0.13053	0.403602	-5.00647
ENSG00000131042	LILRB2	-0.760091	7.684	-4.19627	0.000376961	0.00882045	-0.132443	-0.622996	7.684	-3.43898	0.0023551	0.0268045	-1.74286	-0.619533	7.19109	-5.95421	2.24e-05	0.0241228	2.92867
ENSG00000143119	CD53	-0.377031	7.23808	-4.19234	0.000380589	0.00888236	-0.143066	-0.384141	7.23808	-4.27117	0.000314046	0.00818407	0.185782	-0.449151	7.02795	-5.11566	0.000112164	0.0277464	1.43093
ENSG00000166340	TPP1	-0.321683	7.43366	-4.19182	0.00038107	0.00888236	-0.145829	-0.304385	7.43366	-3.96637	0.000659752	0.0125188	-0.530082	-0.203186	7.40498	-2.24157	0.0399104	0.223661	-4.04996
ENSG00000180353	HCLS1	-0.231931	8.12716	-4.18913	0.000383577	0.00891401	-0.146961	-0.165761	8.12716	-2.9931	0.00672485	0.0508192	-2.72878	-0.18169	7.93622	-2.07411	0.0550023	0.263386	-4.33449
ENSG00000196628	TCF4	-0.666773	6.57283	-4.18801	0.00038462	0.00891401	-0.130969	-0.529782	6.57283	-3.331	0.00304527	0.0312297	-1.96597	-0.418588	6.62602	-3.37022	0.0040152	0.0779128	-1.91433
ENSG00000163221	S100A12	-1.40543	2.68059	-4.18754	0.000385061	0.00891401	0.195569	-0.835431	2.68059	-2.5219	0.0194568	0.0977994	-3.19635	-0.608557	2.96546	-2.75057	0.0144668	0.140436	-2.84576
ENSG00000072694	FCGR2B	-0.917236	5.9586	-4.18722	0.000385363	0.00891401	-0.0573826	-0.670243	5.9586	-3.07046	0.00561976	0.0456117	-2.46355	-0.529908	6.02977	-4.99211	0.000143238	0.0289913	1.20409
ENSG00000119655	NPC2	-0.35185	7.0967	-4.18642	0.000386117	0.00891445	-0.156312	-0.378671	7.0967	-4.50517	0.000177537	0.00582746	0.737221	-0.30249	6.83753	-2.95103	0.00958986	0.117044	-2.74143
ENSG00000138821	SLC39A8	-0.70762	7.45137	-4.18199	0.000390307	0.00897706	-0.16732	-0.571095	7.45137	-3.37501	0.00274295	0.0292709	-1.88844	-0.448174	7.19033	-4.15353	0.000785771	0.0403005	-0.391762
ENSG00000167207	NOD2	-0.781844	3.49567	-4.17782	0.000394293	0.00901039	0.11737	-0.527125	3.49567	-2.83514	0.00966329	0.0631939	-2.7248	-0.457028	3.32365	-2.21757	0.0418075	0.228801	-3.67198
ENSG00000172936	MYD88	-0.309306	6.22209	-4.17766	0.000394444	0.00901039	-0.164268	-0.293272	6.22209	-3.96236	0.000666212	0.0125629	-0.526172	-0.192405	5.93347	-1.91445	0.0740866	0.30151	-4.54452
ENSG00000167208	SNX20	-0.503555	5.53637	-4.17737	0.000394724	0.00901039	-0.118594	-0.550133	5.53637	-4.56774	0.000152445	0.005461	0.927522	-0.33731	5.549	-2.55277	0.0215876	0.168267	-3.3694
ENSG00000086730	LAT2	-0.640749	5.92325	-4.1751	0.000396913	0.0090313	-0.162215	-0.526632	5.92325	-3.4337	0.00238492	0.0269921	-1.73508	-0.274724	5.82421	-2.47148	0.0253972	0.18297	-3.57717
ENSG00000166548	TK2	-0.483145	4.9032	-4.17488	0.000397127	0.0090313	-0.0810902	-0.460825	4.9032	-3.98895	0.000624508	0.0121151	-0.38783	-0.154242	4.79194	-1.19805	0.248783	0.547208	-5.39499
ENSG00000105738	SIPA1L3	-0.270651	6.80597	-4.17079	0.000401113	0.00910489	-0.176186	-0.299666	6.80597	-4.62037	0.000134114	0.00508964	1.02093	-0.215928	6.68136	-2.00022	0.0631976	0.280671	-4.4398
ENSG00000178573	MAF	-0.828531	5.86935	-4.1671	0.000404736	0.00914225	-0.167097	-0.608442	5.86935	-3.06439	0.00569971	0.0459	-2.54143	-0.458393	5.68522	-4.03799	0.000998081	0.0430195	-0.57759
ENSG00000125633	CCDC93	-0.259334	6.54908	-4.16312	0.000408676	0.00920772	-0.198268	-0.172341	6.54908	-2.76828	0.0112457	0.069113	-3.19591	-0.131423	6.45937	-1.4054	0.179506	0.471028	-5.30049
ENSG00000136193	SCRN1	-0.543526	4.45182	-4.15887	0.000412926	0.00926908	-0.0675626	-0.314935	4.45182	-2.41954	0.0243001	0.11337	-3.73475	-0.222661	4.64912	-1.85398	0.0827482	0.320336	-4.44226
ENSG00000213614	HEXA	-0.353656	5.28772	-4.15487	0.000416974	0.00930834	-0.142486	-0.413082	5.28772	-4.85822	7.53e-05	0.00364177	1.62387	-0.264084	5.13771	-2.49242	0.0243591	0.179066	-3.46523
ENSG00000104870	FCGRT	-0.561597	6.42396	-4.15282	0.000419067	0.00933369	-0.229602	-0.52832	6.42396	-3.90751	0.000761184	0.0137149	-0.659558	-0.216057	6.26533	-1.54428	0.142563	0.423298	-5.09952
ENSG00000162894	FCMR	-0.833243	2.06421	-4.1505	0.000421442	0.00935302	0.102715	-0.723484	2.06421	-3.61497	0.0015444	0.021097	-1.05851	-0.349849	2.29859	-1.87039	0.0803122	0.314414	-4.17432
ENSG00000050767	COL23A1	-0.552584	5.26814	-4.1499	0.000422056	0.00935302	-0.107031	-0.466787	5.26814	-3.51482	0.00196435	0.0241231	-1.44148	-0.450625	5.16019	-3.45859	0.00333877	0.0703923	-1.67095
ENSG00000132359	RAP1GAP2	-0.522458	3.01137	-4.14211	0.000430144	0.00946665	0.0441965	-0.453923	3.01137	-3.60782	0.00157119	0.0212884	-1.08127	-0.65125	2.88732	-3.33049	0.00436212	0.0815234	-1.94002
ENSG00000163513	TGFBR2	-0.404739	6.66796	-4.14116	0.000431139	0.00946791	-0.258935	-0.471792	6.66796	-4.82798	8.1e-05	0.00376097	1.50008	-0.340744	6.57074	-3.32065	0.00445261	0.0824275	-2.01773
ENSG00000121064	SCPEP1	-0.280156	5.59175	-4.13011	0.000442898	0.00963899	-0.262337	-0.375386	5.59175	-5.53534	1.48e-05	0.00167192	3.15809	-0.30985	5.49415	-2.81305	0.0127333	0.131045	-2.92649
ENSG00000120868	APAF1	-0.292534	5.80367	-4.12495	0.000448504	0.00969622	-0.259608	-0.271513	5.80367	-3.83235	0.000913439	0.0154518	-0.80224	-0.299174	5.75417	-2.87698	0.0111688	0.124893	-2.82617
ENSG00000112303	VNN2	-0.4279	5.05738	-4.12402	0.00044952	0.00969622	-0.255843	-0.420132	5.05738	-4.05132	0.000536578	0.0111388	-0.288273	-0.507681	4.44268	-4.08222	0.00091067	0.0423401	-0.498422
ENSG00000169403	PTAFR	-0.711054	7.15819	-4.12317	0.000450455	0.00969916	-0.307005	-0.648835	7.15819	-3.76257	0.00108158	0.0171472	-1.00234	-0.35586	7.1106	-2.97977	0.00903759	0.113969	-2.68554
ENSG00000139974	SLC38A6	-0.439569	4.10873	-4.12024	0.000453679	0.00975129	-0.155326	-0.596766	4.10873	-5.59782	1.28e-05	0.00157714	3.33927	-0.445189	3.87223	-2.83244	0.0122377	0.129568	-2.74119
ENSG00000248905	FMN1	-0.444539	6.0291	-4.11271	0.000462081	0.00984001	-0.300588	-0.494195	6.0291	-4.57465	0.0001499	0.005461	0.923132	-0.59297	5.71052	-3.64917	0.00224251	0.059704	-1.32771
ENSG00000148926	ADM	-0.39767	4.80896	-4.11219	0.000462668	0.00984001	-0.218478	-0.24256	4.80896	-2.51444	0.0197767	0.098916	-3.59908	-0.799552	4.26597	-6.01344	2.01e-05	0.0241228	2.74645
ENSG00000153015	CWC27	-0.315853	4.1518	-4.111	0.000464003	0.00984606	-0.168005	-0.321647	4.1518	-4.19522	0.000377927	0.00901679	0.136481	-0.0657174	4.11607	-0.505192	0.620486	0.827015	-5.84293
ENSG00000138760	SCARB2	-0.306349	6.81542	-4.11014	0.000464982	0.00984606	-0.336185	-0.314492	6.81542	-4.2197	0.000356032	0.00864732	0.0663536	-0.304619	6.79535	-3.46406	0.00330086	0.0701659	-1.74155
ENSG00000100647	SUSD6	-0.459267	7.8068	-4.10538	0.000470398	0.00992188	-0.350439	-0.478687	7.8068	-4.27865	0.000308377	0.00805361	0.202545	-0.427756	7.78146	-3.90361	0.00131941	0.048312	-0.895879
ENSG00000072062	PRKACA	-0.318689	6.22871	-4.1045	0.000471416	0.00992188	-0.328971	-0.202631	6.22871	-2.6119	0.0159582	0.0864743	-3.50872	-0.0305739	6.29947	-0.348588	0.732059	0.887769	-6.18619
ENSG00000125637	PSD4	-0.349079	5.09296	-4.09545	0.000481919	0.0100486	-0.289588	-0.397767	5.09296	-4.67086	0.000118616	0.00466642	1.18353	-0.301403	4.8381	-2.53054	0.0225716	0.172396	-3.36569
ENSG00000226137	BAIAP2-DT	-0.705054	3.13774	-4.09497	0.000482487	0.0100486	-0.0736488	-0.59703	3.13774	-3.48149	0.00212756	0.0252069	-1.365	-0.216672	3.05435	-1.18412	0.254095	0.553594	-5.06993
ENSG00000133030	MPRIP	-0.337766	5.83897	-4.09052	0.000487736	0.0100904	-0.342781	-0.301262	5.83897	-3.65196	0.00141276	0.0199615	-1.2193	-0.261892	5.61038	-2.49951	0.0240164	0.177406	-3.49366
ENSG00000166523	CLEC4E	-0.63884	6.34406	-4.08431	0.00049517	0.0102268	-0.384083	-0.391352	6.34406	-2.5041	0.0202286	0.100197	-3.73311	-0.262754	6.2884	-2.44925	0.0265453	0.185707	-3.63096
ENSG00000175087	PDIK1L	-0.50144	2.91688	-4.08216	0.000497765	0.0102629	-0.0960261	-0.53401	2.91688	-4.36041	0.000252642	0.00715458	0.576019	-0.169695	2.9672	-0.939537	0.361776	0.648857	-5.29817
ENSG00000060558	GNA15	-0.613024	6.50762	-4.07632	0.000504895	0.0103923	-0.397311	-0.403301	6.50762	-2.68468	0.0135711	0.0780706	-3.36223	-0.161002	6.49853	-1.55363	0.140322	0.419807	-5.10532
ENSG00000248323	LUCAT1	-0.584437	5.02515	-4.07437	0.000507296	0.0104116	-0.281439	-0.374722	5.02515	-2.62352	0.0155525	0.0848089	-3.35283	-0.493749	4.73701	-2.85906	0.0115875	0.127694	-2.7784
ENSG00000103528	SYT17	-0.461905	3.58866	-4.07335	0.000508564	0.0104116	-0.204969	-0.451412	3.58866	-3.99149	0.000620662	0.012079	-0.294012	-0.427953	3.16752	-2.71911	0.0154239	0.143176	-2.91039
ENSG00000238005	None	-0.802637	1.64427	-4.07251	0.000509603	0.0104116	-0.0582043	-0.522081	1.64427	-2.66938	0.0140431	0.0797705	-2.89427	-0.855587	1.3104	-3.18787	0.0058711	0.0928859	-2.33456
ENSG00000069424	KCNAB2	-0.351513	6.51446	-4.07223	0.000509947	0.0104116	-0.417525	-0.402459	6.51446	-4.66351	0.000120755	0.00471528	1.11685	-0.358143	6.18994	-3.31266	0.0045274	0.0830525	-2.0097
ENSG00000081041	CXCL2	-0.570927	5.97659	-4.07154	0.000510804	0.0104116	-0.407324	-0.304736	5.97659	-2.17496	0.0407183	0.156432	-4.35259	-0.114368	5.46041	-0.774147	0.450418	0.718353	-5.88382
ENSG00000164983	TMEM65	-0.394846	3.65348	-4.07028	0.000512384	0.0104116	-0.159631	-0.448088	3.65348	-4.63004	0.000130997	0.0050026	1.17416	-0.232017	3.62501	-1.49674	0.154418	0.437358	-4.89169
ENSG00000129450	SIGLEC9	-0.632146	4.89364	-4.06824	0.000514923	0.0104116	-0.336986	-0.61104	4.89364	-3.93779	0.000707196	0.0130718	-0.509818	-0.44173	4.71228	-3.64108	0.00228069	0.059704	-1.30337
ENSG00000126860	EVI2A	-0.618754	5.26212	-4.06789	0.000515362	0.0104116	-0.376296	-0.543648	5.26212	-3.57917	0.00168325	0.0222189	-1.36729	-0.669264	5.15184	-4.68049	0.000267472	0.0290554	0.61795
ENSG00000131873	CHSY1	-0.414944	4.81949	-4.06733	0.000516074	0.0104116	-0.319789	-0.341454	4.81949	-3.3543	0.00288137	0.030165	-1.81869	-0.303452	4.99019	-2.37773	0.0305817	0.198495	-3.67804
ENSG00000135363	LMO2	-0.828197	4.25894	-4.06729	0.00051612	0.0104116	-0.215953	-0.591558	4.25894	-2.92207	0.00792107	0.0562636	-2.64526	-0.499266	4.46871	-3.17959	0.00597306	0.0937175	-2.14716
ENSG00000137486	ARRB1	-0.371005	6.59343	-4.0655	0.000518381	0.0104225	-0.43787	-0.445111	6.59343	-4.87817	7.17e-05	0.00354439	1.61814	-0.30485	6.43118	-2.73408	0.0149612	0.141944	-3.11612
ENSG00000091106	NLRC4	-0.484169	4.37033	-4.06281	0.000521781	0.0104563	-0.322662	-0.44407	4.37033	-3.73378	0.00115958	0.017916	-0.955334	-0.410473	4.19799	-2.88487	0.0109893	0.123775	-2.6758
ENSG00000085514	PILRA	-0.469977	7.39805	-4.06125	0.000523763	0.0104787	-0.454222	-0.41734	7.39805	-3.60601	0.00157805	0.0213169	-1.36346	-0.309815	7.21456	-3.44786	0.00341442	0.0712451	-1.78598
ENSG00000100365	NCF4	-0.591375	5.46346	-4.05935	0.000526193	0.01051	-0.381631	-0.471333	5.46346	-3.24126	0.00376566	0.0354432	-2.11229	-0.362344	5.23579	-2.92258	0.0101689	0.119662	-2.70048
ENSG00000107485	GATA3	-0.709998	2.13597	-4.05316	0.000534177	0.0106059	-0.0979469	-0.436878	2.13597	-2.51075	0.0199369	0.0992063	-3.19707	-0.469488	2.35458	-2.86386	0.0114738	0.126556	-2.65783
ENSG00000175806	MSRA	-0.405753	3.19045	-4.04969	0.000538714	0.0106376	-0.175931	-0.380855	3.19045	-3.81485	0.00095301	0.0158975	-0.634551	0.0407273	3.27	0.249374	0.806325	0.922278	-5.79838
ENSG00000138744	NAAA	-0.52954	4.51128	-4.04742	0.000541696	0.0106442	-0.33507	-0.602816	4.51128	-4.61311	0.000136505	0.00513744	1.08952	-0.427215	4.44876	-2.88551	0.0109747	0.123775	-2.70082
ENSG00000104972	LILRB1	-0.727969	6.98489	-4.04477	0.000545207	0.0106714	-0.490184	-0.548591	6.98489	-3.04834	0.00591658	0.0468695	-2.61032	-0.57279	6.55948	-5.42072	6.18e-05	0.0244807	1.98578
ENSG00000130429	ARPC1B	-0.3423	4.52793	-4.043	0.000547552	0.0106905	-0.382057	-0.354354	4.52793	-4.19159	0.000381285	0.00905172	0.0888995	-0.161983	4.38643	-1.37017	0.190031	0.48703	-5.13204
ENSG00000147168	IL2RG	-0.501658	4.71206	-4.03695	0.000555675	0.0107392	-0.39208	-0.501101	4.71206	-4.03931	0.000552501	0.0113337	-0.260576	-0.22685	4.8849	-1.74814	0.100088	0.351188	-4.68311
ENSG00000120262	CCDC170	-0.814082	3.55952	-4.03665	0.000556083	0.0107392	-0.246075	-0.551318	3.55952	-2.75197	0.0116673	0.0707278	-2.94622	-0.431657	3.65287	-2.08206	0.0541811	0.261725	-3.89145
ENSG00000067182	TNFRSF1A	-0.354765	6.24945	-4.03654	0.000556237	0.0107392	-0.486021	-0.243703	6.24945	-2.7755	0.0110634	0.0684432	-3.16814	0.00706792	6.36363	0.0788877	0.938125	0.977264	-6.25309
ENSG00000117318	ID3	-0.508984	2.49359	-4.03518	0.000558083	0.0107577	-0.172949	-0.200016	2.49359	-1.59417	0.125235	0.320106	-4.8283	-0.128885	2.5049	-0.596119	0.559647	0.79341	-5.38922
ENSG00000100504	PYGL	-0.365485	5.67471	-4.03099	0.000563796	0.0108506	-0.4983	-0.378635	5.67471	-4.17743	0.000394671	0.00921709	-0.0122928	-0.255013	5.44871	-2.27382	0.0374872	0.217563	-3.90554
ENSG00000101347	SAMHD1	-0.42506	8.45537	-4.02851	0.000567204	0.0108695	-0.519858	-0.480293	8.45537	-4.55086	0.00015884	0.00556807	0.852923	-0.503456	8.31088	-5.07686	0.000121093	0.0277464	1.35747
ENSG00000168234	TTC39C	-0.384184	3.92594	-4.02805	0.00056784	0.0108695	-0.328803	-0.53787	3.92594	-5.64823	1.13e-05	0.00148398	3.45094	-0.639119	3.61621	-3.64352	0.0022691	0.059704	-1.30363
ENSG00000165475	CRYL1	-0.516949	4.26869	-4.02719	0.000569038	0.0108695	-0.354156	-0.266587	4.26869	-2.08572	0.0488748	0.177388	-4.32169	-0.286423	4.1686	-1.85688	0.0823125	0.319056	-4.3664
ENSG00000175066	GK5	-0.466317	3.72756	-4.02703	0.000569253	0.0108695	-0.310474	-0.323557	3.72756	-2.80358	0.0103818	0.0660434	-2.89039	-0.644318	3.21643	-3.77967	0.00170796	0.0536932	-1.09532
ENSG00000186635	ARAP1	-0.380492	8.37383	-4.0251	0.000571941	0.0108866	-0.533786	-0.377532	8.37383	-3.99282	0.000618652	0.0120592	-0.461803	-0.343742	8.01467	-3.37998	0.00393421	0.0773799	-1.92297
ENSG00000168067	MAP4K2	-0.44917	3.94814	-4.01445	0.000586956	0.0111201	-0.363399	-0.483175	3.94814	-4.32632	0.000274538	0.00754295	0.456449	-0.0449641	3.82127	-0.329629	0.746065	0.893833	-5.83376
ENSG00000084731	KIF3C	-0.66642	1.85547	-4.0119	0.000590608	0.0111372	-0.188221	-0.626635	1.85547	-3.78801	0.00101701	0.0165557	-0.679114	-0.0541386	1.76938	-0.246349	0.808624	0.923226	-5.44725
ENSG00000089177	KIF16B	-0.393871	4.28029	-4.00528	0.000600194	0.0112829	-0.451276	-0.423316	4.28029	-4.31001	0.000285673	0.00769226	0.377259	-0.374058	4.08731	-2.6756	0.016849	0.150141	-3.08221
ENSG00000185482	STAC3	-0.496255	2.53762	-4.00155	0.000605666	0.0112983	-0.255161	-0.276242	2.53762	-2.23873	0.0356682	0.143191	-3.81423	-0.451226	2.18725	-1.89002	0.0774827	0.30912	-4.08113
ENSG00000163947	ARHGEF3	-0.340068	5.67876	-3.99743	0.000611766	0.0113772	-0.546066	-0.360506	5.67876	-4.24183	0.000337332	0.00842913	0.162925	-0.331665	5.78814	-3.66254	0.00218076	0.0591531	-1.34248
ENSG00000145819	ARHGAP26	-0.28611	6.92618	-3.99282	0.000618654	0.0114701	-0.605054	-0.294544	6.92618	-4.11222	0.000462633	0.00997907	-0.178757	-0.137994	6.81237	-1.46491	0.162808	0.448826	-5.23866
ENSG00000196954	CASP4	-0.260129	5.99432	-3.99033	0.000622417	0.0115056	-0.594784	-0.154776	5.99432	-2.3762	0.0266704	0.120337	-3.97024	-0.12416	5.95821	-1.3677	0.190789	0.487519	-5.32104
ENSG00000176845	METRNL	-0.528163	5.56971	-3.98956	0.000623583	0.0115088	-0.555017	-0.366919	5.56971	-2.77677	0.0110318	0.0683173	-3.12104	-0.17318	5.66025	-1.66354	0.11616	0.38105	-4.88356
ENSG00000014257	ACP3	-0.776007	2.12489	-3.98593	0.000629114	0.0115776	-0.24418	-0.967601	2.12489	-4.97468	5.68e-05	0.00305508	1.76093	-0.867049	2.17544	-2.99129	0.00882513	0.112932	-2.50569
ENSG00000182326	C1S	-0.509392	2.86808	-3.98586	0.00062922	0.0115776	-0.35719	-0.733525	2.86808	-5.74023	9.13e-06	0.00136695	3.62367	-0.694389	2.78319	-2.74868	0.0145228	0.140597	-2.8653
ENSG00000103005	USB1	-0.351029	4.89642	-3.97457	0.000646725	0.0118459	-0.533513	-0.137506	4.89642	-1.56181	0.132676	0.332072	-5.23134	-0.107713	4.68252	-0.920851	0.37115	0.65557	-5.62545
ENSG00000170667	RASA4B	-0.376516	5.67323	-3.97274	0.000649612	0.011863	-0.626891	-0.395502	5.67323	-4.17527	0.000396754	0.00923024	-0.0103528	-0.112435	5.54093	-0.858164	0.403795	0.683077	-5.72513
ENSG00000117758	STX12	-0.324854	5.42318	-3.97008	0.000653827	0.0119071	-0.610945	-0.315555	5.42318	-3.86042	0.000853332	0.014783	-0.725021	-0.413861	5.29477	-3.87073	0.00141283	0.0491775	-0.900902
ENSG00000125629	INSIG2	-0.484671	4.51753	-3.96998	0.000653991	0.0119071	-0.54839	-0.433885	4.51753	-3.56155	0.00175605	0.0225886	-1.35399	-0.394485	4.24791	-2.82222	0.0124964	0.130151	-2.79358
ENSG00000158270	COLEC12	-0.371903	7.34727	-3.96533	0.000661425	0.0119694	-0.681456	-0.398681	7.34727	-4.2511	0.000329796	0.00832649	0.137961	-0.276041	7.34279	-2.56508	0.0210605	0.16714	-3.47065
ENSG00000004468	CD38	-0.644064	3.55766	-3.96448	0.000662794	0.0119694	-0.433691	-0.45741	3.55766	-2.82547	0.00987826	0.0640563	-2.82048	-0.42898	3.17001	-2.73564	0.0149138	0.141908	-2.89354
ENSG00000081087	OSTM1	-0.295839	6.0723	-3.96371	0.000664028	0.0119694	-0.661777	-0.294804	6.0723	-3.95189	0.000683382	0.0127567	-0.543203	-0.333456	6.01627	-3.31785	0.00447862	0.0824743	-2.00709
ENSG00000241399	CD302	-0.559212	4.54215	-3.96367	0.000664089	0.0119694	-0.561436	-0.57016	4.54215	-4.04751	0.000541574	0.0112233	-0.239714	-0.448498	4.46591	-3.26837	0.00496523	0.0869329	-2.00408
ENSG00000121297	TSHZ3	-0.800771	3.8369	-3.96298	0.00066521	0.0119694	-0.439247	-0.620521	3.8369	-3.08596	0.00542043	0.0445973	-2.27916	-0.349541	3.90937	-2.29242	0.0361523	0.214091	-3.68081
ENSG00000130052	STARD8	-0.404504	4.59896	-3.96275	0.000665586	0.0119694	-0.580888	-0.484948	4.59896	-4.75474	9.67e-05	0.00413076	1.3912	-0.34825	4.43975	-2.65683	0.0175022	0.152582	-3.09144
ENSG00000162745	OLFML2B	-1.34841	5.92371	-3.96127	0.000667985	0.0119694	-0.64559	-0.781652	5.92371	-2.30214	0.0312189	0.13123	-4.09276	-0.798662	5.68064	-5.16287	0.000102206	0.0277464	1.44608
ENSG00000160209	PDXK	-0.298593	7.37122	-3.9607	0.000668905	0.0119694	-0.69248	-0.320909	7.37122	-4.25667	0.000325351	0.00829921	0.151005	-0.214762	7.18158	-2.34848	0.0323942	0.203095	-3.85963
ENSG00000158825	CDA	-0.529326	4.63852	-3.95912	0.000671475	0.0119694	-0.579404	-0.505698	4.63852	-3.78816	0.00101665	0.0165557	-0.842621	-0.221829	4.54284	-1.7388	0.101761	0.354239	-4.64791
ENSG00000186350	RXRA	-0.414734	6.41819	-3.95848	0.000672525	0.0119694	-0.677583	-0.293104	6.41819	-2.79971	0.0104733	0.0664199	-3.12525	-0.103675	6.47694	-1.17537	0.257473	0.557453	-5.56663
ENSG00000136869	TLR4	-0.485909	5.98399	-3.95845	0.000672569	0.0119694	-0.675092	-0.54154	5.98399	-4.41311	0.000222186	0.00671201	0.536264	-0.511421	5.80102	-4.73981	0.000237299	0.0290554	0.737143
ENSG00000089327	FXYD5	-0.473324	5.1527	-3.95808	0.00067318	0.0119694	-0.616143	-0.34961	5.1527	-2.9285	0.00780492	0.0559843	-2.78771	-0.38549	5.20572	-3.42306	0.00359591	0.0736403	-1.72619
ENSG00000152229	PSTPIP2	-0.511738	5.91746	-3.95726	0.000674527	0.0119758	-0.653523	-0.621127	5.91746	-4.80578	8.55e-05	0.00385882	1.4743	-0.710691	5.69918	-5.82516	2.86e-05	0.0241228	2.67799
ENSG00000173905	GOLIM4	-0.344085	5.85147	-3.95582	0.000676885	0.0120001	-0.676928	-0.326	5.85147	-3.74985	0.00111539	0.0174553	-1.0087	-0.229326	5.75139	-2.28831	0.0364432	0.214333	-3.87849
ENSG00000136167	LCP1	-0.362635	10.5705	-3.95518	0.000677942	0.0120014	-0.640943	-0.382456	10.5705	-4.1698	0.000402076	0.00928292	-0.000994956	-0.299112	10.5496	-3.06748	0.00753809	0.105585	-2.48939
ENSG00000163625	WDFY3	-0.374723	7.10056	-3.94636	0.000692628	0.0121802	-0.715824	-0.347526	7.10056	-3.66162	0.00138025	0.0196965	-1.22699	-0.271388	7.11805	-2.4241	0.0279039	0.19048	-3.72696
ENSG00000154229	PRKCA	-0.433907	4.8694	-3.94611	0.00069306	0.0121802	-0.62657	-0.382205	4.8694	-3.48203	0.00212482	0.0251991	-1.55385	-0.282381	4.68834	-1.91454	0.0740739	0.30151	-4.39275
ENSG00000183486	MX2	-0.914468	3.4462	-3.9383	0.000706337	0.0123777	-0.451521	-0.629455	3.4462	-2.72846	0.0123016	0.0730874	-2.96783	-0.832217	3.63106	-2.53956	0.0221674	0.17038	-3.17824
ENSG00000075151	EIF4G3	-0.335017	7.09088	-3.93767	0.000707417	0.0123788	-0.744737	-0.386768	7.09088	-4.54624	0.000160638	0.00558965	0.834172	-0.437142	6.80827	-4.66447	0.000276272	0.0290612	0.585764
ENSG00000177628	GBA	-0.255109	5.84278	-3.93266	0.000716071	0.0124763	-0.718204	-0.245034	5.84278	-3.7804	0.00103593	0.0167151	-0.9266	-0.158064	5.78428	-1.5977	0.130165	0.403229	-5.00162
ENSG00000117643	MAN1C1	-0.476272	2.71126	-3.92767	0.000724813	0.0125208	-0.401138	-0.428446	2.71126	-3.54642	0.00182099	0.0230659	-1.1863	-0.377493	2.64248	-1.23941	0.233518	0.533253	-4.83161
ENSG00000004478	FKBP4	-0.328177	5.5458	-3.92446	0.000730481	0.0125829	-0.739118	-0.277851	5.5458	-3.32504	0.00308865	0.031421	-1.9647	-0.207124	5.41374	-1.79118	0.0926838	0.336992	-4.63325
ENSG00000103490	PYCARD	-0.547976	4.27461	-3.92339	0.000732376	0.0125865	-0.649276	-0.580247	4.27461	-4.15799	0.000413818	0.00945071	0.020817	-0.291728	4.18844	-2.14248	0.0482974	0.246609	-3.94811
ENSG00000082996	RNF13	-0.29348	7.07228	-3.92318	0.00073276	0.0125865	-0.780097	-0.22045	7.07228	-2.94716	0.00747697	0.0544041	-2.83195	-0.141329	7.04653	-1.54392	0.142649	0.423345	-5.13342
ENSG00000153936	HS2ST1	-0.310568	4.10928	-3.91672	0.000744342	0.012722	-0.599529	-0.360871	4.10928	-4.55869	0.000155838	0.0055175	0.984532	-0.405265	4.01411	-2.88923	0.0108912	0.12357	-2.66756
ENSG00000164733	CTSB	-0.367224	11.485	-3.9165	0.000744742	0.012722	-0.710137	-0.421339	11.485	-4.49206	0.000183299	0.00593594	0.766984	-0.273003	11.2563	-2.46476	0.0257392	0.183574	-3.58119
ENSG00000109103	UNC119	-0.472464	4.84971	-3.91526	0.000746995	0.0127409	-0.65185	-0.316144	4.84971	-2.62823	0.0153906	0.084191	-3.34078	-0.103266	4.6603	-0.796862	0.437492	0.70814	-5.7123
ENSG00000166912	MTMR10	-0.272177	5.82851	-3.91049	0.000755695	0.0128352	-0.755628	-0.259314	5.82851	-3.72976	0.00117088	0.0180447	-1.03048	-0.249823	5.74549	-2.10844	0.0515357	0.254617	-4.1877
ENSG00000171659	GPR34	-0.816159	2.12092	-3.90951	0.000757493	0.0128427	-0.430118	-1.00798	2.12092	-4.82239	8.21e-05	0.00376097	1.53695	-0.808944	1.99091	-3.88105	0.00138282	0.0488168	-1.06016
ENSG00000138378	STAT4	-0.366342	6.27733	-3.90909	0.000758254	0.0128427	-0.78062	-0.21821	6.27733	-2.33132	0.0293482	0.12706	-4.05033	-0.375968	6.21896	-3.5844	0.00256726	0.0623796	-1.49049
ENSG00000068001	HYAL2	-0.557918	2.48072	-3.90664	0.000762796	0.012888	-0.466194	-0.21235	2.48072	-1.49466	0.149279	0.356508	-4.97283	-0.0712431	2.20573	-0.245236	0.809471	0.923226	-5.37824
ENSG00000110841	PPFIBP1	-0.521446	5.29513	-3.90592	0.000764114	0.012888	-0.762818	-0.626606	5.29513	-4.69558	0.000111701	0.00452545	1.22384	-0.410992	5.21088	-3.8446	0.00149184	0.0507397	-0.94457
ENSG00000196502	SULT1A1	-0.626646	2.74869	-3.90517	0.00076552	0.0128939	-0.474149	-0.54061	2.74869	-3.37852	0.00272013	0.0291042	-1.55944	-0.303305	2.20804	-1.59271	0.131282	0.404807	-4.48954
ENSG00000214063	TSPAN4	-0.582977	3.96308	-3.897	0.000780853	0.0130999	-0.580665	-0.383942	3.96308	-2.58081	0.017094	0.0900604	-3.30319	-0.183526	3.96818	-1.16821	0.260266	0.559664	-5.21287
ENSG00000116473	RAP1A	-0.293985	6.31941	-3.89693	0.00078099	0.0130999	-0.824762	-0.217551	6.31941	-2.88548	0.00861438	0.0594569	-2.9464	-0.200754	6.38377	-2.13418	0.04907	0.248088	-4.21042
ENSG00000100558	PLEK2	-0.702131	1.97596	-3.8946	0.000785408	0.0131279	-0.459464	-0.515227	1.97596	-2.87013	0.00892214	0.0604273	-2.56167	-0.288912	1.9118	-1.38431	0.185749	0.480968	-4.69706
ENSG00000198805	PNP	-0.487079	5.01218	-3.89453	0.000785542	0.0131279	-0.784584	-0.460305	5.01218	-3.68335	0.00130977	0.019135	-1.12932	-0.377688	4.8544	-3.3601	0.00410083	0.0788028	-1.842
ENSG00000127914	AKAP9	-0.340994	7.29204	-3.89434	0.000785904	0.0131279	-0.846813	-0.451784	7.29204	-5.15968	3.64e-05	0.00241262	2.27384	-0.407439	6.90514	-3.81974	0.00157113	0.0518475	-1.0446
ENSG00000068784	SRBD1	-0.332181	4.153	-3.89108	0.000792151	0.0132141	-0.675491	-0.362785	4.153	-4.25739	0.000324777	0.00829921	0.282943	-0.251926	4.05461	-1.87357	0.0798469	0.313637	-4.36465
ENSG00000233452	STXBP5-AS1	-0.599027	3.25094	-3.88802	0.000798063	0.0132721	-0.539509	-0.486469	3.25094	-3.17507	0.00440038	0.0391202	-2.0165	-0.632154	2.9287	-3.25981	0.0050545	0.0875633	-1.99832
ENSG00000188305	PEAK3	-1.07141	1.5608	-3.88702	0.000799999	0.0132721	-0.521594	-0.737367	1.5608	-2.69078	0.0133869	0.0774145	-2.82795	0.0219772	1.88278	0.0808284	0.936606	0.977191	-5.40508
ENSG00000099337	KCNK6	-0.400317	4.65377	-3.88602	0.000801932	0.013286	-0.740049	-0.379107	4.65377	-3.6869	0.00129858	0.0190385	-1.06538	-0.421388	4.18767	-2.18319	0.0446715	0.236792	-3.80152
ENSG00000159346	ADIPOR1	-0.243608	7.745	-3.88168	0.000810424	0.013372	-0.879337	-0.184934	7.745	-2.94649	0.00748858	0.0544233	-2.83485	-0.127866	7.73429	-1.49672	0.154423	0.437358	-5.20501
ENSG00000170921	TANC2	-0.280125	4.84806	-3.87483	0.000824025	0.0135596	-0.749362	-0.322963	4.84806	-4.47527	0.000190952	0.00607047	0.763924	-0.310238	4.74009	-2.87383	0.0112413	0.125403	-2.78123
ENSG00000111331	OAS3	-0.746418	3.92392	-3.86622	0.000841413	0.0137964	-0.717725	-0.809154	3.92392	-4.19967	0.000373845	0.00897966	0.15989	-0.847146	4.15534	-2.73422	0.0149569	0.141944	-2.88676
ENSG00000109743	BST1	-0.462381	3.378	-3.86572	0.000842441	0.0137964	-0.653708	-0.476169	3.378	-3.98785	0.000626186	0.0121282	-0.282059	-0.514054	3.2627	-2.78624	0.013451	0.13441	-2.78999
ENSG00000172954	LCLAT1	-0.592547	2.17813	-3.86546	0.000842959	0.0137964	-0.511436	-0.460399	2.17813	-3.01607	0.00637658	0.0493139	-2.25411	-0.368814	2.15732	-1.87111	0.0802067	0.314305	-4.1357
ENSG00000043462	LCP2	-0.436335	6.44221	-3.86268	0.000848667	0.0138711	-0.911467	-0.467496	6.44221	-4.13966	0.000432721	0.00959913	-0.114297	-0.49675	6.41592	-4.44669	0.000430154	0.0334089	0.182457
ENSG00000144681	STAC	-0.399819	5.67949	-3.85845	0.000857423	0.0139766	-0.895468	-0.362526	5.67949	-3.50061	0.00203239	0.0245342	-1.57009	-0.213478	5.48058	-2.14622	0.0479535	0.246026	-4.13615
ENSG00000116679	IVNS1ABP	-0.331432	7.81426	-3.85615	0.000862223	0.0140029	-0.93898	-0.226092	7.81426	-2.63048	0.0153139	0.083905	-3.49644	-0.217192	7.4541	-2.50771	0.0236264	0.175808	-3.57957
ENSG00000169413	RNASE6	-0.637781	5.30232	-3.85581	0.00086293	0.0140029	-0.873453	-0.471622	5.30232	-2.8563	0.00920822	0.0614759	-2.95922	-0.23739	5.25268	-1.45968	0.164222	0.450178	-5.06159
ENSG00000120162	MOB3B	-0.5089	6.28822	-3.85285	0.000869149	0.0140172	-0.925921	-0.413295	6.28822	-3.13116	0.00487739	0.0415074	-2.41286	-0.360619	6.2868	-3.59084	0.00253295	0.0623796	-1.48114
ENSG00000108439	PNPO	-0.377471	3.91323	-3.85169	0.000871584	0.0140205	-0.765394	-0.492924	3.91323	-5.03251	4.94e-05	0.00282889	2.06372	-0.346683	3.80836	-2.55212	0.0216157	0.16827	-3.22998
ENSG00000251442	LINC01094	-0.527582	3.83007	-3.85127	0.000872477	0.0140205	-0.722637	-0.420202	3.83007	-3.07867	0.00551329	0.0450561	-2.32074	-0.0977597	4.04572	-0.70381	0.491924	0.745901	-5.63691
ENSG00000147454	SLC25A37	-0.578569	3.73305	-3.84985	0.000875483	0.0140447	-0.615447	-0.220848	3.73305	-1.48075	0.152923	0.361477	-5.03666	-0.550661	3.41755	-2.54489	0.0219317	0.169859	-3.17277
ENSG00000186088	GSAP	-0.364145	6.23222	-3.84697	0.000881617	0.0140811	-0.934229	-0.330684	6.23222	-3.49589	0.00205546	0.0247144	-1.5919	-0.311558	5.88514	-2.60836	0.0193033	0.160471	-3.32966
ENSG00000129675	ARHGEF6	-0.303974	5.94258	-3.8468	0.000881992	0.0140811	-0.93312	-0.252444	5.94258	-3.19685	0.00418082	0.0377486	-2.26118	0.0390382	5.98394	0.418656	0.681174	0.860341	-6.13556
ENSG00000111729	CLEC4A	-0.761977	2.28327	-3.84174	0.000892885	0.0141927	-0.59363	-0.687381	2.28327	-3.48277	0.00212106	0.0251931	-1.32202	-0.703529	1.9358	-2.36774	0.0311897	0.200089	-3.43203
ENSG00000241839	PLEKHO2	-0.396137	6.81204	-3.8411	0.000894269	0.0141961	-0.970605	-0.346878	6.81204	-3.36392	0.00281624	0.0298293	-1.91135	-0.186998	6.71257	-1.71838	0.105506	0.361649	-4.87225
ENSG00000186815	TPCN1	-0.660688	6.4561	-3.83875	0.000899375	0.0142249	-0.946195	-0.502781	6.4561	-2.92492	0.00786938	0.0562152	-2.8472	-0.611024	6.36784	-5.54017	4.91e-05	0.0241228	2.19417
ENSG00000162511	LAPTM5	-0.377366	9.33153	-3.83759	0.000901915	0.014243	-0.948617	-0.408886	9.33153	-4.15672	0.000415096	0.00945071	-0.0565157	-0.401636	9.30234	-4.38633	0.000486699	0.0347713	0.0508634
ENSG00000067066	SP100	-0.300694	6.54995	-3.83065	0.000917203	0.0144281	-0.984244	-0.267579	6.54995	-3.41033	0.00252167	0.0278646	-1.79658	-0.299242	6.44416	-2.85402	0.0117078	0.127797	-2.91413
ENSG00000156642	NPTN	-0.24216	6.86097	-3.82326	0.000933785	0.0146321	-1.01173	-0.144382	6.86097	-2.2801	0.0327042	0.135411	-4.17931	-0.0243184	6.89629	-0.270824	0.790077	0.914727	-6.23295
ENSG00000137628	DDX60	-0.57177	3.36173	-3.82097	0.000938987	0.0146769	-0.750048	-0.837736	3.36173	-5.59529	1.29e-05	0.00157714	3.31821	-0.859423	3.38898	-3.61514	0.00240763	0.0610402	-1.40022
ENSG00000048052	HDAC9	-0.611375	2.88547	-3.81809	0.000945548	0.0147215	-0.655292	-0.61876	2.88547	-3.87743	0.000818827	0.014349	-0.479157	-0.121495	2.84468	-0.668331	0.513691	0.762716	-5.43298
ENSG00000073756	PTGS2	-0.529497	5.17543	-3.81396	0.000955051	0.0148504	-0.887895	-0.342129	5.17543	-2.47456	0.0215727	0.104834	-3.64649	-0.399545	5.21004	-3.01165	0.00846152	0.110663	-2.5606
ENSG00000076928	ARHGEF1	-0.296103	5.83091	-3.81342	0.00095632	0.0148511	-0.995469	-0.267306	5.83091	-3.44545	0.00231898	0.0266179	-1.69012	-0.199084	5.31051	-1.68166	0.11254	0.374025	-4.77793
ENSG00000128340	RAC2	-0.426869	6.70242	-3.81153	0.000960695	0.0149	-1.03694	-0.486611	6.70242	-4.34506	0.000262279	0.00730532	0.363907	-0.130139	6.57786	-1.10432	0.286195	0.583147	-5.65264
ENSG00000274600	RIMBP3B	-0.646641	2.00579	-3.8086	0.000967542	0.014987	-0.631853	-0.683023	2.00579	-4.02979	0.000565445	0.0115602	-0.174753	-0.558025	1.93141	-1.92776	0.0722926	0.297298	-4.00666
ENSG00000261371	PECAM1	-0.449947	8.22231	-3.80694	0.000971433	0.015009	-1.05106	-0.418023	8.22231	-3.53609	0.0018667	0.0233462	-1.52103	-0.402906	8.22642	-4.38086	0.000492177	0.0349532	0.0349164
ENSG00000050344	NFE2L3	-0.437137	5.35554	-3.80487	0.000976329	0.0150434	-0.958938	-0.563039	5.35554	-4.90504	6.72e-05	0.00341466	1.73513	-0.417053	5.48528	-3.30817	0.00456998	0.0833248	-1.96263
ENSG00000068903	SIRT2	-0.326227	3.80754	-3.80443	0.000977375	0.0150434	-0.819352	-0.294408	3.80754	-3.44258	0.0023349	0.026654	-1.51918	0.00276134	3.60746	0.0179121	0.985936	0.995114	-5.80237
ENSG00000257093	DENND11	-0.517859	5.68762	-3.80287	0.000981059	0.0150508	-1.00009	-0.356056	5.68762	-2.61961	0.015688	0.0853179	-3.45183	-0.159354	5.52308	-1.40615	0.179287	0.470885	-5.17909
ENSG00000170385	SLC30A1	-0.339134	5.92909	-3.80217	0.000982741	0.0150508	-1.02556	-0.39054	5.92909	-4.38135	0.000240069	0.00695798	0.473804	-0.304929	6.01543	-2.62308	0.0187381	0.157833	-3.32982
ENSG00000138316	ADAMTS14	-0.788701	3.98415	-3.80214	0.000982812	0.0150508	-0.805821	-0.573941	3.98415	-2.78246	0.0108907	0.0677543	-2.9086	-0.537565	3.51625	-2.22771	0.0409963	0.22689	-3.68557
ENSG00000164574	GALNT10	-0.333206	4.42478	-3.79781	0.000993156	0.0151519	-0.890717	-0.316054	4.42478	-3.6102	0.00156223	0.0212212	-1.19314	-0.304723	4.36706	-2.29045	0.0362919	0.214333	-3.7338
ENSG00000260314	MRC1	-0.537282	10.8044	-3.79424	0.00100178	0.0152261	-1.00556	-0.640052	10.8044	-4.51879	0.000171741	0.00569942	0.822958	-0.508974	10.62	-4.62649	0.00029835	0.0296981	0.519165
ENSG00000203739	PRDX6-AS1	-0.584957	1.15935	-3.79153	0.00100839	0.0152882	-0.675358	-0.565936	1.15935	-3.67839	0.00132554	0.0192322	-0.981764	-0.248131	1.18476	-0.933948	0.364563	0.650599	-5.02718
ENSG00000075399	VPS9D1	-0.49716	3.76848	-3.78955	0.00101324	0.0153184	-0.850671	-0.332771	3.76848	-2.5456	0.0184718	0.0945504	-3.39891	-0.495662	3.31853	-3.16013	0.00621964	0.0956092	-2.15565
ENSG00000185340	GAS2L1	-0.444254	4.14686	-3.78917	0.00101416	0.0153184	-0.901438	-0.344611	4.14686	-2.94679	0.0074834	0.0544182	-2.63641	-0.148298	3.92971	-0.936879	0.3631	0.64995	-5.45653
ENSG00000158555	GDPD5	-0.532134	2.68479	-3.78671	0.00102021	0.0153715	-0.732464	-0.426345	2.68479	-3.04419	0.00597384	0.0471693	-2.25174	-0.189168	2.47645	-0.867133	0.399011	0.679329	-5.19053
ENSG00000119681	LTBP2	-1.09105	4.3638	-3.78297	0.00102949	0.0154538	-0.970641	-0.722036	4.3638	-2.51134	0.0199111	0.0991725	-3.58587	-0.720427	4.37172	-4.99215	0.000143226	0.0289913	1.08786
ENSG00000165025	SYK	-0.304202	7.90178	-3.78238	0.00103096	0.0154568	-1.11172	-0.265893	7.90178	-3.30562	0.00323416	0.0321741	-2.04537	-0.151117	7.84565	-1.7752	0.0953749	0.343219	-4.80808
ENSG00000132205	EMILIN2	-0.280918	9.26404	-3.78052	0.00103563	0.0155076	-1.09483	-0.288624	9.26404	-3.88291	0.000808025	0.0142212	-0.705537	-0.167793	9.14659	-1.82087	0.0878612	0.328236	-4.72255
ENSG00000005471	ABCB4	-1.02811	1.56853	-3.77943	0.00103835	0.0155292	-0.764121	-0.760708	1.56853	-2.79644	0.0105513	0.0666367	-2.65812	-0.695507	1.94407	-2.55362	0.0215507	0.168267	-3.15313
ENSG00000205726	ITSN1	-0.308213	4.50308	-3.77716	0.00104408	0.0155765	-0.970983	-0.387208	4.50308	-4.75247	9.73e-05	0.00413076	1.40789	-0.355833	4.28369	-2.66594	0.0171823	0.151534	-3.08423
ENSG00000028277	POU2F2	-0.432988	4.99212	-3.77298	0.00105468	0.0156713	-1.05252	-0.477616	4.99212	-4.16511	0.0004067	0.0093541	-0.00129272	-0.28358	4.51471	-2.13612	0.0488883	0.247573	-3.96051
ENSG00000152457	DCLRE1C	-0.361216	4.38773	-3.77265	0.00105554	0.0156713	-0.950189	-0.343066	4.38773	-3.59124	0.00163514	0.0217731	-1.23696	-0.358795	4.13819	-2.67539	0.016856	0.150141	-3.04647
ENSG00000145569	OTULINL	-0.511384	5.70088	-3.77212	0.00105689	0.0156713	-1.07334	-0.448776	5.70088	-3.31519	0.0031616	0.0317834	-1.96559	-0.380856	5.81149	-3.6103	0.0024321	0.0610757	-1.41721
ENSG00000054965	FAM168A	-0.230132	6.18839	-3.76969	0.00106311	0.0156941	-1.1215	-0.285041	6.18839	-4.67078	0.00011864	0.00466642	1.1395	-0.188682	6.02956	-1.98198	0.0653837	0.284523	-4.43564
ENSG00000242048	None	-0.595174	3.23086	-3.76808	0.00106726	0.0156941	-0.848232	-0.44021	3.23086	-2.79744	0.0105273	0.0665508	-2.83724	-0.246021	2.96246	-1.17041	0.259407	0.558849	-5.08662
ENSG00000008282	SYPL1	-0.415604	3.87269	-3.76765	0.00106839	0.0156941	-0.936177	-0.502953	3.87269	-4.56651	0.000152902	0.005461	1.00603	-0.464538	3.80893	-2.89236	0.0108213	0.123277	-2.63432
ENSG00000136997	MYC	-0.570733	3.23184	-3.76716	0.00106966	0.0156941	-0.932171	-0.738737	3.23184	-4.87604	7.21e-05	0.00354439	1.71525	0.0958232	3.0399	0.469387	0.645287	0.840048	-5.55947
ENSG00000229391	HLA-DRB6	-0.509732	5.42758	-3.76674	0.00107074	0.0156941	-1.09741	-0.347827	5.42758	-2.57321	0.0173832	0.0910312	-3.55871	-0.299329	5.44342	-2.66887	0.0170805	0.151109	-3.24374
ENSG00000254087	LYN	-0.267969	8.47557	-3.76591	0.00107288	0.0156941	-1.14581	-0.19103	8.47557	-2.68391	0.0135943	0.0781671	-3.38183	-0.138986	8.43195	-1.4842	0.15768	0.442193	-5.21599
ENSG00000150510	FAM124A	-0.518214	4.70107	-3.76551	0.00107393	0.0156941	-1.02997	-0.366123	4.70107	-2.66653	0.0141327	0.0800129	-3.29544	-0.313899	4.62326	-2.4817	0.0248852	0.181499	-3.42224
ENSG00000116990	MYCL	-0.808449	4.0888	-3.76466	0.00107613	0.0157073	-0.844221	-0.581115	4.0888	-2.72235	0.0124717	0.0737031	-2.9763	-0.425595	4.34184	-2.51397	0.0233325	0.174465	-3.29965
ENSG00000267534	S1PR2	-0.466348	4.76077	-3.76013	0.00108798	0.0158423	-1.0318	-0.274235	4.76077	-2.21769	0.037268	0.147046	-4.15356	-0.1179	4.68128	-0.975852	0.344029	0.636345	-5.58853
ENSG00000204054	LINC00963	-0.430496	4.56729	-3.75762	0.00109463	0.0159028	-1.01392	-0.318332	4.56729	-2.78608	0.0108017	0.0673949	-3.01379	-0.227888	4.57741	-1.9153	0.0739717	0.30151	-4.3619
ENSG00000188641	DPYD	-0.250832	7.28702	-3.75757	0.00109476	0.0159028	-1.17003	-0.266363	7.28702	-3.99029	0.000622468	0.0120948	-0.473745	-0.178145	7.27565	-2.0287	0.0599152	0.274116	-4.40689
ENSG00000170458	CD14	-1.02857	8.05686	-3.74548	0.00112724	0.0162387	-1.19646	-0.665746	8.05686	-2.42386	0.0240751	0.11271	-3.90642	-0.325617	7.97945	-2.97316	0.00916187	0.114585	-2.71073
ENSG00000151117	TMEM86A	-0.615568	2.76723	-3.74486	0.00112893	0.0162438	-0.840026	-0.512137	2.76723	-3.1316	0.00487233	0.0415061	-2.08545	-0.44321	2.75598	-1.99508	0.0638064	0.281441	-3.96961
ENSG00000183246	RIMBP3C	-0.698697	1.7498	-3.74232	0.00113587	0.0163242	-0.768604	-0.886224	1.7498	-4.74368	9.94e-05	0.00417604	1.26266	-0.630626	1.77313	-2.14122	0.0484146	0.24662	-3.73362
ENSG00000108854	SMURF2	-0.298503	5.36524	-3.74144	0.0011383	0.0163398	-1.11652	-0.320336	5.36524	-4.01999	0.000579088	0.0115856	-0.331653	-0.25051	5.26521	-2.41693	0.0283032	0.191377	-3.61951
ENSG00000120594	PLXDC2	-0.36368	7.54426	-3.73878	0.00114563	0.0164063	-1.21455	-0.362473	7.54426	-3.72644	0.00118033	0.0181213	-1.08758	-0.400814	7.65733	-3.69051	0.00205712	0.0578495	-1.31404
ENSG00000179241	LDLRAD3	-0.528471	2.96347	-3.73672	0.00115137	0.0164673	-0.827404	-0.399572	2.96347	-2.84099	0.00953538	0.0626611	-2.6444	-0.169363	2.99148	-0.947749	0.357709	0.645948	-5.28516
ENSG00000134802	SLC43A3	-0.396562	5.77306	-3.73281	0.0011623	0.0165669	-1.19127	-0.407647	5.77306	-3.83953	0.00089768	0.0152895	-0.794113	-0.331084	5.53349	-2.45029	0.0264906	0.185653	-3.57529
ENSG00000102879	CORO1A	-0.419706	4.98899	-3.72769	0.00117677	0.0167143	-1.13851	-0.391932	4.98899	-3.48668	0.00210131	0.0250666	-1.54558	-0.0681682	4.89235	-0.575537	0.573137	0.800849	-5.91873
ENSG00000153071	DAB2	-0.249508	7.29913	-3.726	0.00118159	0.0167436	-1.24315	-0.175874	7.29913	-2.62644	0.0154518	0.0843961	-3.50396	-0.0775489	7.2077	-0.898108	0.382781	0.665905	-5.86978
ENSG00000187796	CARD9	-0.505585	4.29633	-3.72544	0.00118319	0.0167468	-1.0613	-0.436787	4.29633	-3.22724	0.0038922	0.0361368	-2.04682	-0.1845	3.88197	-1.22025	0.240495	0.540346	-5.18456
ENSG00000140368	PSTPIP1	-0.54442	5.90939	-3.72358	0.00118851	0.0168024	-1.21313	-0.40785	5.90939	-2.79251	0.0106457	0.0668599	-3.12479	-0.255165	5.58822	-1.90255	0.0757235	0.305714	-4.48521
ENSG00000142227	EMP3	-0.335574	5.04458	-3.70586	0.0012405	0.0173263	-1.20585	-0.188486	5.04458	-2.08517	0.0489294	0.177388	-4.44663	-0.0728307	4.90851	-0.729435	0.476546	0.73612	-5.8643
ENSG00000115318	LOXL3	-0.449244	3.51823	-3.70441	0.00124484	0.0173364	-1.02211	-0.331863	3.51823	-2.74678	0.0118047	0.0711094	-2.97206	-0.235044	3.1504	-1.22892	0.237318	0.536553	-5.06152
ENSG00000111110	PPM1H	-0.378209	3.52108	-3.70284	0.00124958	0.017355	-1.04902	-0.383828	3.52108	-3.76644	0.00107152	0.0170469	-0.795125	-0.153062	3.42062	-0.871389	0.396755	0.677204	-5.39096
ENSG00000145911	N4BP3	-0.625981	1.46824	-3.70282	0.00124963	0.017355	-0.863557	-0.548839	1.46824	-3.25822	0.00361788	0.0344593	-1.79249	-0.0891589	1.54965	-0.470744	0.644339	0.839984	-5.45015
ENSG00000143183	TMCO1	-0.262913	5.94226	-3.70254	0.00125046	0.017355	-1.2667	-0.128236	5.94226	-1.80762	0.0844292	0.250809	-4.97569	-0.161196	5.90919	-1.70893	0.107278	0.364516	-4.85119
ENSG00000155099	PIP4P2	-0.497167	2.35607	-3.70162	0.00125326	0.017374	-0.884386	-0.227364	2.35607	-1.70424	0.102491	0.282362	-4.59552	-0.0852245	2.38628	-0.424259	0.67717	0.858408	-5.46673
ENSG00000140199	SLC12A6	-0.405929	6.37728	-3.69966	0.00125918	0.0174013	-1.29155	-0.468145	6.37728	-4.2677	0.000316719	0.00821845	0.187172	-0.472602	6.25419	-3.92476	0.00126262	0.0477486	-0.829789
ENSG00000065308	TRAM2	-0.397198	2.19024	-3.69955	0.00125953	0.0174013	-0.915796	-0.538143	2.19024	-5.01709	5.13e-05	0.00289522	1.98395	0.173885	1.98713	0.718001	0.483372	0.74117	-5.23009
ENSG00000103043	VAC14	-0.312696	7.35928	-3.6968	0.00126794	0.0174639	-1.31117	-0.291205	7.35928	-3.44299	0.00233261	0.026654	-1.73547	-0.147541	7.06745	-1.28372	0.217979	0.51562	-5.46577
ENSG00000135677	GNS	-0.23236	8.80287	-3.69618	0.00126981	0.0174639	-1.30172	-0.192912	8.80287	-3.06764	0.00565685	0.0457673	-2.56044	-0.231269	8.7723	-2.68812	0.0164263	0.148166	-3.24345
ENSG00000010327	STAB1	-0.866162	7.14217	-3.69487	0.00127383	0.0174993	-1.30069	-0.677343	7.14217	-2.89159	0.00849462	0.0590153	-2.9366	-0.416694	6.66078	-2.54807	0.0217921	0.169101	-3.46728
ENSG00000182158	CREB3L2	-0.315936	5.49158	-3.69377	0.00127723	0.0175064	-1.26368	-0.36655	5.49158	-4.28831	0.000301195	0.0079656	0.266487	-0.384063	5.35057	-3.17266	0.0060597	0.0945352	-2.22607
ENSG00000141447	OSBPL1A	-0.395052	3.84048	-3.69153	0.00128415	0.0175617	-1.08958	-0.392687	3.84048	-3.67786	0.00132723	0.0192329	-1.00474	-0.397259	3.66222	-2.54231	0.0220454	0.17007	-3.22815
ENSG00000105609	LILRB5	-0.48137	3.07565	-3.68797	0.00129524	0.0176933	-0.971688	-0.414392	3.07565	-3.18966	0.00425206	0.0382705	-1.96766	-0.347255	2.46736	-1.6582	0.117245	0.383264	-4.45149
ENSG00000109861	CTSC	-0.553421	8.1378	-3.67991	0.00132068	0.0180206	-1.3509	-0.377276	8.1378	-2.50839	0.0200401	0.0995775	-3.74169	-0.320638	8.09383	-3.23458	0.00532728	0.0895065	-2.20694
ENSG00000162591	MEGF6	-0.614945	1.43421	-3.67922	0.00132288	0.0180303	-0.903194	-0.451374	1.43421	-2.71653	0.0126358	0.0743717	-2.8107	0.040992	1.08382	0.152105	0.881054	0.954658	-5.28593
ENSG00000095383	TBC1D2	-0.353385	4.82011	-3.67763	0.00132796	0.0180661	-1.24915	-0.331329	4.82011	-3.45315	0.0022767	0.0264324	-1.61618	-0.353629	4.61845	-2.25274	0.0390553	0.221319	-3.7748
ENSG00000215458	AATBC	-0.938959	1.8344	-3.67623	0.00133245	0.0180962	-0.907099	-0.712142	1.8344	-2.80091	0.0104448	0.06634	-2.63293	-0.601135	1.28003	-1.58305	0.13347	0.408174	-4.40635
ENSG00000175040	CHST2	-0.50128	6.63168	-3.66835	0.00135801	0.0183854	-1.35318	-0.43478	6.63168	-3.18438	0.00430519	0.0385512	-2.29218	-0.165733	6.7269	-1.42801	0.173003	0.461806	-5.28027
ENSG00000163932	PRKCD	-0.228708	7.24086	-3.6676	0.00136047	0.0183982	-1.37959	-0.290478	7.24086	-4.65812	0.000122348	0.00476217	1.0962	-0.0900708	7.0688	-0.956287	0.353513	0.642298	-5.81682
ENSG00000147202	DIAPH2	-0.359311	5.20965	-3.6626	0.00137699	0.018539	-1.28958	-0.364282	5.20965	-3.71913	0.00120137	0.0182079	-1.01753	-0.379889	5.25793	-2.72523	0.015233	0.143176	-3.08372
ENSG00000106246	PTCD1	-0.5853	1.61208	-3.65938	0.0013877	0.0186212	-0.94117	-0.487663	1.61208	-3.05918	0.00576931	0.0462459	-2.15098	-0.581525	1.59298	-2.53995	0.0221499	0.170354	-3.1784
ENSG00000171867	PRNP	-0.355452	6.2572	-3.65493	0.00140269	0.0187809	-1.39336	-0.233812	6.2572	-2.40539	0.0250517	0.115852	-3.92778	-0.154801	6.35374	-1.57816	0.134588	0.410111	-5.07004
ENSG00000185222	TCEAL9	-0.354233	4.05208	-3.65306	0.00140901	0.01881	-1.26776	-0.321745	4.05208	-3.32208	0.00311037	0.0315295	-1.87406	-0.250298	3.86824	-1.67918	0.113031	0.37483	-4.6145
ENSG00000148400	NOTCH1	-0.441228	6.6641	-3.65222	0.00141188	0.01881	-1.37736	-0.522758	6.6641	-4.3296	0.000272351	0.00749984	0.350626	-0.383792	6.59878	-3.0749	0.00742305	0.104679	-2.50197
ENSG00000152359	POC5	-0.654032	1.51948	-3.65214	0.00141216	0.01881	-0.960552	-0.728165	1.51948	-4.07308	0.000508902	0.0107141	-0.110548	-0.250347	1.59605	-0.92796	0.367564	0.652891	-5.0039
ENSG00000119865	CNRIP1	-0.658544	2.08704	-3.652	0.00141261	0.01881	-0.983612	-0.406892	2.08704	-2.26958	0.0334361	0.137457	-3.66714	-0.00558107	2.12276	-0.0229573	0.981975	0.992727	-5.5462
ENSG00000100612	DHRS7	-0.258996	5.8255	-3.64937	0.00142161	0.0188885	-1.39516	-0.316826	5.8255	-4.46579	0.000195412	0.0061799	0.6624	-0.18249	5.78678	-1.89002	0.0774837	0.30912	-4.55534
ENSG00000111145	ELK3	-0.462243	4.74426	-3.64563	0.00143447	0.0189892	-1.31457	-0.526321	4.74426	-4.157	0.000414812	0.00945071	0.00372816	-0.369142	4.79411	-2.47684	0.0251274	0.182102	-3.41061
ENSG00000123643	SLC36A1	-0.390365	5.13067	-3.64377	0.00144093	0.0190332	-1.35293	-0.47749	5.13067	-4.4604	0.000197997	0.0062454	0.68741	-0.240745	4.88964	-1.68208	0.112458	0.373955	-4.72027
ENSG00000131759	RARA	-0.45832	5.03044	-3.64348	0.00144191	0.0190332	-1.33923	-0.307605	5.03044	-2.45025	0.0227407	0.108683	-3.75483	-0.13006	4.94766	-1.09574	0.28982	0.586788	-5.51488
ENSG00000184500	PROS1	-0.673973	2.92389	-3.63333	0.00147761	0.0193984	-1.1418	-0.628848	2.92389	-3.40236	0.00257	0.028168	-1.55218	-0.668552	2.87802	-2.65073	0.0177196	0.153705	-3.00083
ENSG00000160255	ITGB2	-0.462944	9.95193	-3.63315	0.00147825	0.0193984	-1.41264	-0.488057	9.95193	-3.82887	0.000921181	0.0155157	-0.809589	-0.356743	9.76987	-3.28674	0.00477879	0.0853435	-2.08369
ENSG00000162889	MAPKAPK2	-0.264537	6.47372	-3.63123	0.00148511	0.0193984	-1.44768	-0.228615	6.47372	-3.13975	0.00478026	0.0410569	-2.39831	-0.0153167	6.4947	-0.164214	0.871671	0.950679	-6.24991
ENSG00000197943	PLCG2	-0.245719	6.5727	-3.63054	0.00148757	0.019404	-1.45245	-0.330676	6.5727	-4.88703	7.02e-05	0.00350811	1.64269	-0.28875	6.36386	-2.972	0.00918389	0.114624	-2.68421
ENSG00000105656	ELL	-0.340304	5.31832	-3.63001	0.00148949	0.0194052	-1.37426	-0.251465	5.31832	-2.6875	0.0134857	0.0777639	-3.28475	-0.170192	5.20027	-1.27655	0.22044	0.518257	-5.33601
ENSG00000170542	SERPINB9	-0.451728	6.99349	-3.62962	0.00149086	0.0194052	-1.46291	-0.541039	6.99349	-4.348	0.000260404	0.007298	0.369506	-0.358594	7.02978	-2.52215	0.0229539	0.173894	-3.55084
ENSG00000152291	TGOLN2	-0.248602	8.80137	-3.62539	0.00150613	0.0195829	-1.46541	-0.177814	8.80137	-2.59207	0.0166741	0.0888506	-3.56093	-0.105605	8.81077	-1.13946	0.271704	0.569055	-5.62513
ENSG00000076067	RBMS2	-0.453288	4.51311	-3.62079	0.0015229	0.0197376	-1.31033	-0.389803	4.51311	-3.12274	0.00497436	0.042038	-2.28214	-0.337877	4.43679	-2.66029	0.0173799	0.152076	-3.1145
ENSG00000101294	HM13	-0.3087	6.96123	-3.61917	0.00152885	0.0197766	-1.49012	-0.36598	6.96123	-4.29085	0.000299338	0.0079656	0.232921	-0.248388	6.80757	-2.487	0.0246237	0.180344	-3.60078
ENSG00000090520	DNAJB11	-0.306567	4.76531	-3.61869	0.00153062	0.0197766	-1.39113	-0.253766	4.76531	-2.99985	0.00662066	0.0502822	-2.61961	-0.404049	4.59013	-3.51491	0.00296826	0.0661404	-1.54456
ENSG00000125952	MAX	-0.260173	5.46003	-3.61864	0.0015308	0.0197766	-1.42959	-0.219926	5.46003	-3.06253	0.00572451	0.0460082	-2.5217	-0.201331	5.42893	-1.97217	0.0665875	0.286978	-4.40862
ENSG00000164048	ZNF589	-0.363216	3.50632	-3.61439	0.00154655	0.019929	-1.23205	-0.406063	3.50632	-4.05148	0.000536371	0.0111388	-0.141449	-0.180997	3.21804	-0.996022	0.334439	0.628677	-5.13381
ENSG00000263753	LINC00667	-0.316849	3.86524	-3.61384	0.00154862	0.019929	-1.27702	-0.297692	3.86524	-3.40404	0.00255977	0.0281275	-1.62246	-0.297493	3.83944	-2.22368	0.0413171	0.227339	-3.78239
ENSG00000103160	HSDL1	-0.397031	3.54414	-3.61369	0.00154915	0.019929	-1.21535	-0.209913	3.54414	-1.91962	0.0680329	0.218917	-4.48468	-0.273309	3.50763	-1.97977	0.0656537	0.284948	-4.1397
ENSG00000144802	NFKBIZ	-0.278864	7.40422	-3.61228	0.00155443	0.0199756	-1.50291	-0.229164	7.40422	-2.96953	0.00710112	0.0525509	-2.77976	-0.345946	7.19687	-3.2434	0.0052303	0.0891185	-2.18512
ENSG00000103042	SLC38A7	-0.406056	3.82839	-3.60918	0.00156606	0.0200402	-1.27138	-0.371718	3.82839	-3.3146	0.00316604	0.0318018	-1.80525	-0.326122	3.51008	-1.65413	0.118078	0.384727	-4.54352
ENSG00000132535	DLG4	-0.536319	4.17767	-3.6084	0.00156901	0.020049	-1.31166	-0.294733	4.17767	-1.9913	0.0590725	0.199826	-4.47175	-0.234015	3.8035	-1.35208	0.195629	0.492785	-4.99318
ENSG00000168421	RHOH	-0.748534	2.41042	-3.60786	0.00157106	0.020049	-1.04883	-0.47484	2.41042	-2.30115	0.0312844	0.131368	-3.52384	-0.226869	2.78548	-1.12257	0.278601	0.575509	-5.0758
ENSG00000127507	ADGRE2	-0.610839	6.85668	-3.60654	0.00157606	0.0200507	-1.51306	-0.577151	6.85668	-3.40872	0.00253135	0.0279207	-1.80595	-0.435751	6.66355	-3.68537	0.00207929	0.0581669	-1.31016
ENSG00000198265	HELZ	-0.236405	6.65159	-3.60597	0.00157822	0.0200507	-1.50029	-0.240741	6.65159	-3.67434	0.00133854	0.0193284	-1.18774	-0.25669	6.68457	-2.3303	0.0335706	0.206525	-3.88354
ENSG00000165092	ALDH1A1	-0.471604	5.13806	-3.60591	0.00157843	0.0200507	-1.46271	-0.366882	5.13806	-2.80832	0.0102707	0.06557	-3.06774	-0.871482	4.85722	-5.40635	6.36e-05	0.0244807	1.80765
ENSG00000140497	SCAMP2	-0.312921	5.94712	-3.6026	0.00159106	0.02019	-1.49502	-0.269459	5.94712	-3.10466	0.00518903	0.0431352	-2.4571	-0.0177979	5.88317	-0.168233	0.868562	0.94957	-6.20868
ENSG00000168994	PXDC1	-0.29688	5.95046	-3.60068	0.00159841	0.0202015	-1.49142	-0.282552	5.95046	-3.42994	0.00240645	0.0270677	-1.72622	-0.10137	6.04711	-0.99062	0.336989	0.630277	-5.74581
ENSG00000159788	RGS12	-0.390543	4.00968	-3.60063	0.00159862	0.0202015	-1.27052	-0.305351	4.00968	-2.82665	0.00985163	0.0639777	-2.82279	-0.367485	3.94239	-2.51552	0.0232602	0.174373	-3.31544
ENSG00000248429	GASK1B-AS1	-0.582296	2.21406	-3.59958	0.00160266	0.0202236	-1.12045	-0.510705	2.21406	-3.17406	0.00441081	0.0391612	-1.96067	-0.701413	1.88495	-2.4439	0.0268289	0.186562	-3.31604
ENSG00000134769	DTNA	-0.589736	2.35595	-3.59409	0.00162395	0.0204214	-1.08636	-0.410253	2.35595	-2.51191	0.0198863	0.0991411	-3.18927	-0.33797	2.2284	-1.64641	0.119672	0.387224	-4.46651
ENSG00000128284	APOL3	-0.350246	4.76464	-3.59399	0.00162437	0.0204214	-1.40596	-0.34135	4.76464	-3.50833	0.00199516	0.0243755	-1.46071	-0.403435	4.68332	-2.4001	0.0292608	0.194177	-3.56102
ENSG00000091157	WDR7	-0.246216	5.64328	-3.59397	0.00162443	0.0204214	-1.48274	-0.235089	5.64328	-3.43574	0.00237335	0.0269113	-1.69147	-0.262431	5.5564	-2.45407	0.0262924	0.185099	-3.60442
ENSG00000181409	AATK	-0.865219	3.47628	-3.59281	0.00162897	0.0204227	-1.16587	-0.498894	3.47628	-2.08734	0.0487139	0.176961	-4.0707	-0.442175	3.42944	-2.88863	0.0109047	0.12357	-2.64053
ENSG00000257354	MIRLET7IHG	-0.777609	3.17713	-3.5902	0.00163923	0.0204803	-1.16533	-0.779031	3.17713	-3.60507	0.00158162	0.0213413	-1.06742	-0.920636	2.81713	-3.24053	0.00526169	0.0891185	-2.07838
ENSG00000166479	TMX3	-0.33362	6.0159	-3.58802	0.00164784	0.0205375	-1.53026	-0.307106	6.0159	-3.30552	0.0032349	0.0321741	-2.01443	-0.324519	5.88254	-2.44997	0.0265073	0.185653	-3.61725
ENSG00000103335	PIEZO1	-0.341104	5.75749	-3.58259	0.00166947	0.0207726	-1.53857	-0.369698	5.75749	-3.88513	0.000803674	0.0141858	-0.687332	-0.163443	5.54135	-1.4596	0.164244	0.450178	-5.1506
ENSG00000173638	SLC19A1	-0.680469	2.411	-3.58207	0.00167158	0.0207775	-1.17137	-0.659508	2.411	-3.47944	0.00213802	0.0252816	-1.32971	-0.254751	2.23289	-0.921677	0.370732	0.65557	-5.09803
ENSG00000165168	CYBB	-0.438768	10.0909	-3.58025	0.00167892	0.0208367	-1.52097	-0.463656	10.0909	-3.78194	0.00103206	0.016689	-0.906345	-0.454009	9.89843	-4.63768	0.000291666	0.0295166	0.536694
ENSG00000196476	C20orf96	-0.579611	1.26477	-3.57583	0.00169683	0.020984	-1.11657	-0.330438	1.26477	-2.05034	0.0524947	0.185696	-3.9399	-0.328422	0.917735	-1.18058	0.25546	0.555473	-4.74775
ENSG00000157870	PRXL2B	-0.419811	3.99107	-3.57533	0.00169885	0.0209874	-1.37723	-0.431146	3.99107	-3.67955	0.00132182	0.0192155	-1.01775	-0.308801	3.80218	-2.10226	0.0521452	0.256302	-3.98856
ENSG00000163131	CTSS	-0.249475	9.2566	-3.57239	0.00171092	0.0210724	-1.57023	-0.254386	9.2566	-3.64136	0.00144929	0.0202534	-1.25609	-0.235165	9.17993	-2.73709	0.0148697	0.141835	-3.14639
ENSG00000196083	IL1RAP	-0.563021	4.12605	-3.55977	0.00176356	0.0216253	-1.37245	-0.509669	4.12605	-3.23393	0.00383127	0.0356529	-1.97114	-0.298921	4.27483	-1.83103	0.0862635	0.325034	-4.42476
ENSG00000128016	ZFP36	-0.287767	6.12784	-3.55925	0.00176576	0.0216253	-1.58719	-0.18572	6.12784	-2.29985	0.0313704	0.131593	-4.10063	-0.137876	6.22993	-1.20528	0.24606	0.545347	-5.53163
ENSG00000125505	MBOAT7	-0.391297	5.69943	-3.55853	0.00176881	0.0216318	-1.56762	-0.273539	5.69943	-2.4916	0.0207875	0.10237	-3.70826	-0.143707	5.59625	-1.44007	0.169616	0.457381	-5.19775
ENSG00000163110	PDLIM5	-0.236839	5.75838	-3.5572	0.00177447	0.0216793	-1.59391	-0.293719	5.75838	-4.41412	0.00022164	0.00671201	0.551118	-0.277033	5.69466	-2.56055	0.021253	0.167615	-3.42369
ENSG00000260231	KDM7A-DT	-0.899981	2.15595	-3.55625	0.00177852	0.0217048	-1.16856	-0.57605	2.15595	-2.29389	0.0317675	0.132738	-3.57883	-0.518812	2.34111	-2.36152	0.0315742	0.200858	-3.43518
ENSG00000122729	ACO1	-0.298467	6.27688	-3.55542	0.00178209	0.0217048	-1.62809	-0.444349	6.27688	-5.29369	2.64e-05	0.00217773	2.5908	-0.389827	6.10258	-3.51926	0.00294139	0.0657832	-1.61529
ENSG00000186522	SEPTIN10	-0.336807	5.33407	-3.5552	0.00178302	0.0217048	-1.52573	-0.216626	5.33407	-2.29225	0.031878	0.132896	-4.03892	0.057641	5.60819	0.649657	0.525365	0.770536	-6.01319
ENSG00000227825	SLC9A7P1	-0.899543	2.53575	-3.55288	0.00179298	0.0217304	-1.25577	-0.542742	2.53575	-2.16253	0.0417754	0.1594	-3.94487	-0.316529	2.41108	-1.63887	0.121249	0.388918	-4.4768
ENSG00000164402	SEPTIN8	-0.563348	2.53683	-3.55103	0.00180097	0.0217622	-1.2553	-0.553766	2.53683	-3.50429	0.00201456	0.0244648	-1.28525	-0.544936	2.36406	-2.59957	0.0196482	0.161777	-3.08195
ENSG00000059377	TBXAS1	-0.533857	6.35111	-3.54668	0.00181986	0.0219249	-1.64831	-0.433935	6.35111	-2.8838	0.00864745	0.0595327	-2.95697	-0.399561	6.16852	-3.21297	0.00557234	0.0912001	-2.19638
ENSG00000146828	SLC12A9	-0.511602	3.89962	-3.54534	0.00182574	0.0219741	-1.41938	-0.44202	3.89962	-3.07078	0.00561556	0.0456117	-2.33389	-0.193045	3.50987	-0.979715	0.342177	0.634832	-5.25895
ENSG00000168675	LDLRAD4	-0.360239	6.04459	-3.54387	0.0018322	0.02203	-1.60608	-0.38286	6.04459	-3.77021	0.00106177	0.0169437	-0.93537	-0.413872	6.0237	-3.38061	0.00392902	0.0773799	-1.86744
ENSG00000040933	INPP4A	-0.335368	5.22404	-3.54187	0.00184101	0.0220921	-1.57589	-0.37967	5.22404	-4.01434	0.000587105	0.0116691	-0.343472	-0.245921	4.961	-1.9503	0.0693446	0.292463	-4.33671
ENSG00000103319	EEF2K	-0.365053	6.11355	-3.53794	0.00185845	0.0222756	-1.65345	-0.41213	6.11355	-3.99589	0.000614054	0.0120169	-0.439243	-0.310992	5.83616	-2.60389	0.0194781	0.161132	-3.32355
ENSG00000163864	NMNAT3	-0.763735	0.88637	-3.5376	0.00185997	0.0222756	-1.23187	-0.687286	0.88637	-3.19301	0.00421873	0.0380343	-1.96535	-0.193263	0.641896	-0.619061	0.544812	0.7833	-5.11115
ENSG00000091592	NLRP1	-0.434487	4.28656	-3.53567	0.00186858	0.0223299	-1.51683	-0.526544	4.28656	-4.28664	0.000302424	0.0079656	0.337106	-0.310252	3.84639	-1.88369	0.0783858	0.31127	-4.28607
ENSG00000120708	TGFBI	-0.683927	9.99618	-3.53499	0.00187164	0.0223299	-1.63426	-0.546793	9.99618	-2.82447	0.00990067	0.0640563	-3.04066	-0.342294	9.82934	-3.53661	0.00283675	0.0647547	-1.60642
ENSG00000181444	ZNF467	-0.760571	3.66216	-3.52868	0.00190016	0.022623	-1.43729	-0.394506	3.66216	-1.84388	0.0787804	0.239876	-4.64815	-0.120997	3.53155	-0.64031	0.531265	0.775256	-5.51081
ENSG00000011422	PLAUR	-0.454919	8.55235	-3.52354	0.00192372	0.0228707	-1.7004	-0.406132	8.55235	-3.1445	0.00472738	0.0408538	-2.39086	-0.425023	8.3732	-4.14239	0.000804077	0.040495	-0.428355
ENSG00000130589	HELZ2	-0.597523	4.70219	-3.5226	0.00192805	0.0228759	-1.50384	-0.486561	4.70219	-2.87872	0.00874866	0.0597883	-2.7716	-0.6253	4.73363	-2.58833	0.0200983	0.163569	-3.20845
ENSG00000074855	ANO8	-0.597855	2.53247	-3.52227	0.00192961	0.0228759	-1.32439	-0.583618	2.53247	-3.44571	0.00231751	0.0266179	-1.41295	-0.61555	2.17954	-2.60879	0.0192866	0.160471	-3.06771
ENSG00000167925	GHDC	-0.445156	3.17898	-3.5216	0.0019327	0.0228759	-1.38293	-0.332314	3.17898	-2.63906	0.0150245	0.0831352	-3.12996	-0.251255	3.02696	-1.35724	0.194018	0.491314	-4.87337
ENSG00000080200	CRYBG3	-0.244743	6.56858	-3.52071	0.00193684	0.0229026	-1.70269	-0.302134	6.56858	-4.34787	0.000260485	0.007298	0.377956	-0.319552	6.39632	-2.9511	0.00958839	0.117044	-2.72397
ENSG00000079819	EPB41L2	-0.38539	5.42004	-3.51761	0.00195126	0.023006	-1.67809	-0.376926	5.42004	-3.44316	0.00233171	0.026654	-1.69204	-0.317597	5.34675	-2.35819	0.0317818	0.201387	-3.71786
ENSG00000139318	DUSP6	-0.626412	6.08826	-3.51712	0.00195359	0.023011	-1.71077	-0.537911	6.08826	-3.02125	0.00630055	0.0489646	-2.65634	-0.534596	5.87607	-4.2954	0.000586538	0.0367161	-0.091233
ENSG00000160883	HK3	-0.512613	6.3497	-3.51359	0.00197016	0.0231608	-1.72411	-0.544978	6.3497	-3.73539	0.00115508	0.017892	-1.05581	-0.361118	5.94269	-2.84912	0.0118261	0.128115	-2.87295
ENSG00000115020	PIKFYVE	-0.271103	6.34303	-3.51266	0.00197457	0.0231608	-1.71155	-0.275333	6.34303	-3.56964	0.00172226	0.0224411	-1.42419	-0.270796	6.10828	-2.28511	0.0366712	0.215111	-3.92028
ENSG00000164828	SUN1	-0.272894	4.59421	-3.51217	0.0019769	0.0231608	-1.56219	-0.199827	4.59421	-2.5785	0.0171813	0.090403	-3.41883	-0.169385	4.40259	-1.41169	0.177676	0.468759	-5.05851
ENSG00000143603	KCNN3	-1.34795	1.58817	-3.51205	0.00197743	0.0231608	-1.25761	-0.646927	1.58817	-1.70344	0.102642	0.282586	-4.3656	-0.637267	1.53626	-2.84332	0.0119677	0.128463	-2.70469
ENSG00000148158	SNX30	-0.299346	6.04509	-3.51199	0.00197775	0.0231608	-1.71506	-0.370347	6.04509	-4.34641	0.000261415	0.007298	0.380155	-0.393521	5.66223	-3.63655	0.00230237	0.0597436	-1.35913
ENSG00000148288	GBGT1	-0.43994	4.23005	-3.50717	0.00200072	0.0233623	-1.58797	-0.427504	4.23005	-3.41338	0.00250341	0.0277763	-1.65908	-0.548829	3.48917	-2.83035	0.0122902	0.129784	-2.71372
ENSG00000122986	HVCN1	-0.400789	5.34807	-3.50641	0.00200434	0.0233655	-1.69275	-0.408354	5.34807	-3.57566	0.00169753	0.0222684	-1.38169	-0.314795	5.4357	-3.04402	0.00791339	0.108164	-2.49973
ENSG00000072518	MARK2	-0.284696	5.94313	-3.50088	0.00203109	0.0235278	-1.72291	-0.309147	5.94313	-3.80431	0.000977655	0.0161753	-0.871475	-0.179525	5.80808	-1.61462	0.126435	0.396919	-4.97209
ENSG00000181191	PJA1	-0.304187	3.86741	-3.50036	0.00203359	0.0235278	-1.56481	-0.20147	3.86741	-2.32356	0.0298351	0.127913	-3.88477	-0.124175	3.80248	-0.984337	0.339971	0.633158	-5.48696
ENSG00000271605	MILR1	-0.686743	3.88274	-3.49983	0.0020362	0.0235278	-1.51594	-0.531284	3.88274	-2.71996	0.0125389	0.0739787	-3.05856	-0.518711	3.65334	-2.94075	0.00979517	0.117426	-2.54994
ENSG00000132694	ARHGEF11	-0.216103	7.29775	-3.49903	0.00204007	0.02355	-1.7682	-0.230701	7.29775	-3.73595	0.0011535	0.0178903	-1.06368	-0.137499	7.20278	-1.37857	0.187478	0.483999	-5.35555
ENSG00000136404	TM6SF1	-0.35475	4.58453	-3.49826	0.00204385	0.0235616	-1.61797	-0.290475	4.58453	-2.87148	0.00889453	0.0603436	-2.84422	-0.106318	4.59286	-0.920112	0.371524	0.655604	-5.65426
ENSG00000150637	CD226	-0.434926	5.85815	-3.4979	0.00204559	0.0235616	-1.71933	-0.462214	5.85815	-3.72062	0.00119705	0.0182079	-1.05587	-0.405465	6.04823	-3.50398	0.00303684	0.0668104	-1.64817
ENSG00000106266	SNX8	-0.250034	6.2681	-3.49727	0.00204873	0.0235616	-1.74937	-0.24872	6.2681	-3.48078	0.00213117	0.025225	-1.62862	-0.251026	6.08765	-2.49535	0.0242171	0.178332	-3.55594
ENSG00000112851	ERBIN	-0.266286	7.33677	-3.48936	0.00208788	0.0238833	-1.79118	-0.14169	7.33677	-1.85698	0.0768212	0.236661	-4.93008	-0.0941674	7.46661	-0.95073	0.35624	0.644064	-5.82662
ENSG00000178935	ZNF552	-0.329656	2.8452	-3.48706	0.00209938	0.0239614	-1.38536	-0.129728	2.8452	-1.37977	0.181589	0.399063	-5.09291	-0.0579791	2.67139	-0.349094	0.731686	0.887635	-5.6225
ENSG00000133805	AMPD3	-0.236908	7.26298	-3.48658	0.00210179	0.0239652	-1.79636	-0.177579	7.26298	-2.61392	0.015887	0.0862457	-3.52803	-0.165436	7.13682	-1.85064	0.0832503	0.321154	-4.68616
ENSG00000104774	MAN2B1	-0.493221	8.01982	-3.48621	0.00210367	0.0239652	-1.79582	-0.499507	8.01982	-3.52998	0.00189426	0.0234973	-1.53493	-0.348662	7.88606	-2.81493	0.0126843	0.131025	-3.01186
ENSG00000253522	MIR3142HG	-0.571111	2.38655	-3.48552	0.00210714	0.0239795	-1.34714	-0.510091	2.38655	-3.12673	0.00492814	0.0417637	-2.04087	-0.50012	1.78286	-2.35296	0.03211	0.202043	-3.4481
ENSG00000148483	TMEM236	-0.594273	3.51183	-3.48518	0.00210887	0.0239795	-1.58913	-0.487646	3.51183	-2.86464	0.00903462	0.0607647	-2.80003	-0.527144	3.03492	-2.52137	0.0229896	0.174021	-3.20191
ENSG00000142459	EVI5L	-0.390677	3.46004	-3.4829	0.00212042	0.0240883	-1.47895	-0.295702	3.46004	-2.64723	0.014754	0.0822645	-3.12453	-0.378177	3.28547	-2.45804	0.0260856	0.184341	-3.34924
ENSG00000122861	PLAU	-0.316682	6.21452	-3.47834	0.00214366	0.0243068	-1.79755	-0.314461	6.21452	-3.45519	0.00226562	0.0263541	-1.69077	-0.383435	5.77598	-3.45223	0.0033834	0.0708413	-1.70675
ENSG00000111731	C2CD5	-0.301097	4.47912	-3.47453	0.00216327	0.0244152	-1.68538	-0.340833	4.47912	-3.93815	0.000706585	0.0130718	-0.486582	-0.285271	4.28134	-1.77063	0.0961569	0.344618	-4.51755
ENSG00000185305	ARL15	-0.37419	3.19098	-3.47373	0.00216745	0.0244396	-1.50873	-0.384112	3.19098	-3.5757	0.00169738	0.0222684	-1.17962	-0.45959	3.19291	-2.72343	0.015289	0.143176	-2.89759
ENSG00000198561	CTNND1	-0.411816	4.41296	-3.46903	0.00219195	0.0245624	-1.61449	-0.383158	4.41296	-3.23757	0.00379853	0.0356225	-1.99529	-0.546477	4.23977	-3.58229	0.0025786	0.0623796	-1.40786
ENSG00000103966	EHD4	-0.268859	7.00189	-3.46892	0.00219249	0.0245624	-1.83584	-0.373853	7.00189	-4.82406	8.18e-05	0.00376097	1.48835	-0.196546	6.93797	-2.08371	0.0540117	0.261322	-4.31263
ENSG00000167566	NCKAP5L	-0.417434	4.84112	-3.46811	0.00219675	0.0245874	-1.71992	-0.287688	4.84112	-2.39512	0.0256108	0.117527	-3.83814	-0.185666	4.51363	-1.25863	0.226673	0.525438	-5.23064
ENSG00000137364	TPMT	-0.364961	4.42783	-3.46684	0.00220342	0.0246394	-1.73348	-0.510318	4.42783	-4.85021	7.67e-05	0.00368387	1.61064	-0.288618	4.38699	-2.0988	0.0524887	0.256456	-4.02497
ENSG00000164086	DUSP7	-0.449796	3.15581	-3.46644	0.00220552	0.0246401	-1.55005	-0.393081	3.15581	-3.03592	0.00608962	0.0478347	-2.36378	-0.0960142	3.07632	-0.50039	0.623786	0.827988	-5.52258
ENSG00000136161	RCBTB2	-0.324644	6.13652	-3.46543	0.00221087	0.0246772	-1.80887	-0.393792	6.13652	-4.20587	0.000368242	0.00887289	0.0599908	-0.428584	5.91169	-3.85861	0.00144893	0.0495657	-0.948404
ENSG00000198689	SLC9A6	-0.283792	4.86311	-3.46319	0.00222272	0.0247809	-1.71982	-0.223308	4.86311	-2.73083	0.0122364	0.0728067	-3.15813	-0.259149	4.92645	-2.24646	0.0395341	0.222673	-3.8913
ENSG00000131504	DIAPH1	-0.236465	7.68218	-3.459	0.0022451	0.0249174	-1.86163	-0.250987	7.68218	-3.67109	0.00134908	0.0193947	-1.21447	-0.246154	7.69651	-2.8341	0.0121959	0.129351	-2.97645
ENSG00000157107	FCHO2	-0.291626	6.16374	-3.45869	0.00224675	0.0249174	-1.81899	-0.265803	6.16374	-3.15559	0.00460611	0.0402422	-2.33886	-0.244236	6.19975	-2.2891	0.0363871	0.214333	-3.93925
ENSG00000108405	P2RX1	-0.600431	1.88634	-3.45641	0.00225905	0.0250309	-1.41732	-0.438912	1.88634	-2.53548	0.0188866	0.0960464	-3.20054	-0.258011	1.59019	-0.871102	0.396907	0.677336	-5.02648
ENSG00000242498	ARPIN	-0.231053	4.94221	-3.4558	0.00226234	0.0250445	-1.77789	-0.24387	4.94221	-3.65126	0.00141515	0.0199615	-1.18339	-0.0870172	5.13717	-0.812024	0.428996	0.70254	-5.78768
ENSG00000179144	GIMAP7	-0.541558	2.64946	-3.45431	0.00227044	0.025099	-1.45198	-0.604351	2.64946	-3.85771	0.000858951	0.014838	-0.520475	-0.398171	2.8861	-1.65511	0.117876	0.38419	-4.42405
ENSG00000104974	LILRA1	-0.69929	4.70903	-3.45368	0.00227385	0.025099	-1.72391	-0.494002	4.70903	-2.44875	0.0228148	0.108866	-3.70511	-0.32766	4.51315	-2.41279	0.0285356	0.192348	-3.54063
ENSG00000225190	PLEKHM1	-0.304482	5.4664	-3.45365	0.00227398	0.025099	-1.77982	-0.206788	5.4664	-2.35006	0.0282012	0.123682	-3.95299	-0.119074	5.31935	-0.962538	0.350463	0.640196	-5.69138
ENSG00000117153	KLHL12	-0.217974	5.31943	-3.44674	0.00231184	0.0253156	-1.82455	-0.18695	5.31943	-2.95925	0.00727161	0.0533325	-2.74431	-0.0772958	5.15328	-0.774641	0.450134	0.718133	-5.82268
ENSG00000141179	PCTP	-0.410083	3.5193	-3.44497	0.00232166	0.0254002	-1.60621	-0.349493	3.5193	-2.94432	0.00752596	0.0545644	-2.56354	-0.303154	3.38609	-1.89989	0.0760946	0.306322	-4.21719
ENSG00000157601	MX1	-0.773184	3.86009	-3.43964	0.00235137	0.0256007	-1.73007	-0.709183	3.86009	-3.16012	0.00455745	0.0399896	-2.20677	-0.979313	4.23064	-2.25994	0.0385129	0.220806	-3.59015
ENSG00000185033	SEMA4B	-0.573689	4.77904	-3.43942	0.00235263	0.0256007	-1.72434	-0.45502	4.77904	-2.73645	0.0120826	0.072139	-3.09737	-0.347755	4.60125	-2.28414	0.0367406	0.215233	-3.74849
ENSG00000107798	LIPA	-0.517329	6.86169	-3.43798	0.00236069	0.025617	-1.90405	-0.702565	6.86169	-4.66911	0.000119124	0.0046666	1.1258	-0.509982	7.20044	-4.21207	0.00069633	0.0387901	-0.280947
ENSG00000140416	TPM1	-0.371303	3.05111	-3.43765	0.00236257	0.025617	-1.57836	-0.466805	3.05111	-4.32989	0.000272157	0.00749984	0.504137	-0.308423	2.7749	-1.67961	0.112946	0.37483	-4.4223
ENSG00000012779	ALOX5	-0.615486	5.58901	-3.42881	0.00241295	0.0258859	-1.86299	-0.492321	5.58901	-2.74604	0.0118244	0.0711219	-3.19136	-0.582779	5.05451	-4.42796	0.000446945	0.0335766	0.153003
ENSG00000147416	ATP6V1B2	-0.183748	8.23511	-3.42786	0.00241839	0.0259214	-1.93105	-0.127102	8.23511	-2.37066	0.0269885	0.120851	-4.00931	-0.0210051	8.31648	-0.245125	0.809555	0.923226	-6.23789
ENSG00000013288	MAN2B2	-0.225387	6.02589	-3.42404	0.00244054	0.0260234	-1.9067	-0.232683	6.02589	-3.53726	0.00186149	0.0233291	-1.49121	-0.151603	5.90391	-1.62111	0.125029	0.394478	-4.97313
ENSG00000139625	MAP3K12	-0.652328	2.43903	-3.42403	0.00244063	0.0260234	-1.49907	-0.576507	2.43903	-3.03694	0.0060753	0.047753	-2.23631	-0.105362	2.12204	-0.412597	0.685517	0.863483	-5.37603
ENSG00000272625	None	-0.462478	2.53786	-3.42249	0.00244957	0.0260944	-1.45998	-0.617903	2.53786	-4.57577	0.000149492	0.005461	0.952357	-0.596072	2.32579	-2.98303	0.00897704	0.113698	-2.47892
ENSG00000125304	TM9SF2	-0.230781	7.19156	-3.41548	0.00249092	0.0264421	-1.96118	-0.235598	7.19156	-3.48685	0.00210044	0.0250666	-1.6363	-0.301535	7.10937	-3.30425	0.00460746	0.0836308	-2.06611
ENSG00000170791	CHCHD7	-0.419473	3.81767	-3.41475	0.00249526	0.026465	-1.70075	-0.245094	3.81767	-2.00433	0.0575607	0.196685	-4.39059	-0.206856	3.6904	-1.31471	0.207608	0.505569	-5.04918
ENSG00000204044	SLC12A5-AS1	-0.638041	4.32915	-3.41132	0.0025157	0.0266586	-1.8116	-0.594726	4.32915	-3.18412	0.00430781	0.0385512	-2.17015	-0.0905577	4.36341	-0.521026	0.609666	0.820394	-5.82736
ENSG00000197782	ZNF780A	-0.333961	3.22181	-3.41042	0.00252111	0.026661	-1.59041	-0.37278	3.22181	-3.81535	0.000951857	0.0158975	-0.622868	-0.205351	3.13848	-1.09465	0.290285	0.587094	-5.1922
ENSG00000114737	CISH	-0.323987	5.82887	-3.40802	0.0025356	0.0267294	-1.94954	-0.414446	5.82887	-4.36042	0.000252638	0.00715458	0.415691	-0.295146	5.51345	-2.04373	0.058247	0.270809	-4.23681
ENSG00000204310	AGPAT1	-0.231724	4.64941	-3.40658	0.0025443	0.0267747	-1.8273	-0.108276	4.64941	-1.59594	0.124839	0.319927	-5.16183	0.0446115	4.69912	0.4396	0.666256	0.851686	-6.00897
ENSG00000198964	SGMS1	-0.353389	5.35857	-3.40577	0.00254925	0.0268035	-1.91369	-0.347273	5.35857	-3.35038	0.0029083	0.0303185	-1.88281	-0.308069	5.31635	-2.92841	0.0100474	0.11904	-2.70937
ENSG00000104783	KCNN4	-0.471335	5.53733	-3.40276	0.00256756	0.0269494	-1.9488	-0.512577	5.53733	-3.7019	0.0012524	0.0186159	-1.10866	-0.263126	5.30371	-2.01792	0.0611387	0.276518	-4.26207
ENSG00000117091	CD48	-0.329765	5.89693	-3.39955	0.00258731	0.0271332	-1.9699	-0.415972	5.89693	-4.28963	0.000300227	0.0079656	0.248709	-0.181234	5.76406	-1.58099	0.133941	0.409165	-5.0072
ENSG00000132669	RIN2	-0.563548	6.61935	-3.39865	0.00259286	0.027168	-1.97833	-0.309288	6.61935	-1.8674	0.0752949	0.233738	-4.89135	-0.222532	6.74093	-2.04957	0.0576094	0.268784	-4.36076
ENSG00000164603	BMT2	-0.398948	4.62351	-3.39734	0.00260095	0.0272293	-1.82918	-0.244018	4.62351	-2.08546	0.0489	0.177388	-4.35317	-0.293031	4.7031	-2.17847	0.0450789	0.237534	-4.00307
ENSG00000239998	LILRA2	-0.491014	4.39996	-3.39626	0.00260766	0.027276	-1.81697	-0.383939	4.39996	-2.66212	0.0142725	0.0805791	-3.2431	-0.343785	4.27909	-2.55446	0.0215146	0.168267	-3.30564
ENSG00000185477	GPRIN3	-0.455307	6.47392	-3.39146	0.00263761	0.0275181	-2.00286	-0.463098	6.47392	-3.45058	0.00229072	0.0264938	-1.70718	-0.463969	6.30748	-3.68052	0.00210045	0.0581669	-1.3013
ENSG00000171155	C1GALT1C1	-0.343369	3.34179	-3.38915	0.00265215	0.0275987	-1.75067	-0.263696	3.34179	-2.60974	0.0160349	0.0866729	-3.26345	-0.416541	3.18027	-2.36672	0.0312528	0.200096	-3.47701
ENSG00000132334	PTPRE	-0.425414	8.37494	-3.38771	0.00266125	0.0276461	-2.013	-0.496333	8.37494	-3.95161	0.000683845	0.0127567	-0.554412	-0.485442	8.22329	-4.77209	0.000222369	0.0290554	0.784993
ENSG00000134242	PTPN22	-0.400967	4.74726	-3.38719	0.00266457	0.0276568	-1.90281	-0.476135	4.74726	-4.02653	0.000569947	0.0115697	-0.296429	-0.596832	4.58737	-4.00213	0.00107516	0.0441107	-0.636104
ENSG00000102445	RUBCNL	-0.58427	3.15185	-3.38406	0.00268448	0.027736	-1.62029	-0.62966	3.15185	-3.65601	0.00139902	0.019871	-0.958767	-0.522453	3.06391	-2.83351	0.0122109	0.129397	-2.70925
ENSG00000275131	PDE4DIPP2	-0.262906	7.29215	-3.38374	0.00268657	0.027736	-2.03093	-0.263138	7.29215	-3.38728	0.00266399	0.0288338	-1.85961	-0.36627	6.99704	-3.23805	0.0052889	0.089283	-2.18744
ENSG00000171428	NAT1	-0.439183	1.88193	-3.3833	0.00268933	0.027736	-1.53959	-0.360507	1.88193	-2.78673	0.0107858	0.0673781	-2.68689	-0.512375	1.79474	-2.22328	0.0413486	0.227339	-3.62817
ENSG00000148175	STOM	-0.229663	7.26491	-3.38313	0.00269046	0.027736	-2.03526	-0.186683	7.26491	-2.75005	0.011718	0.0708804	-3.25013	-0.2107	7.27224	-2.36425	0.0314051	0.200096	-3.836
ENSG00000160111	CPAMD8	-1.26534	1.81884	-3.38159	0.00270035	0.0278143	-1.51491	-0.910692	1.81884	-2.44761	0.0228712	0.108946	-3.25582	-0.390296	2.04912	-1.55395	0.140248	0.419807	-4.46997
ENSG00000235106	BRD3OS	-0.454686	1.7052	-3.38094	0.00270448	0.0278332	-1.54339	-0.476656	1.7052	-3.55216	0.0017961	0.0228909	-1.16801	-0.415442	1.47333	-1.71845	0.105492	0.361649	-4.25411
ENSG00000143337	TOR1AIP1	-0.239951	6.62781	-3.37931	0.00271504	0.0279116	-2.03134	-0.217019	6.62781	-3.0576	0.00579057	0.0463857	-2.5824	-0.155344	6.61481	-1.61996	0.125276	0.395155	-5.01676
ENSG00000276758	None	-0.688272	1.26741	-3.37837	0.00272112	0.0279116	-1.52791	-0.365311	1.26741	-1.80664	0.0845855	0.251135	-4.30734	-0.660267	0.790571	-2.33607	0.0331929	0.204928	-3.48141
ENSG00000198853	RUSC2	-0.258293	4.57727	-3.37834	0.00272129	0.0279116	-1.86916	-0.179701	4.57727	-2.35643	0.0278208	0.122812	-3.85427	-0.24992	4.37463	-2.07043	0.0553864	0.263886	-4.122
ENSG00000115204	MPV17	-0.25176	4.33528	-3.3753	0.00274107	0.0280434	-1.90106	-0.292862	4.33528	-3.93086	0.000719217	0.0132336	-0.49663	-0.22199	4.06564	-1.53786	0.144118	0.424593	-4.82183
ENSG00000137038	DMAC1	-0.547627	1.30372	-3.37326	0.00275436	0.0281556	-1.5641	-0.401829	1.30372	-2.48555	0.0210634	0.103226	-3.25055	-0.0738936	1.17781	-0.323685	0.750476	0.895942	-5.44015
ENSG00000100311	PDGFB	-0.664104	2.80209	-3.36899	0.00278251	0.028377	-1.57723	-0.643775	2.80209	-3.27385	0.0034867	0.0336926	-1.73349	-0.49011	2.87599	-2.35229	0.0321525	0.202101	-3.50873
ENSG00000100181	TPTEP1	-0.432157	3.43225	-3.36891	0.00278302	0.028377	-1.6895	-0.254906	3.43225	-1.99785	0.0583082	0.198094	-4.26074	-0.375717	3.42051	-2.67193	0.0169747	0.15066	-3.0542
ENSG00000185361	TNFAIP8L1	-0.312811	3.71069	-3.36585	0.00280335	0.0285251	-1.76884	-0.355723	3.71069	-3.83622	0.000904904	0.015348	-0.613681	-0.187269	3.67783	-1.32206	0.205207	0.503204	-5.04363
ENSG00000163162	RNF149	-0.307184	6.05804	-3.35704	0.00286266	0.0289918	-2.04541	-0.178759	6.05804	-1.95636	0.0633009	0.20895	-4.7128	-0.134746	6.01361	-1.35353	0.195174	0.492591	-5.33822
ENSG00000110031	LPXN	-0.318635	6.56279	-3.3545	0.00288001	0.029073	-2.09287	-0.40788	6.56279	-4.29455	0.000296649	0.00795255	0.245366	-0.325401	6.32281	-3.24216	0.00524381	0.0891185	-2.16478
ENSG00000064115	TM7SF3	-0.224776	4.72123	-3.35257	0.00289321	0.0291336	-1.981	-0.231376	4.72123	-3.4555	0.00226399	0.0263541	-1.60093	-0.209987	4.63295	-1.82409	0.0873521	0.326986	-4.4889
ENSG00000110057	UNC93B1	-0.324643	6.40263	-3.35174	0.00289892	0.0291453	-2.09152	-0.311807	6.40263	-3.22042	0.00395526	0.0365775	-2.22207	-0.202387	6.26714	-1.72059	0.105095	0.361216	-4.83807
ENSG00000133704	IPO8	-0.23189	6.40135	-3.35061	0.00290674	0.029149	-2.08628	-0.162561	6.40135	-2.35054	0.0281725	0.123682	-4.02705	-0.237809	6.3879	-2.51975	0.0230643	0.174021	-3.53565
ENSG00000084234	APLP2	-0.238403	9.97732	-3.34772	0.00292677	0.0292623	-2.06324	-0.271577	9.97732	-3.81224	0.000959041	0.0159542	-0.84515	-0.320967	9.80658	-3.6301	0.00233359	0.0600405	-1.41581
ENSG00000183621	ZNF438	-0.231853	4.98614	-3.34759	0.00292767	0.0292623	-2.01199	-0.246606	4.98614	-3.56519	0.00174076	0.022537	-1.36987	-0.195669	4.77924	-1.74263	0.101072	0.352607	-4.64506
ENSG00000126705	AHDC1	-0.410508	3.28227	-3.34226	0.00296499	0.0295556	-1.78005	-0.337917	3.28227	-2.75977	0.0114637	0.0700906	-2.88885	-0.302204	3.06707	-1.67834	0.113196	0.37487	-4.44946
ENSG00000136205	TNS3	-0.316596	8.10035	-3.34201	0.00296675	0.0295556	-2.12265	-0.365217	8.10035	-3.85452	0.000865628	0.0149159	-0.785067	-0.320246	7.95221	-3.07656	0.00739755	0.104534	-2.51334
ENSG00000164465	DCBLD1	-0.583015	2.41503	-3.34021	0.0029794	0.0295729	-1.64633	-0.690534	2.41503	-3.96356	0.000664274	0.0125629	-0.306811	-0.274046	2.46516	-1.2794	0.21946	0.517228	-4.86585
ENSG00000188042	ARL4C	-0.498694	6.63626	-3.34019	0.00297956	0.0295729	-2.05478	-0.305393	6.63626	-2.05039	0.0524894	0.185696	-4.52022	-0.365167	7.10314	-3.18761	0.00587421	0.0928859	-2.29369
ENSG00000103994	ZNF106	-0.206283	7.60076	-3.33972	0.00298287	0.0295729	-2.13458	-0.246968	7.60076	-3.9985	0.000610172	0.0119902	-0.455122	-0.296493	7.54064	-3.18441	0.00591341	0.0933355	-2.30396
ENSG00000176542	USF3	-0.238302	6.09529	-3.3343	0.00302149	0.0298298	-2.09868	-0.222818	6.09529	-3.12079	0.00499711	0.0421423	-2.41208	-0.0798643	6.16407	-0.736096	0.472596	0.734216	-5.96219
ENSG00000182511	FES	-0.441088	5.09186	-3.33347	0.00302749	0.0298298	-1.89447	-0.379333	5.09186	-2.87643	0.00879442	0.0598652	-2.74225	-0.253267	4.86103	-1.63151	0.122802	0.391445	-4.79772
ENSG00000213203	GIMAP1	-0.68847	2.38435	-3.33269	0.00303306	0.0298298	-1.69857	-0.618342	2.38435	-3.00332	0.00656779	0.0500372	-2.30584	-0.468183	2.57033	-2.04543	0.0580604	0.270251	-3.87566
ENSG00000059804	SLC2A3	-0.446996	6.81196	-3.32808	0.00306643	0.0299842	-2.15485	-0.372485	6.81196	-2.77404	0.0111	0.0685302	-3.19485	-0.347092	6.86667	-3.1735	0.00604911	0.0945352	-2.32324
ENSG00000169230	PRELID1	-0.305638	5.63373	-3.32806	0.00306657	0.0299842	-2.1111	-0.289227	5.63373	-3.15198	0.00464532	0.0404852	-2.34199	-0.123869	5.59407	-1.04061	0.313919	0.609664	-5.64247
ENSG00000111364	DDX55	-0.281827	3.64572	-3.32707	0.00307381	0.0300309	-1.86806	-0.133242	3.64572	-1.57965	0.128529	0.324947	-5.01775	-0.597033	3.26346	-3.57675	0.00260863	0.0627311	-1.445
ENSG00000088256	GNA11	-0.312793	3.38211	-3.32412	0.00309539	0.0301689	-1.84851	-0.282346	3.38211	-3.00885	0.00648418	0.0497589	-2.40455	-0.101815	3.46645	-0.715165	0.485074	0.742433	-5.54666
ENSG00000168476	REEP4	-0.399221	3.75514	-3.31985	0.00312686	0.0304511	-1.90905	-0.206138	3.75514	-1.72128	0.0993045	0.277801	-4.84114	0.0551412	3.69082	0.393744	0.699099	0.870599	-5.78422
ENSG00000008869	HEATR5B	-0.214237	4.68716	-3.30812	0.00321504	0.0310608	-2.05115	-0.229189	4.68716	-3.54501	0.00182719	0.0230659	-1.37512	-0.210365	4.50726	-1.63073	0.122967	0.391842	-4.79372
ENSG00000112394	SLC16A10	-0.745249	6.45703	-3.3058	0.00323276	0.0311329	-2.1634	-0.565304	6.45703	-2.5119	0.019887	0.0991411	-3.68843	-0.723686	6.43111	-4.05716	0.000959194	0.0426683	-0.564329
ENSG00000104299	INTS9	-0.241644	4.12341	-3.30514	0.00323782	0.031157	-1.98283	-0.356264	4.12341	-4.88013	7.14e-05	0.00354439	1.72358	-0.292218	3.9386	-2.18112	0.0448497	0.237193	-3.87823
ENSG00000163823	CCR1	-0.454815	6.90476	-3.30449	0.00324281	0.0311684	-2.21033	-0.451705	6.90476	-3.28182	0.0034216	0.033375	-2.09586	-0.444494	6.7714	-4.22831	0.000673401	0.0385424	-0.247219
ENSG00000107819	SFXN3	-0.421455	4.67691	-3.30432	0.00324414	0.0311684	-2.09621	-0.376882	4.67691	-2.95866	0.00728139	0.0533325	-2.69692	-0.316266	4.32641	-2.11485	0.0509117	0.252665	-3.99976
ENSG00000008256	CYTH3	-0.380006	3.05495	-3.30024	0.00327559	0.0314457	-1.80752	-0.178748	3.05495	-1.56193	0.132647	0.332072	-4.87941	-0.260447	2.97321	-1.51414	0.149987	0.431111	-4.69406
ENSG00000178226	PRSS36	-0.554713	1.8911	-3.2965	0.00330479	0.0317007	-1.71174	-0.428772	1.8911	-2.5614	0.0178411	0.0922672	-3.09495	0.098945	1.80047	0.450178	0.658775	0.847955	-5.39055
ENSG00000133121	STARD13	-0.757039	3.91724	-3.29593	0.00330921	0.0317007	-1.89481	-0.472092	3.91724	-2.07068	0.0503857	0.180977	-4.19601	-0.78788	3.92531	-4.56638	0.000337056	0.0305463	0.262857
ENSG00000182782	HCAR2	-0.632267	4.94173	-3.29478	0.00331823	0.0317546	-2.00549	-0.601569	4.94173	-3.14484	0.00472362	0.0408538	-2.19643	-0.419652	5.53529	-3.71126	0.00196991	0.0569586	-1.21212
ENSG00000137496	IL18BP	-0.38234	4.53042	-3.2917	0.00334253	0.0318866	-1.95871	-0.323308	4.53042	-2.79204	0.0106571	0.0668666	-2.88854	-0.508128	4.10019	-2.86551	0.0114351	0.126473	-2.68742
ENSG00000139132	FGD4	-0.387263	5.92321	-3.29095	0.00334849	0.0319184	-2.21357	-0.436035	5.92321	-3.70717	0.00123658	0.0184711	-1.10609	-0.523199	5.75453	-3.7114	0.00196936	0.0569586	-1.20348
ENSG00000068024	HDAC4	-0.414206	5.26917	-3.29013	0.00335495	0.0319549	-2.06692	-0.313253	5.26917	-2.49593	0.0205923	0.101614	-3.58603	-0.172379	5.40059	-1.51756	0.149129	0.43048	-5.07783
ENSG00000135077	HAVCR2	-0.231646	5.30819	-3.28959	0.00335925	0.0319708	-2.18225	-0.270947	5.30819	-3.85045	0.000874214	0.0150375	-0.747818	-0.060419	5.41545	-0.638343	0.53251	0.776124	-5.97707
ENSG00000104738	MCM4	-0.397822	5.10283	-3.28881	0.00336546	0.0320048	-2.12072	-0.286186	5.10283	-2.37184	0.0269204	0.120813	-3.87824	-0.247951	5.03895	-2.08026	0.0543664	0.26184	-4.15641
ENSG00000069869	NEDD4	-0.580618	3.30992	-3.28759	0.00337518	0.0320391	-1.85049	-0.288437	3.30992	-1.64644	0.113957	0.301831	-4.78492	-0.00747116	3.56796	-0.0423853	0.966729	0.986274	-5.87996
ENSG00000143067	ZNF697	-0.327666	4.44071	-3.28201	0.00342004	0.032397	-2.09603	-0.275305	4.44071	-2.76401	0.0113544	0.0697461	-3.05773	-0.16943	4.52283	-1.36761	0.190817	0.487519	-5.12385
ENSG00000084444	FAM234B	-0.382867	2.33547	-3.27359	0.0034888	0.0329712	-1.84756	-0.646328	2.33547	-5.52621	1.51e-05	0.00167192	3.05429	-0.711649	1.97029	-3.38647	0.0038813	0.0767663	-1.9032
ENSG00000164442	CITED2	-0.376785	5.54524	-3.27286	0.00349483	0.0330025	-2.23075	-0.203389	5.54524	-1.7691	0.0908098	0.262133	-5.01444	-0.136231	5.54358	-1.37529	0.188472	0.484608	-5.24718
ENSG00000134851	TMEM165	-0.248982	6.30422	-3.27234	0.00349915	0.0330176	-2.25924	-0.204888	6.30422	-2.69472	0.0132695	0.0768818	-3.33852	-0.109961	6.16216	-1.07641	0.298109	0.594008	-5.65097
ENSG00000163219	ARHGAP25	-0.29971	6.62276	-3.26844	0.00353158	0.033169	-2.2844	-0.285356	6.62276	-3.11294	0.00508965	0.042715	-2.46331	-0.247998	6.64817	-2.40047	0.0292399	0.194144	-3.7493
ENSG00000116406	EDEM3	-0.276718	6.59052	-3.26772	0.00353757	0.0331996	-2.27456	-0.230621	6.59052	-2.72524	0.012391	0.0734033	-3.28035	-0.258138	6.57693	-2.56482	0.0210714	0.16714	-3.45744
ENSG00000154451	GBP5	-0.447742	4.32134	-3.26464	0.0035634	0.0334162	-2.1777	-0.660856	4.32134	-4.81982	8.26e-05	0.00376097	1.5464	-0.625488	4.01662	-3.01176	0.00845966	0.110663	-2.41204
ENSG00000168389	MFSD2A	-0.345935	3.14394	-3.26402	0.00356863	0.0334314	-1.98205	-0.303826	3.14394	-2.87381	0.00884742	0.0601248	-2.6853	-0.437112	2.89609	-2.50706	0.0236569	0.175907	-3.22945
ENSG00000162923	WDR26	-0.188451	7.18758	-3.2638	0.00357053	0.0334314	-2.30487	-0.15226	7.18758	-2.63718	0.0150877	0.0833219	-3.48214	-0.108163	7.13507	-1.18022	0.255598	0.555473	-5.59176
ENSG00000139437	TCHP	-0.24439	4.13994	-3.26312	0.00357623	0.033459	-2.1138	-0.159808	4.13994	-2.13886	0.0438573	0.164684	-4.23967	-0.0499809	3.87397	-0.363511	0.721103	0.881348	-5.7824
ENSG00000198837	DENND4B	-0.276034	5.85825	-3.26255	0.00358102	0.033478	-2.25193	-0.300554	5.85825	-3.55539	0.00178221	0.0228063	-1.43247	-0.184367	5.46628	-1.54169	0.143188	0.423791	-5.02395
ENSG00000121281	ADCY7	-0.322261	6.82177	-3.25192	0.00367211	0.0341649	-2.32278	-0.319028	6.82177	-3.22027	0.00395666	0.0365775	-2.22761	-0.153968	6.53531	-1.53043	0.145934	0.426425	-5.13082
ENSG00000150961	SEC24D	-0.204391	6.1823	-3.25168	0.00367418	0.0341649	-2.30422	-0.207606	6.1823	-3.3047	0.00324121	0.0321842	-2.02241	-0.146841	6.10022	-1.43867	0.170004	0.457545	-5.18798
ENSG00000149929	HIRIP3	-0.498307	1.51073	-3.25126	0.0036778	0.0341723	-1.81309	-0.316878	1.51073	-2.0757	0.0498769	0.179734	-3.9429	-0.41749	1.43514	-1.47395	0.160388	0.446117	-4.55809
ENSG00000068400	GRIPAP1	-0.198963	6.77296	-3.25035	0.00368568	0.0342194	-2.3258	-0.123431	6.77296	-2.01724	0.0560974	0.193127	-4.6499	-0.0829932	6.5847	-0.920418	0.371369	0.655604	-5.83166
ENSG00000093144	ECHDC1	-0.267133	4.87195	-3.24844	0.00370239	0.0343482	-2.25335	-0.332218	4.87195	-4.04286	0.00054775	0.0113127	-0.285813	-0.305157	4.82503	-2.40138	0.0291873	0.194134	-3.58078
ENSG00000110013	SIAE	-0.412302	1.85961	-3.24366	0.0037444	0.0346057	-1.8507	-0.255223	1.85961	-2.01599	0.0562379	0.193311	-4.07543	-0.424295	1.60306	-1.79145	0.0926382	0.336927	-4.18713
ENSG00000178104	PDE4DIP	-0.281297	8.94727	-3.24011	0.00377589	0.0348076	-2.3458	-0.315878	8.94727	-3.63752	0.00146276	0.0204182	-1.28067	-0.370485	8.71146	-3.33662	0.00430676	0.0812133	-2.00607
ENSG00000113916	BCL6	-0.196251	6.68345	-3.23876	0.00378788	0.0348485	-2.35401	-0.231883	6.68345	-3.82761	0.000923979	0.0155198	-0.846429	-0.137727	6.54074	-1.53	0.146039	0.426479	-5.13764
ENSG00000204103	MAFB	-0.486235	6.90048	-3.23778	0.00379664	0.0349026	-2.35946	-0.424551	6.90048	-2.82736	0.00983589	0.0639096	-3.08368	-0.302333	6.48481	-3.10586	0.00696151	0.101368	-2.431
ENSG00000251624	UNC93B7	-0.434538	3.07126	-3.23351	0.00383506	0.0350964	-2.03027	-0.301797	3.07126	-2.25219	0.0346777	0.140845	-3.87158	-0.183857	2.93247	-0.822577	0.423145	0.698303	-5.31175
ENSG00000111424	VDR	-0.25111	6.20208	-3.23205	0.00384828	0.0351645	-2.3556	-0.26318	6.20208	-3.38873	0.0026548	0.0288114	-1.84021	-0.175604	6.0286	-1.63172	0.122758	0.391445	-4.94301
ENSG00000172932	ANKRD13D	-0.318547	5.19944	-3.23147	0.0038536	0.0351865	-2.27523	-0.214723	5.19944	-2.18226	0.040109	0.154876	-4.25885	-0.243999	4.74535	-1.80024	0.0911881	0.334356	-4.53084
ENSG00000185989	RASA3	-0.552004	5.23504	-3.22913	0.00387486	0.0353374	-2.28927	-0.445328	5.23504	-2.61013	0.0160211	0.0866639	-3.44544	-0.479746	5.08148	-3.64298	0.00227169	0.059704	-1.30892
ENSG00000132541	RIDA	-0.534568	1.67901	-3.22813	0.00388401	0.0353776	-1.88943	-0.304285	1.67901	-1.84611	0.0784432	0.239531	-4.3517	-0.308285	1.4869	-0.810358	0.429924	0.703164	-5.06034
ENSG00000179331	RAB39A	-0.511557	2.7099	-3.22768	0.00388811	0.0353776	-2.00011	-0.50082	2.7099	-3.17123	0.00444016	0.039244	-2.01573	-0.429017	2.47456	-1.81128	0.0893947	0.330979	-4.19015
ENSG00000154262	ABCA6	-0.753152	4.32234	-3.22758	0.00388909	0.0353776	-2.14313	-0.560156	4.32234	-2.41466	0.0245571	0.113955	-3.67998	-0.602109	4.17887	-3.1958	0.00577495	0.0927658	-2.09626
ENSG00000166527	CLEC4D	-0.663232	3.80896	-3.22447	0.00391765	0.0355841	-2.17077	-0.573273	3.80896	-2.79628	0.010555	0.0666367	-2.94059	-0.846927	3.62635	-3.40286	0.00375076	0.0751094	-1.73129
ENSG00000017260	ATP2C1	-0.271762	7.15927	-3.22256	0.00393529	0.0356667	-2.39736	-0.231265	7.15927	-2.74257	0.011917	0.0715022	-3.26487	-0.236543	7.07429	-2.47013	0.0254658	0.18297	-3.64537
ENSG00000100023	PPIL2	-0.255866	4.45916	-3.22248	0.00393612	0.0356667	-2.22733	-0.231691	4.45916	-2.92422	0.00788205	0.0562409	-2.72205	-0.349541	4.09062	-2.68267	0.0166092	0.148672	-3.05585
ENSG00000115159	GPD2	-0.213644	6.15429	-3.2215	0.00394513	0.0356875	-2.37761	-0.220293	6.15429	-3.32331	0.00310134	0.0314941	-1.98581	-0.212296	6.11997	-2.13583	0.0489148	0.247573	-4.18892
ENSG00000133812	SBF2	-0.204167	6.63738	-3.21839	0.00397417	0.0359095	-2.378	-0.147535	6.63738	-2.3277	0.029574	0.127357	-4.06421	-0.110626	6.6335	-1.09017	0.292193	0.58869	-5.67925
ENSG00000159082	SYNJ1	-0.306531	4.85911	-3.216	0.00399664	0.0360857	-2.26261	-0.339118	4.85911	-3.56396	0.00174592	0.0225679	-1.33701	-0.475828	4.76629	-3.53058	0.00287271	0.0651709	-1.52097
ENSG00000138801	PAPSS1	-0.173575	6.6597	-3.21468	0.00400907	0.0361709	-2.41085	-0.167701	6.6597	-3.10615	0.00517108	0.0430978	-2.48332	-0.0353728	6.60328	-0.394195	0.698773	0.870438	-6.18621
ENSG00000120318	ARAP3	-0.551399	3.4973	-3.21365	0.00401884	0.0361995	-2.1767	-0.431318	3.4973	-2.52057	0.0195135	0.0979629	-3.47604	-0.306067	3.20265	-1.73646	0.102185	0.354926	-4.40782
ENSG00000135678	CPM	-0.33674	6.73712	-3.21194	0.00403496	0.0362534	-2.41797	-0.445161	6.73712	-4.24605	0.000333887	0.00837752	0.12884	-0.279854	6.59904	-2.44419	0.0268134	0.186562	-3.66869
ENSG00000138670	RASGEF1B	-0.341712	4.73783	-3.21182	0.00403611	0.0362534	-2.28638	-0.372161	4.73783	-3.50279	0.00202181	0.0245038	-1.48636	-0.490131	4.64666	-3.74295	0.00184389	0.0555238	-1.12277
ENSG00000105499	PLA2G4C	-0.383363	3.64929	-3.21134	0.00404074	0.0362681	-2.03595	-0.343746	3.64929	-2.8895	0.00853538	0.0591968	-2.59906	-0.405608	3.57591	-2.88183	0.0110581	0.124227	-2.65212
ENSG00000215861	None	-0.317336	6.63139	-3.20943	0.0040589	0.0363774	-2.41414	-0.26256	6.63139	-2.65662	0.0144487	0.0810108	-3.43004	-0.362171	6.3476	-3.30994	0.00455317	0.0833248	-2.02186
ENSG00000113269	RNF130	-0.237236	7.18366	-3.20907	0.0040624	0.0363818	-2.42784	-0.214481	7.18366	-2.90138	0.00830632	0.0581387	-2.93047	-0.240145	7.08237	-2.72224	0.015326	0.143176	-3.17995
ENSG00000157350	ST3GAL2	-0.264417	7.01745	-3.20666	0.00408548	0.0365249	-2.42994	-0.234914	7.01745	-2.84951	0.00935207	0.061963	-3.03766	-0.0745971	6.97489	-0.691744	0.499265	0.751683	-6.02889
ENSG00000184730	APOBR	-0.470118	5.70545	-3.20554	0.00409626	0.0365772	-2.38997	-0.460187	5.70545	-3.14035	0.00477356	0.0410553	-2.37071	-0.45184	5.47383	-3.77029	0.00174172	0.0540117	-1.09879
ENSG00000187808	SOWAHD	-0.584038	1.324	-3.20234	0.0041272	0.0367994	-1.93414	-0.698049	1.324	-3.83171	0.000914842	0.0154518	-0.584543	-0.720559	1.00358	-2.73692	0.0148749	0.141835	-2.94571
ENSG00000062716	VMP1	-0.276584	6.34464	-3.20164	0.00413403	0.0368053	-2.42806	-0.271506	6.34464	-3.14406	0.00473227	0.0408538	-2.38922	-0.279235	5.96952	-2.77611	0.0137322	0.135251	-3.03402
ENSG00000168769	TET2	-0.317824	7.53312	-3.20118	0.00413843	0.0368053	-2.44229	-0.235316	7.53312	-2.37093	0.0269727	0.120851	-4.00751	-0.246616	7.49833	-2.3833	0.0302481	0.197145	-3.80207
ENSG00000144136	SLC20A1	-0.271757	5.84875	-3.20102	0.00413999	0.0368053	-2.41521	-0.242357	5.84875	-2.85637	0.00920692	0.0614759	-2.99713	-0.147294	5.7577	-1.49763	0.154189	0.437358	-5.08944
ENSG00000135218	CD36	-0.42561	4.85172	-3.19365	0.00421243	0.0372313	-2.36167	-0.447665	4.85172	-3.36287	0.00282326	0.02983	-1.82925	-0.712973	4.55366	-4.06803	0.000937833	0.042543	-0.517245
ENSG00000074370	ATP2A3	-0.413998	6.99799	-3.19333	0.00421561	0.0372323	-2.45782	-0.384313	6.99799	-2.96511	0.00717404	0.0529059	-2.78909	-0.330795	6.82684	-2.81076	0.0127932	0.131327	-3.004
ENSG00000167895	TMC8	-0.437447	3.22495	-3.19277	0.00422116	0.0372542	-2.12455	-0.48537	3.22495	-3.54429	0.00183032	0.0230814	-1.24496	-0.370534	2.96301	-1.97874	0.0657791	0.285191	-4.02085
ENSG00000187554	TLR5	-0.567851	1.40834	-3.1909	0.00423968	0.0373634	-1.91626	-0.581348	1.40834	-3.2736	0.00348872	0.0336926	-1.73468	-0.491508	0.802226	-1.21572	0.242171	0.541486	-4.7197
ENSG00000157036	EXOG	-0.38402	2.64681	-3.19052	0.00424356	0.0373704	-2.03006	-0.228102	2.64681	-1.90455	0.0700629	0.22326	-4.35019	-0.152152	2.4573	-0.784261	0.444634	0.713988	-5.31505
ENSG00000156787	TBC1D31	-0.399281	3.18735	-3.18928	0.00425594	0.0374252	-2.12681	-0.237574	3.18735	-1.90583	0.0698881	0.22284	-4.46688	-0.358661	3.10806	-1.87687	0.0793676	0.312864	-4.22481
ENSG00000145476	CYP4V2	-0.31574	4.19803	-3.18781	0.00427065	0.0374731	-2.25378	-0.362782	4.19803	-3.66888	0.00135627	0.0194287	-1.04681	-0.224315	4.05995	-1.6792	0.113027	0.37483	-4.68066
ENSG00000129993	CBFA2T3	-0.479769	1.23887	-3.18744	0.00427436	0.0374786	-1.96953	-0.826356	1.23887	-5.48374	1.68e-05	0.00172399	2.83413	-0.190522	0.877268	-0.560775	0.582916	0.807913	-5.11923
ENSG00000128228	SDF2L1	-0.392905	2.25492	-3.18713	0.00427747	0.0374788	-2.0607	-0.272999	2.25492	-2.21991	0.0370956	0.146596	-3.84863	-0.423293	1.90285	-1.79777	0.0915941	0.335036	-4.19456
ENSG00000197405	C5AR1	-0.288933	7.20622	-3.18512	0.00429773	0.0375749	-2.48176	-0.233769	7.20622	-2.57695	0.0172403	0.0905953	-3.60464	-0.13717	7.10964	-1.56066	0.138659	0.417402	-5.11479
ENSG00000163719	MTMR14	-0.26086	6.43778	-3.18164	0.00433294	0.0377741	-2.47415	-0.297326	6.43778	-3.62756	0.00149828	0.020773	-1.30184	-0.301597	6.26543	-3.06565	0.00756668	0.105588	-2.51236
ENSG00000172578	KLHL6	-0.392339	5.40442	-3.1813	0.00433644	0.0377774	-2.41719	-0.293985	5.40442	-2.38766	0.0260234	0.118548	-3.9054	-0.212913	5.38752	-1.72047	0.105117	0.361216	-4.73827
ENSG00000106066	CPVL	-0.628786	5.06312	-3.18043	0.00434536	0.037828	-2.38223	-0.465012	5.06312	-2.35755	0.0277545	0.122591	-3.92579	-0.635786	5.1333	-3.7788	0.00171107	0.0536932	-1.04609
ENSG00000153208	MERTK	-0.698214	3.48495	-3.17926	0.00435726	0.0378502	-2.23347	-0.385999	3.48495	-1.76547	0.0914313	0.263052	-4.79041	-0.67477	3.26553	-3.2516	0.00514175	0.0885695	-2.01332
ENSG00000180316	PNPLA1	-0.798224	1.48512	-3.17575	0.00439334	0.0380547	-1.95755	-0.559222	1.48512	-2.23649	0.0358353	0.143583	-3.65781	-0.518921	1.50614	-2.02614	0.0602041	0.274682	-3.88363
ENSG00000005882	PDK2	-0.351294	2.98248	-3.17514	0.00439961	0.0380819	-2.12086	-0.203302	2.98248	-1.8454	0.0785502	0.239677	-4.51814	-0.143729	2.89298	-0.836375	0.415572	0.692374	-5.37084
ENSG00000145781	COMMD10	-0.26935	3.26114	-3.17033	0.00444957	0.0384074	-2.21483	-0.422427	3.26114	-4.97417	5.69e-05	0.00305508	1.94485	-0.180924	3.061	-1.06676	0.302311	0.599058	-5.1783
ENSG00000143387	CTSK	-0.379556	3.59774	-3.17013	0.00445171	0.0384074	-2.20253	-0.240813	3.59774	-2.01868	0.0559358	0.19276	-4.31957	-0.421123	3.3442	-2.1851	0.0445082	0.236339	-3.72879
ENSG00000172375	C2CD2L	-0.259518	4.60081	-3.16703	0.00448424	0.0386217	-2.36253	-0.234672	4.60081	-2.86948	0.00893525	0.0604273	-2.84871	-0.139132	4.3548	-1.0616	0.304575	0.601077	-5.41013
ENSG00000186407	CD300E	-1.15479	7.23329	-3.16658	0.00448894	0.0386348	-2.51631	-0.596484	7.23329	-1.63556	0.116231	0.305786	-5.27028	-0.78847	6.82617	-5.86483	2.65e-05	0.0241228	2.74117
ENSG00000149781	FERMT3	-0.285895	7.5981	-3.16424	0.00451366	0.0388201	-2.52766	-0.341752	7.5981	-3.7821	0.00103166	0.016689	-0.95742	-0.0967585	7.33249	-0.863637	0.400871	0.680952	-5.90113
ENSG00000203710	CR1	-0.549261	6.34769	-3.16129	0.00454496	0.0390064	-2.4908	-0.577925	6.34769	-3.32873	0.0030617	0.031271	-1.95509	-0.415081	6.22494	-2.90591	0.0105239	0.121877	-2.81291
ENSG00000198189	HSD17B11	-0.27268	4.76686	-3.15838	0.00457613	0.0392002	-2.39001	-0.11484	4.76686	-1.33404	0.195906	0.416084	-5.52519	-0.0158849	4.86928	-0.138042	0.891973	0.959699	-6.09503
ENSG00000126822	PLEKHG3	-0.777381	3.50121	-3.15827	0.00457723	0.0392002	-2.20957	-0.596296	3.50121	-2.43411	0.0235486	0.111144	-3.55305	-0.67938	3.12092	-2.08524	0.053856	0.26088	-3.83288
ENSG00000165801	ARHGEF40	-0.458955	4.69712	-3.15663	0.00459489	0.0393238	-2.40276	-0.349348	4.69712	-2.4087	0.0248741	0.115196	-3.79496	-0.476129	4.32464	-3.55394	0.0027359	0.0635584	-1.46382
ENSG00000133195	SLC39A11	-0.206898	5.32873	-3.15144	0.00465117	0.0396656	-2.49283	-0.260864	5.32873	-3.97637	0.000643906	0.0124121	-0.457419	-0.265961	5.22666	-2.58989	0.0200354	0.163466	-3.31167
ENSG00000151474	FRMD4A	-0.465468	4.05256	-3.14292	0.00474494	0.0401831	-2.37665	-0.49749	4.05256	-3.36223	0.00282757	0.02983	-1.74959	-0.598928	3.86807	-3.58792	0.00254846	0.0623796	-1.40446
ENSG00000118564	FBXL5	-0.273532	6.90283	-3.14203	0.00475487	0.0402391	-2.57238	-0.158821	6.90283	-1.82495	0.0816865	0.245666	-4.9775	-0.213063	6.95136	-2.27344	0.0375146	0.217563	-3.98871
ENSG00000178700	DHFR2	-0.344795	3.23897	-3.14023	0.00477491	0.0403388	-2.2518	-0.28535	3.23897	-2.60731	0.0161214	0.0870126	-3.22103	-0.492507	3.14995	-2.6124	0.0191466	0.160236	-3.07728
ENSG00000159399	HK2	-0.30361	7.75834	-3.13948	0.00478326	0.0403388	-2.58441	-0.317097	7.75834	-3.27892	0.0034451	0.0334385	-2.1061	-0.415211	7.57132	-4.23027	0.000670692	0.0385424	-0.257024
ENSG00000100092	SH3BP1	-0.464264	3.75397	-3.13683	0.00481304	0.0405056	-2.30187	-0.298447	3.75397	-2.02473	0.0552634	0.191475	-4.34008	-0.225093	3.46671	-1.31418	0.207782	0.505569	-4.94535
ENSG00000150938	CRIM1	-0.276436	8.21157	-3.13323	0.00485383	0.0407923	-2.58912	-0.388214	8.21157	-4.39951	0.000229675	0.00681022	0.49294	-0.337389	8.18348	-2.96723	0.00927471	0.115326	-2.72213
ENSG00000169398	PTK2	-0.26393	2.72277	-3.13181	0.00486993	0.0408993	-2.24034	-0.34554	2.72277	-4.10618	0.000469488	0.0100911	0.00657879	-0.0866086	2.77073	-0.465142	0.648256	0.841977	-5.53824
ENSG00000075651	PLD1	-0.317229	5.31424	-3.12637	0.00493234	0.0412121	-2.51671	-0.275028	5.31424	-2.71493	0.0126815	0.0745457	-3.231	-0.402229	5.1641	-2.94404	0.00972908	0.117068	-2.65177
ENSG00000148737	TCF7L2	-0.386845	4.67267	-3.12378	0.00496229	0.0413249	-2.51455	-0.415232	4.67267	-3.3558	0.00287114	0.0301098	-1.84325	-0.265359	4.52369	-2.00202	0.0629849	0.280384	-4.21918
ENSG00000150433	TMEM218	-0.444073	2.45179	-3.12347	0.00496586	0.0413249	-2.14417	-0.214255	2.45179	-1.51715	0.143539	0.348051	-4.8769	-0.420364	2.14497	-2.00304	0.0628647	0.280363	-3.93986
ENSG00000112096	SOD2	-0.363132	11.5591	-3.12327	0.00496825	0.0413249	-2.54082	-0.16294	11.5591	-1.40042	0.175403	0.391922	-5.52029	-0.0406432	11.5844	-0.370385	0.716077	0.878831	-6.0839
ENSG00000188483	IER5L	-0.400713	2.98531	-3.1224	0.0049784	0.041381	-2.26067	-0.183054	2.98531	-1.432	0.16627	0.379686	-5.14673	-0.0069622	2.92912	-0.0371491	0.970837	0.987838	-5.71528
ENSG00000205269	TMEM170B	-0.301428	4.82932	-3.12148	0.00498905	0.0414366	-2.48152	-0.0705372	4.82932	-0.732847	0.471427	0.686172	-6.13714	-0.193795	4.74485	-1.60414	0.128734	0.400654	-4.86295
ENSG00000186431	FCAR	-0.512256	5.66447	-3.12124	0.00499192	0.0414366	-2.50789	-0.305097	5.66447	-1.86455	0.0757093	0.234601	-4.79637	-0.459627	5.53818	-4.17815	0.000746823	0.0394323	-0.330884
ENSG00000179163	FUCA1	-0.350349	6.54865	-3.11893	0.00501894	0.0415757	-2.59656	-0.421593	6.54865	-3.75507	0.0011014	0.0173707	-0.994542	-0.487678	6.33066	-3.80607	0.00161651	0.0527712	-1.07021
ENSG00000173846	PLK3	-0.320981	4.77904	-3.11762	0.00503433	0.0416464	-2.52258	-0.369195	4.77904	-3.58827	0.00164684	0.0219049	-1.31488	-0.428861	4.37895	-3.035	0.00806256	0.108501	-2.39992
ENSG00000170345	FOS	-0.542665	5.56567	-3.11247	0.00509525	0.0419219	-2.6095	-0.419156	5.56567	-2.4046	0.0250943	0.115895	-3.91178	-0.923111	5.31445	-6.04432	1.9e-05	0.0241228	2.94387
ENSG00000180061	TMEM150B	-0.419397	4.04114	-3.11103	0.00511246	0.0420066	-2.39451	-0.313881	4.04114	-2.33673	0.0290127	0.126238	-3.82093	-0.112183	3.82633	-0.558525	0.584415	0.808732	-5.67591
ENSG00000140263	SORD	-0.409222	2.48868	-3.10903	0.00513639	0.0420872	-2.24983	-0.462194	2.48868	-3.51478	0.00196457	0.0241231	-1.27828	-0.280514	2.34191	-1.33014	0.202593	0.49979	-4.75083
ENSG00000099308	MAST3	-0.315565	5.19541	-3.10876	0.0051396	0.0420872	-2.5218	-0.24894	5.19541	-2.45755	0.022384	0.107358	-3.7138	-0.256621	5.0127	-2.20638	0.0427206	0.231133	-3.96426
ENSG00000169429	CXCL8	-0.349145	9.81595	-3.10683	0.00516282	0.042192	-2.62596	-0.161813	9.81595	-1.43897	0.164306	0.377404	-5.52343	0.000518071	9.6897	0.00402743	0.996838	0.998812	-6.20367
ENSG00000151470	C4orf33	-0.452512	1.85796	-3.10524	0.00518207	0.0422899	-2.15374	-0.296018	1.85796	-2.04007	0.0535904	0.187822	-4.05486	-0.343375	1.71714	-1.66242	0.116386	0.381272	-4.3946
ENSG00000167600	CYP2S1	-0.424479	6.4485	-3.1031	0.00520793	0.04244	-2.62203	-0.306471	6.4485	-2.24336	0.0353249	0.14252	-4.21048	-0.0613036	6.72036	-0.632823	0.536016	0.778203	-6.06147
ENSG00000169826	CSGALNACT2	-0.327075	6.70409	-3.10185	0.0052232	0.0424812	-2.6594	-0.307224	6.70409	-2.91438	0.0080622	0.0569229	-2.8962	-0.312887	6.69418	-2.83055	0.0122851	0.129784	-2.96715
ENSG00000131871	SELENOS	-0.229636	5.36348	-3.1016	0.0052262	0.0424812	-2.59383	-0.297572	5.36348	-4.02232	0.000575818	0.0115779	-0.343892	-0.159353	5.42941	-1.65354	0.118199	0.384727	-4.89243
ENSG00000032444	PNPLA6	-0.300717	7.00738	-3.09955	0.00525129	0.0426281	-2.67002	-0.275009	7.00738	-2.83467	0.00967356	0.063227	-3.07058	-0.110396	6.69933	-1.03042	0.318525	0.612634	-5.73252
ENSG00000277969	None	-0.39406	2.4749	-3.09891	0.00525918	0.0426636	-2.25524	-0.245958	2.4749	-1.94053	0.0653028	0.212953	-4.32919	-0.0456461	2.3675	-0.218739	0.829689	0.931812	-5.51127
ENSG00000124641	MED20	-0.484178	1.70183	-3.09588	0.00529644	0.0428514	-2.12671	-0.052667	1.70183	-0.339334	0.737592	0.8677	-5.7255	-0.0166703	1.74859	-0.0736914	0.942193	0.979119	-5.48399
ENSG00000010671	BTK	-0.266829	5.21244	-3.09541	0.00530233	0.0428705	-2.62033	-0.29585	5.21244	-3.43415	0.00238237	0.0269884	-1.70403	-0.244496	4.81261	-1.90483	0.0754082	0.304948	-4.38196
ENSG00000100802	C14orf93	-0.503855	1.09904	-3.09452	0.00531336	0.0429311	-2.1069	-0.465238	1.09904	-2.86625	0.00900146	0.0606963	-2.51544	-0.489033	0.81232	-1.79168	0.0926	0.336889	-4.16253
ENSG00000151136	BTBD11	-0.518036	2.49635	-3.0942	0.00531726	0.0429341	-2.17181	-0.304377	2.49635	-1.82759	0.0812765	0.244858	-4.38271	-0.273663	2.72193	-1.2683	0.223293	0.52111	-4.87321
ENSG00000022567	SLC45A4	-0.389632	4.05433	-3.0938	0.0053222	0.0429454	-2.40794	-0.283269	4.05433	-2.25688	0.0343391	0.139891	-3.94322	-0.289577	3.86817	-1.61297	0.126794	0.397671	-4.65632
ENSG00000162777	DENND2D	-0.294487	4.02884	-3.08822	0.00539203	0.0433946	-2.4797	-0.262888	4.02884	-2.76316	0.0113764	0.0697752	-3.01709	-0.171492	3.94453	-1.30593	0.210506	0.508228	-5.09794
ENSG00000166224	SGPL1	-0.408151	6.96412	-3.08452	0.00543872	0.0436181	-2.69683	-0.221192	6.96412	-1.67255	0.108649	0.292428	-5.21366	-0.146371	7.03307	-1.44264	0.168901	0.456873	-5.27102
ENSG00000142065	ZFP14	-0.418628	2.50242	-3.08142	0.00547814	0.043854	-2.22367	-0.301802	2.50242	-2.23171	0.036195	0.14425	-3.7572	-0.335208	2.34806	-1.48128	0.158447	0.443053	-4.6128
ENSG00000158792	SPATA2L	-0.520029	1.53989	-3.07404	0.00557309	0.0443874	-2.15933	-0.46728	1.53989	-2.77284	0.0111302	0.0686465	-2.69567	-0.162089	1.31057	-0.704223	0.491674	0.745802	-5.2155
ENSG00000273820	USP27X	-0.599529	1.21221	-3.07379	0.00557639	0.0443874	-2.14089	-0.359072	1.21221	-1.85103	0.077706	0.238403	-4.2194	-0.452356	1.31943	-1.58524	0.13297	0.40757	-4.41977
ENSG00000127603	MACF1	-0.235114	8.9614	-3.07369	0.00557766	0.0443874	-2.7241	-0.28383	8.9614	-3.71009	0.00122788	0.0183864	-1.12043	-0.252348	8.7695	-2.18025	0.0449248	0.237203	-4.15036
ENSG00000095970	TREM2	-0.434131	4.61114	-3.06633	0.00567403	0.044982	-2.64793	-0.531962	4.61114	-3.75815	0.00109322	0.0172865	-0.936539	-0.229165	4.56656	-1.23188	0.236241	0.535229	-5.25996
ENSG00000152818	UTRN	-0.243803	7.37417	-3.06325	0.00571489	0.0452423	-2.7465	-0.235347	7.37417	-2.95792	0.00729395	0.053382	-2.80476	-0.271713	7.32471	-3.01142	0.00846557	0.110663	-2.63514
ENSG00000145936	KCNMB1	-0.406477	2.11322	-3.05646	0.0058059	0.0458432	-2.30601	-0.403654	2.11322	-3.04208	0.00600324	0.0472941	-2.24046	-0.112334	1.9285	-0.446676	0.661248	0.849726	-5.35091
ENSG00000158161	EYA3	-0.165659	5.91629	-3.0559	0.0058134	0.0458726	-2.72093	-0.168838	5.91629	-3.11722	0.00503905	0.0424077	-2.4211	-0.117655	5.73438	-1.17206	0.258764	0.558464	-5.50275
ENSG00000221995	None	-0.532725	1.98066	-3.0548	0.00582834	0.0459308	-2.21471	-0.614591	1.98066	-3.52926	0.00189755	0.0235141	-1.21724	-0.876108	1.42311	-2.87879	0.0111274	0.124775	-2.70869
ENSG00000035862	TIMP2	-0.271942	6.90475	-3.05432	0.00583491	0.0459528	-2.76931	-0.372141	6.90475	-4.17982	0.000392379	0.00919894	-0.0278331	-0.255036	6.8617	-2.69344	0.0162499	0.147261	-3.22398
ENSG00000112576	CCND3	-0.427462	5.14611	-3.05191	0.00586758	0.0461203	-2.69851	-0.401753	5.14611	-2.87083	0.00890787	0.0604004	-2.92256	-0.12253	4.99449	-0.844955	0.410908	0.689236	-5.70268
ENSG00000027697	IFNGR1	-0.372874	7.76486	-3.04957	0.00589967	0.0463126	-2.78218	-0.240674	7.76486	-1.96807	0.0618552	0.206105	-4.74461	-0.260977	7.67258	-2.75119	0.0144485	0.140436	-3.13175
ENSG00000204257	HLA-DMA	-0.352666	7.12548	-3.04905	0.0059068	0.0463386	-2.78135	-0.307324	7.12548	-2.65737	0.0144244	0.0809975	-3.43951	-0.27842	7.14494	-2.3558	0.0319317	0.201626	-3.84702
ENSG00000162302	RPS6KA4	-0.285432	3.99368	-3.04829	0.00591714	0.0463898	-2.54315	-0.179487	3.99368	-1.92292	0.0675962	0.217974	-4.56465	-0.094544	3.76671	-0.631088	0.537121	0.77868	-5.62969
ENSG00000155254	MARVELD1	-0.240794	3.93929	-3.04777	0.00592432	0.0464161	-2.58995	-0.20806	3.93929	-2.63719	0.015087	0.0833219	-3.29336	-0.0739089	3.63608	-0.471712	0.643662	0.839627	-5.68102
ENSG00000107554	DNMBP	-0.515324	3.05681	-3.0471	0.00593355	0.0464584	-2.37179	-0.393126	3.05681	-2.33626	0.0290415	0.126292	-3.65507	-0.474699	2.85546	-2.14263	0.0482842	0.246609	-3.79613
ENSG00000069998	HDHD5	-0.340584	3.14364	-3.04498	0.00596291	0.0466582	-2.48041	-0.276679	3.14364	-2.47836	0.0213953	0.104263	-3.49309	0.111625	2.79143	0.543308	0.594597	0.813887	-5.49583
ENSG00000175727	MLXIP	-0.294958	5.44699	-3.04129	0.00601425	0.0469994	-2.72177	-0.310879	5.44699	-3.20833	0.0040694	0.037185	-2.1931	-0.210625	5.16334	-1.74852	0.10002	0.351054	-4.68589
ENSG00000185862	EVI2B	-0.46813	6.32177	-3.04049	0.00602543	0.047028	-2.78918	-0.501585	6.32177	-3.25847	0.00361572	0.0344593	-2.13955	-0.57953	6.19703	-4.75642	0.00022949	0.0290554	0.76688
ENSG00000142347	MYO1F	-0.342236	7.78241	-3.04033	0.00602772	0.047028	-2.80234	-0.345157	7.78241	-3.06612	0.00567681	0.0458677	-2.57515	-0.346897	7.42566	-3.17026	0.00609	0.0946952	-2.32808
ENSG00000082397	EPB41L3	-0.33737	9.70736	-3.03961	0.00603769	0.0470615	-2.78193	-0.141512	9.70736	-1.27424	0.21594	0.439553	-5.74303	-0.112955	9.87483	-1.10348	0.286549	0.583574	-5.62151
ENSG00000136816	TOR1B	-0.223404	4.53272	-3.03875	0.00604978	0.0471254	-2.63421	-0.245621	4.53272	-3.34657	0.00293475	0.0305134	-1.8089	-0.132362	4.6214	-1.08973	0.29238	0.58869	-5.45958
ENSG00000080189	SLC35C2	-0.220383	4.52317	-3.03769	0.00606469	0.0471509	-2.61553	-0.248461	4.52317	-3.43091	0.00240087	0.0270677	-1.6049	-0.107189	4.26895	-0.807387	0.431582	0.70417	-5.66083
ENSG00000148459	PDSS1	-0.646145	2.20444	-3.03718	0.00607189	0.0471766	-2.31457	-0.588198	2.20444	-2.77471	0.0110833	0.0685302	-2.75073	-0.37863	2.10609	-1.22718	0.237952	0.537121	-4.79452
ENSG00000079263	SP140	-0.415338	2.7767	-3.0361	0.00608708	0.0472342	-2.43308	-0.518543	2.7767	-3.79663	0.00099601	0.0163896	-0.675745	-0.641907	2.6692	-2.90336	0.0105792	0.121877	-2.60901
ENSG00000123146	ADGRE5	-0.236558	5.34503	-3.03532	0.00609818	0.0472901	-2.76625	-0.280705	5.34503	-3.60324	0.00158862	0.0213871	-1.33157	-0.244956	5.12189	-2.19944	0.0432963	0.2326	-3.94985
ENSG00000169228	RAB24	-0.649645	1.71999	-3.03144	0.00615336	0.0476268	-2.23409	-0.489232	1.71999	-2.29427	0.0317424	0.132738	-3.53643	-0.0584461	1.52219	-0.207893	0.838002	0.93665	-5.35938
ENSG00000219481	NBPF1	-0.16372	6.45824	-3.02876	0.0061918	0.0478937	-2.79985	-0.137402	6.45824	-2.5436	0.018553	0.0949061	-3.64472	-0.25797	6.15495	-2.55938	0.0213029	0.167771	-3.43266
ENSG00000235636	NUS1P1	-0.208556	4.41848	-3.02697	0.00621753	0.0480011	-2.68528	-0.143901	4.41848	-2.09213	0.0482434	0.175725	-4.37722	-0.0653556	4.28099	-0.526033	0.606263	0.81818	-5.85812
ENSG00000172243	CLEC7A	-0.507466	6.87456	-3.02492	0.00624712	0.0481989	-2.83303	-0.423329	6.87456	-2.5237	0.0193804	0.0975039	-3.70843	-0.369002	6.74594	-3.09692	0.00709175	0.102446	-2.45568
ENSG00000197852	INKA2	-0.471011	1.49301	-3.02402	0.00626014	0.0482687	-2.25603	-0.373311	1.49301	-2.40398	0.0251278	0.115895	-3.35678	-0.531791	1.3841	-2.04143	0.058499	0.270839	-3.85939
ENSG00000174004	NRROS	-0.314167	5.45458	-3.01913	0.00633153	0.0487362	-2.79594	-0.323554	5.45458	-3.11122	0.00511015	0.0427689	-2.42907	-0.304021	5.37227	-2.53562	0.0223431	0.171405	-3.37917
ENSG00000177674	AGTRAP	-0.499147	4.42059	-3.01904	0.00633281	0.0487362	-2.64819	-0.460539	4.42059	-2.79171	0.010665	0.0668666	-2.97532	-0.130718	4.27338	-0.866078	0.399572	0.679712	-5.59258
ENSG00000072110	ACTN1	-0.292635	8.16847	-3.01709	0.00636156	0.0488801	-2.84544	-0.412101	8.16847	-4.24822	0.00033212	0.00835046	0.136925	-0.262639	8.01506	-2.46495	0.0257297	0.183574	-3.65728
ENSG00000127951	FGL2	-0.588765	6.59323	-3.01695	0.00636359	0.0488801	-2.83673	-0.577407	6.59323	-2.95993	0.00726017	0.0533056	-2.78993	-0.639338	6.54799	-5.13427	0.000108125	0.0277464	1.46506
ENSG00000198563	DDX39B	-0.261553	4.628	-3.01436	0.00640199	0.049082	-2.62196	-0.11129	4.628	-1.28771	0.211295	0.434031	-5.48638	-0.502046	4.07164	-3.34269	0.00425251	0.0805655	-1.83463
ENSG00000021762	OSBPL5	-0.443474	2.55793	-3.01238	0.00643133	0.0492532	-2.42743	-0.44737	2.55793	-3.0455	0.00595571	0.0470879	-2.25306	-0.0284958	2.3116	-0.124212	0.902734	0.965323	-5.51463
ENSG00000173221	GLRX	-0.304744	6.21679	-3.01171	0.00644142	0.0492909	-2.85473	-0.458985	6.21679	-4.53604	0.000164678	0.00564888	0.81555	-0.304195	5.93116	-2.65954	0.0174065	0.152076	-3.23228
ENSG00000144791	LIMD1	-0.242101	4.2733	-3.01124	0.00644836	0.0493129	-2.64351	-0.202379	4.2733	-2.52366	0.0193819	0.0975039	-3.49478	-0.0670267	4.1384	-0.491798	0.62971	0.831764	-5.7753
ENSG00000106701	FSD1L	-0.334136	6.00087	-3.00981	0.00646982	0.0494148	-2.83369	-0.23871	6.00087	-2.15228	0.0426656	0.161627	-4.3843	-0.157083	6.05652	-1.24536	0.231381	0.53097	-5.49216
ENSG00000188559	RALGAPA2	-0.260707	5.03521	-3.00896	0.00648251	0.0494686	-2.71927	-0.307145	5.03521	-3.5501	0.00180499	0.0229768	-1.36965	-0.121875	4.97776	-1.03896	0.314659	0.610215	-5.5678
ENSG00000160229	ZNF66	-0.55742	1.38143	-3.00398	0.0065577	0.0499539	-2.26074	-0.585804	1.38143	-3.16523	0.00450316	0.0396566	-1.97171	-0.766906	1.11716	-2.31806	0.0343854	0.208272	-3.5157
ENSG00000197629	MPEG1	-0.62459	8.62006	-3.00376	0.00656097	0.0499539	-2.87345	-0.514829	8.62006	-2.47503	0.021551	0.10477	-3.79874	-0.528643	8.52274	-4.37405	0.000499095	0.0350347	0.0223311
ENSG00000189144	ZNF573	-0.544059	1.4099	-3.00328	0.0065683	0.0499783	-2.26567	-0.592873	1.4099	-3.27963	0.00343932	0.0334385	-1.75068	-0.661273	1.12903	-2.37307	0.0308642	0.199158	-3.44189
ENSG00000179431	FJX1	-0.905485	2.32629	-3.00061	0.00660911	0.0501945	-2.36167	-0.67845	2.32629	-2.26457	0.0337896	0.138488	-3.66702	-0.56091	2.47549	-2.04954	0.0576124	0.268784	-3.85404
ENSG00000005469	CROT	-0.378348	2.11431	-2.99916	0.00663125	0.0502695	-2.40711	-0.326272	2.11431	-2.59612	0.0165257	0.0883308	-3.10545	-0.311661	1.94735	-1.44813	0.167381	0.454535	-4.60831
ENSG00000154358	OBSCN	-0.451731	3.0965	-2.99788	0.00665099	0.0503238	-2.4753	-0.385208	3.0965	-2.56417	0.0177327	0.0919494	-3.22675	-0.359058	2.85832	-1.90279	0.0756911	0.305684	-4.12603
ENSG00000143315	PIGM	-0.640521	1.67531	-2.99719	0.00666162	0.0503408	-2.30894	-0.470993	1.67531	-2.21413	0.0375449	0.147842	-3.67854	-0.616591	1.33626	-2.08727	0.0536486	0.260128	-3.80388
ENSG00000117448	AKR1A1	-0.320241	5.69133	-2.99692	0.00666568	0.0503408	-2.86469	-0.345577	5.69133	-3.23531	0.00381883	0.0356463	-2.17367	-0.429014	5.23713	-3.62845	0.00234166	0.0600443	-1.3578
ENSG00000196639	HRH1	-0.52574	2.37006	-2.99509	0.00669405	0.0504793	-2.399	-0.47359	2.37006	-2.70721	0.012903	0.0753697	-2.87877	-0.554805	2.34022	-2.54879	0.0217608	0.168967	-3.16003
ENSG00000237541	HLA-DQA2	-0.367102	5.38655	-2.99493	0.00669649	0.0504793	-2.85073	-0.278698	5.38655	-2.27581	0.0330011	0.136176	-4.14096	-0.182919	4.65331	-1.56752	0.13705	0.414427	-5.05636
ENSG00000255398	HCAR3	-0.555142	4.8048	-2.99448	0.00670343	0.0504902	-2.65067	-0.547798	4.8048	-2.963	0.007209	0.0530261	-2.57314	-0.447494	5.33092	-3.66196	0.0021834	0.0591531	-1.29544
ENSG00000266709	None	-0.508904	1.92374	-2.9905	0.00676543	0.0507783	-2.35611	-0.533256	1.92374	-3.14202	0.00475499	0.0410118	-1.99526	-0.807964	1.49202	-2.51914	0.0230925	0.174021	-3.2332
ENSG00000196154	S100A4	-0.362075	4.62885	-2.98705	0.00681954	0.0510897	-2.82367	-0.347518	4.62885	-2.86962	0.00893248	0.0604273	-2.91004	-0.0450116	4.3892	-0.241293	0.812471	0.924267	-5.96359
ENSG00000174837	ADGRE1	-1.37583	3.64014	-2.98482	0.00685483	0.0512909	-2.39353	-0.861803	3.64014	-1.88217	0.0731752	0.228854	-4.29401	-0.562854	3.37292	-2.69408	0.0162289	0.147192	-2.96857
ENSG00000082781	ITGB5	-0.337301	4.98039	-2.98184	0.00690216	0.0516132	-2.84362	-0.345302	4.98039	-3.05477	0.00582875	0.0465595	-2.52189	-0.29086	4.6947	-1.89054	0.0774098	0.30912	-4.45588
ENSG00000139668	WDFY2	-0.327909	4.64857	-2.98083	0.00691839	0.0516709	-2.7014	-0.19269	4.64857	-1.75854	0.0926297	0.264942	-4.84281	-0.210568	4.56559	-1.62584	0.124011	0.393178	-4.77872
ENSG00000134480	CCNH	-0.318064	4.37168	-2.9788	0.00695081	0.0518175	-2.71644	-0.207473	4.37168	-1.95029	0.0640625	0.210548	-4.54511	-0.295494	4.26941	-1.95417	0.0688491	0.291732	-4.27541
ENSG00000111229	ARPC3	-0.237145	8.06102	-2.97754	0.00697106	0.0519366	-2.93597	-0.149076	8.06102	-1.87125	0.0747365	0.232361	-4.90321	-0.0552673	7.96158	-0.588383	0.564698	0.796757	-6.10092
ENSG00000076770	MBNL3	-0.377768	3.45927	-2.97481	0.00701526	0.052153	-2.65404	-0.359326	3.45927	-2.83797	0.0096011	0.0629907	-2.79964	-0.173727	3.44114	-0.836733	0.415377	0.692239	-5.36221
ENSG00000110063	DCPS	-0.39674	2.02421	-2.97431	0.00702327	0.052153	-2.45137	-0.381968	2.02421	-2.87272	0.00886938	0.0602244	-2.56299	-0.441519	1.83628	-1.94731	0.0697295	0.293009	-4.01281
ENSG00000140995	DEF8	-0.268013	5.72748	-2.97189	0.00706256	0.0523293	-2.8885	-0.149269	5.72748	-1.65758	0.111666	0.297907	-5.1782	-0.208514	5.3748	-2.00276	0.0628979	0.280384	-4.35347
ENSG00000109046	WSB1	-0.180996	6.30337	-2.97035	0.00708776	0.05244	-2.93354	-0.131039	6.30337	-2.15172	0.0427147	0.161627	-4.39928	-0.134615	6.07233	-1.42054	0.175129	0.464348	-5.25873
ENSG00000169764	UGP2	-0.2001	7.01199	-2.97019	0.00709045	0.05244	-2.95454	-0.192453	7.01199	-2.85682	0.00919746	0.0614759	-3.02457	-0.136292	6.9016	-1.54658	0.142008	0.422166	-5.1279
ENSG00000132436	FIGNL1	-0.414181	2.66468	-2.96944	0.00710272	0.0524419	-2.53786	-0.507967	2.66468	-3.64981	0.00142011	0.0199721	-0.982757	-0.391828	2.50559	-1.63922	0.121175	0.388784	-4.4152
ENSG00000198707	CEP290	-0.331565	3.95072	-2.96685	0.00714532	0.0526854	-2.71005	-0.22087	3.95072	-1.98337	0.0600101	0.202153	-4.45484	-0.363793	3.72798	-2.04884	0.0576893	0.268906	-4.0135
ENSG00000100034	PPM1F	-0.32477	5.18269	-2.96494	0.00717682	0.0528214	-2.85723	-0.316394	5.18269	-2.89318	0.00846369	0.0589321	-2.84759	-0.236731	4.86212	-1.71527	0.106086	0.362318	-4.66805
ENSG00000155957	TMBIM4	-0.362487	3.30138	-2.96241	0.00721883	0.0530021	-2.56923	-0.441277	3.30138	-3.61535	0.001543	0.021097	-1.06471	-0.48773	3.1062	-2.42547	0.0278279	0.190283	-3.37806
ENSG00000079805	DNM2	-0.210392	7.85452	-2.95921	0.00727218	0.0533105	-2.98066	-0.162569	7.85452	-2.28658	0.0322612	0.134171	-4.17276	-0.116006	7.67984	-1.16712	0.260694	0.559834	-5.60788
ENSG00000141556	TBCD	-0.215626	4.87645	-2.95911	0.00727401	0.0533105	-2.82997	-0.192497	4.87645	-2.64654	0.0147766	0.0823152	-3.32096	-0.15846	4.69742	-1.26668	0.223856	0.521586	-5.25798
ENSG00000168765	GSTM4	-0.377736	3.30035	-2.95773	0.00729715	0.0534157	-2.6023	-0.488144	3.30035	-3.82778	0.000923608	0.0155198	-0.608191	-0.377647	3.38084	-2.39175	0.0297478	0.196016	-3.45473
ENSG00000168528	SERINC2	-0.362725	3.8079	-2.95695	0.00731016	0.0534464	-2.68562	-0.289522	3.8079	-2.36774	0.0271569	0.120922	-3.72079	-0.027958	3.73565	-0.165239	0.870878	0.950476	-5.80709
ENSG00000151348	EXT2	-0.210862	4.89465	-2.95297	0.00737761	0.0537806	-2.84137	-0.196457	4.89465	-2.75627	0.0115546	0.0703684	-3.09514	-0.217896	4.92357	-2.1458	0.0479923	0.246026	-4.09688
ENSG00000131323	TRAF3	-0.203881	6.56404	-2.94964	0.00743439	0.0541267	-2.98014	-0.184271	6.56404	-2.66744	0.014104	0.079967	-3.40173	-0.0448544	6.53032	-0.470593	0.644444	0.839984	-6.14588
ENSG00000196141	SPATS2L	-0.245961	4.24244	-2.94788	0.00746455	0.0542486	-2.8137	-0.271664	4.24244	-3.26168	0.00358845	0.0343134	-1.98257	-0.0666883	4.23121	-0.55068	0.589653	0.811487	-5.89032
ENSG00000198843	SELENOT	-0.183155	6.40278	-2.94384	0.00753434	0.0546577	-2.99161	-0.0629389	6.40278	-1.01235	0.322432	0.555898	-6.03437	-0.0916894	6.45848	-1.06144	0.304646	0.601077	-5.70416
ENSG00000127947	PTPN12	-0.283204	8.07988	-2.94347	0.00754079	0.0546718	-3.01249	-0.225269	8.07988	-2.34092	0.0287551	0.125612	-4.06717	-0.195161	7.98885	-1.97376	0.066391	0.28682	-4.4981
ENSG00000172840	PDP2	-0.325323	2.30328	-2.9426	0.00755583	0.0547482	-2.56724	-0.483066	2.30328	-4.37454	0.000244086	0.00704081	0.603455	-0.207283	2.01324	-0.936272	0.363402	0.650045	-5.04588
ENSG00000153363	LINC00467	-0.323846	2.2206	-2.9419	0.00756814	0.05477	-2.50342	-0.30421	2.2206	-2.77177	0.0111571	0.0687425	-2.7498	-0.484714	2.01979	-2.68546	0.0165153	0.148345	-2.94466
ENSG00000168615	ADAM9	-0.173866	8.42981	-2.9418	0.00756988	0.05477	-3.01204	-0.119862	8.42981	-2.02752	0.0549551	0.190897	-4.63643	-0.110657	8.38237	-1.23845	0.233862	0.533487	-5.52269
ENSG00000140564	FURIN	-0.255556	7.95926	-2.94053	0.00759196	0.054879	-3.02116	-0.175144	7.95926	-2.0153	0.0563149	0.193432	-4.66455	-0.0846594	7.96094	-0.864843	0.400229	0.68044	-5.90149
ENSG00000198715	GLMP	-0.298615	4.41772	-2.93921	0.00761504	0.0550131	-2.87127	-0.232369	4.41772	-2.29078	0.0319768	0.133217	-4.01236	-0.0615815	4.20076	-0.422525	0.678408	0.858634	-5.87027
ENSG00000164751	PEX2	-0.195795	3.95033	-2.93836	0.00762992	0.055058	-2.74531	-0.0583366	3.95033	-0.878888	0.389008	0.62006	-5.86114	-0.180651	3.98606	-1.46733	0.162157	0.448025	-4.92837
ENSG00000058091	CDK14	-0.282416	5.15668	-2.93834	0.00763032	0.055058	-2.92065	-0.279271	5.15668	-2.90966	0.00815007	0.0574098	-2.81806	-0.262251	5.25105	-1.89027	0.0774472	0.30912	-4.50717
ENSG00000233058	ATP13A3-DT	-0.558253	2.63354	-2.93716	0.00765104	0.0551747	-2.55233	-0.363582	2.63354	-1.92567	0.0672335	0.217151	-4.30325	-1.02979	1.90977	-3.74893	0.00182104	0.0554253	-1.4951
ENSG00000068724	TTC7A	-0.276414	6.02564	-2.93524	0.0076849	0.055386	-2.99158	-0.284184	6.02564	-3.01979	0.00632184	0.0490872	-2.64016	-0.0974713	5.84373	-0.874257	0.395239	0.676311	-5.81361
ENSG00000133103	COG6	-0.29916	3.696	-2.9328	0.00772819	0.055599	-2.77415	-0.148891	3.696	-1.46485	0.157179	0.365947	-5.23378	-0.252098	3.61894	-1.63712	0.121616	0.389435	-4.62651
ENSG00000173801	JUP	-0.421758	4.45943	-2.93194	0.00774341	0.0556426	-2.88897	-0.379652	4.45943	-2.64366	0.0148717	0.0826554	-3.32724	-0.235392	4.24975	-1.45874	0.164476	0.450439	-5.00991
ENSG00000224914	LINC00863	-0.390714	2.73911	-2.93148	0.00775172	0.0556694	-2.49399	-0.134455	2.73911	-1.01471	0.321328	0.555079	-5.36639	-0.0325103	2.77435	-0.186397	0.854535	0.94375	-5.67652
ENSG00000259330	INAFM2	-0.342637	4.56442	-2.9291	0.00779414	0.0559006	-2.89193	-0.30315	4.56442	-2.59626	0.0165206	0.0883308	-3.41972	-0.0639055	4.63617	-0.438462	0.667063	0.852178	-5.86881
ENSG00000089902	RCOR1	-0.205755	5.91381	-2.92688	0.00783397	0.0560942	-2.98814	-0.158893	5.91381	-2.26308	0.0338955	0.138642	-4.15497	0.0296438	5.95411	0.304442	0.764814	0.9032	-6.18581
ENSG00000129226	CD68	-0.49576	2.01837	-2.92303	0.0079037	0.0563924	-2.53355	-0.525949	2.01837	-3.11143	0.00510765	0.0427689	-2.07177	-0.622355	1.91755	-2.15585	0.047078	0.24322	-3.71484
ENSG00000103381	CPPED1	-0.315985	5.76482	-2.92291	0.00790576	0.0563924	-3.0024	-0.243508	5.76482	-2.25519	0.0344611	0.140293	-4.17539	-0.0103248	5.88473	-0.0803791	0.936958	0.977191	-6.21066
ENSG00000129317	PUS7L	-0.337058	3.96683	-2.9221	0.00792061	0.0564152	-2.81583	-0.362667	3.96683	-3.1518	0.00464726	0.0404852	-2.17914	-0.354996	3.79862	-1.80574	0.0902906	0.332147	-4.39383
ENSG00000182220	ATP6AP2	-0.269151	6.98678	-2.92086	0.00794307	0.0564828	-3.06062	-0.236178	6.98678	-2.56324	0.0177691	0.0920205	-3.63054	-0.256805	6.96716	-2.75697	0.0142792	0.138948	-3.11379
ENSG00000099250	NRP1	-0.387754	9.2611	-2.9203	0.00795339	0.0564964	-3.03264	-0.358763	9.2611	-2.70084	0.0130887	0.0762344	-3.32183	-0.357293	9.16104	-3.49307	0.00310683	0.0678586	-1.69718
ENSG00000141985	SH3GL1	-0.297022	5.05709	-2.9202	0.00795527	0.0564964	-2.92037	-0.212951	5.05709	-2.09833	0.0476394	0.174269	-4.37147	-0.188892	4.92544	-1.6158	0.126178	0.396458	-4.89031
ENSG00000134686	PHC2	-0.282957	5.89764	-2.91714	0.00801133	0.056828	-3.0228	-0.190596	5.89764	-1.96715	0.0619677	0.206287	-4.69781	-0.0479711	5.82808	-0.446438	0.661416	0.849726	-6.11306
ENSG00000135709	KIAA0513	-0.222999	5.57762	-2.91652	0.00802265	0.0568448	-2.99459	-0.217956	5.57762	-2.85385	0.00925989	0.0616513	-2.9607	-0.212135	5.57465	-2.12811	0.049641	0.249235	-4.17923
ENSG00000140030	GPR65	-0.353856	4.43921	-2.91645	0.00802407	0.0568448	-2.90972	-0.27973	4.43921	-2.31081	0.0306521	0.130108	-3.96505	-0.302662	4.639	-2.04078	0.0585712	0.271071	-4.19791
ENSG00000178695	KCTD12	-0.443308	7.12756	-2.91561	0.00803951	0.0568448	-3.07142	-0.468335	7.12756	-3.07994	0.00549705	0.0449537	-2.54284	-0.317891	6.96511	-2.81385	0.0127126	0.131025	-2.99381
ENSG00000101695	RNF125	-0.585228	1.0657	-2.91356	0.00807747	0.0569976	-2.46958	-1.01872	1.0657	-5.06255	4.59e-05	0.00273436	1.79988	-0.739	1.19221	-2.59678	0.019759	0.16257	-3.16409
ENSG00000033170	FUT8	-0.453656	2.69199	-2.90648	0.00820972	0.057763	-2.7219	-0.608576	2.69199	-3.89967	0.000775808	0.013855	-0.453167	-0.474839	2.64814	-2.16348	0.046395	0.241604	-3.75345
ENSG00000119686	FLVCR2	-0.295182	6.13702	-2.90169	0.00830034	0.058142	-3.0775	-0.27978	6.13702	-2.75178	0.0116722	0.0707278	-3.22173	-0.279923	5.88737	-2.68278	0.0166055	0.148672	-3.20218
ENSG00000170525	PFKFB3	-0.368967	8.03853	-2.89565	0.00841611	0.0587386	-3.11659	-0.208043	8.03853	-1.63286	0.116801	0.306755	-5.28161	-0.226228	8.13425	-1.77584	0.0952662	0.343094	-4.80486
ENSG00000100979	PLTP	-0.49017	3.47832	-2.89357	0.00845616	0.0589843	-2.88588	-0.282292	3.47832	-1.66846	0.109466	0.293975	-4.97543	0.109217	3.43011	0.453999	0.656082	0.846521	-5.55165
ENSG00000100242	SUN2	-0.300279	6.69339	-2.89161	0.00849437	0.0591488	-3.11689	-0.277774	6.69339	-2.67568	0.0138469	0.0791697	-3.39571	-0.163794	6.58841	-1.77951	0.0946414	0.341858	-4.78108
ENSG00000136141	LRCH1	-0.20961	5.27445	-2.88997	0.00852632	0.0593373	-3.03033	-0.260209	5.27445	-3.59138	0.00163459	0.0217731	-1.3185	-0.263822	5.16325	-2.37669	0.0306446	0.198797	-3.70903
ENSG00000105967	TFEC	-0.264901	6.76456	-2.88938	0.00853776	0.0593829	-3.12405	-0.251023	6.76456	-2.73862	0.0120237	0.0718938	-3.2679	-0.313491	6.63287	-3.00277	0.00861831	0.111223	-2.63511
ENSG00000101811	CSTF2	-0.26231	3.22267	-2.8891	0.00854325	0.059387	-2.77174	-0.286612	3.22267	-3.16439	0.00451204	0.0396588	-2.06492	-0.192157	3.12391	-1.08409	0.294796	0.590272	-5.17586
ENSG00000142512	SIGLEC10	-0.593122	5.57028	-2.88758	0.00857298	0.0595021	-3.05784	-0.44156	5.57028	-2.15345	0.0425632	0.161326	-4.34184	-0.674645	5.33411	-4.10244	0.000873333	0.0419499	-0.449151
ENSG00000182578	CSF1R	-0.610777	8.56194	-2.88638	0.00859663	0.0596217	-3.12481	-0.462176	8.56194	-2.18314	0.0400363	0.154693	-4.35127	-0.37312	8.42836	-3.44672	0.00342253	0.071292	-1.79255
ENSG00000019582	CD74	-0.326763	12.761	-2.88377	0.00864817	0.0598424	-3.01894	-0.228786	12.761	-2.01782	0.056032	0.192981	-4.53106	-0.24107	12.9073	-2.12161	0.05026	0.250763	-4.12371
ENSG00000090487	SPG21	-0.193149	5.53979	-2.88315	0.00866044	0.0598914	-3.0766	-0.239435	5.53979	-3.57692	0.00169239	0.0222669	-1.3764	-0.0494245	5.43871	-0.498229	0.625273	0.82861	-6.05002
ENSG00000163913	IFT122	-0.274707	3.66682	-2.88291	0.00866511	0.0598914	-2.85103	-0.304696	3.66682	-3.2044	0.00410728	0.0373624	-2.02805	-0.166462	3.37421	-1.16404	0.261903	0.560413	-5.19834
ENSG00000124783	SSR1	-0.26279	6.99186	-2.88003	0.00872238	0.0601502	-3.14817	-0.259545	6.99186	-2.84478	0.00945331	0.0622773	-3.04907	-0.353822	6.99448	-3.27373	0.00491007	0.0863448	-2.12302
ENSG00000155324	GRAMD2B	-0.508209	0.651164	-2.87761	0.00877082	0.060303	-2.52532	-0.421668	0.651164	-2.39512	0.0256108	0.117527	-3.35048	-0.246143	0.662595	-0.863004	0.401209	0.680968	-5.05227
ENSG00000160791	CCR5	-0.499639	5.47675	-2.87743	0.00877433	0.060303	-3.109	-0.496045	5.47675	-2.85836	0.00916518	0.061391	-2.97904	-0.448319	5.48053	-3.45525	0.00336217	0.0706404	-1.67259
ENSG00000108219	TSPAN14	-0.212623	6.45392	-2.87661	0.0087908	0.0603642	-3.13921	-0.18388	6.45392	-2.48899	0.020906	0.102775	-3.76274	-0.130808	6.42147	-1.44862	0.167246	0.45427	-5.24287
ENSG00000197857	ZNF44	-0.300308	2.89113	-2.8765	0.00879317	0.0603642	-2.71301	-0.20226	2.89113	-1.94601	0.0646032	0.211695	-4.31027	-0.247036	2.73049	-1.32951	0.202796	0.49979	-4.86311
ENSG00000135457	TFCP2	-0.185935	5.51686	-2.87452	0.00883303	0.0605842	-3.0854	-0.194577	5.51686	-3.01139	0.00644617	0.0496086	-2.62551	-0.219159	5.41364	-2.12251	0.0501744	0.250542	-4.14603
ENSG00000226149	None	-0.714707	2.01009	-2.87375	0.00884848	0.0606151	-2.56039	-0.578798	2.01009	-2.33777	0.0289484	0.126094	-3.47654	-0.583381	1.9168	-2.54957	0.0217267	0.168809	-3.16671
ENSG00000146070	PLA2G7	-0.364156	8.61665	-2.87369	0.00884968	0.0606151	-3.14935	-0.383627	8.61665	-3.02648	0.00622461	0.0485808	-2.64801	-0.527084	8.50138	-4.3361	0.000539494	0.0364496	-0.0508717
ENSG00000235314	LINC00957	-0.560827	0.824531	-2.87003	0.00892404	0.0608958	-2.53958	-0.351202	0.824531	-1.8048	0.0848816	0.251722	-4.27887	-0.435696	0.748045	-1.80741	0.0900197	0.331686	-4.15268
ENSG00000112561	TFEB	-0.351474	3.13844	-2.86737	0.00897857	0.0610905	-2.80085	-0.114705	3.13844	-0.940439	0.357255	0.589236	-5.68939	-0.089557	2.96198	-0.366566	0.718867	0.880187	-5.50836
ENSG00000136048	DRAM1	-0.244171	6.68132	-2.86732	0.00897946	0.0610905	-3.16888	-0.241558	6.68132	-2.83741	0.00961345	0.0630291	-3.05867	-0.132465	6.77594	-1.49734	0.154263	0.437358	-5.19616
ENSG00000072401	UBE2D1	-0.340567	5.51089	-2.86582	0.00901036	0.0612321	-3.12602	-0.362822	5.51089	-3.05557	0.00581789	0.0465431	-2.54948	-0.396756	5.41912	-2.97351	0.00915516	0.114585	-2.60688
ENSG00000061273	HDAC7	-0.286804	4.46447	-2.86425	0.00904267	0.0613487	-2.96426	-0.101853	4.46447	-1.02098	0.318416	0.552012	-5.80439	-0.0539137	4.29099	-0.36411	0.720664	0.881181	-5.86491
ENSG00000141401	IMPA2	-0.513034	1.53128	-2.86396	0.00904875	0.0613557	-2.65789	-0.511798	1.53128	-2.86384	0.00905113	0.0608284	-2.5668	-0.0743341	1.42384	-0.264158	0.795116	0.91709	-5.28846
ENSG00000173281	PPP1R3B	-0.444366	3.61236	-2.86332	0.00906193	0.0614108	-2.82193	-0.440404	3.61236	-2.84594	0.00942835	0.0622154	-2.72553	-0.289329	3.78045	-1.92037	0.0732845	0.299955	-4.21625
ENSG00000135821	GLUL	-0.286627	9.09774	-2.86243	0.00908035	0.0614403	-3.16148	-0.211872	9.09774	-2.11486	0.0460624	0.170439	-4.46005	-0.199279	9.0627	-2.17609	0.0452853	0.23803	-4.15583
ENSG00000183401	CCDC159	-0.384232	3.0838	-2.86238	0.00908147	0.0614403	-2.78357	-0.244406	3.0838	-1.82978	0.080937	0.244077	-4.54292	-0.0363008	2.74693	-0.203827	0.841124	0.937895	-5.59097
ENSG00000165434	PGM2L1	-0.355045	3.26916	-2.86167	0.00909608	0.0615049	-2.82061	-0.372207	3.26916	-3.0097	0.00647144	0.0497176	-2.38446	-0.438409	3.31461	-2.69852	0.0160833	0.146601	-2.95767
ENSG00000107736	CDH23	-0.487475	1.78473	-2.86112	0.00910758	0.0615484	-2.6751	-0.550499	1.78473	-3.23687	0.00380479	0.0356225	-1.82252	-0.259423	1.67497	-0.779887	0.447129	0.715689	-5.07683
ENSG00000160972	PPP1R16A	-0.352466	2.21988	-2.85907	0.00915017	0.0618018	-2.69239	-0.0975049	2.21988	-0.795106	0.435089	0.658074	-5.63393	0.211586	1.98182	1.0297	0.318855	0.613073	-5.08662
ENSG00000149531	FRG1BP	-0.221958	4.44316	-2.85427	0.00925097	0.0622403	-3.03971	-0.335001	4.44316	-4.31162	0.000284557	0.00767924	0.384914	-0.170609	4.44963	-1.46676	0.162311	0.448065	-4.99229
ENSG00000140943	MBTPS1	-0.224863	6.88498	-2.85301	0.00927765	0.0623852	-3.20116	-0.08391	6.88498	-1.06506	0.298456	0.53246	-5.99629	-0.178022	6.79699	-1.93672	0.0711079	0.295479	-4.53746
ENSG00000136244	IL6	-0.406928	4.05213	-2.85268	0.00928462	0.0623976	-3.02009	-0.171114	4.05213	-1.2033	0.241712	0.471239	-5.64582	0.157256	3.72365	1.07775	0.29753	0.593497	-5.45368
ENSG00000163346	PBXIP1	-0.220654	6.29353	-2.85049	0.00933124	0.0626672	-3.19467	-0.191923	6.29353	-2.48033	0.0213036	0.104025	-3.77934	-0.0130599	6.05247	-0.116277	0.908916	0.96849	-6.19241
ENSG00000159733	ZFYVE28	-0.420455	3.37663	-2.85031	0.00933507	0.0626672	-2.82114	-0.504186	3.37663	-3.42338	0.00244438	0.0273088	-1.48954	-0.159642	3.28993	-0.991309	0.336663	0.629905	-5.27315
ENSG00000131238	PPT1	-0.271295	7.67306	-2.84873	0.00936862	0.0628323	-3.2121	-0.39662	7.67306	-4.16424	0.000407561	0.00935618	-0.0622488	-0.222921	7.58346	-2.20142	0.0431316	0.232279	-4.11916
ENSG00000105875	WDR91	-0.282609	4.87808	-2.84867	0.00937	0.0628323	-3.06697	-0.0994201	4.87808	-1.00526	0.325754	0.559245	-5.89955	-0.132268	4.76869	-1.08944	0.292503	0.58869	-5.47169
ENSG00000101307	SIRPB1	-0.297619	6.07096	-2.84562	0.00943537	0.0631938	-3.1807	-0.27229	6.07096	-2.60578	0.0161761	0.0871914	-3.50552	-0.168417	6.0009	-1.42606	0.173555	0.46261	-5.2683
ENSG00000039523	RIPOR1	-0.284241	5.92868	-2.84542	0.00943952	0.0631938	-3.17315	-0.205373	5.92868	-2.05839	0.0516505	0.184213	-4.53664	-0.0187844	5.83109	-0.19667	0.846625	0.940164	-6.20063
ENSG00000226091	LINC00937	-0.537491	3.53694	-2.84307	0.00949038	0.0634356	-2.84548	-0.48489	3.53694	-2.57104	0.0174664	0.0913096	-3.25597	-0.523146	2.77041	-2.63116	0.0184349	0.156555	-3.03058
ENSG00000105135	ILVBL	-0.345726	3.44839	-2.84256	0.00950129	0.0634674	-2.91592	-0.23573	3.44839	-1.94438	0.064811	0.212141	-4.45807	-0.0537698	3.36275	-0.341071	0.7376	0.890134	-5.79835
ENSG00000175182	FAM131A	-0.380348	3.46713	-2.84165	0.00952106	0.0635296	-2.86258	-0.161925	3.46713	-1.2162	0.236863	0.465225	-5.41956	-0.037746	3.43818	-0.263777	0.795404	0.917255	-5.7772
ENSG00000214176	PLEKHM1P1	-0.320656	4.76369	-2.83908	0.00957695	0.0637973	-3.00752	-0.338127	4.76369	-3.00051	0.00661066	0.0502393	-2.51598	-0.261796	4.35379	-1.71835	0.105511	0.361649	-4.59681
ENSG00000059728	MXD1	-0.396622	8.22876	-2.83374	0.00969401	0.0644357	-3.24958	-0.128326	8.22876	-0.916836	0.36922	0.601046	-6.14788	-0.0862018	8.50853	-0.856639	0.404612	0.683775	-5.89959
ENSG00000161638	ITGA5	-0.297633	7.42299	-2.83311	0.00970802	0.0644551	-3.25059	-0.236358	7.42299	-2.25004	0.0348344	0.141198	-4.24007	-0.203058	7.29652	-1.84477	0.0841435	0.322042	-4.69635
ENSG00000110651	CD81	-0.326954	7.2822	-2.82977	0.00978198	0.064737	-3.2578	-0.396048	7.2822	-3.42773	0.00241916	0.0271448	-1.7705	-0.052979	7.34899	-0.468853	0.64566	0.840306	-6.16316
ENSG00000198142	SOWAHC	-0.403483	4.28586	-2.8291	0.00979705	0.0648014	-3.00857	-0.308682	4.28586	-2.17235	0.0409383	0.157079	-4.13293	-0.0248044	4.50672	-0.221052	0.82792	0.930933	-6.04067
ENSG00000170832	USP32	-0.187017	7.16399	-2.82796	0.00982242	0.0648632	-3.25959	-0.172842	7.16399	-2.61401	0.0158838	0.0862457	-3.52786	-0.19111	7.08008	-1.96398	0.0676088	0.288984	-4.51078
ENSG00000281162	LINC01127	-0.709455	2.56002	-2.82629	0.00985971	0.0649402	-2.74106	-0.54619	2.56002	-2.19016	0.0394592	0.153436	-3.82124	-0.303111	2.4216	-1.45869	0.164491	0.450439	-4.61633
ENSG00000131196	NFATC1	-0.418283	4.8026	-2.82516	0.00988517	0.065001	-3.0829	-0.383321	4.8026	-2.59448	0.0165855	0.0885729	-3.39495	-0.255544	4.75922	-2.00222	0.0629614	0.280384	-4.26576
ENSG00000104660	LEPROTL1	-0.216593	4.67273	-2.82511	0.00988634	0.065001	-3.13211	-0.16343	4.67273	-2.13553	0.0441572	0.165364	-4.31449	-0.240991	4.71314	-2.09718	0.0526503	0.256988	-4.10457
ENSG00000031081	ARHGAP31	-0.215278	8.58934	-2.82384	0.00991483	0.0651194	-3.26097	-0.24654	8.58934	-3.23314	0.00383844	0.0356922	-2.19882	-0.130646	8.67134	-1.46114	0.163827	0.449812	-5.2448
ENSG00000015285	WAS	-0.327866	5.8803	-2.82211	0.00995386	0.0653403	-3.2247	-0.281251	5.8803	-2.42325	0.0241069	0.112815	-3.86197	-0.0441978	5.79107	-0.386165	0.704591	0.873575	-6.10688
ENSG00000136059	VILL	-0.645315	1.10176	-2.81968	0.010009	0.0656401	-2.63327	-0.284517	1.10176	-1.25076	0.224226	0.449868	-4.96707	-0.396608	0.723297	-1.2089	0.244707	0.544305	-4.72873
ENSG00000156171	DRAM2	-0.233504	4.9383	-2.81874	0.0100305	0.0657371	-3.15752	-0.101963	4.9383	-1.23368	0.230404	0.457454	-5.68353	-0.123844	4.87369	-1.06236	0.30424	0.600763	-5.54951
ENSG00000087510	TFAP2C	-0.748648	0.601021	-2.81823	0.0100421	0.0657775	-2.59997	-0.652409	0.601021	-2.46393	0.0220766	0.10637	-3.20688	-0.270482	1.04135	-1.02362	0.321628	0.614959	-4.97592
ENSG00000179344	HLA-DQB1	-0.427994	8.79491	-2.81749	0.0100591	0.0658206	-3.28053	-0.218109	8.79491	-1.43607	0.165121	0.378132	-5.55729	-0.252484	9.52706	-2.1009	0.0522801	0.256302	-4.28017
ENSG00000256029	None	-0.504267	1.8799	-2.81747	0.0100595	0.0658206	-2.74001	-0.561232	1.8799	-3.13876	0.00479134	0.0410808	-2.0129	-0.304764	1.77333	-1.22374	0.239212	0.538518	-4.82836
ENSG00000147475	ERLIN2	-0.235157	4.09765	-2.81708	0.0100684	0.0658429	-3.03694	-0.366673	4.09765	-4.39707	0.000231045	0.00681022	0.62061	-0.282939	3.98872	-2.23139	0.0407048	0.22582	-3.80371
ENSG00000179104	TMTC2	-0.43321	2.79346	-2.81655	0.0100805	0.0658513	-2.80544	-0.39812	2.79346	-2.59856	0.0164367	0.0881598	-3.1204	-0.0998771	2.86342	-0.526289	0.60609	0.81818	-5.55602
ENSG00000111913	RIPOR2	-0.483395	2.54631	-2.8158	0.0100978	0.0658934	-2.84878	-0.372281	2.54631	-2.17573	0.0406543	0.156236	-3.9345	-0.286184	2.54188	-1.18899	0.252229	0.551999	-4.91526
ENSG00000205181	LINC00654	-0.494918	0.744756	-2.81492	0.0101179	0.0659537	-2.65012	-0.490847	0.744756	-2.79789	0.0105167	0.0665179	-2.63889	-0.681475	0.359999	-2.46816	0.0255656	0.183384	-3.3187
ENSG00000064999	ANKS1A	-0.269918	4.80762	-2.81061	0.0102174	0.0664597	-3.12097	-0.227541	4.80762	-2.37453	0.0267658	0.12054	-3.83135	-0.241876	4.72685	-2.00635	0.062477	0.279558	-4.24938
ENSG00000025293	PHF20	-0.189908	5.92008	-2.80711	0.010299	0.0667996	-3.25502	-0.184117	5.92008	-2.72405	0.0124243	0.073493	-3.25666	-0.167698	5.87784	-1.59984	0.129688	0.402281	-5.01906
ENSG00000144909	OSBPL11	-0.177224	6.00759	-2.80555	0.0103355	0.0668511	-3.27175	-0.141403	6.00759	-2.24019	0.0355596	0.142992	-4.22165	-0.0863235	6.0157	-0.954643	0.354318	0.642887	-5.77506
ENSG00000204116	CHIC1	-0.375059	1.63847	-2.80544	0.010338	0.0668511	-2.70672	-0.279504	1.63847	-2.09885	0.0475894	0.174179	-3.88812	-0.25629	1.75193	-1.05414	0.307872	0.603031	-5.0341
ENSG00000160932	LY6E	-0.508024	3.18783	-2.80544	0.0103381	0.0668511	-2.95691	-0.394517	3.18783	-2.18655	0.0397551	0.154048	-4.00469	-0.516755	3.41362	-2.12417	0.0500155	0.25007	-3.86391
ENSG00000118655	DCLRE1B	-0.241875	4.88968	-2.8052	0.0103436	0.0668511	-3.1545	-0.223005	4.88968	-2.59149	0.0166958	0.0888879	-3.42874	-0.0760315	5.00196	-0.654719	0.522186	0.768285	-5.91117
ENSG00000104689	TNFRSF10A	-0.249498	4.04613	-2.80229	0.0104121	0.0672221	-3.12194	-0.255886	4.04613	-2.8773	0.00877711	0.0598537	-2.80702	-0.392056	3.69908	-2.70735	0.0157972	0.144786	-2.94368
ENSG00000103876	FAH	-0.348914	3.4101	-2.80149	0.0104311	0.0673006	-3.00259	-0.304467	3.4101	-2.45064	0.0227218	0.108635	-3.55354	0.0284931	3.15562	0.168295	0.868514	0.94957	-5.77109
ENSG00000159363	ATP13A2	-0.40085	3.0208	-2.80012	0.0104636	0.0673396	-2.92318	-0.338633	3.0208	-2.37142	0.0269445	0.120832	-3.62396	-0.139801	2.95834	-0.700561	0.493894	0.748037	-5.4579
ENSG00000112033	PPARD	-0.216934	6.24145	-2.79811	0.0105112	0.0675558	-3.30637	-0.156815	6.24145	-2.02356	0.0553933	0.191563	-4.63036	-0.0880474	6.18034	-0.930842	0.366118	0.651949	-5.80428
ENSG00000171860	C3AR1	-0.89883	4.76297	-2.798	0.0105139	0.0675558	-2.98429	-0.640222	4.76297	-2.00451	0.0575399	0.196669	-4.33382	-0.53955	4.54463	-3.16702	0.00613111	0.0949095	-2.15369
ENSG00000105755	ETHE1	-0.336454	3.61254	-2.79727	0.0105314	0.0675966	-3.04521	-0.395736	3.61254	-3.29457	0.00331986	0.0326713	-1.84315	-0.122606	3.32507	-0.631172	0.537067	0.77868	-5.59271
ENSG00000079950	STX7	-0.208838	6.34832	-2.79664	0.0105463	0.0676571	-3.30731	-0.260878	6.34832	-3.49488	0.00206049	0.0247503	-1.60096	-0.257985	6.18847	-2.65468	0.0175785	0.153027	-3.27802
ENSG00000130038	CRACR2A	-0.445755	2.02252	-2.79462	0.0105947	0.0677885	-2.80496	-0.356666	2.02252	-2.24416	0.0352658	0.14246	-3.72625	-0.248947	1.83786	-1.02672	0.320212	0.614286	-4.97714
ENSG00000109911	ELP4	-0.284354	3.4777	-2.79241	0.0106481	0.0680224	-2.95362	-0.404182	3.4777	-3.97562	0.000645077	0.0124149	-0.283032	-0.408822	3.34322	-2.41399	0.0284681	0.192065	-3.4382
ENSG00000100731	PCNX1	-0.221786	8.17552	-2.7905	0.0106942	0.0682121	-3.34207	-0.175475	8.17552	-2.20787	0.0380363	0.149341	-4.31929	-0.0800529	8.29963	-0.806325	0.432177	0.704666	-5.94412
ENSG00000169116	PARM1	-0.613133	2.88524	-2.79048	0.0106947	0.0682121	-2.8863	-0.397404	2.88524	-1.81814	0.0827554	0.247532	-4.50929	-0.584247	2.72045	-2.84181	0.0120048	0.128523	-2.70805
ENSG00000136830	NIBAN2	-0.366628	7.69366	-2.79024	0.0107005	0.0682137	-3.33959	-0.325623	7.69366	-2.47776	0.0214231	0.104315	-3.80044	-0.305315	7.4642	-2.94909	0.00962837	0.117044	-2.75276
ENSG00000100150	DEPDC5	-0.287207	3.69254	-2.78898	0.0107311	0.0683369	-2.91558	-0.153467	3.69254	-1.49733	0.148588	0.355498	-5.0028	-0.370125	3.55074	-2.61146	0.019183	0.160236	-3.1216
ENSG00000205302	SNX2	-0.181685	7.08206	-2.78831	0.0107474	0.068405	-3.34465	-0.21307	7.08206	-3.26984	0.00351992	0.0338715	-2.12454	-0.261485	6.86165	-3.00295	0.00861511	0.111223	-2.6446
ENSG00000159658	EFCAB14	-0.146345	7.43106	-2.78704	0.0107784	0.0684944	-3.34929	-0.150473	7.43106	-2.86575	0.00901183	0.0607323	-3.00744	-0.19411	7.38039	-2.29016	0.0363118	0.214333	-3.96545
ENSG00000105520	PLPPR2	-0.409967	2.68675	-2.78625	0.0107975	0.0685688	-2.87806	-0.237427	2.68675	-1.62068	0.119404	0.311141	-4.78035	-0.419079	2.37533	-1.77054	0.0961719	0.344618	-4.25634
ENSG00000086300	SNX10	-0.304344	6.0925	-2.7861	0.0108014	0.0685688	-3.33754	-0.433741	6.0925	-3.97088	0.000652555	0.0124601	-0.509183	-0.500583	5.94505	-4.19874	0.00071574	0.0391529	-0.29006
ENSG00000147894	C9orf72	-0.273718	6.09129	-2.78583	0.0108079	0.0685744	-3.29662	-0.185781	6.09129	-1.89342	0.0715963	0.225952	-4.81577	-0.316204	5.94221	-3.3296	0.0043702	0.0815234	-1.97799
ENSG00000254635	WAC-AS1	-0.303188	4.99017	-2.78512	0.0108254	0.0686136	-3.23034	-0.279053	4.99017	-2.56787	0.0175889	0.0916739	-3.50757	-0.245463	4.99256	-1.78293	0.0940653	0.340486	-4.64402
ENSG00000158019	BABAM2	-0.229647	3.90007	-2.78335	0.0108686	0.0688158	-3.0392	-0.0982366	3.90007	-1.19551	0.24468	0.474114	-5.50927	-0.0806222	3.94824	-0.623581	0.541914	0.781205	-5.78324
ENSG00000099998	GGT5	-1.25517	4.86061	-2.78121	0.0109216	0.0691151	-2.93962	-0.922144	4.86061	-2.0576	0.0517331	0.184356	-4.16108	-0.669822	5.32264	-3.08419	0.00728153	0.10362	-2.3596
ENSG00000144320	LNPK	-0.288412	4.87535	-2.77949	0.0109641	0.0692414	-3.27811	-0.400731	4.87535	-3.86382	0.000846326	0.0147371	-0.703608	-0.331586	4.71901	-2.7878	0.0134082	0.1344	-2.91022
ENSG00000006459	KDM7A	-0.390614	7.10259	-2.77948	0.0109644	0.0692414	-3.34736	-0.265119	7.10259	-1.88798	0.072356	0.227392	-4.8628	-0.256855	7.21372	-1.95052	0.0693165	0.292463	-4.53359
ENSG00000147535	PLPP5	-0.306953	2.75122	-2.77831	0.0109935	0.0693173	-2.95014	-0.266334	2.75122	-2.41856	0.0243515	0.113391	-3.51992	-0.238244	2.49282	-1.2994	0.212682	0.51001	-4.92536
ENSG00000115652	UXS1	-0.195095	6.37926	-2.77527	0.0110692	0.06965	-3.35496	-0.0980101	6.37926	-1.39503	0.177002	0.393468	-5.59623	-0.0987055	6.29399	-1.0184	0.324021	0.617725	-5.71807
ENSG00000188921	HACD4	-0.426668	2.93728	-2.77442	0.0110905	0.0697479	-2.87535	-0.253029	2.93728	-1.65485	0.112224	0.298806	-4.70014	-0.0847712	3.03128	-0.462074	0.650407	0.842783	-5.57439
ENSG00000048471	SNX29	-0.219005	5.93712	-2.76937	0.0112179	0.070199	-3.31398	-0.229646	5.93712	-2.90717	0.00819677	0.0576384	-2.85383	-0.034223	5.96471	-0.366532	0.718892	0.880187	-6.15028
ENSG00000116701	NCF2	-0.31589	8.88403	-2.76831	0.0112449	0.0703181	-3.356	-0.385361	8.88403	-3.37618	0.00273529	0.0292149	-1.85959	-0.197223	8.7606	-1.95972	0.0681446	0.290382	-4.51435
ENSG00000196782	MAML3	-0.428462	3.71115	-2.76649	0.011291	0.0705329	-3.0839	-0.344983	3.71115	-2.23647	0.0358367	0.143583	-3.9621	-0.305483	3.79013	-1.87958	0.0789765	0.312102	-4.28332
ENSG00000183044	ABAT	-0.300349	3.34407	-2.76648	0.0112914	0.0705329	-3.00867	-0.194832	3.34407	-1.80228	0.0852894	0.2525	-4.61591	-0.292722	3.18929	-1.79172	0.0925942	0.336889	-4.34899
ENSG00000169598	DFFB	-0.408844	2.13471	-2.76535	0.0113202	0.0705329	-2.83611	-0.23314	2.13471	-1.58483	0.127346	0.323465	-4.72289	-0.139363	1.9394	-0.599099	0.557708	0.79222	-5.29346
ENSG00000147443	DOK2	-0.473115	4.25565	-2.76441	0.0113443	0.0705537	-3.20718	-0.3348	4.25565	-1.96082	0.0627471	0.207803	-4.56482	-0.248813	4.09523	-1.46447	0.162927	0.448826	-4.87449
ENSG00000134255	CEPT1	-0.270533	4.66238	-2.76328	0.0113733	0.0706028	-3.23545	-0.28654	4.66238	-2.93211	0.00774046	0.0556214	-2.72006	-0.429132	4.42803	-2.78309	0.0135379	0.134758	-2.88109
ENSG00000130733	YIPF2	-0.214479	3.51731	-2.76311	0.0113776	0.0706028	-3.10649	-0.1505	3.51731	-1.94398	0.0648617	0.212141	-4.48519	0.0793757	3.40898	0.496894	0.626193	0.829279	-5.70633
ENSG00000146386	ABRACL	-0.243374	3.59588	-2.76235	0.0113972	0.0706886	-3.15391	-0.251129	3.59588	-2.85521	0.00923132	0.0615562	-2.80865	-0.25076	3.34234	-1.73113	0.103153	0.356727	-4.46973
ENSG00000164219	PGGT1B	-0.249205	4.91499	-2.76133	0.0114233	0.0708142	-3.27947	-0.293618	4.91499	-3.25767	0.00362257	0.0344768	-2.04875	-0.335786	4.76785	-2.55303	0.0215765	0.168267	-3.34272
ENSG00000135540	NHSL1	-0.285993	4.35961	-2.76018	0.0114532	0.0709633	-3.14111	-0.335126	4.35961	-3.24081	0.00376958	0.0354432	-1.97443	-0.408315	4.25714	-3.55097	0.00275294	0.0635584	-1.48526
ENSG00000116260	QSOX1	-0.265407	7.95588	-2.75967	0.0114663	0.0710079	-3.40648	-0.228187	7.95588	-2.37242	0.0268868	0.120752	-4.00827	-0.123373	7.82463	-1.33119	0.202255	0.499534	-5.41704
ENSG00000197971	MBP	-0.252832	6.39993	-2.75896	0.0114848	0.0710501	-3.36707	-0.209559	6.39993	-2.28895	0.0321003	0.133625	-4.12777	-0.0407678	6.6606	-0.428934	0.673836	0.855879	-6.17765
ENSG00000168038	ULK4	-0.425524	3.05566	-2.75853	0.0114958	0.0710681	-2.94161	-0.231186	3.05566	-1.50615	0.146324	0.351664	-4.94706	-0.419669	2.83187	-1.73524	0.102405	0.355518	-4.37028
ENSG00000148803	FUOM	-0.270007	3.32099	-2.75839	0.0114994	0.0710681	-3.09192	-0.429617	3.32099	-4.39189	0.000233981	0.0068469	0.631692	-0.0666577	3.11339	-0.445023	0.662416	0.849908	-5.67952
ENSG00000123989	CHPF	-0.641448	1.73127	-2.7566	0.0115462	0.0712482	-2.80742	-0.350084	1.73127	-1.51406	0.144318	0.349052	-4.75179	0.172408	1.58552	0.692276	0.49894	0.751473	-5.24836
ENSG00000122779	TRIM24	-0.234285	5.47989	-2.75452	0.0116003	0.071469	-3.34758	-0.219551	5.47989	-2.58407	0.0169717	0.0896501	-3.52499	-0.25952	5.47931	-2.33776	0.0330834	0.204658	-3.80177
ENSG00000143409	MINDY1	-0.249022	3.28776	-2.75354	0.011626	0.071469	-3.04495	-0.253483	3.28776	-2.81185	0.0101887	0.0652141	-2.79173	-0.0539154	3.15434	-0.324703	0.749719	0.895329	-5.73817
ENSG00000142694	EVA1B	-0.435049	2.51372	-2.75343	0.0116289	0.071469	-2.94522	-0.199967	2.51372	-1.272	0.216721	0.440478	-5.23065	-0.0314763	2.40653	-0.163539	0.872194	0.950679	-5.63112
ENSG00000111490	TBC1D30	-0.683871	2.30757	-2.75299	0.0116405	0.071469	-2.8184	-0.552428	2.30757	-2.23317	0.0360851	0.144233	-3.67527	-0.354224	2.42758	-1.2766	0.220421	0.518257	-4.83666
ENSG00000125630	POLR1B	-0.24287	3.49342	-2.74967	0.0117279	0.0719013	-3.12105	-0.329796	3.49342	-3.73943	0.00114385	0.017786	-0.844923	-0.213598	3.19901	-1.21914	0.240905	0.540567	-5.00425
ENSG00000251158	None	-0.793855	4.21746	-2.74941	0.0117348	0.0719013	-2.97043	-0.500993	4.21746	-1.74765	0.09454	0.268309	-4.61881	-0.628947	4.0528	-2.93611	0.00988938	0.118177	-2.56444
ENSG00000164187	LMBRD2	-0.287248	4.75321	-2.74925	0.011739	0.0719013	-3.26855	-0.345183	4.75321	-3.30863	0.00321117	0.032019	-1.90679	-0.317642	4.76248	-1.80386	0.0905967	0.33269	-4.54885
ENSG00000237513	None	-0.510302	3.50698	-2.74824	0.0117657	0.0719814	-3.05865	-0.336138	3.50698	-1.81967	0.0825145	0.246943	-4.60343	-0.552327	3.37707	-3.41006	0.00369483	0.0747561	-1.72644
ENSG00000140299	BNIP2	-0.198291	6.90881	-2.74662	0.011809	0.0721368	-3.42716	-0.088071	6.90881	-1.22036	0.235314	0.463185	-5.82556	-0.0939543	6.93307	-0.946491	0.35833	0.645948	-5.82392
ENSG00000105518	TMEM205	-0.394473	3.68418	-2.74557	0.0118368	0.0722705	-3.11867	-0.149188	3.68418	-1.04361	0.308053	0.541837	-5.67294	-0.12508	3.65973	-0.755278	0.461334	0.725329	-5.59148
ENSG00000197860	SGTB	-0.184842	6.21075	-2.74288	0.0119087	0.0726367	-3.41128	-0.0815059	6.21075	-1.21049	0.238999	0.467903	-5.812	-0.0319659	6.25903	-0.341386	0.737368	0.890082	-6.19992
ENSG00000138411	HECW2	-0.540051	1.4067	-2.7423	0.0119244	0.0726956	-2.79509	-0.446652	1.4067	-2.27779	0.0328638	0.135933	-3.5565	-0.0398419	1.73979	-0.16367	0.872093	0.950679	-5.4212
ENSG00000187231	SESTD1	-0.275302	5.45087	-2.73818	0.0120356	0.0730799	-3.3447	-0.204864	5.45087	-2.04156	0.0534296	0.187475	-4.51112	-0.267311	5.37818	-2.41778	0.0282556	0.191267	-3.65613
ENSG00000217555	CKLF	-0.55145	1.85224	-2.73559	0.0121058	0.0733592	-2.90946	-0.412754	1.85224	-2.05591	0.0519093	0.184464	-4.03083	-0.496442	1.58745	-1.81716	0.0884518	0.3298	-4.14047
ENSG00000174938	SEZ6L2	-0.5336	1.42502	-2.73538	0.0121118	0.0733592	-2.82369	-0.641645	1.42502	-3.29322	0.00333051	0.0327231	-1.69637	-0.231184	1.42318	-1.11745	0.280716	0.577213	-5.01108
ENSG00000160613	PCSK7	-0.214591	5.04653	-2.7348	0.0121273	0.0733951	-3.31016	-0.185959	5.04653	-2.37441	0.0267729	0.12054	-3.8612	-0.15534	4.7361	-1.19981	0.248119	0.546803	-5.30871
ENSG00000107331	ABCA2	-0.316621	3.63661	-2.73472	0.0121298	0.0733951	-3.15171	-0.297625	3.63661	-2.57517	0.017308	0.0907552	-3.3222	-0.252748	3.40557	-1.3933	0.183066	0.47697	-4.85606
ENSG00000140090	SLC24A4	-0.5396	0.964322	-2.73412	0.0121459	0.0734197	-2.78609	-0.208507	0.964322	-1.06233	0.299666	0.533598	-5.12891	0.0212814	0.857269	0.0775251	0.939191	0.977506	-5.3405
ENSG00000123095	BHLHE41	-0.373941	5.69049	-2.73356	0.0121615	0.0734406	-3.42561	-0.458563	5.69049	-3.35327	0.00288844	0.030213	-1.90874	-0.249593	5.45725	-1.68299	0.112279	0.373746	-4.81448
ENSG00000135749	PCNX2	-0.340949	3.37195	-2.73137	0.0122214	0.0736338	-3.09638	-0.228135	3.37195	-1.83563	0.0800348	0.242197	-4.58121	-0.44145	3.22054	-2.56397	0.0211076	0.167208	-3.17726
ENSG00000010322	NISCH	-0.258364	6.29687	-2.73128	0.0122238	0.0736338	-3.41142	-0.139199	6.29687	-1.47373	0.15479	0.363381	-5.45342	-0.161524	6.11365	-1.55048	0.141075	0.420834	-5.07858
ENSG00000099814	CEP170B	-0.316064	2.77874	-2.72973	0.0122665	0.0738545	-2.99715	-0.225026	2.77874	-1.95175	0.0638779	0.210226	-4.28367	-0.148758	2.40939	-0.951148	0.356034	0.643884	-5.32757
ENSG00000162407	PLPP3	-0.299208	2.98017	-2.72916	0.0122823	0.0739129	-3.15683	-0.413434	2.98017	-3.77324	0.00105404	0.0168646	-0.765447	-0.322279	2.56774	-1.20179	0.247373	0.5463	-4.86086
ENSG00000143554	SLC27A3	-0.31535	5.59115	-2.72861	0.0122976	0.0739685	-3.41841	-0.348526	5.59115	-3.01741	0.00635681	0.0492643	-2.63423	-0.116442	5.51501	-0.96962	0.34703	0.638245	-5.68718
ENSG00000226981	ABHD17AP6	-0.376926	2.15605	-2.72388	0.0124291	0.0746116	-2.96742	-0.476522	2.15605	-3.44788	0.00230555	0.0265894	-1.38927	-0.498905	1.72511	-2.13261	0.0492165	0.248725	-3.74852
ENSG00000225808	DNAJC19P5	-0.605299	1.49658	-2.72227	0.012474	0.07477	-2.77415	-0.335693	1.49658	-1.50983	0.145387	0.350381	-4.54907	-0.0860064	1.68018	-0.311831	0.759298	0.899798	-5.46654
ENSG00000163535	SGO2	-0.416264	2.45958	-2.72067	0.012519	0.074966	-2.94763	-0.21149	2.45958	-1.38984	0.178553	0.395377	-5.00637	-0.48045	2.34833	-2.267	0.0379876	0.218947	-3.5778
ENSG00000172765	TMCC1	-0.157842	5.32114	-2.72006	0.0125361	0.0750315	-3.38283	-0.00192275	5.32114	-0.0332089	0.973809	0.989287	-6.45317	0.0932013	5.42544	1.00079	0.332202	0.626166	-5.70168
ENSG00000270231	NBPF8	-0.213708	6.77508	-2.71963	0.0125481	0.0750323	-3.46836	-0.16826	6.77508	-2.14261	0.0435207	0.163982	-4.41632	-0.253707	6.30577	-2.76986	0.0139086	0.136545	-3.06739
ENSG00000117862	TXNDC12	-0.231503	4.42101	-2.7188	0.0125717	0.0750962	-3.2963	-0.170287	4.42101	-2.00464	0.0575251	0.196669	-4.48471	-0.175109	4.4162	-1.54726	0.141845	0.421933	-4.9121
ENSG00000120008	WDR11	-0.158839	6.65273	-2.71485	0.0126838	0.0756545	-3.49207	-0.165154	6.65273	-2.82341	0.00992456	0.0641426	-3.08892	-0.123476	6.38918	-1.39549	0.182418	0.476303	-5.30822
ENSG00000269713	NBPF9	-0.179598	5.85352	-2.71419	0.0127027	0.0756925	-3.42302	-0.176754	5.85352	-2.67433	0.0138886	0.079259	-3.33377	-0.269106	5.35655	-2.26147	0.038398	0.220564	-3.91835
ENSG00000247982	LINC00926	-0.429574	2.99807	-2.71286	0.0127405	0.0758753	-2.95777	-0.320413	2.99807	-2.03167	0.054501	0.189699	-4.07399	-0.0973496	2.24887	-0.368393	0.717532	0.879644	-5.47231
ENSG00000186818	LILRB4	-0.438345	7.09352	-2.71245	0.0127521	0.0758753	-3.503	-0.358547	7.09352	-2.21853	0.0372025	0.146875	-4.2965	-0.342687	6.72191	-2.80101	0.013051	0.133074	-3.01807
ENSG00000147526	TACC1	-0.200397	7.90642	-2.7119	0.0127679	0.0759098	-3.50756	-0.173765	7.90642	-2.35146	0.0281172	0.12355	-4.04958	-0.12589	7.95142	-1.26178	0.225567	0.523565	-5.49759
ENSG00000138119	MYOF	-0.365081	7.08751	-2.71182	0.0127704	0.0759098	-3.4986	-0.611511	7.08751	-4.54227	0.000162196	0.00562743	0.828389	-0.520114	6.68626	-4.00597	0.00106661	0.0439084	-0.672958
ENSG00000188906	LRRK2	-0.331948	7.34107	-2.71092	0.012796	0.0759878	-3.50249	-0.291514	7.34107	-2.38144	0.0263731	0.119614	-3.98526	-0.404401	7.40422	-3.8692	0.00141734	0.0491775	-0.960358
ENSG00000132824	SERINC3	-0.215031	6.85395	-2.70954	0.0128358	0.0761492	-3.50553	-0.196937	6.85395	-2.48216	0.021219	0.103737	-3.78867	-0.230402	6.87946	-2.18847	0.0442206	0.23543	-4.13539
ENSG00000126882	FAM78A	-0.286975	4.78401	-2.70899	0.0128515	0.0762055	-3.40307	-0.337375	4.78401	-3.18732	0.00427555	0.0383757	-2.21546	-0.312018	4.61638	-2.22809	0.0409658	0.226853	-3.82923
ENSG00000007202	KIAA0100	-0.144081	8.06832	-2.70705	0.0129078	0.076502	-3.51396	-0.227268	8.06832	-4.26947	0.000315351	0.00820047	0.182844	-0.141187	7.89387	-1.49192	0.155664	0.439115	-5.21129
ENSG00000204287	HLA-DRA	-0.454732	10.6898	-2.70585	0.0129424	0.0766324	-3.45869	-0.253347	10.6898	-1.50648	0.146239	0.351664	-5.40009	-0.310686	10.8451	-2.61724	0.0189603	0.159125	-3.32869
ENSG00000076351	SLC46A1	-0.605572	1.95926	-2.70544	0.0129545	0.0766627	-2.96578	-0.494973	1.95926	-2.21766	0.0372704	0.147046	-3.75475	-0.555803	1.50643	-2.02567	0.0602574	0.274687	-3.87907
ENSG00000152270	PDE3B	-0.242062	5.47217	-2.70524	0.0129602	0.0766627	-3.45636	-0.363441	5.47217	-4.06365	0.000520717	0.0108797	-0.256386	-0.0792429	5.64759	-0.737113	0.471995	0.733826	-5.94633
ENSG00000143333	RGS16	-0.42847	1.45756	-2.70475	0.0129744	0.0766718	-2.93663	-0.568699	1.45756	-3.59497	0.00162051	0.0216496	-1.07789	-0.4158	1.70586	-1.85991	0.0818599	0.317911	-4.10781
ENSG00000120885	CLU	-0.322366	7.20068	-2.70354	0.0130098	0.0768063	-3.52294	-0.411361	7.20068	-3.44992	0.00229435	0.0265105	-1.7196	-0.389192	7.62033	-4.02849	0.00101794	0.0431462	-0.650839
ENSG00000183255	PTTG1IP	-0.180648	7.14775	-2.70313	0.0130216	0.0768169	-3.52366	-0.109967	7.14775	-1.64566	0.114117	0.302057	-5.26186	-0.0682553	7.14028	-0.755556	0.461172	0.725314	-5.98736
ENSG00000120280	TASL	-0.326916	3.37639	-2.70283	0.0130305	0.0768169	-3.18227	-0.311755	3.37639	-2.5847	0.0169481	0.0896027	-3.27299	-0.323764	3.36022	-1.77733	0.0950123	0.342745	-4.38193
ENSG00000088035	ALG6	-0.484033	1.53726	-2.69991	0.013116	0.0771069	-2.89646	-0.307142	1.53726	-1.72147	0.0992699	0.277773	-4.44064	-0.277775	1.25287	-1.05347	0.308169	0.603224	-4.86671
ENSG00000131067	GGT7	-0.393578	2.44607	-2.69985	0.0131178	0.0771069	-2.96278	-0.118664	2.44607	-0.819139	0.421536	0.64674	-5.5413	-0.0139078	2.02008	-0.0532513	0.958208	0.983731	-5.50706
ENSG00000129255	MPDU1	-0.176119	4.1169	-2.69908	0.0131405	0.0772028	-3.29174	0.0050577	4.1169	0.0777963	0.938697	0.972159	-6.29601	0.0226129	3.97576	0.158047	0.876447	0.952441	-5.92095
ENSG00000110079	MS4A4A	-0.433816	3.84367	-2.69788	0.0131758	0.0773355	-3.32837	-0.316202	3.84367	-1.97066	0.0615394	0.205819	-4.53082	-0.511077	3.49137	-2.71056	0.0156944	0.144553	-2.90926
ENSG00000125967	NECAB3	-0.505807	0.883952	-2.69711	0.0131987	0.0774324	-2.85577	-0.0697287	0.883952	-0.374234	0.711831	0.851253	-5.5673	-0.173446	0.704141	-0.687595	0.501804	0.753916	-5.13244
ENSG00000220205	VAMP2	-0.230707	3.72186	-2.69533	0.0132513	0.0776391	-3.2127	-0.115997	3.72186	-1.36057	0.187494	0.406812	-5.3042	-0.0437576	3.77381	-0.329514	0.74615	0.893833	-5.84832
ENSG00000076685	NT5C2	-0.151699	6.61212	-2.69517	0.0132561	0.0776391	-3.52872	-0.110614	6.61212	-1.96602	0.0621063	0.206579	-4.736	-0.191775	6.50914	-2.10914	0.0514674	0.254524	-4.25485
ENSG00000178127	NDUFV2	-0.397812	3.17502	-2.69505	0.0132595	0.0776391	-3.07752	-0.454056	3.17502	-3.08284	0.00546008	0.0447719	-2.1744	-0.73613	2.69417	-3.17169	0.00607192	0.0945352	-2.15359
ENSG00000122694	GLIPR2	-0.195499	7.3393	-2.69094	0.0133821	0.0781685	-3.54985	-0.202399	7.3393	-2.78571	0.0108107	0.0673949	-3.17529	-0.105774	7.33652	-1.12388	0.27806	0.574963	-5.65411
ENSG00000123384	LRP1	-0.433598	9.69877	-2.69076	0.0133877	0.0781685	-3.52577	-0.502456	9.69877	-3.11729	0.00503819	0.0424077	-2.44146	-0.470762	9.45314	-3.46155	0.0033182	0.0701659	-1.75027
ENSG00000125352	RNF113A	-0.199831	4.05896	-2.69039	0.0133987	0.0781685	-3.31299	-0.1013	4.05896	-1.36782	0.185246	0.403956	-5.39586	0.0119671	4.12795	0.0902982	0.929199	0.975635	-5.97248
ENSG00000183722	LHFPL6	-0.546571	0.779189	-2.6903	0.0134014	0.0781685	-2.84962	-0.284895	0.779189	-1.40969	0.172682	0.387948	-4.72368	-0.341247	1.02732	-1.50044	0.153468	0.437202	-4.50877
ENSG00000125430	HS3ST3B1	-0.421853	5.51312	-2.68987	0.0134142	0.0782055	-3.45196	-0.251642	5.51312	-1.60844	0.122067	0.316006	-5.21511	-0.228559	5.51262	-1.59538	0.130684	0.403823	-4.9785
ENSG00000073921	PICALM	-0.243931	7.8882	-2.68933	0.0134305	0.0782254	-3.55325	-0.234667	7.8882	-2.58689	0.0168663	0.089482	-3.58456	-0.245063	7.8242	-2.35527	0.0319648	0.201626	-3.85351
ENSG00000143702	CEP170	-0.16418	8.18013	-2.68871	0.0134492	0.078297	-3.55073	-0.175067	8.18013	-2.86645	0.00899731	0.0606963	-3.00149	-0.148755	8.06841	-1.66788	0.115284	0.379304	-4.96566
ENSG00000100263	RHBDD3	-0.366422	2.52289	-2.68834	0.0134602	0.0782989	-3.02673	-0.160001	2.52289	-1.18036	0.250524	0.481311	-5.26836	-0.301678	2.19745	-1.29395	0.214511	0.51163	-4.82646
ENSG00000144711	IQSEC1	-0.321811	7.13086	-2.68816	0.0134657	0.0782989	-3.55385	-0.351778	7.13086	-2.93869	0.00762423	0.0549488	-2.84942	-0.169974	7.00999	-1.57187	0.136039	0.412396	-5.08943
ENSG00000047648	ARHGAP6	-0.310553	3.39441	-2.68763	0.0134818	0.0782989	-3.14882	-0.225566	3.39441	-1.95846	0.063039	0.208534	-4.34361	-0.609144	3.0529	-3.48824	0.0031383	0.0681821	-1.58748
ENSG00000196511	TPK1	-0.239048	3.69594	-2.68694	0.0135024	0.0783812	-3.25409	-0.231323	3.69594	-2.60684	0.0161383	0.087065	-3.26448	-0.163829	3.72049	-1.1456	0.269233	0.567437	-5.27983
ENSG00000110002	VWA5A	-0.282335	4.30961	-2.6865	0.0135157	0.0784208	-3.37389	-0.476716	4.30961	-4.53623	0.0001646	0.00564888	0.912944	-0.311501	4.27871	-2.5424	0.0220415	0.17007	-3.33157
ENSG00000239213	NCK1-DT	-0.311047	1.87797	-2.68509	0.0135584	0.0785936	-2.99719	-0.400173	1.87797	-3.45969	0.00224143	0.0262234	-1.35607	-0.606782	1.62088	-2.5776	0.020537	0.164987	-3.13723
ENSG00000104884	ERCC2	-0.330132	2.66992	-2.68475	0.0135688	0.078616	-3.12423	-0.376107	2.66992	-3.06463	0.00569657	0.0459	-2.22824	-0.542974	2.33128	-2.51241	0.0234056	0.174593	-3.21237
ENSG00000182534	MXRA7	-0.358021	2.1194	-2.68428	0.0135832	0.0786619	-2.98146	-0.0207873	2.1194	-0.156972	0.876706	0.944255	-5.82805	0.152128	2.71189	0.826769	0.420835	0.696585	-5.30685
ENSG00000150540	HNMT	-0.241085	5.82809	-2.68076	0.0136906	0.0791328	-3.54042	-0.289479	5.82809	-3.22015	0.00395775	0.0365775	-2.20991	-0.208442	5.65835	-1.96999	0.0668585	0.287307	-4.4103
ENSG00000132274	TRIM22	-0.215315	6.36855	-2.67851	0.0137596	0.0794561	-3.55945	-0.361646	6.36855	-4.49944	0.000180033	0.00586444	0.732942	-0.510399	6.03503	-4.9761	0.000147869	0.0290554	1.17266
ENSG00000168438	CDC40	-0.224747	5.06438	-2.67654	0.0138203	0.0795806	-3.4889	-0.260317	5.06438	-3.10323	0.00520645	0.0432275	-2.41541	-0.282222	4.93151	-2.22753	0.0410101	0.22689	-3.88595
ENSG00000005059	MCUB	-0.401506	2.14411	-2.67632	0.013827	0.0795806	-3.06924	-0.643272	2.14411	-4.28149	0.000306249	0.00801529	0.390932	-0.315248	2.04871	-1.57645	0.134982	0.410664	-4.50916
ENSG00000148180	GSN	-0.264393	10.0204	-2.67465	0.0138786	0.0796513	-3.52931	-0.36735	10.0204	-3.7153	0.00121253	0.0182172	-1.06981	-0.195013	9.96481	-1.772	0.0959215	0.344025	-4.77557
ENSG00000112062	MAPK14	-0.167964	6.09414	-2.67033	0.0140131	0.0802715	-3.5576	-0.166117	6.09414	-2.64274	0.014902	0.0827449	-3.43873	-0.0752694	6.02228	-0.847534	0.409513	0.688131	-5.86399
ENSG00000269293	ZSCAN16-AS1	-0.435814	1.59227	-2.66923	0.0140478	0.0804239	-2.89605	-0.131331	1.59227	-0.808792	0.427338	0.651772	-5.30567	-0.49096	1.63267	-2.2514	0.0391565	0.221531	-3.58989
ENSG00000006534	ALDH3B1	-0.265035	5.17045	-2.66882	0.0140606	0.0804295	-3.49898	-0.179935	5.17045	-1.81475	0.0832914	0.248512	-4.90129	0.0263696	5.02818	0.227266	0.823168	0.928962	-6.10047
ENSG00000124459	ZNF45	-0.24644	3.97924	-2.66681	0.014124	0.080678	-3.32458	-0.129411	3.97924	-1.40547	0.173917	0.389605	-5.30742	-0.268927	3.967	-1.99276	0.0640836	0.281683	-4.18
ENSG00000163565	IFI16	-0.163072	7.1387	-2.66628	0.0141405	0.0807346	-3.60019	-0.193866	7.1387	-3.16985	0.00445457	0.0393428	-2.34684	-0.0919574	7.11601	-1.08482	0.294482	0.589748	-5.6911
ENSG00000172594	SMPDL3A	-0.752496	5.04581	-2.66457	0.0141947	0.0809862	-3.40092	-0.302303	5.04581	-1.07653	0.293414	0.527416	-5.77402	-0.462902	4.92422	-3.05136	0.00779408	0.107314	-2.38607
ENSG00000170854	RIOX2	-0.219873	4.05097	-2.66447	0.0141979	0.0809862	-3.36117	-0.366206	4.05097	-4.4417	0.000207232	0.00646947	0.719511	-0.19053	3.7673	-1.24376	0.231955	0.531597	-5.07823
ENSG00000138658	ZGRF1	-0.38597	2.12467	-2.66323	0.014237	0.0811331	-3.03732	-0.556536	2.12467	-3.84574	0.000884267	0.0151674	-0.552447	-0.284368	1.96732	-1.2665	0.223919	0.521632	-4.78381
ENSG00000181523	SGSH	-0.322543	4.62803	-2.66282	0.0142501	0.0811692	-3.37133	-0.172122	4.62803	-1.42667	0.167784	0.381425	-5.32283	-0.173464	4.25022	-1.25253	0.228828	0.528105	-5.23114
ENSG00000104613	INTS10	-0.174239	4.92582	-2.66147	0.0142931	0.0813383	-3.5101	-0.157965	4.92582	-2.41576	0.0244993	0.113765	-3.82772	-0.120343	4.70728	-0.984242	0.340017	0.633158	-5.55074
ENSG00000081181	ARG2	-0.379175	1.1956	-2.66073	0.0143168	0.0814346	-2.99124	-0.08082	1.1956	-0.56952	0.574802	0.763051	-5.62167	-0.465104	0.61932	-1.65638	0.117616	0.383755	-4.29333
ENSG00000111911	HINT3	-0.186822	4.90749	-2.65867	0.0143828	0.081657	-3.49047	-0.180248	4.90749	-2.56898	0.0175458	0.0915274	-3.50267	-0.0323398	5.00663	-0.271109	0.789862	0.914577	-6.10868
ENSG00000188167	TMPPE	-0.216959	4.43449	-2.65559	0.0144817	0.0818363	-3.36064	-0.0714886	4.43449	-0.878526	0.3892	0.62006	-5.8929	-0.106839	4.43773	-0.876448	0.394083	0.675571	-5.63788
ENSG00000136213	CHST12	-0.278259	3.66461	-2.65421	0.0145262	0.0820496	-3.25057	-0.11529	3.66461	-1.10481	0.281237	0.514049	-5.54532	-0.228599	3.50372	-1.46692	0.162268	0.448063	-4.83628
ENSG00000140577	CRTC3	-0.221558	5.76731	-2.65381	0.0145393	0.0820849	-3.54726	-0.127584	5.76731	-1.53078	0.140149	0.343623	-5.3481	0.0715552	5.82794	0.693842	0.497984	0.750871	-5.98849
ENSG00000130560	UBAC1	-0.201669	5.42051	-2.6532	0.0145589	0.0821579	-3.54084	-0.0969103	5.42051	-1.27709	0.21495	0.438663	-5.67278	0.0176381	5.26895	0.166716	0.869735	0.949996	-6.1138
ENSG00000196505	GDAP2	-0.190931	5.50581	-2.65144	0.0146162	0.0823854	-3.54841	-0.212703	5.50581	-2.95706	0.00730837	0.0534334	-2.73786	-0.06701	5.50268	-0.601568	0.556104	0.791065	-6.01264
ENSG00000114353	GNAI2	-0.167607	9.14171	-2.65087	0.014635	0.0823854	-3.61302	-0.126427	9.14171	-1.99878	0.058201	0.198037	-4.67156	0.0334861	9.21204	0.381984	0.707626	0.875004	-6.17142
ENSG00000119397	CNTRL	-0.186861	6.09188	-2.6505	0.0146468	0.0823854	-3.58479	-0.212015	6.09188	-3.00962	0.00647263	0.0497176	-2.65515	-0.231726	5.85796	-2.17913	0.045022	0.237534	-4.08747
ENSG00000244274	DBNDD2	-0.60381	1.76725	-2.65032	0.0146529	0.0823854	-2.99712	-0.242513	1.76725	-1.07186	0.295458	0.529523	-5.22396	0.0397075	1.84485	0.113643	0.91097	0.968718	-5.41824
ENSG00000257335	MGAM	-0.405498	3.648	-2.64906	0.0146939	0.0825743	-3.29023	-0.273073	3.648	-1.79194	0.0869776	0.255756	-4.67852	-0.45884	3.43793	-2.407	0.0288643	0.193454	-3.4305
ENSG00000139405	RITA1	-0.575118	1.83535	-2.64833	0.0147177	0.0826671	-2.98464	-0.284866	1.83535	-1.31969	0.200574	0.420801	-4.93691	-0.122796	1.73394	-0.532632	0.601793	0.816891	-5.32109
ENSG00000178694	NSUN3	-0.278136	3.98311	-2.64814	0.014724	0.0826671	-3.38055	-0.257597	3.98311	-2.45885	0.022321	0.107226	-3.59677	-0.305461	3.8819	-2.00557	0.0625689	0.279763	-4.13538
ENSG00000107890	ANKRD26	-0.223117	4.13644	-2.64297	0.0148945	0.0834537	-3.4328	-0.30555	4.13644	-3.6249	0.00150794	0.0208273	-1.15953	-0.192356	4.01749	-1.23591	0.234781	0.534223	-5.13754
ENSG00000056972	TRAF3IP2	-0.277685	4.3842	-2.64195	0.0149284	0.0835054	-3.43405	-0.117875	4.3842	-1.1254	0.272606	0.505106	-5.70575	-0.0813698	4.47935	-0.726154	0.478499	0.73712	-5.80455
ENSG00000159884	CCDC107	-0.282337	3.20291	-2.64096	0.0149612	0.0836122	-3.29364	-0.133568	3.20291	-1.2539	0.223106	0.448576	-5.39918	0.0933266	2.97217	0.547985	0.591458	0.812473	-5.56789
ENSG00000153214	TMEM87B	-0.209839	5.7413	-2.6397	0.0150032	0.083808	-3.6095	-0.255258	5.7413	-3.21301	0.00402482	0.0369648	-2.21245	-0.177094	5.6113	-1.6403	0.120948	0.388677	-4.93667
ENSG00000116852	KIF21B	-0.307587	4.3168	-2.63878	0.015034	0.0838101	-3.44244	-0.349766	4.3168	-3.00558	0.00653352	0.0499013	-2.5215	-0.212546	4.06779	-1.1162	0.281234	0.577983	-5.25032
ENSG00000163832	ELP6	-0.287976	2.7174	-2.63824	0.0150519	0.0838101	-3.21378	-0.307555	2.7174	-2.82546	0.00987854	0.0640563	-2.71414	0.104516	2.67546	0.545942	0.592828	0.813404	-5.53869
ENSG00000132386	SERPINF1	-0.585629	3.8082	-2.63718	0.0150875	0.0839702	-3.33125	-0.280893	3.8082	-1.27436	0.215899	0.439544	-5.41323	-0.0723653	4.37636	-0.531625	0.602475	0.816891	-5.81977
ENSG00000058056	USP13	-0.315039	3.41574	-2.63602	0.0151266	0.0840751	-3.33491	-0.181616	3.41574	-1.52545	0.141467	0.345569	-5.08924	-0.147934	3.36119	-0.674861	0.509643	0.759959	-5.49131
ENSG00000092929	UNC13D	-0.205629	6.22953	-2.636	0.0151271	0.0840751	-3.63861	-0.240734	6.22953	-3.08742	0.00540206	0.0445367	-2.50713	-0.107469	5.99019	-0.973797	0.345016	0.63676	-5.76267
ENSG00000100644	HIF1A	-0.338629	8.87372	-2.63377	0.0152025	0.0844165	-3.65324	-0.190619	8.87372	-1.48187	0.152629	0.361046	-5.48238	-0.267033	8.85751	-2.19354	0.0437907	0.234167	-4.12587
ENSG00000105514	RAB3D	-0.363176	3.68856	-2.63108	0.0152936	0.0848446	-3.33617	-0.217097	3.68856	-1.57979	0.128498	0.324947	-5.00429	-0.039643	3.65564	-0.235246	0.817078	0.926203	-5.75714
ENSG00000171365	CLCN5	-0.256643	5.75942	-2.62997	0.0153312	0.0850147	-3.59276	-0.304823	5.75942	-3.12692	0.00492597	0.0417637	-2.37069	-0.305874	5.78265	-2.44121	0.0269728	0.187133	-3.6283
ENSG00000165102	HGSNAT	-0.21899	5.67378	-2.6288	0.015371	0.0851577	-3.60467	-0.0989311	5.67378	-1.18952	0.246978	0.476912	-5.79057	-0.180877	5.6293	-1.9264	0.0724746	0.297644	-4.50354
ENSG00000185404	SP140L	-0.215575	4.03957	-2.62649	0.0154502	0.0855186	-3.445	-0.158765	4.03957	-1.94011	0.0653575	0.213017	-4.5527	-0.281503	3.67663	-1.93283	0.0716204	0.296362	-4.20593
ENSG00000176463	SLCO3A1	-0.223654	5.81495	-2.62488	0.0155054	0.0857454	-3.61334	-0.12128	5.81495	-1.4257	0.168059	0.381659	-5.49915	-0.0894618	5.76142	-0.880587	0.391906	0.673549	-5.82016
ENSG00000161533	ACOX1	-0.14189	6.34945	-2.62406	0.0155337	0.0858243	-3.66441	-0.154836	6.34945	-2.86492	0.00902891	0.0607647	-2.98725	-0.105477	6.38321	-1.21916	0.240897	0.540567	-5.52702
ENSG00000175591	P2RY2	-0.42564	2.4143	-2.62276	0.0155787	0.0859945	-3.13132	-0.209196	2.4143	-1.29467	0.208925	0.431127	-5.10718	-0.410076	2.07327	-1.4142	0.176952	0.467725	-4.62817
ENSG00000176124	DLEU1	-0.4146	3.77118	-2.62255	0.0155859	0.0859948	-3.24887	-0.332641	3.77118	-2.11307	0.0462311	0.170803	-4.05356	-0.355579	3.63448	-1.99409	0.0639247	0.281571	-4.12116
ENSG00000196126	HLA-DRB1	-0.411878	9.98535	-2.61837	0.0157312	0.0865668	-3.6679	-0.240096	9.98535	-1.52541	0.141477	0.345569	-5.40388	-0.354069	10.2612	-3.34642	0.0042196	0.0801922	-1.9735
ENSG00000111670	GNPTAB	-0.162484	7.15896	-2.61834	0.0157323	0.0865668	-3.69902	-0.172674	7.15896	-2.78271	0.0108845	0.0677505	-3.18104	-0.191921	7.06486	-2.07484	0.0549267	0.263336	-4.32406
ENSG00000131236	CAP1	-0.161077	9.01895	-2.61685	0.0157842	0.0868129	-3.68039	-0.130722	9.01895	-2.12286	0.0453164	0.168397	-4.45049	-0.0395724	8.95265	-0.432539	0.67127	0.854049	-6.16243
ENSG00000258727	AP1G2-AS1	-0.447254	2.041	-2.61612	0.0158097	0.0869142	-3.10841	-0.354888	2.041	-2.08314	0.049131	0.177838	-3.94905	-0.324346	1.56113	-1.33136	0.202199	0.499534	-4.69922
ENSG00000164124	TMEM144	-0.308184	2.64267	-2.61352	0.015901	0.0872429	-3.2251	-0.445731	2.64267	-3.78544	0.00102335	0.0166334	-0.678257	-0.587049	2.21812	-2.62794	0.0185553	0.1569	-3.04165
ENSG00000132718	SYT11	-0.283183	4.90139	-2.61244	0.0159392	0.087349	-3.56062	-0.0208669	4.90139	-0.193212	0.848574	0.929642	-6.38668	0.0383178	5.15157	0.375888	0.712063	0.876974	-6.0664
ENSG00000150054	MPP7	-0.383332	1.82673	-2.61117	0.0159841	0.0874769	-3.1255	-0.464165	1.82673	-3.16884	0.00446519	0.0394079	-1.9459	-0.209097	1.91694	-0.991782	0.336439	0.629905	-5.08758
ENSG00000134146	DPH6	-0.437247	1.79126	-2.61014	0.0160206	0.0876371	-3.12099	-0.502887	1.79126	-3.00701	0.00651186	0.0498299	-2.26536	-0.126181	1.56503	-0.51224	0.615658	0.823787	-5.27758
ENSG00000155903	RASA2	-0.225391	5.42105	-2.60875	0.0160701	0.0878684	-3.62803	-0.163747	5.42105	-1.89831	0.0709183	0.22463	-4.77106	-0.164126	5.4467	-1.37796	0.187662	0.48404	-5.27303
ENSG00000133816	MICAL2	-0.278999	7.05633	-2.60515	0.0161986	0.0884513	-3.7192	-0.112751	7.05633	-1.05333	0.303677	0.537588	-6.00812	0.123818	7.27874	1.39383	0.182909	0.476764	-5.33936
ENSG00000213625	LEPROT	-0.218889	5.61755	-2.60237	0.0162987	0.0888161	-3.67754	-0.166896	5.61755	-1.98624	0.0596694	0.201397	-4.65919	-0.246284	5.51472	-2.38011	0.0304391	0.197992	-3.73167
ENSG00000173852	DPY19L1	-0.283564	3.78103	-2.60048	0.0163669	0.0890246	-3.46307	-0.283351	3.78103	-2.60425	0.016231	0.0873322	-3.29947	-0.0790548	3.83913	-0.467624	0.646519	0.841048	-5.77769
ENSG00000082014	SMARCD3	-0.64212	1.86518	-2.60006	0.0163823	0.0890246	-3.10966	-0.405034	1.86518	-1.65052	0.113113	0.300448	-4.56998	-0.213855	1.62283	-0.674006	0.510172	0.760561	-5.24614
ENSG00000187474	FPR3	-0.397679	8.72573	-2.59857	0.0164362	0.0892674	-3.72094	-0.405045	8.72573	-2.64584	0.0147997	0.0823368	-3.44654	-0.429629	8.73156	-3.76779	0.00175082	0.0540117	-1.16091
ENSG00000139354	GAS2L3	-0.262871	3.35472	-2.59503	0.0165656	0.089769	-3.40436	-0.288879	3.35472	-2.85871	0.00915772	0.0613749	-2.72662	-0.428903	3.22096	-2.51339	0.0233597	0.174465	-3.24461
ENSG00000225697	SLC26A6	-0.281829	3.80121	-2.59342	0.0166247	0.0899463	-3.45538	-0.113354	3.80121	-1.04703	0.306509	0.540318	-5.7004	0.00452842	3.25695	0.0271368	0.978695	0.991608	-5.75744
ENSG00000266412	NCOA4	-0.148398	8.3486	-2.59232	0.0166651	0.090107	-3.75081	-0.0638152	8.3486	-1.11453	0.27714	0.510129	-5.94873	-0.0912932	8.44809	-1.07625	0.298178	0.594008	-5.6959
ENSG00000086062	B4GALT1	-0.256827	7.322	-2.59127	0.0167038	0.0902763	-3.7552	-0.154042	7.322	-1.55434	0.134443	0.334402	-5.3967	-0.122804	7.43728	-1.25431	0.2282	0.527357	-5.5091
ENSG00000155256	ZFYVE27	-0.212049	4.05919	-2.59038	0.0167365	0.0903726	-3.44161	-0.140841	4.05919	-1.72616	0.0984076	0.275932	-4.81429	-0.16972	3.79077	-1.19978	0.24813	0.546803	-5.17561
ENSG00000081791	DELE1	-0.206153	4.52848	-2.58911	0.0167836	0.0905062	-3.57543	-0.194855	4.52848	-2.45214	0.0226479	0.108381	-3.67974	-0.095187	4.27113	-0.701269	0.493464	0.747491	-5.76704
ENSG00000107371	EXOSC3	-0.251672	3.55996	-2.58829	0.0168142	0.0906312	-3.4103	-0.276103	3.55996	-2.84751	0.00939478	0.0621864	-2.74385	-0.11958	3.59199	-0.846021	0.410331	0.688823	-5.49282
ENSG00000159640	ACE	-0.448025	5.53138	-2.58799	0.0168251	0.0906496	-3.6968	-0.410502	5.53138	-2.37299	0.0268541	0.120695	-3.94481	-0.246535	5.144	-1.67709	0.113444	0.375337	-4.78498
ENSG00000135506	OS9	-0.1449	8.17274	-2.58687	0.016867	0.0908349	-3.76263	-0.141944	8.17274	-2.53369	0.0189607	0.0961817	-3.69002	-0.0997672	8.10252	-1.14917	0.267801	0.566482	-5.62474
ENSG00000254704	None	-0.508873	2.73223	-2.5856	0.0169144	0.0909691	-3.3001	-0.24868	2.73223	-1.26979	0.217491	0.441452	-5.25849	-0.0994715	2.70666	-0.540466	0.596509	0.814859	-5.45836
ENSG00000071246	VASH1	-0.325674	6.29292	-2.58325	0.0170022	0.0913604	-3.75857	-0.395624	6.29292	-3.13858	0.00479344	0.0410808	-2.40538	-0.276443	6.1285	-2.28476	0.0366965	0.215111	-3.90409
ENSG00000137414	FAM8A1	-0.388735	2.89796	-2.58261	0.0170265	0.0914505	-3.36093	-0.407599	2.89796	-2.71392	0.0127104	0.0746035	-2.96461	-0.459608	2.65573	-1.95333	0.0689565	0.291882	-4.03455
ENSG00000197122	SRC	-0.211578	7.26917	-2.58105	0.0170852	0.0916063	-3.77572	-0.219275	7.26917	-2.67513	0.0138638	0.0791921	-3.40472	-0.0905544	7.17096	-0.955711	0.353795	0.642346	-5.8199
ENSG00000089127	OAS1	-0.519213	2.15575	-2.58029	0.0171139	0.0917172	-3.3055	-0.809882	2.15575	-4.02453	0.000572727	0.0115727	-0.160647	-0.868442	2.21544	-3.26222	0.00502924	0.0872625	-2.11627
ENSG00000159784	FAM131B	-0.501728	1.30948	-2.57808	0.0171975	0.0920308	-3.13114	-0.253291	1.30948	-1.3087	0.204211	0.425375	-4.97059	-0.0559301	1.25739	-0.190321	0.851512	0.941867	-5.38107
ENSG00000114770	ABCC5	-0.227204	4.28856	-2.57761	0.0172151	0.0920431	-3.58097	-0.203748	4.28856	-2.31588	0.0303247	0.129123	-3.92259	-0.468255	3.79861	-2.90338	0.0105787	0.121877	-2.61689
ENSG00000079215	SLC1A3	-0.308708	6.28991	-2.57748	0.0172202	0.0920431	-3.7674	-0.336943	6.28991	-2.81403	0.0101384	0.0650918	-3.10171	-0.356778	6.21472	-2.65607	0.0175292	0.152708	-3.24827
ENSG00000169371	SNUPN	-0.287685	3.27093	-2.57293	0.0173939	0.0926664	-3.42672	-0.244355	3.27093	-2.19248	0.0392704	0.152852	-3.99178	-0.0874564	3.21994	-0.541864	0.595568	0.814666	-5.62226
ENSG00000173918	C1QTNF1	-0.571313	6.10069	-2.5696	0.0175219	0.0932813	-3.68205	-0.21726	6.10069	-0.981042	0.337291	0.569848	-5.96495	-0.242778	6.20145	-1.88269	0.0785288	0.31127	-4.59798
ENSG00000074410	CA12	-0.355149	6.73646	-2.56872	0.0175559	0.0933578	-3.78857	-0.162526	6.73646	-1.17617	0.252159	0.483305	-5.87038	-0.27912	6.33273	-2.5433	0.0220015	0.17007	-3.49009
ENSG00000205846	CLEC6A	-0.519731	4.57056	-2.56813	0.0175789	0.0933725	-3.63869	-0.41732	4.57056	-2.06755	0.0507045	0.181746	-4.4112	-0.336685	4.81384	-2.1161	0.05079	0.252283	-4.05871
ENSG00000133612	AGAP3	-0.19219	7.01778	-2.56736	0.0176086	0.0934609	-3.79851	-0.146512	7.01778	-1.95771	0.0631329	0.208604	-4.75738	-0.0298777	6.85757	-0.329467	0.746185	0.893833	-6.2104
ENSG00000100368	CSF2RB	-0.209968	8.87025	-2.56643	0.0176448	0.0936122	-3.79598	-0.222627	8.87025	-2.72052	0.0125232	0.0739699	-3.30207	-0.192791	8.74878	-1.83621	0.0854587	0.323507	-4.71099
ENSG00000105287	PRKD2	-0.245864	3.99363	-2.56581	0.017669	0.0936519	-3.49235	-0.207624	3.99363	-2.17366	0.040828	0.156755	-4.07522	-0.0508626	3.93441	-0.302011	0.766633	0.903795	-5.847
ENSG00000180891	CUEDC1	-0.300871	3.5312	-2.56559	0.0176772	0.0936519	-3.47543	-0.36072	3.5312	-3.08052	0.00548969	0.0449537	-2.27276	-0.125761	3.28313	-0.736074	0.47261	0.734216	-5.45684
ENSG00000262370	None	-0.345239	1.76075	-2.56414	0.017734	0.0937579	-3.1869	-0.438459	1.76075	-3.26057	0.00359781	0.0343487	-1.75776	-0.0893078	0.90548	-0.291103	0.774807	0.906305	-5.23896
ENSG00000163563	MNDA	-0.294861	5.56772	-2.56277	0.0177876	0.0938775	-3.7799	-0.459657	5.56772	-3.99559	0.000614501	0.0120169	-0.436951	-0.436211	5.33648	-3.67851	0.00210925	0.0582153	-1.25804
ENSG00000056050	HPF1	-0.457436	0.989065	-2.56053	0.0178753	0.0942587	-3.13992	-0.643116	0.989065	-3.6028	0.0015903	0.0213871	-1.09559	-0.424307	0.847815	-1.16601	0.261128	0.560064	-4.75314
ENSG00000116209	TMEM59	-0.192508	6.32716	-2.55982	0.0179032	0.0943067	-3.79645	-0.0956938	6.32716	-1.27331	0.216264	0.439991	-5.7458	-0.176566	6.39846	-2.04796	0.0577844	0.269173	-4.35476
ENSG00000267787	None	-0.485546	1.3755	-2.55971	0.0179077	0.0943067	-3.15763	-0.486941	1.3755	-2.5726	0.0174066	0.0910835	-3.05726	-0.477442	1.06057	-2.02623	0.060194	0.274682	-3.8812
ENSG00000185189	NRBP2	-0.30189	3.15378	-2.55447	0.0181152	0.0951105	-3.44003	-0.319692	3.15378	-2.71139	0.0127826	0.074955	-2.98855	-0.127889	2.50304	-0.709964	0.488204	0.743709	-5.39453
ENSG00000076555	ACACB	-0.402735	3.03012	-2.55028	0.0182829	0.095867	-3.35243	-0.210911	3.03012	-1.34384	0.192765	0.412791	-5.15128	-0.265926	2.7755	-1.38289	0.186175	0.481864	-4.75551
ENSG00000281103	TRG-AS1	-0.321536	3.08907	-2.54875	0.0183445	0.0960375	-3.47362	-0.287707	3.08907	-2.28603	0.0322983	0.134234	-3.82163	-0.0555457	3.10008	-0.292908	0.773453	0.906013	-5.67509
ENSG00000173262	SLC2A14	-0.376954	3.20024	-2.54856	0.0183519	0.0960375	-3.42844	-0.224084	3.20024	-1.52098	0.142578	0.346849	-5.00549	-0.217054	3.27083	-1.36032	0.193062	0.489577	-5.00228
ENSG00000128000	ZNF780B	-0.356862	3.53226	-2.54817	0.0183678	0.0960633	-3.42063	-0.184133	3.53226	-1.32188	0.199856	0.419977	-5.25293	-0.345611	3.45835	-2.0743	0.0549827	0.263386	-3.96243
ENSG00000181666	ZNF875	-0.227274	3.56322	-2.54721	0.0184065	0.0961824	-3.46949	-0.141865	3.56322	-1.59523	0.124999	0.319927	-4.94426	-0.185687	3.37121	-0.957714	0.352815	0.641981	-5.20014
ENSG00000179051	RCC2	-0.139668	6.85188	-2.54631	0.0184431	0.0962527	-3.84242	-0.152501	6.85188	-2.78061	0.0109364	0.0678995	-3.18256	-0.0469067	6.81916	-0.539469	0.59718	0.815124	-6.11972
ENSG00000010165	METTL13	-0.212993	4.17404	-2.54374	0.0185471	0.0965965	-3.61868	-0.178456	4.17404	-2.13683	0.04404	0.165027	-4.22082	-0.208074	3.99966	-1.52491	0.147297	0.428117	-4.85633
ENSG00000054282	SDCCAG8	-0.200134	6.02193	-2.54366	0.0185506	0.0965965	-3.82204	-0.256128	6.02193	-3.25669	0.00363096	0.0345297	-2.12989	-0.125568	5.87845	-1.13877	0.271984	0.569283	-5.56124
ENSG00000033867	SLC4A7	-0.294062	6.30961	-2.54301	0.0185772	0.0966174	-3.8231	-0.263274	6.30961	-2.27843	0.0328193	0.135795	-4.15842	-0.233712	6.33478	-1.81315	0.0890933	0.33077	-4.72284
ENSG00000263002	ZNF234	-0.285759	3.01697	-2.53957	0.0187177	0.0971814	-3.43849	-0.3118	3.01697	-2.77869	0.0109841	0.0680565	-2.83019	-0.390436	2.74083	-2.12523	0.0499147	0.249942	-3.81366
ENSG00000130475	FCHO1	-0.340579	2.77721	-2.53812	0.0187776	0.0972642	-3.40004	-0.356344	2.77721	-2.66286	0.0142489	0.0804831	-3.0273	-0.0667118	2.42998	-0.302152	0.766527	0.903758	-5.52356
ENSG00000204104	TRAF3IP1	-0.236328	3.49583	-2.53564	0.01888	0.0976275	-3.54463	-0.283685	3.49583	-3.04997	0.00589411	0.046773	-2.3449	-0.392849	3.34476	-2.44599	0.0267177	0.186456	-3.37324
ENSG00000148481	MINDY3	-0.233884	3.58629	-2.53507	0.0189036	0.0976459	-3.46843	-0.201528	3.58629	-2.19223	0.0392904	0.152881	-3.9607	-0.105694	3.53992	-0.74064	0.469914	0.731995	-5.55738
ENSG00000132357	CARD6	-0.186595	4.6167	-2.53385	0.018954	0.0978227	-3.70711	-0.219299	4.6167	-2.98213	0.00689763	0.0516111	-2.6155	-0.158042	4.51592	-1.34983	0.196332	0.493225	-5.16978
ENSG00000100284	TOM1	-0.273676	6.7565	-2.5329	0.0189937	0.0979445	-3.85595	-0.152319	6.7565	-1.41071	0.172384	0.387528	-5.57697	-0.0912074	6.69785	-0.860939	0.402311	0.682069	-5.89614
ENSG00000087301	TXNDC16	-0.372968	2.65216	-2.53102	0.0190722	0.0980995	-3.41361	-0.531284	2.65216	-3.61186	0.00155601	0.021184	-1.06007	-0.545084	2.65368	-2.42121	0.028064	0.191008	-3.35031
ENSG00000047621	C12orf4	-0.206618	3.7066	-2.52853	0.0191763	0.0985096	-3.58091	-0.139814	3.7066	-1.71612	0.100261	0.279164	-4.84637	-0.288034	3.45933	-1.84222	0.0845331	0.322277	-4.2983
ENSG00000090674	MCOLN1	-0.263141	4.15993	-2.52774	0.0192097	0.0986095	-3.70327	-0.317408	4.15993	-3.05137	0.00587503	0.0467113	-2.45347	-0.233152	3.86474	-1.10974	0.283925	0.580468	-5.21599
ENSG00000135723	FHOD1	-0.192231	5.71366	-2.52768	0.019212	0.0986095	-3.84362	-0.29663	5.71366	-3.90162	0.000772134	0.0138097	-0.650554	-0.2329	5.29179	-1.98426	0.0651071	0.284161	-4.35652
ENSG00000107882	SUFU	-0.19429	5.0326	-2.52573	0.0192942	0.0989895	-3.78672	-0.258334	5.0326	-3.3611	0.00283515	0.0298613	-1.83846	-0.0858131	4.8372	-0.626881	0.539804	0.78003	-5.85618
ENSG00000248019	FAM13A-AS1	-0.610831	2.60859	-2.52505	0.019323	0.099054	-3.24105	-0.493294	2.60859	-2.04709	0.0528391	0.186135	-3.96652	-0.39079	2.39117	-1.13851	0.272092	0.56941	-4.90143
ENSG00000198324	PHETA1	-0.371264	2.53946	-2.52361	0.019384	0.0993248	-3.46019	-0.256277	2.53946	-1.74608	0.0948186	0.268974	-4.66232	-0.421086	2.42317	-1.84009	0.0848597	0.322698	-4.14799
ENSG00000225614	ZNF469	-0.477893	3.77669	-2.52214	0.0194467	0.0995619	-3.5387	-0.386631	3.77669	-2.04667	0.0528842	0.186152	-4.25708	-0.370896	3.53978	-1.99071	0.064329	0.282359	-4.09426
ENSG00000255197	None	-0.36185	4.17919	-2.52085	0.0195017	0.0998014	-3.65279	-0.369125	4.17919	-2.577	0.0172382	0.0905953	-3.38069	-0.437997	3.8155	-2.384	0.0302063	0.197145	-3.46634
ENSG00000112367	FIG4	-0.190379	5.47002	-2.52065	0.0195099	0.0998014	-3.82459	-0.211161	5.47002	-2.79858	0.0105002	0.0664485	-3.08248	-0.279846	5.29358	-2.6464	0.0178754	0.154285	-3.24055
ENSG00000112299	VNN1	-0.376567	4.40204	-2.51977	0.0195477	0.0999106	-3.66777	-0.324335	4.40204	-2.1778	0.0404807	0.155865	-4.14959	-0.214876	4.03918	-0.902321	0.380608	0.663523	-5.45085
ENSG00000109501	WFS1	-0.365366	3.51437	-2.51905	0.0195783	0.100025	-3.51998	-0.305982	3.51437	-2.11659	0.0459007	0.169996	-4.11259	-0.263621	3.63458	-1.99499	0.0638172	0.281441	-4.15557
ENSG00000188807	TMEM201	-0.323762	1.50027	-2.51818	0.0196158	0.100148	-3.27194	-0.327159	1.50027	-2.55038	0.0182789	0.0939393	-3.11951	-0.0842586	1.37287	-0.338939	0.739175	0.891326	-5.31283
ENSG00000147459	DOCK5	-0.288613	7.10605	-2.51691	0.0196705	0.100211	-3.90181	-0.234534	7.10605	-2.04573	0.0529836	0.186394	-4.60664	-0.270648	6.84098	-2.49682	0.0241462	0.177932	-3.58214
ENSG00000156113	KCNMA1	-0.347204	4.15445	-2.51579	0.0197185	0.100321	-3.40276	-0.309208	4.15445	-2.24412	0.0352684	0.14246	-3.77087	-0.14722	3.8091	-0.783302	0.44518	0.7143	-5.29256
ENSG00000111846	GCNT2	-0.258012	3.32614	-2.51559	0.0197272	0.100321	-3.56177	-0.362364	3.32614	-3.54105	0.00184464	0.0231658	-1.26847	-0.527823	3.05347	-3.27644	0.00488244	0.0863448	-1.9534
ENSG00000198502	HLA-DRB5	-0.397536	9.71671	-2.5113	0.0199131	0.10087	-3.88975	-0.231165	9.71671	-1.45947	0.158638	0.368356	-5.50039	-0.304415	9.90369	-2.79267	0.0132754	0.134012	-3.02723
ENSG00000285103	None	-0.553802	3.02979	-2.51086	0.0199321	0.100881	-3.50483	-0.426861	3.02979	-1.94418	0.0648372	0.212141	-4.37324	-0.166148	3.16522	-0.732477	0.47474	0.735454	-5.47348
ENSG00000163754	GYG1	-0.193778	4.29133	-2.51075	0.0199369	0.100881	-3.73099	-0.238004	4.29133	-3.08751	0.00540096	0.0445367	-2.371	-0.00844156	4.1633	-0.0651909	0.94885	0.981058	-5.97141
ENSG00000019485	PRDM11	-0.438488	1.9635	-2.51026	0.0199583	0.100947	-3.22221	-0.224174	1.9635	-1.28949	0.210688	0.433586	-4.93721	-0.256634	2.16458	-1.18038	0.255537	0.555473	-4.95894
ENSG00000215256	DHRS4-AS1	-0.333009	2.45638	-2.50823	0.0200471	0.101312	-3.37415	-0.296154	2.45638	-2.23921	0.0356325	0.143113	-3.74159	-0.00915184	2.23866	-0.0485963	0.961858	0.985041	-5.58651
ENSG00000160789	LMNA	-0.21717	7.17317	-2.50766	0.0200718	0.101394	-3.92319	-0.298999	7.17317	-3.45268	0.00227925	0.0264367	-1.71323	-0.289985	6.96858	-3.04247	0.00793884	0.108164	-2.57448
ENSG00000155659	VSIG4	-0.512006	5.31397	-2.50569	0.0201585	0.101705	-3.89131	-0.552082	5.31397	-2.70189	0.013058	0.0760924	-3.31584	-0.280985	4.77129	-1.29745	0.213336	0.510794	-5.18394
ENSG00000163755	HPS3	-0.192426	4.81757	-2.5055	0.0201667	0.101705	-3.78921	-0.197684	4.81757	-2.57812	0.017196	0.0904412	-3.47421	-0.292822	4.67732	-2.64895	0.0177837	0.153931	-3.15559
ENSG00000090382	LYZ	-0.277205	12.7376	-2.50156	0.0203412	0.102244	-3.79812	-0.30837	12.7376	-2.78168	0.01091	0.0678205	-3.05892	-0.410376	12.6046	-3.82765	0.00154545	0.0515604	-0.986086
ENSG00000092094	OSGEP	-0.231397	3.44578	-2.50118	0.0203579	0.102244	-3.6118	-0.304457	3.44578	-3.29594	0.00330917	0.0326455	-1.81727	-0.154729	3.10489	-0.973904	0.344965	0.63676	-5.31265
ENSG00000101337	TM9SF4	-0.176071	5.89407	-2.50025	0.0203991	0.102409	-3.88581	-0.097093	5.89407	-1.38034	0.181418	0.398947	-5.57993	-0.167503	5.74943	-1.63844	0.121338	0.389102	-4.93104
ENSG00000279838	None	-0.441467	2.56011	-2.49984	0.0204174	0.102458	-3.3314	-0.489599	2.56011	-2.77905	0.0109751	0.0680565	-2.70772	-0.676345	2.30134	-2.82058	0.0125385	0.130379	-2.75376
ENSG00000124831	LRRFIP1	-0.136569	8.42127	-2.49944	0.0204352	0.102505	-3.93698	-0.0982571	8.42127	-1.79788	0.0860051	0.253991	-5.02279	-0.0162827	8.40858	-0.182781	0.857324	0.944659	-6.25592
ENSG00000129968	ABHD17A	-0.253096	4.63966	-2.49882	0.020463	0.102578	-3.79884	-0.240586	4.63966	-2.37837	0.0265468	0.120061	-3.8612	-0.0882996	4.38301	-0.52925	0.604082	0.81747	-5.80689
ENSG00000182165	TP53TG1	-0.428361	1.4797	-2.49874	0.0204666	0.102578	-3.29466	-0.115847	1.4797	-0.679774	0.503773	0.712784	-5.55343	-0.189353	1.22508	-0.839701	0.41376	0.691522	-5.13908
ENSG00000119669	IRF2BPL	-0.349455	4.58767	-2.49797	0.0205009	0.10258	-3.75693	-0.228354	4.58767	-1.63676	0.115979	0.305521	-5.0857	-0.131185	4.56184	-0.895198	0.384286	0.667635	-5.61697
ENSG00000135926	TMBIM1	-0.212624	6.84805	-2.49758	0.0205182	0.102625	-3.94125	-0.135616	6.84805	-1.59317	0.12546	0.320215	-5.33733	-0.127943	6.78369	-1.293	0.214834	0.511959	-5.45348
ENSG00000143786	CNIH3	-0.273262	2.81159	-2.49637	0.0205728	0.102813	-3.61715	-0.357684	2.81159	-3.26859	0.00353031	0.033891	-1.8731	-0.193532	2.61742	-0.869039	0.398	0.678359	-5.30515
ENSG00000265808	SEC22B	-0.224432	6.41446	-2.49199	0.02077	0.103585	-3.93684	-0.175322	6.41446	-1.9477	0.0643899	0.211338	-4.76124	-0.288929	6.33381	-2.43947	0.0270663	0.18724	-3.68039
ENSG00000254325	None	-0.50119	1.74828	-2.48703	0.0209954	0.104452	-3.23459	-0.586756	1.74828	-2.91531	0.00804511	0.0568677	-2.42488	-1.00143	1.2428	-2.56513	0.0210583	0.16714	-3.16337
ENSG00000169762	TAPT1	-0.261987	5.30914	-2.48628	0.0210298	0.104495	-3.86429	-0.203847	5.30914	-1.93775	0.0656605	0.213603	-4.69496	-0.0810361	5.37041	-0.703875	0.491885	0.745901	-5.91375
ENSG00000151893	CACUL1	-0.149329	7.07503	-2.48575	0.0210539	0.104572	-3.96292	-0.141934	7.07503	-2.36327	0.0274177	0.121785	-4.02109	-0.174027	7.08781	-1.9758	0.0661393	0.286146	-4.49117
ENSG00000237441	RGL2	-0.280627	3.67406	-2.48446	0.0211133	0.104793	-3.63229	-0.18396	3.67406	-1.63307	0.116758	0.306706	-4.93202	-0.102028	2.97662	-0.473805	0.642202	0.839245	-5.49118
ENSG00000132530	XAF1	-0.27702	4.77337	-2.48441	0.0211157	0.104793	-3.77177	-0.171096	4.77337	-1.53899	0.138137	0.340755	-5.21414	-0.259064	5.04306	-1.80253	0.0908136	0.333386	-4.62844
ENSG00000069329	VPS35	-0.172638	6.8289	-2.48215	0.0212196	0.105094	-3.96912	-0.17587	6.8289	-2.52918	0.0191488	0.0966757	-3.6951	-0.188989	6.77933	-1.99256	0.0641071	0.281683	-4.458
ENSG00000177548	RABEP2	-0.204967	4.25896	-2.48123	0.0212621	0.105135	-3.74901	-0.0682746	4.25896	-0.829193	0.415946	0.642162	-5.97785	-0.0494329	3.94066	-0.396014	0.697458	0.869603	-5.8683
ENSG00000165474	GJB2	-0.404524	5.27863	-2.48122	0.0212624	0.105135	-3.82624	-0.314066	5.27863	-1.93187	0.0664224	0.215428	-4.65763	-0.572167	5.09	-3.04211	0.00794485	0.108164	-2.43239
ENSG00000205707	ETFRF1	-0.344275	2.14473	-2.48089	0.0212778	0.105168	-3.4358	-0.39113	2.14473	-2.8248	0.00989322	0.0640563	-2.65788	-0.139342	2.2961	-0.635854	0.53409	0.777323	-5.37653
ENSG00000143418	CERS2	-0.198361	5.80078	-2.47987	0.021325	0.105273	-3.92798	-0.0254729	5.80078	-0.318893	0.75283	0.87579	-6.4637	0.0419782	5.91523	0.472673	0.642992	0.839303	-6.12339
ENSG00000167850	CD300C	-0.45327	2.97178	-2.47763	0.0214294	0.105702	-3.61833	-0.3451	2.97178	-1.89216	0.0717707	0.226209	-4.50611	-0.324611	2.64584	-1.40018	0.181033	0.473603	-4.69383
ENSG00000111269	CREBL2	-0.221951	7.71746	-2.47707	0.0214552	0.105786	-3.98609	-0.160221	7.71746	-1.78799	0.0876301	0.256941	-5.04327	-0.130175	7.75015	-1.31454	0.207666	0.505569	-5.43731
ENSG00000168268	NT5DC2	-0.41306	4.73905	-2.47631	0.0214909	0.105837	-3.84002	-0.355866	4.73905	-2.1373	0.0439973	0.16501	-4.30488	-0.219631	4.53652	-1.20554	0.245964	0.545323	-5.2423
ENSG00000148429	USP6NL	-0.274545	4.79969	-2.47629	0.0214916	0.105837	-3.8178	-0.228844	4.79969	-2.06852	0.0506057	0.181541	-4.40506	-0.195296	4.69606	-1.59699	0.130324	0.403327	-4.84305
ENSG00000237765	FAM200B	-0.346833	3.04615	-2.47512	0.0215467	0.106022	-3.5804	-0.460764	3.04615	-3.29603	0.00330846	0.0326455	-1.76657	-0.430985	2.99069	-2.0427	0.0583591	0.27083	-3.95919
ENSG00000153551	CMTM7	-0.2298	4.514	-2.47311	0.0216409	0.106314	-3.78598	-0.145376	4.514	-1.56899	0.130994	0.329424	-5.16313	0.0178838	4.51938	0.146978	0.885032	0.956226	-6.02074
ENSG00000103707	MTFMT	-0.375047	2.49472	-2.47166	0.0217089	0.106432	-3.48593	-0.42825	2.49472	-2.8278	0.00982598	0.0638794	-2.6723	-0.0847191	2.34673	-0.328014	0.747263	0.89417	-5.39806
ENSG00000166927	MS4A7	-0.334179	7.3521	-2.46995	0.0217899	0.106657	-3.9948	-0.26828	7.3521	-1.98245	0.0601197	0.20241	-4.71535	-0.432524	6.89636	-4.0617	0.000950223	0.042543	-0.570673
ENSG00000051128	HOMER3	-0.317862	2.94927	-2.4678	0.0218916	0.107045	-3.59017	0.0602253	2.94927	0.470334	0.642768	0.80905	-5.99307	0.0132111	2.73691	0.0805216	0.936846	0.977191	-5.68089
ENSG00000172986	GXYLT2	-0.542071	1.98277	-2.4656	0.0219967	0.107323	-3.46707	-0.476705	1.98277	-2.17864	0.0404107	0.155645	-3.85765	-0.606431	1.95994	-2.56038	0.0212602	0.167615	-3.1537
ENSG00000206527	HACD2	-0.194317	5.43161	-2.4629	0.0221257	0.107551	-3.93392	-0.190093	5.43161	-2.41214	0.0246908	0.114445	-3.85661	-0.130792	5.46592	-1.30598	0.210491	0.508228	-5.362
ENSG00000144647	POMGNT2	-0.394826	1.85975	-2.46241	0.0221492	0.107551	-3.39475	-0.285637	1.85975	-1.78857	0.0875343	0.256767	-4.40222	-0.269672	1.93471	-1.17719	0.256767	0.556425	-4.88596
ENSG00000179041	RRS1	-0.357033	1.69531	-2.46212	0.0221634	0.107551	-3.47356	-0.360676	1.69531	-2.49211	0.0207644	0.102297	-3.2953	-0.152685	1.51467	-0.502878	0.622075	0.827163	-5.18169
ENSG00000129465	RIPK3	-0.285059	3.42278	-2.46204	0.0221674	0.107551	-3.61773	-0.2765	3.42278	-2.39482	0.0256269	0.117527	-3.59787	-0.0370613	3.07926	-0.203856	0.841101	0.937895	-5.72544
ENSG00000130479	MAP1S	-0.281823	5.8257	-2.45839	0.0223433	0.108245	-3.95963	-0.261799	5.8257	-2.2861	0.0322937	0.134234	-4.1129	-0.123417	5.73149	-1.109	0.284234	0.581004	-5.60146
ENSG00000072818	ACAP1	-0.238571	3.3839	-2.4563	0.0224449	0.108637	-3.65079	-0.190043	3.3839	-1.96427	0.0623204	0.207007	-4.37985	-0.0474714	3.18898	-0.298014	0.769625	0.90521	-5.67957
ENSG00000167840	ZNF232	-0.362308	1.73326	-2.45486	0.0225148	0.108802	-3.43444	-0.346991	1.73326	-2.35745	0.0277606	0.122591	-3.49828	-0.204493	1.63087	-0.886177	0.388979	0.670808	-5.13283
ENSG00000139197	PEX5	-0.215789	3.28937	-2.45449	0.0225331	0.108847	-3.6529	-0.0781147	3.28937	-0.891953	0.382118	0.613719	-5.7562	-0.0446983	3.06212	-0.293447	0.773049	0.905889	-5.75536
ENSG00000104419	NDRG1	-0.232958	7.01055	-2.45287	0.0226121	0.109098	-4.02363	-0.315707	7.01055	-3.32495	0.00308932	0.031421	-1.99433	-0.127532	7.02061	-1.34869	0.19669	0.49382	-5.38916
ENSG00000120519	SLC10A7	-0.389616	2.36063	-2.45135	0.0226867	0.109278	-3.50147	-0.340111	2.36063	-2.1462	0.0432015	0.163134	-3.91885	-0.357007	2.25213	-1.55089	0.140977	0.420749	-4.51224
ENSG00000037749	MFAP3	-0.191345	4.56588	-2.44973	0.0227663	0.109495	-3.81262	-0.12912	4.56588	-1.65781	0.111619	0.297907	-5.01377	0.0392225	4.60106	0.3383	0.739647	0.891718	-6.03272
ENSG00000183688	RFLNB	-0.423189	3.96873	-2.44758	0.0228727	0.109876	-3.68217	-0.333151	3.96873	-1.93371	0.0661835	0.21486	-4.44448	0.0504329	4.71327	0.320983	0.752483	0.896875	-5.99998
ENSG00000101150	TPD52L2	-0.143748	6.43129	-2.44611	0.0229457	0.11015	-4.02868	-0.103768	6.43129	-1.76659	0.0912389	0.262778	-5.05869	-0.00937657	6.23855	-0.0938475	0.926425	0.974181	-6.2459
ENSG00000115325	DOK1	-0.232329	4.17408	-2.44371	0.0230649	0.11058	-3.84293	-0.219854	4.17408	-2.31611	0.0303098	0.129123	-3.91824	-0.080384	4.02842	-0.582834	0.568335	0.798208	-5.7662
ENSG00000232533	None	-0.467863	0.686582	-2.44267	0.0231168	0.110611	-3.33391	0.0492615	0.686582	0.258903	0.798129	0.901794	-5.62451	0.161141	0.689798	0.644143	0.528841	0.773536	-5.2146
ENSG00000077147	TM9SF3	-0.239527	6.82353	-2.4422	0.0231402	0.110636	-4.05005	-0.282831	6.82353	-2.88412	0.00864121	0.0595327	-2.96389	-0.374495	6.78552	-3.23764	0.00529346	0.089283	-2.18858
ENSG00000141577	CEP131	-0.368112	2.50963	-2.4392	0.023291	0.111225	-3.50301	-0.150805	2.50963	-1.00497	0.325891	0.559245	-5.43743	-0.265127	2.22571	-1.12263	0.278578	0.575509	-4.90813
ENSG00000080815	PSEN1	-0.140851	7.40902	-2.43792	0.0233557	0.11149	-4.06228	-0.0403864	7.40902	-0.699137	0.491829	0.703838	-6.32225	-0.0535577	7.44606	-0.617782	0.545633	0.783669	-6.08432
ENSG00000169032	MAP2K1	-0.181317	7.05948	-2.43708	0.023398	0.111605	-4.05484	-0.0138093	7.05948	-0.185717	0.854377	0.932048	-6.54301	0.0582229	7.22706	0.668401	0.513647	0.762716	-6.05151
ENSG00000235568	NFAM1	-0.383095	5.87484	-2.43487	0.0235097	0.111799	-4.02887	-0.290724	5.87484	-1.84939	0.0779507	0.238928	-4.9039	-0.187782	5.7189	-1.42291	0.174452	0.463771	-5.17603
ENSG00000152315	KCNK13	-0.308252	3.46428	-2.43313	0.0235985	0.112076	-3.72563	-0.317977	3.46428	-2.516	0.0197093	0.0986196	-3.41296	-0.0484472	3.51898	-0.303627	0.765425	0.903335	-5.76352
ENSG00000243609	RPS2P44	-0.664471	1.38962	-2.4323	0.0236409	0.11219	-3.2924	-0.441153	1.38962	-1.62049	0.119445	0.311141	-4.43342	-0.406228	1.27346	-1.39607	0.182244	0.476053	-4.60819
ENSG00000106560	GIMAP2	-0.213717	3.14763	-2.4292	0.0237992	0.112721	-3.72915	-0.425837	3.14763	-4.84201	7.83e-05	0.00371375	1.64884	-0.36044	3.11018	-2.33333	0.0333716	0.205617	-3.54078
ENSG00000138777	PPA2	-0.22692	6.1855	-2.42865	0.0238277	0.112812	-4.05746	-0.280379	6.1855	-3.00194	0.00658871	0.0501546	-2.69428	-0.163684	6.20806	-1.64312	0.120358	0.388111	-4.95761
ENSG00000008853	RHOBTB2	-0.376136	2.37431	-2.42684	0.0239207	0.11312	-3.61577	-0.459575	2.37431	-2.97018	0.00709058	0.0525468	-2.41387	-0.289257	2.25845	-1.3411	0.199089	0.496793	-4.80803
ENSG00000163795	ZNF513	-0.327826	3.00761	-2.42597	0.023966	0.113246	-3.63201	-0.0329903	3.00761	-0.245629	0.808258	0.908252	-6.0245	-0.0631356	3.02571	-0.347483	0.732872	0.888401	-5.69871
ENSG00000128641	MYO1B	-0.389004	5.38933	-2.4243	0.0240525	0.113443	-3.98436	-0.447996	5.38933	-2.79496	0.0105866	0.0667775	-3.06234	-0.512428	5.25137	-3.60971	0.00243509	0.0610757	-1.39657
ENSG00000196735	HLA-DQA1	-0.476004	8.66229	-2.4232	0.0241096	0.113541	-4.08852	-0.210066	8.66229	-1.06909	0.296676	0.530515	-5.99578	-0.309641	8.97331	-2.57904	0.0204774	0.164687	-3.4376
ENSG00000169184	MN1	-0.7678	1.72147	-2.42313	0.0241129	0.113541	-3.34354	-0.466009	1.72147	-1.47862	0.153488	0.361514	-4.66411	-0.337555	1.28738	-1.32614	0.203884	0.501669	-4.68505
ENSG00000070614	NDST1	-0.230121	6.68544	-2.42296	0.0241218	0.113541	-4.08085	-0.235362	6.68544	-2.47891	0.0213697	0.104222	-3.78987	-0.115114	6.54241	-1.20106	0.247646	0.546775	-5.54319
ENSG00000226029	LINC01772	-0.311374	3.01136	-2.42002	0.0242753	0.114087	-3.50842	-0.177675	3.01136	-1.38682	0.179458	0.396531	-4.98578	-0.240363	2.96227	-1.3245	0.204414	0.502003	-4.96976
ENSG00000166801	FAM111A	-0.193843	4.81702	-2.41921	0.0243177	0.114241	-3.98117	-0.168478	4.81702	-2.10551	0.0469487	0.172876	-4.38945	-0.22958	4.47658	-1.8123	0.0892299	0.330979	-4.50839
ENSG00000108679	LGALS3BP	-0.378137	2.74454	-2.41577	0.0244986	0.114696	-3.71493	-0.652901	2.74454	-4.169	0.00040286	0.00928337	0.145243	-0.648855	2.66996	-2.82308	0.0124745	0.130151	-2.73009
ENSG00000167543	TP53I13	-0.298728	3.62521	-2.41522	0.0245274	0.114783	-3.75116	-0.191537	3.62521	-1.55459	0.134383	0.334402	-5.0284	0.042261	3.69368	0.332547	0.743903	0.893036	-5.88918
ENSG00000104998	IL27RA	-0.319161	4.58847	-2.41121	0.0247401	0.115426	-3.96253	-0.295307	4.58847	-2.2347	0.0359696	0.144021	-4.12285	-0.223376	4.44925	-1.7567	0.0985758	0.349077	-4.5486
ENSG00000215421	ZNF407	-0.184276	4.93221	-2.40896	0.0248602	0.115849	-3.93747	-0.189073	4.93221	-2.47656	0.0214792	0.104505	-3.63679	-0.0615443	4.88829	-0.540897	0.596219	0.814818	-5.97553
ENSG00000130347	RTN4IP1	-0.383362	1.64299	-2.40878	0.0248698	0.115849	-3.46642	-0.0741365	1.64299	-0.46873	0.643897	0.809669	-5.67535	0.128642	1.57699	0.494322	0.627967	0.830542	-5.29153
ENSG00000110395	CBL	-0.173115	6.7828	-2.40446	0.0251017	0.116706	-4.11584	-0.182241	6.7828	-2.53214	0.0190254	0.0964121	-3.68309	-0.0923342	6.77132	-0.906937	0.378236	0.662145	-5.85928
ENSG00000196922	ZNF252P	-0.219094	4.2495	-2.40412	0.0251201	0.116706	-3.89369	-0.200018	4.2495	-2.19993	0.0386684	0.151042	-4.10796	-0.0089675	4.25073	-0.0576458	0.954763	0.982355	-5.99647
ENSG00000065989	PDE4A	-0.266675	7.17995	-2.40411	0.025121	0.116706	-4.12643	-0.179355	7.17995	-1.61722	0.120153	0.312582	-5.30238	-0.177125	7.04403	-1.88338	0.0784296	0.31127	-4.62698
ENSG00000126458	RRAS	-0.262997	4.42045	-2.40087	0.0252964	0.117297	-3.93744	0.0139962	4.42045	0.128288	0.899092	0.955497	-6.34849	0.121959	4.38432	0.967605	0.348005	0.638619	-5.62697
ENSG00000274642	None	-0.236115	4.38929	-2.39987	0.0253508	0.117459	-3.89161	-0.0600998	4.38929	-0.613291	0.546004	0.742414	-6.11415	-0.160211	4.16186	-1.04091	0.313784	0.609499	-5.3674
ENSG00000145725	PPIP5K2	-0.175399	5.88765	-2.39947	0.0253727	0.117515	-4.10707	-0.242714	5.88765	-3.32156	0.0031142	0.0315369	-1.98406	-0.271885	5.69728	-2.39847	0.0293555	0.194593	-3.68529
ENSG00000188811	NHLRC3	-0.188818	4.51508	-2.39881	0.0254083	0.117606	-3.99264	-0.292804	4.51508	-3.72295	0.00119033	0.0182079	-0.987042	-0.22776	4.23597	-1.70531	0.107965	0.365827	-4.612
ENSG00000166866	MYO1A	-0.810034	1.33792	-2.39671	0.0255234	0.117982	-3.34969	-0.52984	1.33792	-1.57171	0.130361	0.328037	-4.48675	-0.581854	1.48012	-2.49114	0.0244214	0.179245	-3.2519
ENSG00000129538	RNASE1	-0.444821	6.45922	-2.39611	0.0255562	0.117982	-4.13223	-0.26338	6.45922	-1.41877	0.170049	0.384271	-5.57088	-0.306131	6.51639	-2.31679	0.0344711	0.208403	-3.89973
ENSG00000186153	WWOX	-0.39603	1.71512	-2.396	0.0255621	0.117982	-3.49952	-0.382079	1.71512	-2.31753	0.0302188	0.128855	-3.53357	-0.33079	1.55757	-1.3632	0.192171	0.488738	-4.62759
ENSG00000188827	SLX4	-0.265464	4.24154	-2.3948	0.0256281	0.118113	-3.87805	-0.308526	4.24154	-2.7874	0.0107696	0.0673462	-2.93774	-0.439396	3.93171	-2.96791	0.00926167	0.115326	-2.50961
ENSG00000183723	CMTM4	-0.247476	3.66194	-2.39256	0.0257515	0.118592	-3.79382	-0.087522	3.66194	-0.850095	0.404475	0.631842	-5.81747	0.142322	3.64322	1.06433	0.303375	0.599347	-5.33988
ENSG00000009780	FAM76A	-0.234703	3.40791	-2.39057	0.0258616	0.118963	-3.84404	-0.123164	3.40791	-1.25777	0.221729	0.446812	-5.4589	-0.164883	3.27657	-1.08283	0.29534	0.591166	-5.24492
ENSG00000168010	ATG16L2	-0.246527	5.09408	-2.38751	0.0260318	0.119635	-4.00723	-0.144622	5.09408	-1.40392	0.174373	0.390208	-5.44516	-0.268018	4.41614	-2.05066	0.057492	0.268428	-4.12272
ENSG00000171714	ANO5	-0.45505	0.968506	-2.38356	0.0262533	0.120379	-3.38769	-0.502667	0.968506	-2.63618	0.0151212	0.0833726	-2.92067	0.076049	1.13439	0.226124	0.824041	0.929429	-5.23521
ENSG00000139291	TMEM19	-0.204091	4.19409	-2.37681	0.0266354	0.12151	-3.97865	-0.19208	4.19409	-2.2413	0.0354772	0.14285	-4.06285	-0.194462	4.16888	-1.49392	0.155147	0.438164	-4.92984
ENSG00000169249	ZRSR2	-0.197252	4.4774	-2.37615	0.0266734	0.1216	-4.00392	-0.106349	4.4774	-1.28421	0.212496	0.435609	-5.56932	-0.184667	4.25078	-1.47356	0.160492	0.446306	-4.93958
ENSG00000168273	SMIM4	-0.281387	1.64862	-2.37562	0.0267033	0.121683	-3.54499	-0.170763	1.64862	-1.44705	0.162054	0.373761	-4.8559	-0.156164	1.46851	-0.705088	0.49115	0.745659	-5.22136
ENSG00000250608	NUDT16-DT	-0.333549	1.95941	-2.37503	0.0267372	0.121792	-3.52013	-0.378168	1.95941	-2.69955	0.0131266	0.0763453	-2.83691	-0.0802226	1.79714	-0.352404	0.729251	0.886223	-5.50504
ENSG00000152700	SAR1B	-0.146188	4.9622	-2.37383	0.0268057	0.122012	-4.05168	-0.030359	4.9622	-0.494089	0.626165	0.798625	-6.30045	-0.166246	5.01231	-1.45655	0.165072	0.451089	-5.10999
ENSG00000125772	GPCPD1	-0.190143	6.17081	-2.37203	0.0269093	0.122346	-4.15398	-0.215814	6.17081	-2.69397	0.0132918	0.0769744	-3.33209	-0.258188	5.98672	-2.46574	0.025689	0.183574	-3.60388
ENSG00000106477	CEP41	-0.334677	1.68797	-2.37106	0.0269649	0.122507	-3.58401	-0.0744539	1.68797	-0.529871	0.601535	0.782967	-5.71634	-0.184804	1.48934	-0.739245	0.470736	0.732712	-5.15835
ENSG00000102580	DNAJC3	-0.202457	6.81769	-2.36752	0.02717	0.123347	-4.19751	-0.223749	6.81769	-2.61668	0.0157903	0.0858361	-3.52164	-0.331076	6.68994	-3.03701	0.00802912	0.108501	-2.57131
ENSG00000204397	CARD16	-0.248765	3.91418	-2.36659	0.0272237	0.123421	-3.94065	-0.00780278	3.91418	-0.0745579	0.941244	0.973385	-6.28322	0.198136	4.31183	1.36596	0.191323	0.487974	-5.2198
ENSG00000286288	None	-0.403027	1.68571	-2.36654	0.0272266	0.123421	-3.49941	-0.345782	1.68571	-2.03696	0.0539257	0.188453	-3.95178	-0.0573201	1.69967	-0.231611	0.819851	0.927286	-5.39127
ENSG00000038219	BOD1L1	-0.181765	7.77569	-2.36167	0.0275113	0.124292	-4.21177	-0.233953	7.77569	-3.03981	0.00603494	0.0474666	-2.63261	-0.312289	7.56847	-3.19802	0.00574837	0.0927658	-2.27573
ENSG00000214160	ALG3	-0.254915	3.63733	-2.36089	0.0275571	0.124453	-3.98083	-0.242289	3.63733	-2.24572	0.0351506	0.142195	-4.02698	-0.276695	3.32381	-1.45233	0.166226	0.45308	-4.77164
ENSG00000110719	TCIRG1	-0.277252	7.10828	-2.35693	0.0277912	0.12537	-4.21725	-0.338414	7.10828	-2.87676	0.0087878	0.0598537	-2.97989	-0.316012	6.41133	-2.27053	0.0377278	0.218072	-3.9583
ENSG00000198625	MDM4	-0.243361	5.85968	-2.35674	0.0278025	0.125375	-4.10506	-0.153623	5.85968	-1.49097	0.150239	0.358026	-5.36814	-0.199336	5.76456	-1.71734	0.1057	0.36199	-4.84426
ENSG00000129353	SLC44A2	-0.232931	3.05534	-2.35593	0.0278507	0.125499	-3.81308	-0.215841	3.05534	-2.18957	0.0395076	0.153481	-3.96475	-0.00607039	3.18266	-0.0416754	0.967286	0.986274	-5.82165
ENSG00000107738	VSIR	-0.379361	7.29926	-2.3541	0.0279592	0.125746	-4.22395	-0.219767	7.29926	-1.36412	0.186392	0.405648	-5.65308	-0.0293727	7.38657	-0.284556	0.779727	0.908759	-6.23567
ENSG00000185800	DMWD	-0.294899	3.04341	-2.35354	0.0279924	0.125811	-3.70605	-0.014232	3.04341	-0.114243	0.910087	0.959128	-5.96752	-0.0210585	2.7428	-0.11296	0.911503	0.968718	-5.6905
ENSG00000183891	TTC32	-0.378905	2.02416	-2.3527	0.0280427	0.125871	-3.56196	-0.108385	2.02416	-0.676688	0.505692	0.714129	-5.55423	-0.225607	2.05483	-1.13649	0.272907	0.569881	-4.97447
ENSG00000100038	TOP3B	-0.226303	4.10155	-2.35138	0.0281221	0.126124	-3.93617	-0.238424	4.10155	-2.48289	0.0211855	0.103681	-3.52386	-0.190401	3.79357	-1.46337	0.163224	0.449068	-4.91409
ENSG00000105771	SMG9	-0.253661	4.78378	-2.34589	0.0284525	0.127228	-4.08462	-0.385064	4.78378	-3.56293	0.00175024	0.0225875	-1.34314	-0.227717	4.42299	-1.71952	0.105294	0.361442	-4.65811
ENSG00000153250	RBMS1	-0.200711	5.91334	-2.34586	0.0284546	0.127228	-4.20502	-0.163835	5.91334	-1.91624	0.0684841	0.220077	-4.79605	-0.201077	5.8855	-1.75249	0.099317	0.349697	-4.77997
ENSG00000134028	ADAMDEC1	-0.541667	7.44194	-2.34349	0.0285986	0.127731	-4.24519	-0.307073	7.44194	-1.3283	0.197761	0.417889	-5.69903	-0.640303	7.38121	-4.31403	0.000564506	0.0364496	-0.0920453
ENSG00000169592	INO80E	-0.200101	3.65932	-2.34062	0.0287738	0.128311	-3.91273	0.0235205	3.65932	0.2765	0.784758	0.894252	-6.15895	0.0512932	3.28555	0.333715	0.743038	0.892718	-5.73607
ENSG00000081386	ZNF510	-0.257597	3.35838	-2.33646	0.029029	0.128961	-3.84482	-0.170378	3.35838	-1.55165	0.135084	0.335403	-4.9731	-0.0693097	3.27256	-0.409544	0.687709	0.863744	-5.69318
ENSG00000167637	ZNF283	-0.435974	1.67599	-2.33639	0.0290332	0.128961	-3.5618	-0.572047	1.67599	-3.06619	0.0056759	0.0458677	-2.1373	-0.641017	1.54112	-3.01285	0.0084405	0.110663	-2.47145
ENSG00000115825	PRKD3	-0.207859	6.13162	-2.33614	0.0290491	0.128984	-4.22164	-0.156766	6.13162	-1.76348	0.0917742	0.263788	-5.04251	-0.121071	6.24049	-1.23194	0.23622	0.535229	-5.50028
ENSG00000228649	SNHG26	-0.365855	0.771289	-2.33412	0.0291739	0.129491	-3.48021	-0.226797	0.771289	-1.45251	0.160545	0.371717	-4.66669	-0.106113	0.77721	-0.4417	0.664768	0.850759	-5.28989
ENSG00000146414	SHPRH	-0.185292	5.36299	-2.3335	0.0292125	0.129551	-4.13483	-0.132675	5.36299	-1.67426	0.108309	0.29241	-5.08827	-0.175563	5.25886	-1.56225	0.138285	0.41689	-4.98041
ENSG00000125247	TMTC4	-0.436381	1.25759	-2.33254	0.0292718	0.129631	-3.61017	-0.396384	1.25759	-2.12361	0.0452469	0.168191	-3.8565	0.285956	1.24198	1.01893	0.323781	0.617462	-4.89585
ENSG00000011638	LDAF1	-0.204366	3.10998	-2.33202	0.0293045	0.129692	-3.89868	-0.18627	3.10998	-2.13062	0.0446033	0.166461	-4.10579	0.0728768	3.25998	0.412408	0.685652	0.863483	-5.67502
ENSG00000055163	CYFIP2	-0.172894	6.32751	-2.33043	0.0294036	0.129988	-4.19656	0.081911	6.32751	1.10673	0.280424	0.513103	-5.8827	0.021471	6.89629	0.211306	0.835385	0.935877	-6.25115
ENSG00000161267	BDH1	-0.356762	1.80968	-2.33022	0.0294163	0.129997	-3.67979	-0.409503	1.80968	-2.67712	0.0138023	0.0790262	-2.92026	-0.446283	1.40644	-1.70404	0.108206	0.366073	-4.26536
ENSG00000130309	COLGALT1	-0.216286	7.44931	-2.32969	0.0294498	0.130098	-4.2737	-0.243343	7.44931	-2.62097	0.0156406	0.0850982	-3.51574	-0.0558509	7.34254	-0.591146	0.562891	0.795583	-6.0983
ENSG00000181031	RPH3AL	-0.485981	0.701829	-2.32837	0.029532	0.130366	-3.48081	-0.16874	0.701829	-0.81235	0.425337	0.650377	-5.25325	-0.323144	0.271306	-0.811392	0.429348	0.702695	-5.00402
ENSG00000125089	SH3TC1	-0.244382	5.75489	-2.32748	0.0295883	0.130426	-4.1866	-0.128716	5.75489	-1.22827	0.232388	0.459629	-5.72959	-0.088819	5.711	-0.832942	0.417448	0.69407	-5.8499
ENSG00000177058	SLC38A9	-0.219531	4.37756	-2.3254	0.0297188	0.130763	-4.03459	-0.290568	4.37756	-3.08349	0.00545177	0.044768	-2.33553	-0.336058	4.17518	-2.48436	0.0247536	0.181089	-3.38134
ENSG00000108788	MLX	-0.198865	5.21383	-2.32329	0.0298523	0.131255	-4.20132	-0.222033	5.21383	-2.59629	0.0165195	0.0883308	-3.48879	-0.189201	4.99954	-1.46724	0.16218	0.448025	-5.06737
ENSG00000210196	MT-TP	-0.620944	1.59364	-2.32307	0.0298665	0.13127	-3.59105	-0.490653	1.59364	-1.8409	0.079232	0.240849	-4.26302	-1.20061	1.0407	-3.91112	0.00129896	0.0480933	-1.39768
ENSG00000183935	HTR7P1	-0.332982	1.9944	-2.32248	0.0299038	0.131386	-3.63989	-0.406929	1.9944	-2.84555	0.00943683	0.0622154	-2.57226	-0.286111	1.73857	-1.21197	0.243562	0.543018	-4.81401
ENSG00000140678	ITGAX	-0.313799	8.40993	-2.32117	0.0299866	0.131655	-4.27292	-0.469347	8.40993	-3.47132	0.00217997	0.0256776	-1.65788	-0.272507	8.11175	-2.257	0.0387332	0.221088	-4.02416
ENSG00000112167	SAYSD1	-0.228617	2.72374	-2.32084	0.0300076	0.131699	-3.82714	-0.0947637	2.72374	-0.965821	0.344684	0.577596	-5.59778	-0.198288	2.47274	-1.01763	0.324377	0.617918	-5.14464
ENSG00000176438	SYNE3	-0.218425	5.00273	-2.31918	0.0301134	0.132021	-4.10299	-0.212272	5.00273	-2.25886	0.0341969	0.139593	-4.04406	0.00637511	5.03982	0.0577771	0.95466	0.982355	-6.12681
ENSG00000106443	PHF14	-0.180768	4.91256	-2.3184	0.0301633	0.132144	-4.16556	-0.277439	4.91256	-3.5621	0.00175375	0.0225886	-1.36596	-0.247541	4.76095	-1.93461	0.0713852	0.296	-4.36098
ENSG00000141458	NPC1	-0.127216	6.3431	-2.31696	0.0302552	0.132384	-4.28459	-0.305204	6.3431	-5.55903	1.4e-05	0.00166802	3.20385	-0.204238	6.17669	-2.27053	0.037728	0.218072	-3.96807
ENSG00000215912	TTC34	-0.492282	1.28929	-2.31669	0.0302725	0.132384	-3.53426	-0.393809	1.28929	-1.85811	0.0766545	0.236267	-4.16818	-0.0222147	1.01462	-0.0875139	0.931377	0.975938	-5.33695
ENSG00000187091	PLCD1	-0.453549	1.51524	-2.31449	0.030414	0.132955	-3.67342	-0.237426	1.51524	-1.2169	0.236602	0.464934	-5.14667	-0.230377	1.06071	-0.802906	0.434092	0.706106	-5.0468
ENSG00000127989	MTERF1	-0.239417	3.11709	-2.30985	0.0307146	0.133979	-3.87112	-0.260277	3.11709	-2.51833	0.0196093	0.0982406	-3.33482	-0.321303	3.04167	-1.62597	0.123984	0.393178	-4.54479
ENSG00000088832	FKBP1A	-0.193053	5.34196	-2.30909	0.0307641	0.134147	-4.24305	-0.235224	5.34196	-2.81557	0.010103	0.0649844	-3.05093	-0.0986322	5.23484	-0.913483	0.374891	0.659809	-5.71631
ENSG00000196663	TECPR2	-0.211307	5.19883	-2.30849	0.0308027	0.134219	-4.14073	-0.0863129	5.19883	-0.945768	0.35459	0.586668	-5.93968	-0.00287945	5.23861	-0.0295922	0.976768	0.991021	-6.1682
ENSG00000129128	SPCS3	-0.186742	6.36746	-2.30488	0.0310389	0.135054	-4.30868	-0.237132	6.36746	-2.92744	0.00782397	0.0559896	-2.86442	-0.300043	6.25445	-3.1175	0.00679532	0.100117	-2.40524
ENSG00000171940	ZNF217	-0.152818	7.13079	-2.30433	0.0310751	0.135163	-4.31617	-0.124853	7.13079	-1.88323	0.0730244	0.228618	-4.88198	-0.0829112	7.19707	-0.905623	0.378911	0.662328	-5.86657
ENSG00000163933	RFT1	-0.187909	3.92671	-2.30392	0.031102	0.135232	-4.02979	-0.120281	3.92671	-1.47915	0.153348	0.361477	-5.20202	-0.0699332	3.864	-0.474745	0.641546	0.839219	-5.77035
ENSG00000060982	BCAT1	-0.343604	8.1001	-2.30203	0.0312262	0.135538	-4.3252	-0.108279	8.1001	-0.72525	0.475981	0.68972	-6.30246	0.0689366	8.31516	0.633046	0.535874	0.778203	-6.07055
ENSG00000109066	TMEM104	-0.302348	3.70054	-2.30152	0.0312601	0.135628	-4.0266	-0.283641	3.70054	-2.16489	0.0415731	0.158962	-4.11181	-0.152699	3.5786	-0.936353	0.363362	0.650045	-5.36705
ENSG00000120370	GORAB	-0.206648	4.1209	-2.30008	0.0313552	0.135846	-4.04726	-0.153377	4.1209	-1.71263	0.100911	0.280307	-4.87792	-0.203326	4.05065	-1.66205	0.116462	0.381272	-4.70132
ENSG00000110852	CLEC2B	-0.261709	4.18506	-2.29973	0.0313785	0.135899	-4.12466	-0.183131	4.18506	-1.61302	0.121065	0.313809	-5.10353	-0.669081	3.80982	-3.98267	0.00111948	0.0445737	-0.695335
ENSG00000268858	None	-0.364047	2.87814	-2.29935	0.0314034	0.135958	-3.80894	-0.449413	2.87814	-2.84289	0.00949425	0.0624246	-2.64236	0.137865	2.6893	0.706199	0.490478	0.74529	-5.42744
ENSG00000196843	ARID5A	-0.199882	5.81255	-2.29835	0.0314703	0.136102	-4.28554	-0.120389	5.81255	-1.38567	0.179806	0.397011	-5.57909	-0.0382129	5.72089	-0.307271	0.762701	0.902087	-6.14724
ENSG00000164111	ANXA5	-0.122095	8.55689	-2.29816	0.0314827	0.136107	-4.32407	-0.0849357	8.55689	-1.59823	0.124328	0.319493	-5.3228	-0.0798964	8.48397	-0.935613	0.363731	0.650172	-5.83714
ENSG00000125812	GZF1	-0.151366	4.45662	-2.2972	0.0315466	0.136335	-4.10021	-0.154768	4.45662	-2.35418	0.0279546	0.123134	-3.82492	-0.140004	4.5087	-1.14775	0.268368	0.566778	-5.38291
ENSG00000180776	ZDHHC20	-0.180627	6.62391	-2.29692	0.031565	0.136366	-4.32406	-0.127485	6.62391	-1.62181	0.119159	0.31073	-5.28635	-0.173282	6.55356	-1.76054	0.0979039	0.348404	-4.80478
ENSG00000069667	RORA	-0.308198	2.89867	-2.29656	0.031589	0.136383	-3.73207	-0.232618	2.89867	-1.73962	0.0959694	0.271288	-4.50846	-0.42365	3.14102	-2.41442	0.0284437	0.192007	-3.41224
ENSG00000137161	CNPY3	-0.152739	6.12671	-2.29653	0.0315915	0.136383	-4.30168	-0.0890999	6.12671	-1.34076	0.193748	0.413362	-5.64967	-0.172783	6.09992	-1.81192	0.0892914	0.330979	-4.70829
ENSG00000051523	CYBA	-0.259939	7.56422	-2.29367	0.0317824	0.137062	-4.34259	-0.190222	7.56422	-1.67832	0.107505	0.290509	-5.21353	-0.0706253	7.39595	-0.556511	0.585757	0.809245	-6.11927
ENSG00000108846	ABCC3	-0.30042	6.38916	-2.29323	0.0318123	0.137142	-4.32049	-0.266408	6.38916	-2.03453	0.0541887	0.189154	-4.60799	-0.299164	5.89277	-2.25665	0.0387595	0.221088	-3.93129
ENSG00000144306	SCRN3	-0.260838	3.27836	-2.29272	0.0318462	0.137142	-3.96922	-0.208491	3.27836	-1.83899	0.0795221	0.241377	-4.58997	-0.168614	3.28624	-0.933829	0.364622	0.650599	-5.32812
ENSG00000177303	CASKIN2	-0.477914	1.42423	-2.29235	0.0318714	0.137202	-3.59864	-0.337133	1.42423	-1.62253	0.119006	0.310397	-4.51651	-0.18507	1.27151	-0.752238	0.463108	0.726884	-5.17069
ENSG00000111962	UST	-0.355573	1.96853	-2.29122	0.0319473	0.137431	-3.82639	-0.0211763	1.96853	-0.136899	0.892362	0.952355	-5.96928	-0.0245796	1.94571	-0.103456	0.918919	0.972012	-5.52207
ENSG00000257923	CUX1	-0.153145	7.70737	-2.29034	0.0320065	0.137637	-4.34981	-0.17449	7.70737	-2.60968	0.0160371	0.0866729	-3.53961	-0.149334	7.73984	-1.66995	0.114868	0.378139	-4.96367
ENSG00000130304	SLC27A1	-0.256692	4.17338	-2.28447	0.0324049	0.139153	-4.12928	-0.208119	4.17338	-1.85609	0.076953	0.236886	-4.70513	-0.0442577	3.88644	-0.307326	0.76266	0.902087	-5.8139
ENSG00000134291	TMEM106C	-0.303881	1.70976	-2.28137	0.0326171	0.139902	-3.73996	-0.388726	1.70976	-2.92378	0.00788998	0.0562409	-2.43108	-0.0532468	1.79161	-0.261989	0.796758	0.917662	-5.45159
ENSG00000262246	CORO7	-0.307987	3.14636	-2.28121	0.0326279	0.139902	-3.89723	-0.25333	3.14636	-1.88337	0.0730053	0.228617	-4.42755	0.0228249	2.88944	0.128347	0.899514	0.963538	-5.69606
ENSG00000271254	None	-0.220174	4.65251	-2.28108	0.0326369	0.139902	-4.1696	-0.117532	4.65251	-1.22105	0.235057	0.462947	-5.62817	-0.182666	4.3997	-1.30561	0.210613	0.508234	-5.12959
ENSG00000183828	NUDT14	-0.365219	1.84674	-2.27996	0.0327143	0.140184	-3.72282	-0.273845	1.84674	-1.71566	0.100346	0.279305	-4.50212	0.0744917	1.82873	0.317076	0.75539	0.898038	-5.53606
ENSG00000119725	ZNF410	-0.446761	1.88498	-2.27925	0.0327627	0.140258	-3.59264	-0.264754	1.88498	-1.35621	0.188858	0.40849	-4.80421	-0.704286	1.87769	-3.20587	0.00565528	0.0918151	-2.11894
ENSG00000134444	RELCH	-0.159256	5.34879	-2.2792	0.0327662	0.140258	-4.25804	-0.125623	5.34879	-1.80087	0.0855182	0.252807	-4.91174	-0.304849	5.14214	-2.91864	0.0102518	0.120055	-2.71444
ENSG00000174306	ZHX3	-0.313704	3.23285	-2.27623	0.032972	0.14104	-4.01904	-0.318175	3.23285	-2.31293	0.0305146	0.12966	-3.79258	-0.358569	2.93519	-1.70218	0.10856	0.366514	-4.41375
ENSG00000255833	TIFAB	-0.295996	5.442	-2.274	0.0331267	0.141552	-4.28624	-0.332968	5.442	-2.56079	0.017865	0.0922808	-3.55222	-0.231567	5.15383	-1.56681	0.137216	0.414723	-4.94665
ENSG00000180611	MB21D2	-0.159379	5.75996	-2.27265	0.033221	0.141855	-4.28399	-0.0237646	5.75996	-0.339595	0.737398	0.867667	-6.40815	0.0181578	5.98485	0.207195	0.838538	0.936904	-6.22003
ENSG00000163624	CDS1	-0.436411	1.60092	-2.272	0.0332662	0.14192	-3.6887	-0.665213	1.60092	-3.46401	0.00221837	0.0260288	-1.35673	-0.468797	1.6217	-1.74043	0.101468	0.353571	-4.23635
ENSG00000270025	BMS1P7	-0.316456	2.11508	-2.27191	0.0332724	0.14192	-3.66702	-0.0807808	2.11508	-0.582378	0.566263	0.756429	-5.54975	-0.374546	1.57384	-1.48921	0.156369	0.440182	-4.54822
ENSG00000112667	DNPH1	-0.348374	2.68339	-2.27023	0.0333906	0.142329	-3.98368	-0.422698	2.68339	-2.75744	0.0115241	0.0702556	-2.89588	-0.150079	2.48736	-0.791432	0.44056	0.710831	-5.34262
ENSG00000166900	STX3	-0.158125	4.86642	-2.26979	0.0334213	0.14241	-4.24444	-0.136188	4.86642	-1.9582	0.0630719	0.208534	-4.62232	-0.0205528	4.77527	-0.179613	0.859768	0.945745	-6.04968
ENSG00000197863	ZNF790	-0.387263	1.6867	-2.2683	0.0335262	0.142707	-3.70719	-0.292669	1.6867	-1.71945	0.0996424	0.278302	-4.4581	-0.647081	1.66458	-2.66352	0.0172665	0.151801	-2.99028
ENSG00000132825	PPP1R3D	-0.244921	3.02579	-2.26608	0.0336824	0.143271	-3.91063	-0.0761076	3.02579	-0.707781	0.48655	0.6989	-5.78421	-0.0432401	3.23323	-0.290523	0.775243	0.906313	-5.75747
ENSG00000104219	ZDHHC2	-0.286462	4.4853	-2.26575	0.0337061	0.143322	-4.16242	0.0344797	4.4853	0.274174	0.786522	0.895123	-6.28397	0.20353	4.83538	1.95096	0.0692596	0.292463	-4.44477
ENSG00000189420	ZFP92	-0.302381	1.69666	-2.26513	0.0337498	0.14334	-3.80412	-0.414294	1.69666	-3.10542	0.00517984	0.0431144	-2.0832	-0.675937	1.31956	-2.66553	0.0171963	0.151547	-2.99955
ENSG00000151657	KIN	-0.205769	4.17105	-2.26502	0.0337577	0.14334	-4.09911	-0.144571	4.17105	-1.59652	0.124709	0.319927	-5.03524	-0.18236	4.07986	-1.36396	0.191936	0.4885	-5.10005
ENSG00000197712	FAM114A1	-0.242824	3.13731	-2.26089	0.0340516	0.144235	-3.97176	-0.114492	3.13731	-1.0706	0.296012	0.530045	-5.53637	-0.0470172	3.04488	-0.258391	0.799483	0.918771	-5.65749
ENSG00000173517	PEAK1	-0.132193	7.05107	-2.26049	0.0340804	0.144257	-4.39542	-0.100922	7.05107	-1.72645	0.0983551	0.275849	-5.12992	-0.0548884	7.02949	-0.576891	0.572244	0.80054	-6.10672
ENSG00000135404	CD63	-0.157917	7.94443	-2.26048	0.0340805	0.144257	-4.40168	-0.142587	7.94443	-2.04061	0.0535318	0.18767	-4.61553	-0.0365717	7.86022	-0.380934	0.70839	0.87577	-6.20357
ENSG00000114331	ACAP2	-0.172533	7.23185	-2.26013	0.0341061	0.144266	-4.40512	-0.177181	7.23185	-2.32124	0.0299826	0.128162	-4.10535	-0.168018	7.21276	-1.62135	0.124976	0.394478	-5.03106
ENSG00000159388	BTG2	-0.160533	6.54373	-2.25952	0.0341493	0.144397	-4.39514	-0.2487	6.54373	-3.50117	0.00202965	0.0245255	-1.59434	-0.254763	6.50758	-2.85427	0.0117018	0.127797	-2.92318
ENSG00000101336	HCK	-0.24646	8.48182	-2.25922	0.0341711	0.144439	-4.39861	-0.163015	8.48182	-1.49378	0.149509	0.356873	-5.47244	-0.0519101	8.24513	-0.536489	0.599188	0.815845	-6.12909
ENSG00000138468	SENP7	-0.28303	3.9703	-2.25703	0.034328	0.144738	-4.0308	-0.150133	3.9703	-1.2028	0.241904	0.471539	-5.45344	-0.397287	4.05737	-2.94798	0.00965027	0.117068	-2.56987
ENSG00000241058	NSUN6	-0.365168	2.54423	-2.25694	0.0343344	0.144738	-3.81964	-0.257107	2.54423	-1.59595	0.124836	0.319927	-4.72932	-0.282419	2.47588	-1.13683	0.272771	0.569881	-5.03044
ENSG00000162704	ARPC5	-0.150163	7.82025	-2.25683	0.0343425	0.144738	-4.41012	-0.147043	7.82025	-2.20956	0.0379034	0.148964	-4.31317	-0.1389	7.70478	-1.64548	0.119866	0.387491	-4.99894
ENSG00000139679	LPAR6	-0.224598	4.79983	-2.25674	0.034349	0.144738	-4.21877	-0.238064	4.79983	-2.39605	0.0255592	0.117395	-3.7839	-0.383308	4.4086	-2.56164	0.0212065	0.167615	-3.24837
ENSG00000110660	SLC35F2	-0.421098	1.90518	-2.25199	0.0346924	0.145816	-3.7344	-0.734252	1.90518	-3.92692	0.000726133	0.0132604	-0.41917	-0.787548	1.71921	-2.74886	0.0145175	0.140597	-2.96769
ENSG00000184178	SCFD2	-0.376311	1.4559	-2.25187	0.034701	0.145816	-3.8013	-0.342189	1.4559	-2.05178	0.0523431	0.185376	-4.01452	-0.571988	1.14566	-1.69403	0.110127	0.370157	-4.27182
ENSG00000112078	KCTD20	-0.128907	7.11039	-2.25161	0.0347201	0.145846	-4.41928	-0.0652186	7.11039	-1.1394	0.266852	0.4991	-5.92155	-0.0163091	7.21367	-0.180931	0.858752	0.94531	-6.26005
ENSG00000228305	PRELID1P6	-0.352136	1.02565	-2.25055	0.0347975	0.14611	-3.66192	-0.368553	1.02565	-2.3601	0.0276035	0.12227	-3.39842	0.0443898	1.11162	0.183727	0.856594	0.944397	-5.38887
ENSG00000168936	TMEM129	-0.281304	3.095	-2.24906	0.0349061	0.146346	-3.9651	-0.111766	3.095	-0.897877	0.379021	0.610213	-5.66537	0.253432	2.96992	1.13897	0.271905	0.569214	-5.11778
ENSG00000196526	AFAP1	-0.731936	2.34798	-2.24818	0.0349703	0.146492	-3.61429	-0.630461	2.34798	-1.94234	0.0650718	0.212357	-4.01301	-0.510027	3.02663	-1.75383	0.0990802	0.349167	-4.26085
ENSG00000233013	FAM157B	-0.332309	2.75306	-2.24739	0.0350286	0.146685	-3.8425	-0.312857	2.75306	-2.12182	0.0454133	0.168654	-3.92842	-0.388614	2.20623	-1.84524	0.0840706	0.322015	-4.16427
ENSG00000143653	SCCPDH	-0.208455	3.79127	-2.24714	0.0350467	0.14671	-4.17836	-0.184882	3.79127	-1.99652	0.0584626	0.198371	-4.45191	-0.0891147	3.62945	-0.580796	0.569674	0.799162	-5.72525
ENSG00000154079	SDHAF4	-0.258725	1.96459	-2.24555	0.0351634	0.147047	-3.84162	-0.151619	1.96459	-1.32075	0.200228	0.420345	-5.08154	-0.182293	1.76582	-0.858824	0.403442	0.682844	-5.1692
ENSG00000115091	ACTR3	-0.18054	8.89306	-2.24451	0.0352398	0.147172	-4.41394	-0.205691	8.89306	-2.55639	0.0180387	0.0929017	-3.62608	-0.192366	8.86897	-2.02326	0.0605304	0.275208	-4.40503
ENSG00000124466	LYPD3	-0.242184	2.59144	-2.24442	0.0352469	0.147172	-3.95886	-0.465926	2.59144	-4.32014	0.000278706	0.00760509	0.486734	0.128041	2.3656	0.592495	0.56201	0.795253	-5.3167
ENSG00000112763	BTN2A1	-0.152148	5.56307	-2.24342	0.0353205	0.147399	-4.33533	-0.114961	5.56307	-1.6979	0.103699	0.284527	-5.08251	-0.19317	5.3621	-1.71256	0.106595	0.363287	-4.78307
ENSG00000134717	BTF3L4	-0.179569	5.20639	-2.24198	0.0354265	0.147732	-4.33977	-0.0995989	5.20639	-1.24552	0.226107	0.452213	-5.70003	-0.00951504	5.2622	-0.0866231	0.932073	0.975952	-6.16704
ENSG00000171295	ZNF440	-0.228383	2.94413	-2.24185	0.0354367	0.147732	-3.91536	-0.208899	2.94413	-2.05695	0.0518009	0.18437	-4.09338	-0.395724	2.76439	-1.92153	0.0731272	0.299513	-4.1092
ENSG00000180964	TCEAL8	-0.156824	4.56695	-2.23978	0.0355901	0.148128	-4.3043	-0.153499	4.56695	-2.19486	0.0390769	0.152197	-4.2096	-0.0623311	4.53474	-0.503266	0.621809	0.827081	-5.85197
ENSG00000143321	HDGF	-0.132598	7.49954	-2.23973	0.0355937	0.148128	-4.44525	-0.0868614	7.49954	-1.46714	0.15656	0.365486	-5.51962	-0.0138511	7.45998	-0.163974	0.871858	0.950679	-6.26378
ENSG00000185825	BCAP31	-0.143772	7.14609	-2.23958	0.0356048	0.148128	-4.44384	-0.186232	7.14609	-2.90088	0.00831579	0.0581387	-2.93126	-0.157009	7.08752	-1.62938	0.123256	0.39226	-5.01626
ENSG00000142867	BCL10	-0.21459	4.77971	-2.23879	0.0356637	0.148322	-4.29864	-0.218233	4.77971	-2.28045	0.0326806	0.135359	-4.04512	-0.396917	4.84878	-2.78758	0.0134141	0.1344	-2.94808
ENSG00000171298	GAA	-0.271175	7.07278	-2.23708	0.035791	0.148597	-4.44629	-0.217865	7.07278	-1.79764	0.086044	0.253991	-5.02428	-0.109009	6.88651	-0.973112	0.345346	0.63694	-5.8002
ENSG00000064601	CTSA	-0.153706	7.36567	-2.23663	0.0358249	0.148687	-4.45014	-0.225987	7.36567	-3.28831	0.00336947	0.0330791	-2.08432	-0.151549	7.26369	-1.51493	0.149789	0.431048	-5.17374
ENSG00000127980	PEX1	-0.169648	4.28766	-2.23377	0.0360396	0.149221	-4.21904	-0.154965	4.28766	-2.04512	0.0530487	0.186515	-4.38444	-0.311827	4.13884	-2.46129	0.0259178	0.184015	-3.40982
ENSG00000224126	UBE2SP2	-0.469712	0.743944	-2.23358	0.0360536	0.149228	-3.67229	-0.262544	0.743944	-1.25482	0.222776	0.448084	-4.91798	-0.0475544	0.910628	-0.183621	0.856676	0.944397	-5.35881
ENSG00000249978	TRGV7	-0.402251	1.57561	-2.23339	0.0360682	0.149238	-3.78435	-0.299112	1.57561	-1.66717	0.109725	0.294345	-4.54845	-0.421789	1.40895	-1.43399	0.171316	0.459355	-4.56097
ENSG00000133657	ATP13A3	-0.211472	8.86203	-2.23215	0.0361618	0.149574	-4.44101	-0.194611	8.86203	-2.05346	0.052166	0.184911	-4.57932	-0.217114	8.67381	-2.05331	0.0572055	0.267807	-4.36454
ENSG00000177406	NINJ2-AS1	-0.261055	2.22633	-2.23196	0.0361756	0.14958	-3.93772	-0.0641378	2.22633	-0.55061	0.587477	0.771774	-5.83632	0.127614	1.63682	0.626605	0.53998	0.780133	-5.30521
ENSG00000103066	PLA2G15	-0.299774	3.13255	-2.22875	0.0364189	0.15033	-4.12624	-0.225813	3.13255	-1.68177	0.106827	0.289513	-4.86872	-0.0692654	2.92735	-0.323185	0.750847	0.896071	-5.64032
ENSG00000185963	BICD2	-0.130968	6.73431	-2.22716	0.0365395	0.150674	-4.45784	-0.13343	6.73431	-2.26969	0.0334284	0.137457	-4.19414	-0.094406	6.58091	-1.0332	0.317262	0.611915	-5.72535
ENSG00000085662	AKR1B1	-0.190414	6.18151	-2.22545	0.0366703	0.151111	-4.4561	-0.140465	6.18151	-1.64213	0.114854	0.303235	-5.25326	-0.208992	5.80702	-1.76564	0.0970176	0.346422	-4.76959
ENSG00000137331	IER3	-0.181998	8.92676	-2.22478	0.0367212	0.151167	-4.458	-0.112273	8.92676	-1.37193	0.183983	0.402112	-5.63039	0.00984965	9.03882	0.10029	0.921391	0.972401	-6.25069
ENSG00000122884	P4HA1	-0.193564	6.61215	-2.22433	0.0367562	0.15126	-4.4618	-0.182987	6.61215	-2.10348	0.0471427	0.173223	-4.49728	-0.244717	6.48531	-2.41825	0.0282288	0.191221	-3.71829
ENSG00000129071	MBD4	-0.150387	5.86095	-2.2221	0.0369275	0.15181	-4.43191	-0.02995	5.86095	-0.442999	0.662113	0.822831	-6.42312	0.00925694	5.78792	0.102779	0.919448	0.972012	-6.21721
ENSG00000113504	SLC12A7	-0.314768	4.23326	-2.22164	0.0369629	0.151904	-4.21225	-0.330127	4.23326	-2.33527	0.0291028	0.126292	-3.83426	-0.250266	4.16576	-1.45198	0.166324	0.453081	-4.9845
ENSG00000166886	NAB2	-0.210581	4.60765	-2.22116	0.0369999	0.151954	-4.3187	-0.0647984	4.60765	-0.685046	0.500505	0.710393	-6.16384	-0.115047	4.58429	-0.952825	0.35521	0.643256	-5.55256
ENSG00000101745	ANKRD12	-0.17412	8.24001	-2.21849	0.0372055	0.152489	-4.48169	-0.21255	8.24001	-2.70775	0.0128875	0.0753154	-3.33547	-0.203241	8.12344	-1.94616	0.069878	0.293227	-4.54162
ENSG00000163214	DHX57	-0.191425	4.21299	-2.21675	0.0373409	0.152759	-4.23264	-0.137593	4.21299	-1.59798	0.124383	0.319549	-5.07804	-0.110344	4.10713	-0.741626	0.469333	0.731559	-5.70447
ENSG00000087095	NLK	-0.196303	4.34124	-2.21659	0.0373532	0.152759	-4.25135	-0.233465	4.34124	-2.64081	0.0149662	0.0828772	-3.26681	-0.0729741	4.33505	-0.629013	0.538443	0.779139	-5.81705
ENSG00000162493	PDPN	-0.724685	7.14323	-2.21607	0.0373937	0.152847	-4.45234	-0.323881	7.14323	-0.992601	0.33175	0.564571	-6.04086	-0.171874	7.57123	-1.1817	0.255027	0.555142	-5.58706
ENSG00000136451	VEZF1	-0.150585	5.40386	-2.21502	0.0374756	0.152925	-4.38252	-0.0470016	5.40386	-0.692743	0.495755	0.706791	-6.21457	0.0278489	5.53867	0.277445	0.785081	0.911953	-6.16482
ENSG00000204977	TRIM13	-0.161979	5.40883	-2.2137	0.0375787	0.153104	-4.38727	-0.196195	5.40883	-2.6847	0.0135704	0.0780706	-3.29128	-0.0636534	5.43838	-0.657355	0.520534	0.767063	-5.94286
ENSG00000106665	CLIP2	-0.261034	5.61639	-2.21365	0.0375821	0.153104	-4.45588	-0.300923	5.61639	-2.55283	0.0181807	0.0935535	-3.61934	-0.259859	5.20421	-1.93015	0.0719756	0.296849	-4.36545
ENSG00000161395	PGAP3	-0.45251	1.57496	-2.2135	0.0375939	0.153104	-3.81878	-0.0747078	1.57496	-0.367687	0.716638	0.854645	-5.71963	0.193901	1.56159	0.876799	0.393898	0.675349	-5.09781
ENSG00000160588	MPZL3	-0.241184	3.06609	-2.21348	0.0375953	0.153104	-4.04615	-0.0773166	3.06609	-0.71311	0.483312	0.696079	-5.82748	-0.0639483	3.14769	-0.484086	0.635051	0.8355	-5.77439
ENSG00000250412	KLHL2P1	-0.346562	2.07442	-2.2119	0.0377193	0.153558	-3.88932	-0.281248	2.07442	-1.80115	0.085472	0.252807	-4.42338	-0.230652	2.06831	-1.08055	0.29632	0.592446	-5.05293
ENSG00000003400	CASP10	-0.186526	4.13537	-2.21082	0.0378037	0.15385	-4.28426	-0.216154	4.13537	-2.56602	0.0176604	0.0917707	-3.43511	-0.231641	3.88657	-1.59435	0.130914	0.404015	-4.70363
ENSG00000110200	ANAPC15	-0.283876	3.13273	-2.20905	0.037943	0.154202	-4.14549	-0.313955	3.13273	-2.44704	0.0228992	0.108969	-3.54364	-0.193288	2.91283	-1.04235	0.313135	0.608922	-5.17975
ENSG00000184497	TMEM255B	-0.366087	2.56684	-2.20807	0.0380209	0.154372	-3.91204	-0.303404	2.56684	-1.83835	0.0796192	0.241532	-4.38359	-0.262054	2.30653	-1.13612	0.273057	0.569881	-5.03176
ENSG00000167077	MEI1	-0.41886	2.84434	-2.20602	0.0381827	0.154925	-3.93344	-0.256728	2.84434	-1.35863	0.188101	0.407474	-5.06145	-0.130328	2.85365	-0.676491	0.508636	0.759137	-5.48345
ENSG00000160392	C19orf47	-0.256704	3.09468	-2.20573	0.0382058	0.154967	-4.04043	-0.0485827	3.09468	-0.419727	0.678776	0.832256	-5.96656	0.143394	3.22105	1.02902	0.319163	0.613308	-5.31881
ENSG00000126264	HCST	-0.317587	2.85198	-2.20555	0.0382201	0.154972	-4.05968	-0.368925	2.85198	-2.56485	0.017706	0.0919494	-3.24254	0.0647342	2.7822	0.349837	0.731139	0.887363	-5.59068
ENSG00000109762	SNX25	-0.336349	2.49109	-2.20493	0.0382692	0.155007	-3.91979	-0.400883	2.49109	-2.63388	0.0151986	0.0835925	-3.01173	-0.137751	2.61459	-0.576717	0.572359	0.80054	-5.46223
ENSG00000071794	HLTF	-0.253505	3.07597	-2.2048	0.0382795	0.155007	-4.16491	-0.198984	3.07597	-1.73369	0.0970365	0.27335	-4.78549	-0.203343	2.72779	-0.933843	0.364615	0.650599	-5.20095
ENSG00000145246	ATP10D	-0.145995	4.90109	-2.20328	0.0384007	0.155446	-4.38228	-0.174131	4.90109	-2.63147	0.0152802	0.0838692	-3.37807	-0.34232	4.6806	-2.87703	0.0111677	0.124893	-2.75921
ENSG00000030582	GRN	-0.230703	9.31065	-2.20249	0.0384636	0.155649	-4.48793	-0.250045	9.31065	-2.38637	0.0260958	0.118781	-3.95661	-0.143834	9.26011	-1.31908	0.206178	0.504599	-5.4113
ENSG00000032742	IFT88	-0.354835	3.17502	-2.20206	0.0384977	0.155683	-3.97703	-0.132445	3.17502	-0.827007	0.417158	0.643297	-5.63866	-0.183436	3.05266	-1.01117	0.327363	0.621217	-5.19711
ENSG00000135956	TMEM127	-0.128331	6.98465	-2.20078	0.0386006	0.156047	-4.51174	-0.0836511	6.98465	-1.43494	0.16544	0.378326	-5.55725	0.0784235	7.04723	0.92988	0.3666	0.652116	-5.84481
ENSG00000123213	NLN	-0.163441	4.45515	-2.20057	0.0386174	0.156063	-4.36656	-0.245309	4.45515	-3.30639	0.00322828	0.032161	-1.92416	-0.0983411	4.15237	-0.71415	0.485683	0.742652	-5.6315
ENSG00000253320	MAILR	-0.479672	3.56794	-2.20019	0.0386478	0.156134	-3.99715	-0.279564	3.56794	-1.29093	0.210196	0.432795	-5.20304	-0.146517	3.83026	-1.11281	0.282645	0.57912	-5.32965
ENSG00000169188	APEX2	-0.229839	4.07123	-2.19868	0.0387684	0.15653	-4.30136	-0.161447	4.07123	-1.54778	0.136013	0.33702	-5.18514	-0.129752	3.88934	-0.854194	0.405924	0.684944	-5.55307
ENSG00000196923	PDLIM7	-0.260945	5.80426	-2.19864	0.0387716	0.15653	-4.47762	-0.225052	5.80426	-1.89742	0.0710413	0.224844	-4.82193	-0.0426356	5.46034	-0.403469	0.69208	0.866277	-6.0789
ENSG00000197747	S100A10	-0.169422	7.49872	-2.19848	0.0387852	0.156533	-4.51915	-0.219245	7.49872	-2.84464	0.00945647	0.0622773	-3.04946	-0.166903	7.34699	-1.76642	0.0968829	0.346246	-4.81998
ENSG00000223773	CD99P1	-0.359406	1.6843	-2.19752	0.0388625	0.156793	-3.76951	-0.335573	1.6843	-2.05642	0.051856	0.184458	-3.90003	-0.478176	1.05275	-1.70403	0.108207	0.366073	-4.25454
ENSG00000154957	ZNF18	-0.283969	2.56207	-2.19712	0.0388941	0.156868	-3.94582	-0.109339	2.56207	-0.850393	0.404312	0.631832	-5.57091	-0.331404	2.3506	-1.51254	0.150389	0.431651	-4.58858
ENSG00000004399	PLXND1	-0.311425	8.96934	-2.19654	0.0389412	0.156892	-4.50273	-0.36672	8.96934	-2.58583	0.0169056	0.089534	-3.56634	-0.153744	8.82724	-1.31737	0.206736	0.505281	-5.42628
ENSG00000167460	TPM4	-0.143341	9.12428	-2.19643	0.0389497	0.156892	-4.49525	-0.113906	9.12428	-1.74467	0.0950683	0.269556	-5.08092	-0.0347591	9.00891	-0.392881	0.699724	0.870908	-6.17955
ENSG00000166557	TMED3	-0.174139	4.88434	-2.19604	0.0389818	0.156961	-4.42574	-0.261385	4.88434	-3.29819	0.00329157	0.0325511	-1.98148	-0.242215	4.61443	-2.0002	0.0631993	0.280671	-4.2614
ENSG00000187688	TRPV2	-0.222483	5.07608	-2.19511	0.0390566	0.15721	-4.44876	-0.39842	5.07608	-3.93169	0.00071777	0.013227	-0.554527	-0.21504	4.84541	-1.84898	0.0835031	0.321416	-4.52887
ENSG00000064012	CASP8	-0.162987	4.91784	-2.19438	0.0391157	0.157336	-4.39241	-0.0784231	4.91784	-1.05797	0.301604	0.53548	-5.87039	-0.223686	4.84984	-2.09591	0.0527767	0.257398	-4.14702
ENSG00000137168	PPIL1	-0.245754	2.16173	-2.19425	0.0391266	0.157336	-4.01672	-0.193568	2.16173	-1.73191	0.097359	0.273941	-4.62113	0.0851377	2.09688	0.410528	0.687002	0.863483	-5.46092
ENSG00000166595	CIAO2B	-0.159449	4.69076	-2.19316	0.0392147	0.157533	-4.32472	-0.0814271	4.69076	-1.1231	0.273562	0.506269	-5.72891	-0.0923659	4.76435	-0.881909	0.391213	0.673137	-5.73892
ENSG00000026508	CD44	-0.219519	11.238	-2.19263	0.0392582	0.157656	-4.44176	-0.177032	11.238	-1.76739	0.0911028	0.262667	-4.98494	-0.0831291	11.2609	-0.812749	0.428592	0.702405	-5.84306
ENSG00000109670	FBXW7	-0.146728	5.84344	-2.19215	0.0392973	0.157709	-4.46129	0.00400567	5.84344	0.059949	0.95274	0.978111	-6.49389	-0.0590556	5.91145	-0.638741	0.532258	0.776124	-6.02669
ENSG00000281344	HELLPAR	-0.453632	0.897424	-2.18985	0.0394844	0.158198	-3.69294	-0.205548	0.897424	-0.996294	0.329994	0.563318	-5.07767	-0.160055	0.788117	-0.504199	0.621168	0.827022	-5.22498
ENSG00000172590	MRPL52	-0.163259	4.28422	-2.1885	0.0395952	0.158569	-4.28019	-0.20545	4.28422	-2.75981	0.0114628	0.0700906	-3.00692	0.0345417	4.15254	0.277808	0.784808	0.911953	-5.96103
ENSG00000111897	SERINC1	-0.214039	7.60158	-2.18641	0.0397666	0.159067	-4.54475	-0.15333	7.60158	-1.56624	0.131636	0.330492	-5.38068	-0.254647	7.6853	-2.3831	0.0302601	0.197145	-3.80433
ENSG00000079691	CARMIL1	-0.397301	2.53245	-2.18436	0.0399356	0.159598	-4.06325	-0.753897	2.53245	-4.13985	0.000432514	0.00959913	0.0910076	-0.710992	1.9562	-2.95375	0.00953617	0.117019	-2.57008
ENSG00000118200	CAMSAP2	-0.190444	6.25396	-2.18432	0.0399388	0.159598	-4.51229	-0.196171	6.25396	-2.25148	0.0347298	0.140962	-4.20463	-0.208722	6.26198	-1.87573	0.0795342	0.313076	-4.63249
ENSG00000159882	ZNF230	-0.230725	3.7617	-2.18357	0.0400011	0.159741	-4.17139	-0.00252721	3.7617	-0.0240531	0.981028	0.991149	-6.16057	-0.014183	3.98348	-0.114946	0.909954	0.968718	-5.92135
ENSG00000125821	DTD1	-0.189508	2.73751	-2.18336	0.0400185	0.159758	-4.07926	-0.205778	2.73751	-2.37634	0.0266624	0.120337	-3.58226	-0.10747	2.71856	-0.634099	0.535205	0.77799	-5.53345
ENSG00000072071	ADGRL1	-0.441501	1.63076	-2.17823	0.0404447	0.161036	-3.77647	-0.603871	1.63076	-2.98147	0.00690812	0.0516577	-2.3028	-0.599709	1.67799	-2.47046	0.0254491	0.18297	-3.27712
ENSG00000102780	DGKH	-0.225202	6.14597	-2.17669	0.0405732	0.161383	-4.50169	-0.369732	6.14597	-3.57544	0.0016984	0.0222684	-1.38813	-0.326658	6.07457	-2.64251	0.0180168	0.155065	-3.28822
ENSG00000105404	RABAC1	-0.271494	2.50238	-2.17536	0.0406851	0.161607	-3.9864	0.0031243	2.50238	0.0251876	0.980134	0.990822	-5.9193	0.0634955	2.41922	0.3027	0.766118	0.903594	-5.59373
ENSG00000006118	TMEM132A	-0.298451	4.92018	-2.1724	0.040934	0.16224	-4.41483	-0.167149	4.92018	-1.21972	0.23555	0.463468	-5.67534	-0.194878	4.86716	-1.5511	0.140926	0.420699	-4.86939
ENSG00000106366	SERPINE1	-0.334475	5.34492	-2.17189	0.0409775	0.162319	-4.52144	-0.442995	5.34492	-2.877	0.00878295	0.0598537	-2.93995	-0.185573	5.4483	-1.26431	0.224682	0.522808	-5.36679
ENSG00000144589	STK11IP	-0.240098	3.30902	-2.17153	0.0410075	0.162319	-4.14957	-0.220354	3.30902	-1.99895	0.0581808	0.198024	-4.28974	-0.15445	3.00952	-0.865963	0.399633	0.679712	-5.34653
ENSG00000136867	SLC31A2	-0.107253	5.88242	-2.17056	0.0410902	0.16254	-4.53622	-0.106665	5.88242	-2.15989	0.0420034	0.159802	-4.37169	-0.0891962	5.77898	-0.945083	0.359025	0.646742	-5.77131
ENSG00000198799	LRIG2	-0.191524	4.13052	-2.17026	0.0411156	0.162588	-4.24112	-0.141994	4.13052	-1.61439	0.120766	0.313372	-4.97718	-0.131069	4.04196	-0.951396	0.355912	0.643884	-5.45855
ENSG00000168685	IL7R	-0.336309	11.2797	-2.16616	0.0414641	0.163437	-4.50216	-0.24714	11.2797	-1.59098	0.125954	0.320815	-5.26388	-0.450877	11.2112	-3.86747	0.00142245	0.0492144	-0.939273
ENSG00000131558	EXOC4	-0.127821	6.56219	-2.16552	0.041519	0.163597	-4.56486	-0.149464	6.56219	-2.53317	0.0189825	0.0962522	-3.67713	-0.0255604	6.53866	-0.276393	0.785874	0.91236	-6.22075
ENSG00000055332	EIF2AK2	-0.268506	5.46587	-2.16504	0.04156	0.163653	-4.52071	-0.314045	5.46587	-2.53388	0.0189528	0.0961815	-3.63463	-0.548225	5.36579	-3.36932	0.00402267	0.0779128	-1.8399
ENSG00000213654	GPSM3	-0.25704	6.42501	-2.16177	0.0418412	0.164387	-4.565	-0.114874	6.42501	-0.966908	0.344152	0.577423	-6.07715	0.210221	6.48011	1.94816	0.0696198	0.292925	-4.53118
ENSG00000113648	MACROH2A1	-0.125892	8.01305	-2.15956	0.0420313	0.164973	-4.59181	-0.181575	8.01305	-3.11439	0.00507242	0.0425999	-2.46866	-0.214014	7.78029	-2.39345	0.0296479	0.195676	-3.78597
ENSG00000147065	MSN	-0.127986	9.40685	-2.1594	0.0420459	0.164978	-4.55816	-0.154234	9.40685	-2.60137	0.0163349	0.087775	-3.52309	-0.0883392	9.37828	-0.999192	0.332949	0.627165	-5.74869
ENSG00000100578	KIAA0586	-0.251071	4.04131	-2.15876	0.0421009	0.165096	-4.34836	-0.271693	4.04131	-2.34056	0.0287769	0.125662	-3.84324	-0.260078	3.99652	-1.30263	0.211604	0.509066	-5.08678
ENSG00000124067	SLC12A4	-0.18732	4.58084	-2.15724	0.0422324	0.165549	-4.44272	-0.182082	4.58084	-2.10004	0.0474743	0.173967	-4.36718	-0.271192	4.17783	-1.91604	0.0738702	0.301278	-4.28081
ENSG00000125734	GPR108	-0.173486	5.47711	-2.15656	0.0422919	0.165643	-4.50856	-0.0821219	5.47711	-1.02248	0.317722	0.551596	-5.95498	0.0708268	5.47346	0.686196	0.502662	0.754552	-5.95179
ENSG00000110876	SELPLG	-0.224388	6.96834	-2.15654	0.0422936	0.165643	-4.59539	-0.205417	6.96834	-1.97443	0.0610824	0.204687	-4.73098	-0.113333	6.78228	-0.928568	0.367259	0.652618	-5.82274
ENSG00000136051	WASHC4	-0.136876	7.3943	-2.15601	0.0423397	0.165648	-4.59996	-0.145561	7.3943	-2.29287	0.0318361	0.132858	-4.16028	-0.162771	7.30867	-1.66621	0.11562	0.380095	-4.96837
ENSG00000137812	KNL1	-0.377356	1.03079	-2.15107	0.042772	0.166777	-3.81473	-0.311771	1.03079	-1.78326	0.0884166	0.258512	-4.27419	-0.308915	1.19071	-1.33436	0.201238	0.498539	-4.70531
ENSG00000135549	PKIB	-0.563811	2.43825	-2.14964	0.0428979	0.167043	-3.88668	-0.466736	2.43825	-1.78425	0.0882519	0.258365	-4.33966	-0.31354	3.07292	-1.28429	0.217788	0.515558	-4.8622
ENSG00000177096	PHETA2	-0.290753	1.72155	-2.14943	0.0429161	0.167043	-3.94221	-0.172351	1.72155	-1.27933	0.214176	0.437575	-5.05073	-0.35843	1.45004	-1.34562	0.197659	0.494967	-4.67751
ENSG00000132330	SCLY	-0.383328	1.31341	-2.14856	0.0429928	0.167073	-3.82776	-0.226046	1.31341	-1.27263	0.216502	0.440254	-4.91649	-0.404616	1.02855	-1.23698	0.234394	0.533979	-4.72914
ENSG00000005436	GCFC2	-0.180424	2.95905	-2.1485	0.0429983	0.167073	-4.20249	-0.302888	2.95905	-3.61245	0.00155381	0.0211778	-1.08708	-0.268836	2.809	-1.52834	0.146449	0.426708	-4.63634
ENSG00000073331	ALPK1	-0.143201	5.37965	-2.14732	0.0431028	0.16734	-4.50483	-0.120449	5.37965	-1.80902	0.084204	0.250385	-4.90101	-0.115189	5.28366	-0.984802	0.33975	0.632908	-5.63369
ENSG00000122783	CYREN	-0.200657	4.82098	-2.14572	0.0432443	0.167622	-4.45828	-0.134563	4.82098	-1.44206	0.16344	0.376126	-5.39187	0.0787716	4.85944	0.630417	0.537548	0.778717	-5.88503
ENSG00000197208	SLC22A4	-0.446252	1.73267	-2.14528	0.0432832	0.1677	-3.88652	-0.318548	1.73267	-1.53765	0.138464	0.341008	-4.66789	-0.428162	1.62878	-1.86524	0.081069	0.316154	-4.10978
ENSG00000171488	LRRC8C	-0.220572	5.50148	-2.14502	0.043306	0.1677	-4.53933	-0.24248	5.50148	-2.36047	0.0275817	0.12227	-3.95693	-0.299622	5.56279	-2.313	0.0347277	0.209223	-3.8635
ENSG00000176715	ACSF3	-0.204745	4.6098	-2.14391	0.0434056	0.167979	-4.37194	-0.176306	4.6098	-1.85093	0.0777203	0.238403	-4.69797	-0.255959	4.33432	-1.9938	0.0639587	0.281571	-4.24338
ENSG00000136052	SLC41A2	-0.165872	6.88951	-2.14146	0.043624	0.168663	-4.62197	-0.200851	6.88951	-2.59343	0.0166242	0.0886622	-3.56789	-0.307235	6.77303	-3.07622	0.00740276	0.104534	-2.50667
ENSG00000211689	TRGC1	-0.317844	1.02249	-2.14102	0.0436629	0.16872	-3.91109	-0.0819553	1.02249	-0.554121	0.585113	0.770496	-5.59166	-0.290454	0.912996	-1.06579	0.302735	0.599058	-4.84473
ENSG00000112242	E2F3	-0.159107	5.08653	-2.14098	0.0436666	0.16872	-4.50685	-0.120237	5.08653	-1.62059	0.119423	0.311141	-5.18111	-0.119152	5.12922	-1.13598	0.273116	0.569881	-5.51944
ENSG00000104805	NUCB1	-0.122749	7.62377	-2.1397	0.0437818	0.168937	-4.62982	-0.111902	7.62377	-1.95044	0.0640427	0.21054	-4.77529	-0.118292	7.58016	-1.30938	0.209365	0.50739	-5.44369
ENSG00000178996	SNX18	-0.158518	5.60204	-2.13942	0.0438062	0.168937	-4.54047	-0.136667	5.60204	-1.84698	0.0783122	0.239208	-4.86052	-0.291821	5.51258	-2.70505	0.0158712	0.145245	-3.12408
ENSG00000126804	ZBTB1	-0.159191	6.38511	-2.13903	0.0438414	0.168978	-4.61498	-0.158433	6.38511	-2.12956	0.0446997	0.166718	-4.44657	-0.248839	6.30932	-2.63161	0.0184183	0.156523	-3.32028
ENSG00000129158	SERGEF	-0.323992	2.52031	-2.13664	0.0440568	0.169527	-4.03995	-0.225916	2.52031	-1.49573	0.149002	0.356084	-4.87151	-0.252431	2.47537	-1.40634	0.179231	0.470885	-4.78873
ENSG00000163328	GPR155	-0.335188	1.99294	-2.13509	0.0441971	0.169905	-4.06171	-0.547956	1.99294	-3.49004	0.00208447	0.0249643	-1.29815	-0.830536	1.52503	-2.93427	0.00992693	0.11831	-2.67951
ENSG00000257027	None	-0.379821	2.52984	-2.13489	0.0442147	0.169919	-3.97536	-0.425831	2.52984	-2.40044	0.0253199	0.116494	-3.39759	-0.328628	2.37215	-1.59571	0.130609	0.403695	-4.50868
ENSG00000141526	SLC16A3	-0.221091	6.93097	-2.13381	0.0443133	0.170028	-4.63621	-0.203885	6.93097	-1.96801	0.0618619	0.206105	-4.74133	-0.0821792	6.7158	-0.71578	0.484704	0.742183	-6.0025
ENSG00000141349	G6PC3	-0.187279	3.95986	-2.13361	0.0443307	0.170042	-4.3973	-0.281628	3.95986	-3.21156	0.00403862	0.036966	-2.06449	-0.150489	3.80003	-1.07467	0.298863	0.595081	-5.33835
ENSG00000118292	C1orf54	-0.270918	3.98875	-2.13339	0.0443515	0.170046	-4.45102	-0.423299	3.98875	-3.33387	0.00302459	0.0311805	-1.83428	-0.353983	3.9803	-2.21091	0.0423489	0.229934	-3.75192
ENSG00000144566	RAB5A	-0.224061	5.97513	-2.13313	0.0443743	0.170048	-4.59832	-0.220825	5.97513	-2.1039	0.0471023	0.173147	-4.46661	-0.289916	6.08749	-2.51134	0.0234554	0.174857	-3.54108
ENSG00000166477	LEO1	-0.182768	4.59234	-2.13216	0.0444632	0.170326	-4.50188	-0.235808	4.59234	-2.7537	0.0116218	0.0706382	-3.11899	-0.357328	4.38916	-3.08181	0.00731752	0.103813	-2.34429
ENSG00000147905	ZCCHC7	-0.207704	4.74418	-2.13203	0.0444749	0.170326	-4.47767	-0.151105	4.74418	-1.55441	0.134428	0.334402	-5.23154	-0.324535	4.69906	-2.51368	0.0233461	0.174465	-3.39191
ENSG00000006007	GDE1	-0.134926	5.56042	-2.13098	0.0445705	0.170609	-4.57377	-0.0523038	5.56042	-0.827146	0.41708	0.643259	-6.1517	-0.0403517	5.62515	-0.41955	0.680535	0.860341	-6.10904
ENSG00000012211	PRICKLE3	-0.22364	3.69173	-2.12732	0.0449051	0.171487	-4.29334	-0.263488	3.69173	-2.51129	0.0199133	0.0991725	-3.4212	-0.132547	3.5138	-0.827627	0.420363	0.696153	-5.4745
ENSG00000276550	HERC2P2	-0.22399	5.29476	-2.12594	0.0450326	0.171866	-4.55233	-0.0484296	5.29476	-0.460617	0.649617	0.813377	-6.35625	0.00750019	4.60134	0.0578189	0.954627	0.982355	-5.89369
ENSG00000103502	CDIPT	-0.168083	3.92647	-2.1251	0.0451099	0.172092	-4.37595	-0.0899334	3.92647	-1.14031	0.266481	0.498914	-5.63409	0.0648279	3.89755	0.469437	0.645252	0.840048	-5.83349
ENSG00000258875	None	-0.423569	2.22994	-2.12498	0.0451202	0.172092	-4.00847	-0.324986	2.22994	-1.63764	0.115793	0.305297	-4.62719	-0.564617	2.19723	-2.8151	0.0126799	0.131025	-2.74416
ENSG00000167670	CHAF1A	-0.193425	3.50453	-2.1237	0.0452389	0.172382	-4.22275	-0.172584	3.50453	-1.90058	0.0706058	0.224313	-4.43951	-0.080764	3.56141	-0.494584	0.627787	0.830484	-5.71995
ENSG00000234456	MAGI2-AS3	-0.248329	4.30864	-2.12197	0.0453989	0.17264	-4.45908	-0.0742574	4.30864	-0.63648	0.531063	0.732045	-6.15271	-0.0772661	4.10178	-0.485936	0.633768	0.834487	-5.83677
ENSG00000083444	PLOD1	-0.227713	5.19049	-2.11966	0.045614	0.173159	-4.57915	-0.214421	5.19049	-1.99779	0.0583156	0.198094	-4.61066	-0.154333	4.93239	-1.21829	0.241218	0.540659	-5.35499
ENSG00000184216	IRAK1	-0.176377	5.37152	-2.11939	0.0456384	0.173198	-4.60335	-0.262466	5.37152	-3.15526	0.0046097	0.0402446	-2.32767	-0.0306688	4.9203	-0.224162	0.825541	0.930342	-6.0173
ENSG00000184357	H1-5	-0.356369	3.12098	-2.11862	0.045711	0.173365	-4.19916	0.120084	3.12098	0.719383	0.479515	0.692253	-5.80678	-0.0258819	3.43082	-0.147322	0.884765	0.956226	-5.68111
ENSG00000258227	CLEC5A	-0.32512	8.70525	-2.11772	0.0457948	0.173574	-4.63203	-0.372508	8.70525	-2.42564	0.0239829	0.112554	-3.87016	-0.355496	8.52479	-2.90652	0.0105106	0.121877	-2.83396
ENSG00000100902	PSMA6	-0.14743	4.21024	-2.11671	0.0458886	0.173876	-4.45093	-0.041209	4.21024	-0.593173	0.559145	0.751428	-6.15975	-0.0986714	4.07204	-0.795773	0.438106	0.708531	-5.64103
ENSG00000169554	ZEB2	-0.21113	9.73993	-2.11239	0.0462953	0.174925	-4.64795	-0.0936358	9.73993	-0.936348	0.35931	0.590685	-6.09731	-0.0904291	9.8881	-0.878237	0.393141	0.674737	-5.83564
ENSG00000133116	KL	-0.469041	3.22563	-2.11223	0.0463098	0.174926	-4.18468	-0.313943	3.22563	-1.42377	0.168613	0.382664	-5.0751	-0.465811	3.15406	-2.27242	0.0375893	0.217788	-3.60357
ENSG00000178338	ZNF354B	-0.294723	2.73742	-2.11067	0.046458	0.175322	-4.08965	-0.318302	2.73742	-2.28563	0.0323261	0.134303	-3.65225	-0.273275	2.54346	-1.34632	0.197437	0.494672	-4.79408
ENSG00000138835	RGS3	-0.387352	1.74343	-2.10932	0.0465858	0.175586	-4.17672	-0.557647	1.74343	-3.03453	0.00610942	0.0478972	-2.27016	-0.030522	1.47155	-0.123296	0.903447	0.965543	-5.36803
ENSG00000151062	CACNA2D4	-0.340414	3.93332	-2.10891	0.0466249	0.175624	-4.35288	-0.287068	3.93332	-1.78236	0.0885673	0.258735	-4.7263	-0.203747	3.73977	-1.48548	0.157345	0.441802	-4.85941
ENSG00000162078	ZG16B	-0.351445	1.45255	-2.10815	0.0466969	0.175841	-4.00199	-0.0298726	1.45255	-0.180193	0.858659	0.934582	-5.77057	0.250797	1.05252	1.00495	0.330255	0.624079	-5.05069
ENSG00000154640	BTG3	-0.172201	4.63084	-2.10734	0.0467735	0.176075	-4.47755	-0.0325701	4.63084	-0.399858	0.693136	0.840904	-6.26721	-0.0526885	4.74455	-0.506685	0.619462	0.826494	-5.95829
ENSG00000103187	COTL1	-0.228341	8.16835	-2.10669	0.0468359	0.1762	-4.67318	-0.401549	8.16835	-3.70434	0.00124506	0.0185521	-1.12572	-0.208387	7.89365	-1.98024	0.065596	0.284906	-4.48627
ENSG00000171421	MRPL36	-0.321469	1.85045	-2.10546	0.0469531	0.176478	-4.03612	-0.0466828	1.85045	-0.307441	0.761413	0.880304	-5.78077	-0.126715	1.77807	-0.484141	0.635012	0.8355	-5.34558
ENSG00000166002	SMCO4	-0.247849	3.66032	-2.10421	0.0470731	0.176819	-4.4483	-0.222617	3.66032	-1.89279	0.0716839	0.226112	-4.63409	-0.0714888	3.51905	-0.392005	0.700358	0.87134	-5.67204
ENSG00000067208	EVI5	-0.183661	5.87968	-2.10384	0.0471082	0.176843	-4.63684	-0.104423	5.87968	-1.19763	0.243868	0.473089	-5.80076	-0.156631	5.88792	-1.5298	0.14609	0.426479	-5.10086
ENSG00000143891	GALM	-0.287007	3.46	-2.10384	0.0471087	0.176843	-4.39361	-0.264811	3.46	-1.94409	0.0648482	0.212141	-4.4964	-0.463826	3.30144	-2.46306	0.0258267	0.183845	-3.29291
ENSG00000066084	DIP2B	-0.132789	6.6512	-2.10195	0.0472899	0.177334	-4.67966	-0.200026	6.6512	-3.16737	0.00448064	0.0394868	-2.33826	-0.189068	6.59457	-1.9535	0.0689354	0.291882	-4.51793
ENSG00000105698	USF2	-0.143774	6.85691	-2.10189	0.047296	0.177334	-4.69139	-0.0978117	6.85691	-1.43032	0.166746	0.380251	-5.56234	-0.0717504	6.81062	-0.797805	0.43696	0.707715	-5.9406
ENSG00000068383	INPP5A	-0.322433	1.95156	-2.10086	0.0473949	0.177424	-4.01965	-0.0999696	1.95156	-0.654735	0.519459	0.723648	-5.59131	-0.182695	1.94967	-0.897957	0.382858	0.665905	-5.15203
ENSG00000090339	ICAM1	-0.174753	8.67999	-2.09983	0.0474944	0.177687	-4.68705	-0.212313	8.67999	-2.55047	0.0182751	0.0939393	-3.64458	-0.180318	8.58429	-1.96365	0.0676494	0.288984	-4.511
ENSG00000204519	ZNF551	-0.323891	2.44931	-2.09946	0.0475296	0.177709	-4.05257	-0.261956	2.44931	-1.70377	0.10258	0.282491	-4.53414	-0.438997	2.30174	-2.07144	0.0552804	0.263886	-3.85646
ENSG00000177119	ANO6	-0.139627	7.23582	-2.09886	0.047588	0.17784	-4.70141	-0.13067	7.23582	-1.96453	0.0622883	0.206957	-4.74924	-0.056364	7.35405	-0.571588	0.575745	0.802185	-6.11133
ENSG00000105835	NAMPT	-0.299291	9.84879	-2.09726	0.047743	0.178288	-4.66842	-0.0738305	9.84879	-0.516996	0.610343	0.789015	-6.39401	-0.00501173	9.99038	-0.0396241	0.968895	0.986852	-6.21036
ENSG00000151151	IPMK	-0.267901	4.24681	-2.09594	0.0478713	0.178559	-4.40196	-0.133533	4.24681	-1.04929	0.305491	0.539434	-5.70297	-0.246005	4.33691	-1.87636	0.0794425	0.313027	-4.44783
ENSG00000100209	HSCB	-0.32106	1.6335	-2.09522	0.047941	0.178752	-3.98344	-0.281211	1.6335	-1.84092	0.0792285	0.240849	-4.26252	0.0818445	1.78315	0.324702	0.74972	0.895329	-5.47477
ENSG00000072682	P4HA2	-0.219884	3.43979	-2.093	0.0481582	0.179342	-4.38668	-0.259316	3.43979	-2.47323	0.021635	0.104968	-3.52165	-0.115539	3.03553	-0.629433	0.538175	0.779139	-5.5407
ENSG00000152147	GEMIN6	-0.231126	2.36205	-2.09231	0.0482257	0.179538	-4.21753	-0.265389	2.36205	-2.40672	0.0249805	0.115611	-3.50792	-0.297336	2.19195	-1.31745	0.206712	0.505281	-4.74123
ENSG00000177885	GRB2	-0.136311	8.73068	-2.09138	0.0483169	0.179652	-4.71057	-0.0587366	8.73068	-0.900934	0.377429	0.608618	-6.15543	-0.0360227	8.91747	-0.41209	0.685881	0.863483	-6.17099
ENSG00000213462	ERV3-1	-0.31469	2.40365	-2.09124	0.0483303	0.179652	-4.04994	-0.219929	2.40365	-1.467	0.156596	0.365501	-4.83577	-0.373445	2.02833	-1.44589	0.168	0.455603	-4.67285
ENSG00000249859	PVT1	-0.500561	2.57181	-2.0895	0.0485012	0.180114	-4.03158	-0.648962	2.57181	-2.70971	0.012831	0.0750935	-2.82252	-0.793813	2.55265	-3.93164	0.00124468	0.0473839	-0.976201
ENSG00000271122	HERPUD2-AS1	-0.289303	2.86223	-2.08899	0.0485511	0.180114	-4.15701	-0.175835	2.86223	-1.27495	0.215694	0.439241	-5.18059	-0.239798	2.86729	-1.25124	0.229286	0.528761	-4.94365
ENSG00000171827	ZNF570	-0.276163	2.3087	-2.08834	0.0486153	0.18027	-4.09546	-0.326059	2.3087	-2.46935	0.0218185	0.105521	-3.29967	-0.278322	2.35788	-1.25515	0.227903	0.526872	-4.86513
ENSG00000186806	VSIG10L	-0.365549	1.36386	-2.08774	0.0486749	0.180436	-4.04865	-0.288039	1.36386	-1.65035	0.113148	0.300474	-4.5853	-0.148576	1.33136	-0.596185	0.559604	0.79341	-5.21598
ENSG00000130147	SH3BP4	-0.407067	1.9802	-2.08739	0.0487088	0.180507	-4.0105	-0.516363	1.9802	-2.65206	0.0145961	0.0815338	-2.91935	-0.0503203	2.50033	-0.273186	0.788294	0.913628	-5.64065
ENSG00000163512	AZI2	-0.203362	5.43813	-2.08525	0.0489206	0.18107	-4.63078	-0.102325	5.43813	-1.05104	0.304706	0.538618	-5.91954	-0.0550689	5.4876	-0.544643	0.5937	0.813666	-6.02803
ENSG00000142669	SH3BGRL3	-0.218422	7.16254	-2.08483	0.048963	0.181161	-4.7227	-0.314292	7.16254	-2.99955	0.00662533	0.0502863	-2.71498	-0.100421	6.99087	-0.910025	0.376656	0.661543	-5.85279
ENSG00000022556	NLRP2	-0.181448	3.98079	-2.08398	0.0490469	0.181206	-4.46637	-0.336691	3.98079	-3.87055	0.00083261	0.0145485	-0.582665	-0.37018	3.00811	-2.12414	0.0500182	0.25007	-3.83078
ENSG00000000938	FGR	-0.224388	6.43977	-2.08272	0.0491724	0.181615	-4.72259	-0.353104	6.43977	-3.27748	0.00345689	0.0334773	-2.10064	-0.249541	6.07108	-1.69293	0.11034	0.370662	-4.86003
ENSG00000128203	ASPHD2	-0.37335	2.84108	-2.08053	0.0493913	0.182312	-4.17224	-0.346602	2.84108	-1.93757	0.0656839	0.213622	-4.26321	-0.228673	2.96483	-1.37073	0.189859	0.48703	-4.87297
ENSG00000132024	CC2D1A	-0.150275	4.80967	-2.07921	0.0495234	0.182578	-4.58386	-0.0771074	4.80967	-1.06901	0.296711	0.530515	-5.84127	-0.00940783	4.57313	-0.0792995	0.937803	0.977264	-6.04348
ENSG00000148362	PAXX	-0.241607	2.13247	-2.07855	0.0495893	0.18271	-4.20214	-0.257822	2.13247	-2.22372	0.0368029	0.145866	-3.80643	-0.102995	1.56169	-0.404005	0.691694	0.866151	-5.34715
ENSG00000151498	ACAD8	-0.213784	3.84978	-2.07815	0.0496299	0.182804	-4.42735	-0.0129925	3.84978	-0.126808	0.90025	0.95551	-6.22819	-0.0443781	3.59793	-0.266132	0.793623	0.916485	-5.79464
ENSG00000154144	TBRG1	-0.121936	5.29643	-2.07794	0.0496508	0.182826	-4.63328	-0.100243	5.29643	-1.71077	0.101261	0.280307	-5.05851	-0.118615	5.07371	-1.15103	0.267059	0.565799	-5.47792
ENSG00000183576	SETD3	-0.114515	6.6952	-2.07777	0.0496682	0.182834	-4.73379	-0.0611967	6.6952	-1.11063	0.278778	0.511584	-5.94833	0.0201133	6.75462	0.236883	0.81583	0.925763	-6.23962
ENSG00000125898	FAM110A	-0.475567	3.07294	-2.07749	0.0496962	0.182882	-4.24365	-0.395903	3.07294	-1.73652	0.0965263	0.272355	-4.63708	0.0649727	3.14974	0.283275	0.780691	0.90942	-5.67394
ENSG00000229894	GK3P	-0.195624	3.89907	-2.07688	0.0497577	0.183053	-4.42688	0.00426209	3.89907	0.0454519	0.964159	0.985419	-6.23265	-0.0950677	3.79077	-0.730186	0.4761	0.735874	-5.65331
ENSG00000069974	RAB27A	-0.168431	5.26393	-2.07629	0.0498174	0.183161	-4.64461	-0.165412	5.26393	-2.04158	0.0534276	0.187475	-4.5233	-0.110591	5.20837	-0.97178	0.345988	0.637487	-5.68323
ENSG00000281005	LINC00921	-0.514908	1.30702	-2.07564	0.0498823	0.183267	-3.88455	-0.316542	1.30702	-1.28091	0.213629	0.43712	-4.82583	-0.324291	1.10372	-1.27359	0.22146	0.518863	-4.69919
ENSG00000116641	DOCK7	-0.160807	5.27285	-2.07538	0.0499092	0.183275	-4.64026	-0.130253	5.27285	-1.68356	0.106475	0.289094	-5.10244	-0.0633249	5.36517	-0.550707	0.589635	0.811487	-6.03619
ENSG00000170275	CRTAP	-0.154504	5.87192	-2.07523	0.0499237	0.183275	-4.70745	-0.0937128	5.87192	-1.25962	0.221071	0.44611	-5.74736	-0.000742049	5.8482	-0.00736732	0.994215	0.997842	-6.20068
ENSG00000159593	NAE1	-0.212717	4.06651	-2.07198	0.0502526	0.184148	-4.49585	-0.0338534	4.06651	-0.331016	0.74378	0.871439	-6.24462	-0.134281	4.07942	-1.07263	0.299749	0.595918	-5.41466
ENSG00000125503	PPP1R12C	-0.156207	5.70742	-2.07176	0.0502759	0.184178	-4.67795	-0.0174305	5.70742	-0.231554	0.819035	0.914481	-6.4666	0.0445379	5.43167	0.442799	0.663989	0.850579	-6.0781
ENSG00000213722	DDAH2	-0.297414	3.37138	-2.0709	0.0503629	0.184332	-4.36796	-0.0476156	3.37138	-0.333431	0.741982	0.870475	-6.10124	0.358437	3.60714	2.56017	0.0212693	0.167615	-3.24697
ENSG00000018280	SLC11A1	-0.364411	7.76594	-2.0709	0.0503634	0.184332	-4.7499	-0.26641	7.76594	-1.51367	0.144415	0.349149	-5.45068	-0.294269	7.30596	-2.84502	0.0119261	0.128463	-2.94622
ENSG00000106804	C5	-0.295966	2.74871	-2.0691	0.0505467	0.184724	-4.14542	-0.322357	2.74871	-2.25823	0.0342418	0.139682	-3.68802	-0.323222	2.62222	-1.67027	0.114803	0.378028	-4.41377
ENSG00000182606	TRAK1	-0.178774	5.79904	-2.0683	0.0506277	0.184965	-4.70588	-0.198135	5.79904	-2.29402	0.0317593	0.132738	-4.10942	-0.251645	5.5806	-2.21306	0.0421739	0.229752	-3.99562
ENSG00000163728	TTC14	-0.196992	4.95598	-2.0662	0.0508431	0.185528	-4.60231	-0.185295	4.95598	-1.94751	0.0644135	0.211358	-4.62727	-0.20479	4.62002	-1.49034	0.156075	0.439763	-4.92352
ENSG00000186074	CD300LF	-0.191761	4.56079	-2.06588	0.0508763	0.18555	-4.60499	-0.0862944	4.56079	-0.931418	0.361797	0.593017	-5.97228	-0.212527	4.28305	-1.47337	0.160543	0.446346	-4.89491
ENSG00000143537	ADAM15	-0.252463	3.33793	-2.06514	0.0509523	0.185702	-4.4649	-0.182978	3.33793	-1.49916	0.148118	0.354896	-5.17451	-0.0315372	3.19232	-0.167657	0.869007	0.949695	-5.71722
ENSG00000180229	HERC2P3	-0.216908	4.7018	-2.06507	0.0509595	0.185702	-4.6145	-0.103065	4.7018	-0.983482	0.336116	0.56893	-5.93249	0.0127491	4.27582	0.0906291	0.928941	0.975501	-5.8523
ENSG00000198093	ZNF649	-0.165433	4.4729	-2.06438	0.0510306	0.185822	-4.50998	-0.0449049	4.4729	-0.562326	0.579607	0.766009	-6.14169	-0.189175	4.57655	-1.67382	0.114094	0.376307	-4.74142
ENSG00000169239	CA5B	-0.327106	1.91408	-2.06327	0.051145	0.186015	-4.03846	-0.148365	1.91408	-0.940143	0.357404	0.589236	-5.32586	-0.419652	1.70186	-1.77207	0.0959104	0.344025	-4.22961
ENSG00000131089	ARHGEF9	-0.249988	2.68244	-2.06176	0.0513012	0.186528	-4.27203	-0.231324	2.68244	-1.91374	0.0688192	0.220769	-4.36328	-0.260086	2.54701	-1.24135	0.23282	0.532546	-4.9274
ENSG00000198743	SLC5A3	-0.29352	7.73298	-2.06114	0.0513651	0.186535	-4.76966	-0.190255	7.73298	-1.33582	0.195332	0.415286	-5.69045	-0.257814	7.36574	-1.8047	0.090459	0.332384	-4.75134
ENSG00000188321	ZNF559	-0.325432	2.14577	-2.05936	0.05155	0.186761	-4.10642	-0.0542191	2.14577	-0.345159	0.73327	0.865394	-5.75953	-0.165705	1.9937	-0.722215	0.480849	0.739543	-5.31637
ENSG00000156313	RPGR	-0.330855	3.76907	-2.05847	0.0516428	0.186874	-4.40828	-0.0852922	3.76907	-0.533787	0.598868	0.781501	-6.03626	-0.414694	3.37259	-2.1837	0.0446279	0.23667	-3.78743
ENSG00000138386	NAB1	-0.161638	6.07593	-2.0571	0.0517852	0.187245	-4.72307	-0.0359226	6.07593	-0.457808	0.651602	0.814687	-6.40734	-0.0811123	6.17151	-0.833199	0.417308	0.693932	-5.89417
ENSG00000167110	GOLGA2	-0.140522	6.16367	-2.05689	0.051807	0.187245	-4.74193	-0.0549993	6.16367	-0.805758	0.429049	0.653093	-6.20563	-0.0626741	6.06984	-0.659302	0.519316	0.766759	-6.01258
ENSG00000117528	ABCD3	-0.196519	4.27653	-2.05644	0.0518537	0.187358	-4.54507	-0.257865	4.27653	-2.70243	0.0130422	0.0760541	-3.14675	-0.17446	4.27065	-1.22404	0.239104	0.538416	-5.24268
ENSG00000114395	CYB561D2	-0.398588	2.13116	-2.05259	0.0522574	0.188368	-4.07914	-0.0785149	2.13116	-0.406825	0.688087	0.837727	-5.6868	-0.227471	2.00388	-1.00817	0.328757	0.622455	-5.05874
ENSG00000182141	ZNF708	-0.259372	3.70575	-2.05134	0.05239	0.188678	-4.43155	-0.148334	3.70575	-1.17825	0.251348	0.482283	-5.51491	-0.485845	3.46742	-2.45049	0.0264804	0.185653	-3.36756
ENSG00000054983	GALC	-0.16773	5.79593	-2.04966	0.0525664	0.189202	-4.69525	0.043067	5.79593	0.52757	0.603105	0.784147	-6.33033	-0.0119127	5.97797	-0.103446	0.918928	0.972012	-6.2388
ENSG00000279453	None	-0.424778	1.59569	-2.04943	0.0525916	0.189236	-4.03309	-0.421436	1.59569	-2.03888	0.0537181	0.187998	-3.94053	-0.463433	1.79662	-1.86154	0.0816179	0.317599	-4.10808
ENSG00000170190	SLC16A5	-0.270603	2.02419	-2.04869	0.0526698	0.189462	-4.21274	-0.204851	2.02419	-1.55358	0.134625	0.334664	-4.81564	0.0109167	1.49014	0.0415899	0.967353	0.986274	-5.39713
ENSG00000196189	SEMA4A	-0.351883	6.91011	-2.04845	0.0526945	0.189494	-4.75446	-0.104633	6.91011	-0.610115	0.548068	0.743242	-6.34239	-0.0574404	7.21373	-0.482619	0.636069	0.836429	-6.15836
ENSG00000105339	DENND3	-0.172081	7.06545	-2.04765	0.0527795	0.189704	-4.78582	-0.105262	7.06545	-1.25307	0.223399	0.448794	-5.78494	-0.0241265	6.83528	-0.247111	0.808045	0.923226	-6.24177
ENSG00000164889	SLC4A2	-0.141937	5.96192	-2.04659	0.0528921	0.189704	-4.74336	-0.0116575	5.96192	-0.168313	0.867882	0.939792	-6.50129	0.0533445	5.80307	0.515201	0.613636	0.82275	-6.09238
ENSG00000129625	REEP5	-0.141458	6.27931	-2.04649	0.0529033	0.189704	-4.77617	-0.100971	6.27931	-1.46143	0.158104	0.367467	-5.50631	-0.204988	6.24374	-2.1624	0.0464908	0.241906	-4.15962
ENSG00000229989	MIR181A1HG	-0.489693	1.97337	-2.04643	0.052909	0.189704	-4.01441	-0.474439	1.97337	-1.99013	0.0592101	0.200125	-3.99796	-0.46215	1.93128	-2.03125	0.059629	0.273775	-3.90946
ENSG00000241852	C8orf58	-0.429848	1.02359	-2.04504	0.0530574	0.190089	-4.03783	-0.139114	1.02359	-0.665265	0.51283	0.719229	-5.48505	0.0475251	0.846602	0.174289	0.86388	0.947522	-5.36398
ENSG00000135525	MAP7	-0.262649	2.5524	-2.04227	0.0533539	0.190961	-4.40675	-0.370408	2.5524	-2.88149	0.00869326	0.059611	-2.65494	-0.155694	2.35723	-0.863093	0.401162	0.680968	-5.31484
ENSG00000198171	DDRGK1	-0.136151	5.73494	-2.04113	0.0534755	0.191171	-4.74914	-0.093603	5.73494	-1.40465	0.174156	0.389925	-5.54597	-0.070839	5.71232	-0.705524	0.490886	0.745631	-5.96789
ENSG00000288558	DUS4L-BCAP29	-0.447907	1.24005	-2.04083	0.0535085	0.191232	-4.00773	-0.323631	1.24005	-1.47947	0.153264	0.361477	-4.68382	-0.169688	1.40091	-0.670185	0.512539	0.762015	-5.24741
ENSG00000222047	C10orf55	-0.399074	0.886743	-2.04023	0.0535726	0.191271	-4.05233	-0.43301	0.886743	-2.2175	0.0372822	0.147046	-3.65705	-0.232457	0.677168	-0.65918	0.519393	0.766759	-5.08249
ENSG00000161642	ZNF385A	-0.215315	6.58159	-2.03768	0.0538479	0.191993	-4.80163	-0.250316	6.58159	-2.36937	0.0270624	0.120851	-4.0043	-0.288546	6.3146	-2.91889	0.0102465	0.120055	-2.77868
ENSG00000114346	ECT2	-0.180239	3.3632	-2.03681	0.0539418	0.192272	-4.45035	-0.153647	3.3632	-1.74142	0.0956468	0.270691	-4.7617	0.000682542	3.1814	0.00415859	0.996735	0.998812	-5.73736
ENSG00000185475	TMEM179B	-0.172552	4.02593	-2.03619	0.054009	0.192439	-4.52974	-0.067272	4.02593	-0.796441	0.434329	0.657585	-5.9524	0.0252819	3.95504	0.180392	0.859167	0.94531	-5.9182
ENSG00000234546	LNCTAM34A	-0.305632	2.24002	-2.03545	0.0540896	0.192572	-4.09606	0.0153967	2.24002	0.10309	0.91883	0.962366	-5.74333	-0.019341	2.13028	-0.0951624	0.925398	0.974168	-5.55875
ENSG00000065413	ANKRD44	-0.119225	6.58231	-2.03248	0.0544118	0.193153	-4.79362	-0.118501	6.58231	-2.0214	0.0556325	0.192096	-4.62662	-0.194608	6.563	-2.03504	0.0592062	0.272658	-4.38389
ENSG00000213390	ARHGAP19	-0.337115	3.02635	-2.03189	0.0544771	0.193328	-4.33733	-0.0788023	3.02635	-0.478181	0.637262	0.805466	-5.93225	-0.283154	3.07884	-1.68384	0.112112	0.373429	-4.50972
ENSG00000254838	GVINP1	-0.258537	3.15771	-2.02767	0.0549392	0.194741	-4.39138	-0.374655	3.15771	-2.94379	0.00753518	0.0545986	-2.50081	-0.253118	3.13946	-1.26197	0.225501	0.523511	-4.94409
ENSG00000237135	DDX10P1	-0.423778	1.63432	-2.0272	0.0549905	0.19479	-4.04249	-0.19929	1.63432	-0.957722	0.348662	0.581454	-5.23998	-0.349867	1.25164	-1.2584	0.226756	0.525438	-4.75215
ENSG00000114853	ZBTB47	-0.229552	3.29178	-2.02672	0.0550439	0.194846	-4.38326	-0.231005	3.29178	-2.04577	0.05298	0.186394	-4.19267	-0.0590733	3.03691	-0.327061	0.747969	0.894206	-5.6044
ENSG00000158773	USF1	-0.181745	5.4714	-2.02636	0.0550833	0.194846	-4.76219	-0.0949059	5.4714	-1.05945	0.300945	0.535014	-5.93867	-0.0822491	5.29488	-0.716125	0.484497	0.742052	-5.88515
ENSG00000171720	HDAC3	-0.116217	5.16371	-2.02609	0.0551133	0.194846	-4.72966	-0.169854	5.16371	-2.96399	0.00719261	0.0529543	-2.70988	-0.12452	5.00652	-1.20315	0.246862	0.546163	-5.41022
ENSG00000003393	ALS2	-0.156981	4.83678	-2.02528	0.055203	0.194993	-4.63625	-0.0874442	4.83678	-1.1311	0.270255	0.502514	-5.73187	-0.125576	4.79728	-1.08607	0.293948	0.58973	-5.5065
ENSG00000065485	PDIA5	-0.292597	1.2758	-2.02456	0.0552823	0.195216	-4.14461	-0.10954	1.2758	-0.760973	0.454793	0.673456	-5.51736	-0.265226	0.950799	-1.03683	0.315619	0.610719	-4.88764
ENSG00000272325	NUDT3	-0.142499	6.06891	-2.02416	0.055327	0.195296	-4.79576	-0.166363	6.06891	-2.36463	0.0273379	0.12152	-3.98621	-0.133944	6.04055	-1.33369	0.201452	0.498708	-5.36285
ENSG00000120896	SORBS3	-0.194459	5.16122	-2.02406	0.0553371	0.195296	-4.75461	-0.291145	5.16122	-3.03212	0.00614363	0.0481033	-2.58092	-0.125528	4.88736	-0.927411	0.367841	0.652891	-5.63911
ENSG00000171448	ZBTB26	-0.292413	2.26289	-2.02382	0.0553637	0.195333	-4.22225	-0.210851	2.26289	-1.46525	0.157068	0.365947	-4.90033	-0.275959	2.08833	-1.32758	0.203419	0.500877	-4.76413
ENSG00000263590	LINC02591	-0.332306	1.9566	-2.02148	0.055624	0.196137	-4.13562	-0.188602	1.9566	-1.15308	0.261312	0.49368	-5.16174	-0.271648	1.74968	-1.12403	0.277999	0.574963	-4.93326
ENSG00000075142	SRI	-0.146403	4.29122	-2.02083	0.0556957	0.196296	-4.65043	-0.15505	4.29122	-2.14367	0.0434263	0.163729	-4.25654	-0.163617	4.12914	-1.37305	0.189153	0.485641	-5.09457
ENSG00000185432	METTL7A	-0.315431	4.51326	-2.01999	0.0557895	0.196436	-4.67816	-0.438039	4.51326	-2.80663	0.0103102	0.0657454	-2.98963	-1.04355	4.29324	-5.62957	4.14e-05	0.0241228	2.01748
ENSG00000068323	TFE3	-0.193205	6.63481	-2.01903	0.0558971	0.196756	-4.82269	-0.0565084	6.63481	-0.591011	0.560567	0.752295	-6.37038	0.220726	6.71255	2.2823	0.0368728	0.215384	-3.97742
ENSG00000206149	HERC2P9	-0.186438	5.2241	-2.01778	0.0560363	0.197134	-4.72644	-0.11078	5.2241	-1.20124	0.242493	0.472005	-5.73264	-0.124019	4.77381	-0.994158	0.335318	0.62909	-5.49045
ENSG00000139508	SLC46A3	-0.366395	4.69148	-2.01681	0.0561453	0.197403	-4.67698	-0.323375	4.69148	-1.78414	0.0882705	0.258365	-4.88219	-0.146965	4.85725	-1.0019	0.331682	0.625651	-5.50497
ENSG00000205885	C1RL-AS1	-0.348957	2.82781	-2.01592	0.0562456	0.197537	-4.22992	-0.197947	2.82781	-1.14988	0.262603	0.494963	-5.26256	-0.612382	2.18535	-3.10697	0.00694545	0.101368	-2.29333
ENSG00000169756	LIMS1	-0.201837	6.95481	-2.0147	0.0563829	0.197837	-4.85048	-0.288531	6.95481	-2.8801	0.00872098	0.0596937	-2.97441	-0.210865	6.90893	-1.96483	0.0675016	0.288932	-4.50405
ENSG00000247853	None	-0.489221	0.469168	-2.01426	0.0564324	0.197941	-3.98305	-0.11974	0.469168	-0.495865	0.624932	0.797852	-5.41692	0.533919	0.54831	1.94229	0.0703797	0.293857	-3.98316
ENSG00000137747	TMPRSS13	-0.336691	2.27144	-2.014	0.0564615	0.197941	-4.15665	-0.331492	2.27144	-1.98816	0.0594416	0.200851	-4.07179	-0.407615	2.28557	-2.04558	0.0580446	0.270251	-3.90605
ENSG00000115548	KDM3A	-0.140501	6.20779	-2.0128	0.0565974	0.19836	-4.80235	-0.0424733	6.20779	-0.609264	0.548621	0.743453	-6.32711	0.0202755	6.17169	0.204986	0.840234	0.937628	-6.232
ENSG00000175893	ZDHHC21	-0.209031	3.54892	-2.01239	0.0566431	0.198406	-4.52968	-0.267839	3.54892	-2.58266	0.0170246	0.08989	-3.31063	-0.060381	3.24724	-0.340486	0.738032	0.89039	-5.72371
ENSG00000184557	SOCS3	-0.234109	7.78543	-2.01075	0.0568294	0.198829	-4.85974	-0.099216	7.78543	-0.852236	0.403312	0.630946	-6.20462	-0.0793746	7.96273	-0.787228	0.442945	0.712438	-5.96504
ENSG00000079134	THOC1	-0.165203	4.9774	-2.00879	0.0570512	0.199441	-4.70925	-0.190378	4.9774	-2.3187	0.0301441	0.128653	-3.97006	-0.425932	4.64635	-3.31725	0.00448427	0.0824743	-1.91254
ENSG00000188868	ZNF563	-0.308738	1.35231	-2.00877	0.0570534	0.199441	-4.14302	-0.131484	1.35231	-0.859037	0.39963	0.628363	-5.41035	-0.250239	1.24353	-0.930543	0.366268	0.651949	-4.97397
ENSG00000159842	ABR	-0.132431	8.27732	-2.00636	0.057328	0.200055	-4.8644	-0.114359	8.27732	-1.73224	0.0972999	0.273838	-5.12756	-0.108273	8.1594	-1.17223	0.258697	0.558464	-5.6008
ENSG00000173275	ZNF449	-0.272217	2.2835	-2.00562	0.0574133	0.200249	-4.19626	-0.31213	2.2835	-2.30556	0.0309943	0.130928	-3.56609	0.00307961	2.30736	0.0155903	0.987759	0.996291	-5.60829
ENSG00000150760	DOCK1	-0.144955	5.15899	-2.00509	0.0574738	0.20033	-4.75982	-0.192206	5.15899	-2.66118	0.0143025	0.0806707	-3.33699	-0.0431687	5.12377	-0.385696	0.704931	0.873628	-6.0698
ENSG00000198814	GK	-0.147256	7.41693	-2.00504	0.057479	0.20033	-4.86918	-0.0140769	7.41693	-0.191695	0.849748	0.930006	-6.55156	-0.0841592	7.28119	-0.822113	0.423401	0.698422	-5.93712
ENSG00000214029	ZNF891	-0.311905	1.76031	-2.00392	0.0576078	0.200628	-4.16562	-0.309335	1.76031	-1.99167	0.0590294	0.199736	-4.05983	-0.404084	1.47022	-1.35719	0.194033	0.491314	-4.65131
ENSG00000142556	ZNF614	-0.155909	3.91784	-2.00259	0.0577607	0.200987	-4.57772	-0.0438454	3.91784	-0.565128	0.577733	0.764959	-6.09693	-0.228367	3.87867	-1.75266	0.099287	0.349693	-4.55263
ENSG00000170892	TSEN34	-0.167777	3.60983	-2.00186	0.057845	0.201053	-4.49797	0.00180967	3.60983	0.0216876	0.982894	0.992295	-6.16736	0.0302968	3.40271	0.208028	0.837899	0.93662	-5.76009
ENSG00000073050	XRCC1	-0.159456	4.09501	-1.99858	0.0582238	0.202078	-4.63465	-0.183775	4.09501	-2.30744	0.0308715	0.130674	-3.90792	-0.0296908	3.95994	-0.226566	0.823704	0.92922	-5.84163
ENSG00000137877	SPTBN5	-0.38618	2.97671	-1.99814	0.0582749	0.202136	-4.30758	-0.41705	2.97671	-2.16397	0.0416521	0.159114	-3.88476	-0.581766	1.96379	-2.34755	0.0324532	0.20336	-3.45325
ENSG00000184678	H2BC21	-0.190815	4.3859	-1.99733	0.0583689	0.202292	-4.53427	0.104817	4.3859	1.10345	0.281817	0.514722	-5.60688	0.020899	4.76384	0.194606	0.848214	0.941047	-6.08364
ENSG00000134910	STT3A	-0.109924	5.43447	-1.99661	0.0584526	0.202452	-4.81727	-0.181564	5.43447	-3.29994	0.00327794	0.0324957	-2.00475	-0.0989916	5.36788	-1.00694	0.329328	0.623244	-5.65495
ENSG00000131171	SH3BGRL	-0.121035	7.80101	-1.9965	0.0584651	0.202452	-4.88382	-0.0234834	7.80101	-0.387293	0.702279	0.84621	-6.4932	-0.0348988	7.90389	-0.405707	0.690468	0.865597	-6.19294
ENSG00000172469	MANEA	-0.237992	3.2482	-1.9959	0.0585353	0.202583	-4.55354	-0.411609	3.2482	-3.45568	0.002263	0.0263541	-1.47422	-0.415856	3.20891	-2.37319	0.0308571	0.199158	-3.46011
ENSG00000093134	VNN3P	-0.508139	2.73428	-1.99553	0.0585783	0.202583	-4.20365	-0.198657	2.73428	-0.784483	0.441164	0.663467	-5.51591	-0.529729	2.17239	-2.58846	0.0200932	0.163569	-3.09904
ENSG00000197808	ZNF461	-0.310223	1.7382	-1.99551	0.0585803	0.202583	-4.16294	-0.42472	1.7382	-2.73498	0.0121225	0.0723417	-2.7668	-0.255995	1.91851	-1.22874	0.237384	0.536553	-4.8766
ENSG00000287263	None	-0.278058	2.13792	-1.99212	0.0589766	0.203585	-4.24173	-0.274907	2.13792	-1.97512	0.0609981	0.204461	-4.13348	-0.421043	1.96466	-1.99581	0.0637201	0.281286	-3.96386
ENSG00000128944	KNSTRN	-0.198278	3.43036	-1.99187	0.0590058	0.203628	-4.55388	0.0239951	3.43036	0.242085	0.810968	0.910203	-6.18145	0.0532844	3.22544	0.424727	0.676836	0.858164	-5.87632
ENSG00000213523	SRA1	-0.148633	4.71474	-1.99078	0.0591338	0.204012	-4.67727	-0.0313351	4.71474	-0.421021	0.677845	0.831914	-6.25328	-0.0860941	4.63827	-0.79061	0.441026	0.71116	-5.7833
ENSG00000259820	None	-0.366423	1.07053	-1.99039	0.059179	0.20411	-4.03514	-0.302197	1.07053	-1.646	0.114047	0.301937	-4.42114	-0.324311	0.773217	-1.07786	0.297484	0.593497	-4.86493
ENSG00000160094	ZNF362	-0.194363	4.57534	-1.98852	0.0593995	0.204638	-4.69032	-0.219095	4.57534	-2.24537	0.0351765	0.142252	-4.05739	0.0291787	4.63229	0.218173	0.830123	0.932132	-6.01788
ENSG00000130844	ZNF331	-0.240309	4.74373	-1.98727	0.0595475	0.205031	-4.66089	-0.23389	4.74373	-1.93907	0.0654913	0.213167	-4.56622	-0.282619	4.74491	-2.10771	0.0516072	0.25466	-4.08663
ENSG00000173372	C1QA	-0.377871	6.05164	-1.98681	0.0596011	0.205157	-4.88078	-0.223194	6.05164	-1.17403	0.252997	0.484453	-5.86514	-0.114379	5.65365	-0.773405	0.450844	0.718511	-5.88872
ENSG00000233695	GAS6-AS1	-0.42039	2.07874	-1.98609	0.0596862	0.205314	-4.20659	-0.224128	2.07874	-1.0647	0.298618	0.532513	-5.26483	-0.504424	1.38623	-2.34353	0.0327105	0.203774	-3.46003
ENSG00000229644	NAMPTP1	-0.267309	7.41611	-1.98595	0.059703	0.205314	-4.90166	0.00404775	7.41611	0.0300766	0.976278	0.989952	-6.56919	0.101668	7.61068	0.863985	0.400686	0.68074	-5.90102
ENSG00000112282	MED23	-0.137434	5.21421	-1.98538	0.0597713	0.205336	-4.77179	-0.0939551	5.21421	-1.35984	0.187724	0.407029	-5.52933	-0.209443	5.12792	-1.87682	0.0793753	0.312864	-4.50435
ENSG00000279166	None	-0.394003	3.84376	-1.98401	0.0599339	0.205778	-4.42077	-0.385091	3.84376	-1.94585	0.0646248	0.211708	-4.32687	-0.305273	3.77311	-1.58389	0.133278	0.407896	-4.77324
ENSG00000139117	CPNE8	-0.1952	4.8727	-1.98361	0.0599808	0.205797	-4.75111	-0.0985461	4.8727	-1.00384	0.326423	0.559581	-5.90712	-0.0941195	4.87287	-0.97483	0.34452	0.636345	-5.68078
ENSG00000163521	GLB1L	-0.392913	1.52371	-1.98229	0.0601381	0.206188	-4.11894	-0.480869	1.52371	-2.43074	0.0237204	0.111738	-3.28563	-0.158091	1.84738	-0.667801	0.51402	0.762832	-5.22479
ENSG00000130511	SSBP4	-0.259314	3.22848	-1.98099	0.060293	0.206378	-4.53732	-0.288826	3.22848	-2.21026	0.037848	0.148795	-3.97286	0.199601	3.05568	1.0782	0.297334	0.593497	-5.16607
ENSG00000142634	EFHD2	-0.196836	7.59379	-1.98069	0.0603296	0.206378	-4.91015	-0.222817	7.59379	-2.24183	0.0354381	0.142816	-4.25387	-0.0605598	7.43587	-0.552286	0.588579	0.810982	-6.11766
ENSG00000124126	PREX1	-0.166324	8.69903	-1.97969	0.0604485	0.206564	-4.90131	-0.144928	8.69903	-1.72449	0.0987143	0.276652	-5.13022	-0.0739491	8.48677	-0.750253	0.464269	0.72787	-5.9874
ENSG00000110628	SLC22A18	-0.31267	2.84498	-1.97891	0.0605422	0.206698	-4.41896	-0.214452	2.84498	-1.36117	0.187309	0.406634	-5.15632	-0.097409	2.41928	-0.51531	0.613562	0.82275	-5.50481
ENSG00000156504	PABIR2	-0.185117	3.93316	-1.97843	0.0605998	0.206778	-4.66081	-0.176498	3.93316	-1.89012	0.0720557	0.226637	-4.63208	0.11767	3.66111	0.74787	0.465664	0.72893	-5.49801
ENSG00000150093	ITGB1	-0.135712	9.01272	-1.97666	0.060813	0.207448	-4.89793	-0.146942	9.01272	-2.13953	0.043797	0.164513	-4.42314	-0.142443	9.06094	-1.40577	0.179396	0.470885	-5.30583
ENSG00000064651	SLC12A2	-0.177153	3.47596	-1.97596	0.0608971	0.20756	-4.49123	-0.198753	3.47596	-2.22238	0.0369055	0.146081	-3.90449	-0.0610166	3.45971	-0.442924	0.663901	0.850555	-5.7673
ENSG00000136044	APPL2	-0.181788	4.07987	-1.97407	0.0611256	0.208069	-4.61672	-0.188092	4.07987	-2.04797	0.0527463	0.186044	-4.31946	0.0275665	3.94301	0.209028	0.837132	0.936366	-5.89304
ENSG00000163702	IL17RC	-0.234381	2.54597	-1.9732	0.06123	0.20813	-4.41345	-0.392721	2.54597	-3.30875	0.00321022	0.032019	-1.70214	-0.124012	2.25684	-0.535456	0.599886	0.815845	-5.38976
ENSG00000075131	TIPIN	-0.376118	0.892374	-1.97302	0.0612529	0.20813	-4.11397	-0.150814	0.892374	-0.794827	0.435248	0.658074	-5.34614	-0.246363	1.03949	-0.962793	0.35034	0.640175	-4.99723
ENSG00000108883	EFTUD2	-0.13743	6.69071	-1.97235	0.0613342	0.208347	-4.9197	-0.206779	6.69071	-2.96801	0.00712623	0.0526405	-2.78262	-0.218852	6.5086	-2.13965	0.0485593	0.246629	-4.20276
ENSG00000273749	CYFIP1	-0.122271	7.73473	-1.97121	0.061472	0.208592	-4.92906	-0.1996	7.73473	-3.21774	0.00398023	0.0366616	-2.24233	-0.119333	7.61598	-1.35211	0.195619	0.492785	-5.39135
ENSG00000205133	TRIQK	-0.193198	2.69816	-1.97119	0.0614747	0.208592	-4.46506	-0.307456	2.69816	-3.14124	0.00476368	0.0410345	-2.0776	0.0890135	2.54004	0.498695	0.624953	0.82845	-5.56531
ENSG00000259479	SORD2P	-0.397703	1.04353	-1.97089	0.0615105	0.208596	-4.22725	-0.388277	1.04353	-1.92751	0.0669913	0.216771	-4.16574	-0.129904	1.03287	-0.34505	0.734665	0.889747	-5.21172
ENSG00000197283	SYNGAP1	-0.263782	2.3534	-1.96969	0.0616567	0.208917	-4.35176	-0.104257	2.3534	-0.782655	0.442215	0.664225	-5.64225	-0.0132158	1.81692	-0.0531137	0.958316	0.983731	-5.37097
ENSG00000188677	PARVB	-0.149863	4.51739	-1.96918	0.0617189	0.209069	-4.80541	-0.20484	4.51739	-2.69327	0.0133125	0.0770579	-3.25701	-0.176708	4.22054	-1.23624	0.234659	0.534152	-5.15477
ENSG00000197555	SIPA1L1	-0.121947	8.23544	-1.96459	0.0622817	0.210272	-4.9404	-0.0641149	8.23544	-1.03288	0.312937	0.546493	-6.03753	-0.00547941	8.36281	-0.0601664	0.952787	0.982355	-6.26719
ENSG00000166920	C15orf48	-0.176846	5.63706	-1.96407	0.062346	0.210411	-4.87493	-0.0705431	5.63706	-0.784492	0.441159	0.663467	-6.19274	-0.112522	5.66004	-1.21003	0.244283	0.544126	-5.49105
ENSG00000277258	PCGF2	-0.351685	2.69184	-1.96141	0.0626741	0.211069	-4.429	-0.236461	2.69184	-1.32203	0.199807	0.419977	-5.18362	-0.230205	2.58742	-1.04127	0.31362	0.609377	-5.11626
ENSG00000277972	CISD3	-0.242736	2.99625	-1.9603	0.0628114	0.21133	-4.5596	-0.30752	2.99625	-2.48633	0.0210273	0.103132	-3.44977	-0.308076	2.66596	-1.49144	0.15579	0.439365	-4.66235
ENSG00000071189	SNX13	-0.150027	5.78093	-1.95875	0.0630032	0.211766	-4.87703	-0.0865636	5.78093	-1.13171	0.270003	0.502208	-5.8598	-0.144443	5.72973	-1.4423	0.168995	0.456873	-5.21142
ENSG00000154127	UBASH3B	-0.157337	4.9908	-1.95858	0.063024	0.211777	-4.86008	-0.114112	4.9908	-1.4219	0.169147	0.38309	-5.49044	0.0254651	5.00981	0.232683	0.819033	0.927036	-6.06561
ENSG00000151948	GLT1D1	-0.43383	3.55511	-1.95815	0.0630785	0.211872	-4.54661	-0.256375	3.55511	-1.16191	0.257784	0.490006	-5.48596	-0.160638	3.59158	-0.953781	0.354741	0.643174	-5.29965
ENSG00000099330	OCEL1	-0.24171	2.2989	-1.95612	0.0633311	0.211988	-4.33069	-0.22085	2.2989	-1.79247	0.0868911	0.255683	-4.44129	-0.165851	2.15004	-0.837844	0.414771	0.691798	-5.25642
ENSG00000282508	LINC01002	-0.245999	3.99557	-1.95493	0.0634797	0.212248	-4.57073	-0.155462	3.99557	-1.24056	0.227899	0.454228	-5.4173	-0.413994	3.40789	-2.06657	0.0557916	0.264455	-3.97639
ENSG00000102595	UGGT2	-0.166308	3.86329	-1.9548	0.0634962	0.212248	-4.65984	-0.111289	3.86329	-1.31217	0.203055	0.424132	-5.42283	-0.137663	3.58742	-0.904058	0.379714	0.662822	-5.42694
ENSG00000197324	LRP10	-0.161461	7.69054	-1.95114	0.0639548	0.21337	-4.96384	-0.129105	7.69054	-1.56018	0.133059	0.332681	-5.3895	0.0182441	7.72825	0.187554	0.853644	0.943367	-6.25928
ENSG00000117090	SLAMF1	-0.156378	6.19148	-1.95027	0.0640647	0.213678	-4.9346	-0.244931	6.19148	-3.05573	0.00581576	0.0465431	-2.57333	-0.0408915	6.05873	-0.372416	0.714594	0.878155	-6.17609
ENSG00000163686	ABHD6	-0.145423	4.27908	-1.95001	0.0640976	0.213729	-4.76006	-0.103703	4.27908	-1.39346	0.177468	0.394029	-5.41316	-0.0322386	4.25702	-0.26448	0.794872	0.917056	-5.93529
ENSG00000101040	ZMYND8	-0.166916	6.26134	-1.94762	0.0644002	0.214495	-4.9337	-0.176071	6.26134	-2.05572	0.0519295	0.184464	-4.55988	-0.126797	6.11209	-1.17547	0.257435	0.557453	-5.54559
ENSG00000012232	EXTL3	-0.207847	4.63157	-1.94749	0.0644157	0.214495	-4.73508	-0.0807555	4.63157	-0.759299	0.455773	0.674574	-6.03766	-0.161588	4.69489	-1.45576	0.165288	0.451178	-5.08203
ENSG00000103047	TANGO6	-0.160828	3.94918	-1.94722	0.0644504	0.214552	-4.69348	-0.238393	3.94918	-2.89093	0.00850742	0.0590704	-2.72702	-0.307926	3.64239	-2.08159	0.0542289	0.261759	-3.97885
ENSG00000169379	ARL13B	-0.210419	3.54223	-1.94689	0.0644919	0.214631	-4.56575	-0.000252876	3.54223	-0.00235179	0.998145	0.998885	-6.14008	-0.14623	3.57634	-0.922127	0.370504	0.655436	-5.4637
ENSG00000100360	IFT27	-0.209381	3.09246	-1.94597	0.0646093	0.214904	-4.55019	-0.181351	3.09246	-1.68942	0.105334	0.287325	-4.78622	-0.264015	2.81354	-1.36122	0.192785	0.489275	-4.79068
ENSG00000240038	AMY2B	-0.333381	2.02193	-1.9414	0.0651917	0.216513	-4.30482	-0.191345	2.02193	-1.11973	0.274964	0.507626	-5.23982	-0.435433	1.67321	-1.66389	0.116088	0.381024	-4.34058
ENSG00000187098	MITF	-0.187787	5.95904	-1.94092	0.0652533	0.216513	-4.95437	-0.31313	5.95904	-3.23706	0.00380307	0.0356225	-2.17765	-0.292402	5.89641	-2.37412	0.0308005	0.199158	-3.7492
ENSG00000153976	HS3ST3A1	-0.382881	3.09772	-1.93819	0.0656034	0.217362	-4.48657	-0.283692	3.09772	-1.44267	0.163271	0.375808	-5.05467	-0.244882	3.056	-1.10843	0.284472	0.581204	-5.18715
ENSG00000143156	NME7	-0.353479	1.28186	-1.93809	0.0656168	0.217362	-4.22572	-0.3754	1.28186	-2.06361	0.0511102	0.182822	-3.91174	-0.272624	1.27565	-1.16123	0.263011	0.561435	-4.8667
ENSG00000119535	CSF3R	-0.398353	4.1472	-1.93756	0.0656848	0.21741	-4.7319	-0.34479	4.1472	-1.68135	0.10691	0.28963	-4.96162	-0.338585	3.77289	-1.47906	0.159033	0.443647	-4.79323
ENSG00000110324	IL10RA	-0.186542	9.17537	-1.93719	0.0657326	0.217489	-4.96913	-0.0774241	9.17537	-0.803674	0.430226	0.654228	-6.22594	-0.0553865	9.19273	-0.58506	0.566875	0.797521	-6.08575
ENSG00000167130	DOLPP1	-0.259177	1.79984	-1.93668	0.0657984	0.217489	-4.35963	-0.0960874	1.79984	-0.72043	0.478884	0.691819	-5.63087	0.178957	1.74264	0.749115	0.464935	0.728444	-5.23032
ENSG00000148841	ITPRIP	-0.199171	5.43352	-1.93643	0.0658314	0.217539	-4.90178	-0.147136	5.43352	-1.43239	0.16616	0.379579	-5.48075	-0.044563	5.4406	-0.402496	0.692781	0.866529	-6.09867
ENSG00000134955	SLC37A2	-0.212969	5.42607	-1.93448	0.0660831	0.218085	-4.90786	-0.15985	5.42607	-1.45374	0.160206	0.371216	-5.45476	-0.323233	5.22148	-2.88274	0.0110373	0.124109	-2.77222
ENSG00000141499	WRAP53	-0.37212	1.41981	-1.93446	0.0660863	0.218085	-4.18822	-0.270807	1.41981	-1.41369	0.171516	0.386364	-4.77602	-0.199988	1.29603	-0.841759	0.412642	0.690427	-5.09643
ENSG00000143924	EML4	-0.175704	6.78089	-1.9332	0.066249	0.218466	-4.98915	-0.294716	6.78089	-3.24267	0.00375315	0.035391	-2.18284	-0.333141	6.54149	-3.309	0.00456206	0.0833248	-2.03741
ENSG00000206190	ATP10A	-0.358729	1.66082	-1.93279	0.0663029	0.218562	-4.30758	-0.373237	1.66082	-2.01575	0.056264	0.193342	-4.04343	-0.391972	1.70296	-1.60379	0.128812	0.400774	-4.42304
ENSG00000214530	STARD10	-0.250573	3.69083	-1.92959	0.0667194	0.219458	-4.5971	-0.146956	3.69083	-1.1363	0.268119	0.499955	-5.51652	-0.119327	3.7726	-0.808394	0.43102	0.703956	-5.58833
ENSG00000131747	TOP2A	-0.383822	1.01935	-1.92872	0.0668334	0.219774	-4.19999	-0.258126	1.01935	-1.30244	0.206303	0.427824	-4.90587	-0.00803681	1.44421	-0.0301765	0.976309	0.990958	-5.45281
ENSG00000168264	IRF2BP2	-0.22074	7.43835	-1.92845	0.0668687	0.21983	-5.00196	-0.188531	7.43835	-1.6471	0.11382	0.301532	-5.2613	-0.102506	7.46006	-0.937401	0.362839	0.64995	-5.83756
ENSG00000166532	RIMKLB	-0.247916	2.25229	-1.92814	0.0669095	0.219858	-4.37663	-0.0706694	2.25229	-0.552306	0.586335	0.771442	-5.73722	-0.426476	1.84726	-1.7539	0.0990678	0.349167	-4.23848
ENSG00000109062	SLC9A3R1	-0.220178	3.36821	-1.92811	0.0669132	0.219858	-4.56765	-0.151759	3.36821	-1.33347	0.19609	0.416161	-5.25677	-0.116521	3.49382	-0.684447	0.503735	0.755696	-5.54564
ENSG00000223508	RPL23AP53	-0.365319	1.12202	-1.92715	0.0670388	0.220092	-4.23252	-0.0574497	1.12202	-0.304811	0.763389	0.881651	-5.65402	-0.0397545	1.009	-0.163316	0.872367	0.950679	-5.39643
ENSG00000122882	ECD	-0.156379	4.0945	-1.92657	0.0671152	0.220164	-4.73857	-0.228061	4.0945	-2.81457	0.010126	0.0650918	-2.89351	-0.112715	4.05077	-0.876008	0.394315	0.675643	-5.55885
ENSG00000068971	PPP2R5B	-0.295145	2.69305	-1.9257	0.0672289	0.220477	-4.43475	-0.279971	2.69305	-1.83148	0.0806729	0.243523	-4.43175	0.0789616	2.37919	0.472627	0.643024	0.839303	-5.54375
ENSG00000142192	APP	-0.103137	8.8504	-1.92513	0.0673039	0.220604	-4.98813	-0.147875	8.8504	-2.75945	0.0114721	0.0700906	-3.21355	-0.0964397	8.70809	-1.05714	0.306544	0.602042	-5.71478
ENSG00000259354	None	-0.392161	3.83057	-1.92457	0.0673776	0.220727	-4.56487	-0.243109	3.83057	-1.19833	0.243602	0.473021	-5.40658	-0.550345	3.54528	-2.50832	0.0235977	0.175703	-3.29175
ENSG00000181982	CCDC149	-0.286048	2.83906	-1.92377	0.0674837	0.220958	-4.4936	-0.308879	2.83906	-2.08272	0.049173	0.177884	-4.07532	-0.0759674	2.76039	-0.391752	0.700541	0.871389	-5.55256
ENSG00000103018	CYB5B	-0.155663	4.52905	-1.92376	0.0674846	0.220958	-4.84454	-0.264092	4.52905	-3.2666	0.00354698	0.0340088	-2.0038	-0.138897	4.39766	-1.19	0.251843	0.551416	-5.33403
ENSG00000163818	LZTFL1	-0.257609	2.17547	-1.91883	0.0681388	0.222519	-4.39782	-0.212222	2.17547	-1.5864	0.126989	0.322828	-4.74259	-0.299593	1.99	-1.40624	0.179258	0.470885	-4.71309
ENSG00000162522	KIAA1522	-0.256942	2.94635	-1.91853	0.0681781	0.222519	-4.59032	-0.3001	2.94635	-2.24344	0.035319	0.14252	-3.86862	-0.244109	2.7863	-1.3581	0.193751	0.490905	-4.82931
ENSG00000269044	None	-0.363875	1.27474	-1.91851	0.0681813	0.222519	-4.24898	-0.486382	1.27474	-2.56963	0.0175208	0.0915042	-3.05487	0.0335396	1.09674	0.125068	0.902067	0.965257	-5.31762
ENSG00000235652	EPM2A-DT	-0.258736	1.76519	-1.91795	0.0682554	0.222569	-4.28681	-0.135419	1.76519	-1.00799	0.324474	0.557974	-5.28237	-0.0976641	1.89429	-0.503521	0.621633	0.827056	-5.47193
ENSG00000196357	ZNF565	-0.380045	1.09779	-1.91786	0.0682673	0.222569	-4.21092	-0.127485	1.09779	-0.64702	0.524346	0.727188	-5.45673	0.0545576	1.04474	0.212315	0.834611	0.935528	-5.32908
ENSG00000134758	RNF138	-0.189342	3.63945	-1.91784	0.06827	0.222569	-4.67681	-0.136344	3.63945	-1.3853	0.179916	0.397036	-5.28568	-0.262344	3.64913	-1.71693	0.105777	0.36205	-4.53693
ENSG00000185869	ZNF829	-0.337937	1.31719	-1.91687	0.0684002	0.222874	-4.25135	-0.312168	1.31719	-1.77652	0.0895494	0.260102	-4.33729	-0.439714	1.32675	-1.44243	0.168957	0.456873	-4.62513
ENSG00000262406	MMP12	-0.781321	1.93872	-1.916	0.0685167	0.223134	-4.1219	-1.0189	1.93872	-2.49859	0.0204732	0.101109	-3.15049	-0.0758046	2.70945	-0.264141	0.795129	0.91709	-5.46823
ENSG00000100099	HPS4	-0.181463	4.06079	-1.91455	0.0687107	0.223681	-4.7229	-0.0501843	4.06079	-0.531655	0.600319	0.782415	-6.11162	0.13519	3.95203	1.02082	0.322913	0.616677	-5.44664
ENSG00000111726	CMAS	-0.187256	4.60346	-1.91447	0.0687215	0.223681	-4.92154	-0.325661	4.60346	-3.33071	0.00304737	0.0312297	-1.90775	-0.413725	4.34025	-3.0936	0.00714085	0.102446	-2.31222
ENSG00000198053	SIRPA	-0.16541	9.45681	-1.91368	0.0688278	0.223875	-5.00052	-0.0805528	9.45681	-0.931503	0.361754	0.593017	-6.10743	0.0512136	9.46477	0.569621	0.577046	0.803139	-6.07754
ENSG00000160208	RRP1B	-0.139735	4.88506	-1.91347	0.0688549	0.223875	-4.89899	-0.144114	4.88506	-1.97588	0.0609062	0.204209	-4.6103	-0.24475	4.60732	-1.90924	0.0747992	0.30334	-4.33651
ENSG00000284707	None	-0.280973	1.35177	-1.91298	0.0689218	0.22401	-4.2362	-0.186752	1.35177	-1.27599	0.215332	0.439046	-4.94748	-0.00293771	1.16528	-0.0105433	0.991721	0.997038	-5.35942
ENSG00000187535	IFT140	-0.197465	2.89407	-1.91125	0.0691538	0.224307	-4.52923	-0.135147	2.89407	-1.31261	0.202909	0.423973	-5.2139	-0.176969	2.56558	-0.822347	0.423271	0.698303	-5.34168
ENSG00000107282	APBA1	-0.376615	2.76793	-1.91006	0.0693144	0.224647	-4.31741	-0.181726	2.76793	-0.925157	0.364972	0.596049	-5.37559	0.110001	3.17023	0.675007	0.509553	0.759918	-5.51816
ENSG00000117877	POLR1G	-0.314813	1.32898	-1.90961	0.0693759	0.224688	-4.39752	-0.418092	1.32898	-2.53834	0.0187682	0.0956447	-3.17671	-0.398046	1.28164	-1.45525	0.165428	0.45135	-4.52303
ENSG00000162065	TBC1D24	-0.213973	2.16362	-1.90915	0.0694381	0.224688	-4.40914	-0.0924349	2.16362	-0.828079	0.416563	0.642788	-5.55911	-0.235329	1.87572	-1.03054	0.318469	0.612634	-4.99373
ENSG00000161671	EMC10	-0.148855	5.49574	-1.90854	0.0695203	0.224871	-4.94672	-0.0834902	5.49574	-1.07203	0.295385	0.529469	-5.90761	0.00882334	5.40089	0.0852091	0.933179	0.976299	-6.16474
ENSG00000213066	CEP43	-0.286275	2.04588	-1.90832	0.0695499	0.224871	-4.32071	-0.134601	2.04588	-0.900986	0.377402	0.608618	-5.39657	-0.387374	1.96514	-1.87432	0.0797387	0.313584	-4.10812
ENSG00000011485	PPP5C	-0.125889	4.52435	-1.9079	0.0696071	0.224996	-4.86608	-0.199629	4.52435	-3.02864	0.00619339	0.0483993	-2.5179	-0.139355	4.28698	-1.03697	0.315558	0.610699	-5.42565
ENSG00000198363	ASPH	-0.198368	6.30339	-1.90732	0.0696854	0.225129	-5.01888	-0.308346	6.30339	-2.96538	0.00716946	0.0529059	-2.77834	-0.363065	6.05061	-3.21698	0.00552603	0.0910544	-2.19629
ENSG00000168556	ING2	-0.198284	2.95783	-1.90672	0.0697678	0.225275	-4.61553	-0.245129	2.95783	-2.36162	0.0275142	0.122035	-3.65827	-0.170037	3.02383	-0.765676	0.455298	0.721989	-5.48613
ENSG00000079482	OPHN1	-0.280053	2.79533	-1.90586	0.069885	0.225464	-4.51403	-0.515779	2.79533	-3.50642	0.0020043	0.0244625	-1.27855	-0.139055	2.68835	-0.632558	0.536185	0.778203	-5.4239
ENSG00000266094	RASSF5	-0.200005	7.22128	-1.90321	0.0702466	0.2264	-5.04022	-0.184776	7.22128	-1.75871	0.0926011	0.264942	-5.08553	-0.106233	7.36438	-1.14241	0.270517	0.568241	-5.63393
ENSG00000076650	GPATCH1	-0.16548	3.62829	-1.90176	0.0704441	0.226916	-4.69092	0.0127635	3.62829	0.147314	0.884233	0.947927	-6.18412	-0.229326	3.49735	-1.52328	0.147703	0.428807	-4.76644
ENSG00000008130	NADK	-0.189672	6.71311	-1.90146	0.0704856	0.22699	-5.03605	-0.142264	6.71311	-1.4267	0.167774	0.381425	-5.56287	-0.101822	6.48218	-0.787426	0.442832	0.71238	-5.92045
ENSG00000272447	None	-0.315643	1.37708	-1.90062	0.070601	0.22724	-4.23648	-0.0967881	1.37708	-0.585675	0.564084	0.754597	-5.48869	0.0262139	1.6671	0.120575	0.905567	0.966787	-5.48076
ENSG00000163660	CCNL1	-0.148688	6.02844	-1.8981	0.0709471	0.227811	-4.99286	-0.148608	6.02844	-1.89895	0.07083	0.224526	-4.80472	-0.46321	5.67108	-3.63132	0.00232763	0.0600262	-1.37126
ENSG00000227671	ZNF731P	-0.139697	4.13429	-1.89563	0.0712895	0.228444	-4.78036	-0.143438	4.13429	-1.95131	0.0639333	0.210294	-4.51272	-0.129741	3.66331	-0.947162	0.357998	0.645948	-5.40949
ENSG00000122490	SLC66A2	-0.254804	4.20022	-1.89545	0.0713135	0.228444	-4.78133	-0.0813663	4.20022	-0.607597	0.549706	0.744218	-6.09705	-0.0153308	4.13049	-0.112479	0.911879	0.968718	-5.9771
ENSG00000101220	C20orf27	-0.322877	1.43274	-1.89433	0.0714689	0.228757	-4.4328	-0.22511	1.43274	-1.32405	0.199147	0.419503	-5.07118	-0.138791	1.01591	-0.49044	0.630649	0.832548	-5.17379
ENSG00000132635	PCED1A	-0.221527	3.24917	-1.89418	0.0714906	0.228757	-4.67099	-0.0819719	3.24917	-0.703728	0.489021	0.701224	-5.91421	0.22112	2.70827	1.06186	0.304463	0.601007	-5.09977
ENSG00000130713	EXOSC2	-0.161709	3.24887	-1.89393	0.0715244	0.228757	-4.69849	-0.0985029	3.24887	-1.15661	0.259897	0.492385	-5.53747	-0.268852	2.90418	-1.51241	0.150424	0.431651	-4.66749
ENSG00000196776	CD47	-0.171407	6.10462	-1.8938	0.071543	0.228757	-5.02803	-0.242547	6.10462	-2.68093	0.0136852	0.0785042	-3.36515	-0.282587	5.99557	-2.96522	0.00931319	0.115407	-2.68425
ENSG00000103145	HCFC1R1	-0.200519	3.3811	-1.8923	0.0717516	0.229182	-4.69163	-0.131288	3.3811	-1.2422	0.227307	0.453792	-5.43141	-0.00839862	3.31937	-0.0487151	0.961765	0.985041	-5.76574
ENSG00000141424	SLC39A6	-0.160152	5.67416	-1.89169	0.0718368	0.229274	-5.00896	-0.144308	5.67416	-1.70598	0.102161	0.281723	-5.11856	-0.169442	5.61087	-1.54217	0.143072	0.423773	-5.06669
ENSG00000185973	TMLHE	-0.194202	3.30054	-1.88993	0.0720831	0.229661	-4.68193	-0.0985991	3.30054	-0.962753	0.346187	0.579156	-5.70906	0.0710987	3.17916	0.484033	0.635087	0.8355	-5.68055
ENSG00000186318	BACE1	-0.167909	3.41188	-1.88987	0.0720906	0.229661	-4.80042	-0.112267	3.41188	-1.26501	0.219171	0.443468	-5.51055	-0.243056	3.37102	-1.52545	0.147164	0.42796	-4.71253
ENSG00000236287	ZBED5	-0.147726	4.78851	-1.88958	0.0721321	0.229675	-4.85616	-0.106752	4.78851	-1.3689	0.184916	0.403598	-5.43978	-0.263376	4.61635	-1.97223	0.0665804	0.286978	-4.34304
ENSG00000213445	SIPA1	-0.227052	5.42014	-1.88945	0.0721502	0.229675	-4.9675	-0.156472	5.42014	-1.30411	0.205745	0.427183	-5.63232	-0.0466296	5.194	-0.35808	0.725083	0.883674	-6.06962
ENSG00000134575	ACP2	-0.199728	6.07881	-1.88907	0.0722024	0.229749	-5.03977	-0.213752	6.07881	-2.02255	0.0555046	0.191709	-4.62451	-0.154372	5.8642	-1.3027	0.211582	0.509066	-5.36175
ENSG00000154889	MPPE1	-0.265264	3.59206	-1.88887	0.0722305	0.229749	-4.5698	-0.23543	3.59206	-1.68205	0.106771	0.289426	-4.72628	-0.449063	3.50567	-2.73676	0.0148796	0.141835	-2.87487
ENSG00000156711	MAPK13	-0.17052	6.2183	-1.88836	0.0723023	0.229913	-5.05184	-0.289188	6.2183	-3.20296	0.00412122	0.0374612	-2.26045	-0.0414948	5.88919	-0.434159	0.670118	0.853598	-6.1114
ENSG00000131374	TBC1D5	-0.102288	6.75031	-1.88595	0.0726412	0.230629	-5.061	-0.18072	6.75031	-3.33284	0.00303201	0.0312019	-1.97513	-0.165775	6.74506	-1.7967	0.0917703	0.335566	-4.76462
ENSG00000164144	ARFIP1	-0.195403	4.04655	-1.88526	0.072738	0.230782	-4.78688	-0.252013	4.04655	-2.43681	0.0234117	0.11067	-3.62994	-0.228678	4.0312	-1.46379	0.163109	0.449003	-4.95113
ENSG00000135241	PNPLA8	-0.137565	5.32325	-1.88522	0.0727437	0.230782	-4.97409	-0.0818104	5.32325	-1.12284	0.273668	0.506311	-5.84185	-0.115079	5.33858	-1.19296	0.250715	0.549982	-5.48834
ENSG00000122507	BBS9	-0.240531	2.42865	-1.8852	0.0727464	0.230782	-4.50648	-0.0890176	2.42865	-0.700776	0.490825	0.702568	-5.71845	-0.0489792	2.3908	-0.212782	0.834253	0.9353	-5.45932
ENSG00000126858	RHOT1	-0.133939	5.44793	-1.88476	0.0728093	0.230921	-4.98747	-0.0401105	5.44793	-0.565295	0.577622	0.764959	-6.31846	-0.145861	5.34072	-1.36928	0.190304	0.487258	-5.22662
ENSG00000058799	YIPF1	-0.178392	3.81424	-1.88356	0.072978	0.231335	-4.76408	-0.00104977	3.81424	-0.0111268	0.991223	0.995819	-6.24175	-0.0293195	3.71447	-0.220972	0.827981	0.930933	-5.86728
ENSG00000172197	MBOAT1	-0.245178	2.52568	-1.88325	0.0730226	0.231416	-4.61298	-0.206951	2.52568	-1.59227	0.125662	0.32053	-4.88644	-0.00652763	2.29564	-0.0355928	0.972059	0.988915	-5.6169
ENSG00000262879	None	-0.208335	3.75838	-1.8819	0.0732138	0.23178	-4.72603	-0.123816	3.75838	-1.12226	0.27391	0.506527	-5.58327	-0.289238	3.53494	-1.90779	0.0749996	0.303902	-4.23996
ENSG00000100083	GGA1	-0.139762	5.88794	-1.88039	0.0734272	0.232395	-5.02117	-0.0676144	5.88794	-0.910836	0.372303	0.604284	-6.09168	-0.109573	5.47374	-0.90969	0.376827	0.661543	-5.72043
ENSG00000184384	MAML2	-0.140067	5.53367	-1.8797	0.0735261	0.232526	-5.01248	-0.147286	5.53367	-1.9784	0.0606031	0.203586	-4.66007	-0.102667	5.56748	-0.961808	0.350818	0.640447	-5.72412
ENSG00000158882	TOMM40L	-0.26504	2.5115	-1.87929	0.0735844	0.23265	-4.55808	-0.324527	2.5115	-2.30288	0.0311706	0.131164	-3.68357	-0.40256	2.16969	-2.01196	0.0618248	0.278386	-3.93665
ENSG00000129484	PARP2	-0.180689	3.14796	-1.87835	0.073718	0.23289	-4.68885	-0.186588	3.14796	-1.94448	0.0647982	0.212141	-4.41306	-0.12642	2.92654	-0.78833	0.442319	0.712227	-5.40211
ENSG00000167716	WDR81	-0.158209	6.1824	-1.878	0.0737678	0.232927	-5.05495	-0.147252	6.1824	-1.74895	0.0943096	0.267843	-5.07433	-0.0403164	6.00597	-0.331392	0.744758	0.893487	-6.16246
ENSG00000273802	H2BC8	-0.266473	3.19914	-1.87755	0.0738323	0.23307	-4.45984	0.0326773	3.19914	0.231606	0.818996	0.914481	-5.86103	-0.129349	3.75908	-0.855011	0.405485	0.684679	-5.57545
ENSG00000116711	PLA2G4A	-0.198463	2.94607	-1.8765	0.073982	0.2333	-4.66318	-0.423125	2.94607	-4.00069	0.000606932	0.0119458	-0.227323	-0.317454	2.70207	-1.92857	0.0721858	0.297298	-4.15561
ENSG00000157916	RER1	-0.119815	5.54552	-1.87626	0.0740167	0.233349	-5.01378	-0.0525477	5.54552	-0.823937	0.418863	0.644748	-6.15146	-0.0182577	5.40427	-0.179031	0.860218	0.945823	-6.1479
ENSG00000132003	ZSWIM4	-0.229406	6.16644	-1.87594	0.0740618	0.23343	-5.03771	-0.0952584	6.16644	-0.780044	0.443718	0.665154	-6.2107	-0.0974696	6.19024	-0.979823	0.342125	0.634832	-5.76425
ENSG00000198898	CAPZA2	-0.178914	7.15647	-1.87007	0.0749072	0.235301	-5.09877	-0.120321	7.15647	-1.25771	0.22175	0.446812	-5.7874	-0.148911	7.16734	-1.48047	0.158661	0.443347	-5.22535
ENSG00000153823	PID1	-0.476068	6.5587	-1.86968	0.0749641	0.235358	-5.08575	-0.170217	6.5587	-0.668879	0.510566	0.717666	-6.32932	-0.342549	6.31228	-2.76517	0.0140424	0.137303	-3.05543
ENSG00000135916	ITM2C	-0.435074	1.04652	-1.86887	0.0750809	0.235603	-4.26721	-0.0576067	1.04652	-0.249536	0.805273	0.906576	-5.59438	0.0315746	1.58259	0.188682	0.852775	0.942749	-5.66249
ENSG00000106976	DNM1	-0.297028	2.85724	-1.86681	0.0753808	0.236394	-4.44621	-0.136715	2.85724	-0.862452	0.397789	0.626972	-5.49704	-0.335259	2.02079	-1.23344	0.235675	0.53506	-4.79293
ENSG00000145555	MYO10	-0.312366	2.04941	-1.86647	0.0754301	0.236454	-4.3884	-0.481629	2.04941	-2.87965	0.00872991	0.0596937	-2.50032	-0.184532	2.09246	-0.763754	0.456411	0.722828	-5.19905
ENSG00000144040	SFXN5	-0.249201	3.76488	-1.86604	0.0754916	0.236562	-4.69086	-0.213598	3.76488	-1.60548	0.122718	0.317296	-4.91812	-0.38006	3.59226	-2.21246	0.0422222	0.229752	-3.80158
ENSG00000088812	ATRN	-0.104697	5.94205	-1.86596	0.0755036	0.236562	-5.04416	-0.129178	5.94205	-2.30431	0.0310762	0.130992	-4.0815	-0.143838	5.78792	-1.43112	0.172125	0.460875	-5.21221
ENSG00000166352	IFTAP	-0.261617	1.92462	-1.86562	0.0755539	0.236659	-4.54111	-0.42519	1.92462	-3.0354	0.00609704	0.0478619	-2.24797	-0.413767	1.57953	-1.72227	0.104783	0.36051	-4.26138
ENSG00000204371	EHMT2	-0.157963	4.87904	-1.86531	0.075599	0.236672	-4.98972	-0.209748	4.87904	-2.47903	0.0213643	0.104222	-3.69491	-0.215098	4.63343	-1.49942	0.153729	0.437202	-4.9362
ENSG00000166326	TRIM44	-0.117929	6.5458	-1.86356	0.0758544	0.237233	-5.09578	-0.125313	6.5458	-1.98092	0.0603015	0.202854	-4.70933	-0.0260609	6.47696	-0.292264	0.773936	0.906132	-6.21357
ENSG00000184232	OAF	-0.289627	2.60342	-1.85992	0.0763885	0.238351	-4.61502	-0.189689	2.60342	-1.22135	0.234945	0.462907	-5.32171	-0.254438	2.1549	-1.00863	0.328542	0.622278	-4.98722
ENSG00000148110	MFSD14B	-0.107196	6.08625	-1.85932	0.0764771	0.238505	-5.08293	-0.0822158	6.08625	-1.42696	0.167701	0.381377	-5.53944	-0.0220734	6.16682	-0.254797	0.802208	0.919926	-6.21474
ENSG00000158623	COPG2	-0.18286	3.09823	-1.8581	0.0766567	0.238906	-4.71814	-0.267946	3.09823	-2.7254	0.0123867	0.0734033	-2.97358	-0.0248929	3.36105	-0.163279	0.872395	0.950679	-5.84873
ENSG00000102805	CLN5	-0.141829	4.55922	-1.85654	0.0768864	0.23929	-4.8897	-0.0542684	4.55922	-0.7125	0.483681	0.696528	-6.0746	-0.260705	4.48694	-1.94739	0.069719	0.293009	-4.31423
ENSG00000114544	SLC41A3	-0.254757	2.24716	-1.85467	0.0771645	0.239971	-4.47607	-0.0615874	2.24716	-0.450665	0.656663	0.818552	-5.76486	0.0774727	2.31001	0.392703	0.699853	0.870979	-5.57534
ENSG00000184640	SEPTIN9	-0.1201	7.74486	-1.85121	0.0776794	0.241263	-5.12986	-0.188305	7.74486	-2.90223	0.00829016	0.0580933	-2.92842	-0.142284	7.65988	-1.47982	0.158832	0.443414	-5.22729
ENSG00000070495	JMJD6	-0.125215	4.73774	-1.85011	0.0778441	0.241651	-4.92446	-0.00703313	4.73774	-0.104226	0.917939	0.961947	-6.34906	-0.1426	4.70922	-1.12137	0.279098	0.575834	-5.41322
ENSG00000233621	ZC3H12A-DT	-0.334031	1.71306	-1.84949	0.0779357	0.241751	-4.39417	-0.340457	1.71306	-1.88831	0.0723089	0.227316	-4.20478	-0.0865548	1.90772	-0.386335	0.704467	0.873575	-5.38816
ENSG00000042493	CAPG	-0.162725	8.61376	-1.84949	0.0779359	0.241751	-5.10835	-0.2374	8.61376	-2.69753	0.0131861	0.0766287	-3.33641	0.00886879	8.44121	0.0796279	0.937546	0.977264	-6.26352
ENSG00000266714	MYO15B	-0.321328	5.0016	-1.84928	0.0779673	0.241786	-4.89223	-0.1029	5.0016	-0.594854	0.55804	0.751052	-6.14249	0.0239115	4.17964	0.131724	0.896886	0.961631	-5.83668
ENSG00000183283	DAZAP2	-0.118359	7.44531	-1.84901	0.0780085	0.241813	-5.13497	-0.0399332	7.44531	-0.623856	0.53917	0.737102	-6.37361	-0.00479303	7.4947	-0.0536108	0.957926	0.983731	-6.27649
ENSG00000173559	NABP1	-0.182861	8.35815	-1.84896	0.0780157	0.241813	-5.13258	-0.171701	8.35815	-1.73588	0.0966417	0.272591	-5.12299	-0.255421	8.12101	-2.7153	0.0155441	0.143497	-3.19855
ENSG00000146232	NFKBIE	-0.188923	6.74568	-1.84875	0.0780473	0.241849	-5.12456	-0.174834	6.74568	-1.7114	0.101142	0.280307	-5.15321	-0.118142	6.68198	-1.06834	0.301621	0.598412	-5.69816
ENSG00000166681	BEX3	-0.207783	3.15503	-1.84787	0.0781797	0.242136	-4.81249	-0.0086904	3.15503	-0.0774179	0.938994	0.972384	-6.22596	-0.0949895	2.81876	-0.470299	0.644649	0.839984	-5.56248
ENSG00000186376	ZNF75D	-0.207313	3.54406	-1.84722	0.0782763	0.242373	-4.75352	-0.125663	3.54406	-1.12371	0.273308	0.505893	-5.55184	-0.170618	3.25116	-0.976625	0.343658	0.636292	-5.26793
ENSG00000034152	MAP2K3	-0.189697	5.99108	-1.84673	0.0783496	0.242502	-5.09647	-0.0907127	5.99108	-0.883923	0.386343	0.618149	-6.13539	-0.0145031	5.92164	-0.140769	0.889854	0.958668	-6.21276
ENSG00000090581	GNPTG	-0.120578	5.41627	-1.84557	0.0785254	0.242773	-5.04453	-0.0424352	5.41627	-0.650518	0.522127	0.725731	-6.25842	-0.0507089	5.27466	-0.460992	0.651166	0.842958	-6.03857
ENSG00000151500	THYN1	-0.184227	3.56714	-1.84486	0.0786323	0.243042	-4.83998	-0.150312	3.56714	-1.50857	0.145708	0.350738	-5.16501	0.135711	3.35236	0.837885	0.414749	0.691798	-5.40619
ENSG00000184481	FOXO4	-0.183365	4.05095	-1.844	0.0787623	0.243319	-4.90442	-0.0930192	4.05095	-0.938035	0.358462	0.589975	-5.88582	0.0507213	3.99129	0.401786	0.693293	0.866901	-5.83842
ENSG00000215305	VPS16	-0.166952	4.15079	-1.84249	0.0789908	0.243839	-4.89618	-0.124795	4.15079	-1.38024	0.181447	0.398947	-5.38744	-0.1648	3.92679	-1.22941	0.23714	0.536553	-5.19065
ENSG00000181744	DIPK2A	-0.183089	3.39954	-1.84211	0.0790475	0.243899	-4.70851	-0.271827	3.39954	-2.74044	0.0119743	0.0717244	-2.91903	-0.435432	3.37538	-2.49508	0.0242299	0.178332	-3.30844
ENSG00000230438	SERPINB9P1	-0.265285	2.03726	-1.8421	0.0790501	0.243899	-4.67602	-0.219331	2.03726	-1.52348	0.141956	0.346237	-4.97713	0.0568584	1.57394	0.247062	0.808082	0.923226	-5.4194
ENSG00000141570	CBX8	-0.350726	0.879274	-1.84046	0.0792987	0.244355	-4.33038	-0.154192	0.879274	-0.813004	0.424971	0.65016	-5.34937	0.232327	0.954979	0.949732	0.356731	0.64476	-4.99981
ENSG00000140750	ARHGAP17	-0.118078	6.03914	-1.83964	0.0794225	0.244613	-5.11817	-0.266295	6.03914	-4.14973	0.000422229	0.00953077	-0.0792268	-0.295982	5.70369	-3.09292	0.0071509	0.102446	-2.41605
ENSG00000261236	BOP1	-0.297994	1.90606	-1.83941	0.0794583	0.244661	-4.56065	-0.15243	1.90606	-0.943346	0.3558	0.587789	-5.50784	-0.445552	1.32075	-1.70619	0.107797	0.365564	-4.2525
ENSG00000157045	NTAN1	-0.144121	4.4835	-1.83905	0.0795134	0.244768	-4.96298	-0.025069	4.4835	-0.320687	0.751489	0.875014	-6.32379	0.296249	4.54746	2.63567	0.0182678	0.155789	-3.22524
ENSG00000068650	ATP11A	-0.1149	7.52078	-1.83835	0.0796194	0.245032	-5.15124	-0.0783136	7.52078	-1.25316	0.223369	0.448794	-5.79305	-0.0123602	7.53493	-0.128125	0.899687	0.963559	-6.2692
ENSG00000169895	SYAP1	-0.135777	5.90299	-1.83804	0.0796666	0.245116	-5.09954	-0.0452904	5.90299	-0.613808	0.545669	0.742144	-6.32564	-0.171842	5.92711	-1.67869	0.113127	0.37487	-4.89779
ENSG00000136720	HS6ST1	-0.226381	5.41211	-1.83511	0.0801156	0.246185	-5.04325	-0.108747	5.41211	-0.883444	0.386597	0.618196	-6.0626	0.103326	5.4504	0.909346	0.377003	0.661543	-5.75924
ENSG00000113441	LNPEP	-0.127674	7.1088	-1.83404	0.0802793	0.246563	-5.15367	-0.20048	7.1088	-2.88042	0.00871454	0.0596894	-2.97128	-0.210882	7.19838	-1.93181	0.0717551	0.296796	-4.56341
ENSG00000274070	CASTOR2	-0.241393	3.72168	-1.83288	0.0804578	0.246924	-4.73551	0.100753	3.72168	0.770482	0.449251	0.669463	-5.83153	0.177788	3.74176	1.31406	0.207823	0.505569	-5.17604
ENSG00000124496	TRERF1	-0.172406	4.98078	-1.83168	0.0806431	0.24743	-5.00057	-0.244721	4.98078	-2.6034	0.0162616	0.0874585	-3.40984	-0.283593	4.66493	-1.87334	0.0798814	0.313637	-4.43746
ENSG00000160410	SHKBP1	-0.154046	6.63081	-1.83039	0.0808427	0.24798	-5.14957	-0.144419	6.63081	-1.71667	0.100158	0.279164	-5.14013	0.000175241	6.53621	0.00175995	0.998618	0.999441	-6.25935
ENSG00000126215	XRCC3	-0.326704	1.39221	-1.82794	0.0812213	0.249016	-4.39445	0.0138313	1.39221	0.0778206	0.938678	0.972159	-5.70588	-0.0187232	1.01724	-0.0741658	0.941821	0.97902	-5.3823
ENSG00000286219	NOTCH2NLC	-0.188903	5.10456	-1.82698	0.081371	0.249349	-4.94286	-0.176242	5.10456	-1.70849	0.101688	0.281042	-4.94792	-0.373331	4.62601	-2.63715	0.0182131	0.155657	-3.18408
ENSG00000138756	BMP2K	-0.13124	7.87363	-1.82443	0.081767	0.250058	-5.17594	-0.167533	7.87363	-2.32898	0.029494	0.127311	-4.09271	-0.213021	7.84594	-2.11505	0.050892	0.252665	-4.26651
ENSG00000172336	POP7	-0.265359	2.4554	-1.82099	0.082307	0.251278	-4.61312	-0.0730474	2.4554	-0.503782	0.619447	0.794556	-5.8381	0.0295927	2.65062	0.145023	0.88655	0.956535	-5.6526
ENSG00000116455	WDR77	-0.256759	1.72614	-1.81926	0.082578	0.251651	-4.51927	-0.58551	1.72614	-4.14091	0.000431401	0.00959913	0.0609153	-0.395177	1.37367	-1.56281	0.138152	0.416722	-4.44658
ENSG00000262580	None	-0.223316	2.35613	-1.81863	0.0826773	0.25189	-4.5428	-0.358359	2.35613	-2.92222	0.00791838	0.0562636	-2.44414	-0.382535	1.54043	-1.44943	0.167022	0.454065	-4.59804
ENSG00000243749	TMEM35B	-0.347396	1.3689	-1.81736	0.0828785	0.252376	-4.40508	-0.381117	1.3689	-1.99843	0.0582405	0.198059	-4.0082	0.118265	1.22645	0.412198	0.685803	0.863483	-5.29922
ENSG00000135537	AFG1L	-0.273498	1.86083	-1.81698	0.0829376	0.252435	-4.48321	-0.191376	1.86083	-1.27662	0.215116	0.438831	-5.05314	-0.297069	1.74502	-1.37447	0.188721	0.484838	-4.68941
ENSG00000163156	SCNM1	-0.127762	4.41395	-1.81505	0.0832429	0.252915	-4.98831	-0.0997679	4.41395	-1.42012	0.16966	0.38375	-5.38314	0.026383	4.4645	0.233862	0.818133	0.926779	-6.02808
ENSG00000161904	LEMD2	-0.128123	4.88423	-1.81459	0.0833169	0.253077	-5.02469	0.00101376	4.88423	0.0143941	0.988646	0.994625	-6.39919	0.0865802	4.71378	0.67753	0.507995	0.758712	-5.83397
ENSG00000151304	SRFBP1	-0.199685	3.85373	-1.81283	0.0835963	0.253606	-4.93495	-0.216488	3.85373	-1.9691	0.0617295	0.206002	-4.50056	-0.133406	3.71189	-0.869782	0.397606	0.677878	-5.47373
ENSG00000196263	ZNF471	-0.425811	0.789728	-1.8127	0.0836165	0.253606	-4.28036	0.0600977	0.789728	0.257569	0.799145	0.90227	-5.48967	-0.27866	0.783842	-1.0271	0.320039	0.614286	-4.96736
ENSG00000138185	ENTPD1	-0.22075	7.14112	-1.8124	0.0836649	0.253689	-5.1854	-0.0982807	7.14112	-0.807289	0.428185	0.652438	-6.23291	0.0108129	7.37657	0.107595	0.915689	0.970628	-6.27174
ENSG00000125910	S1PR4	-0.302356	0.939764	-1.81145	0.0838163	0.253879	-4.35598	-0.507999	0.939764	-3.04371	0.0059805	0.0471911	-2.18824	0.110081	1.25895	0.400885	0.693942	0.867408	-5.29048
ENSG00000203747	FCGR3A	-0.531546	4.62929	-1.81143	0.083819	0.253879	-5.1083	-0.0244276	4.62929	-0.0833378	0.93434	0.970046	-6.47698	-0.274366	4.32815	-1.379	0.187346	0.483763	-4.81757
ENSG00000226608	FTLP3	-0.162745	6.48957	-1.8111	0.0838711	0.253879	-5.18588	-0.128854	6.48957	-1.4343	0.16562	0.378489	-5.5532	0.0067786	6.46564	0.0565488	0.955623	0.982732	-6.25723
ENSG00000149346	SLX4IP	-0.161594	4.09745	-1.81109	0.0838737	0.253879	-4.94604	-0.157184	4.09745	-1.76555	0.0914179	0.263052	-4.83842	-0.244052	3.9436	-1.73254	0.102897	0.356414	-4.5583
ENSG00000110218	PANX1	-0.143805	4.32519	-1.81009	0.0840327	0.254107	-4.95987	-0.151557	4.32519	-1.91164	0.0691019	0.221184	-4.61561	-0.207456	4.33754	-1.53947	0.143725	0.424567	-4.90085
ENSG00000163013	FBXO41	-0.253962	2.63667	-1.80955	0.084119	0.254166	-4.7102	-0.253974	2.63667	-1.81315	0.0835448	0.248913	-4.54076	-0.0242136	2.19304	-0.112236	0.912067	0.968718	-5.50566
ENSG00000179958	DCTPP1	-0.304619	1.56002	-1.80846	0.0842947	0.254455	-4.54602	-0.294585	1.56002	-1.75172	0.0938227	0.26717	-4.48311	-0.243864	1.26929	-0.970908	0.346408	0.637681	-4.98134
ENSG00000102030	NAA10	-0.21198	2.82829	-1.80793	0.084379	0.254647	-4.71828	-0.0457396	2.82829	-0.391807	0.698989	0.844335	-5.98144	0.0963436	2.5524	0.481616	0.636765	0.836982	-5.54942
ENSG00000231999	LRRC8C-DT	-0.341153	1.52799	-1.80778	0.0844029	0.254656	-4.38062	-0.113159	1.52799	-0.602381	0.55311	0.747243	-5.48433	-0.240901	1.19307	-0.847926	0.409301	0.68807	-5.04947
ENSG00000188895	MSL1	-0.115251	6.37674	-1.8076	0.0844321	0.25468	-5.17613	-0.0682382	6.37674	-1.07093	0.295867	0.529946	-5.97211	-0.0181448	6.24353	-0.206503	0.839069	0.937111	-6.22417
ENSG00000243335	KCTD7	-0.20328	3.70012	-1.80681	0.0845584	0.254871	-4.79767	-0.149586	3.70012	-1.33388	0.195955	0.416084	-5.28993	-0.275058	3.29402	-1.7591	0.0981551	0.34879	-4.43656
ENSG00000100106	TRIOBP	-0.171573	5.75532	-1.80495	0.0848579	0.255457	-5.13409	-0.0861169	5.75532	-0.907263	0.374148	0.606386	-6.08401	0.147926	5.73204	1.53172	0.145619	0.425812	-5.10863
ENSG00000113369	ARRDC3	-0.187864	6.35754	-1.8016	0.0853989	0.25626	-5.18907	-0.0326375	6.35754	-0.313215	0.757082	0.877734	-6.49773	-0.190876	6.4467	-1.76473	0.0971752	0.346679	-4.80046
ENSG00000258733	LINC02328	-0.314963	1.21171	-1.80094	0.0855069	0.256504	-4.43058	-0.133192	1.21171	-0.765135	0.452362	0.671904	-5.43328	0.24435	1.50338	1.13642	0.272939	0.569881	-4.92259
ENSG00000205544	TMEM256	-0.321839	0.95333	-1.79874	0.0858638	0.257083	-4.44809	-0.247854	0.95333	-1.38947	0.178663	0.395495	-4.85761	0.260294	0.843677	0.900475	0.381559	0.664513	-4.98876
ENSG00000179362	HMGN2P46	-0.283523	2.99084	-1.79786	0.0860075	0.257288	-4.70179	-0.171116	2.99084	-1.09092	0.28717	0.521128	-5.45161	-0.252217	2.75004	-1.14663	0.268819	0.567106	-5.03235
ENSG00000214046	SMIM7	-0.157509	3.65555	-1.79784	0.0860101	0.257288	-4.84208	-0.0878824	3.65555	-1.00649	0.325176	0.558707	-5.68012	0.0310771	3.4738	0.230988	0.820326	0.927306	-5.84213
ENSG00000131116	ZNF428	-0.228026	2.15967	-1.79738	0.0860856	0.257367	-4.63248	0.00783162	2.15967	0.0620084	0.951119	0.977273	-5.93884	0.0233506	2.06136	0.111912	0.912321	0.968718	-5.50218
ENSG00000166272	WBP1L	-0.139056	6.42703	-1.79555	0.0863859	0.257947	-5.18084	-0.0669952	6.42703	-0.865947	0.395911	0.625733	-6.15212	-0.0117545	6.50701	-0.134847	0.894457	0.960275	-6.25407
ENSG00000176533	GNG7	-0.479853	0.992013	-1.7949	0.086492	0.258166	-4.29428	-0.331379	0.992013	-1.24393	0.226681	0.452974	-4.84883	0.309451	1.3137	1.29637	0.213698	0.510856	-4.77982
ENSG00000154305	MIA3	-0.147664	6.66079	-1.79274	0.0868469	0.259005	-5.21057	-0.124222	6.66079	-1.50877	0.145658	0.350738	-5.44639	-0.179184	6.59991	-1.87132	0.0801757	0.314305	-4.63286
ENSG00000176393	RNPEP	-0.179084	5.98725	-1.79213	0.0869471	0.259176	-5.19626	-0.275484	5.98725	-2.75757	0.0115208	0.0702556	-3.20772	-0.148541	5.62947	-1.12977	0.275644	0.573484	-5.55799
ENSG00000101246	ARFRP1	-0.113189	4.96028	-1.7918	0.0870015	0.259275	-5.06975	0.00159432	4.96028	0.0252997	0.980045	0.990822	-6.40776	-0.031828	4.77339	-0.289448	0.77605	0.906711	-6.06781
ENSG00000204389	HSPA1A	-0.105011	8.13908	-1.7908	0.0871654	0.259507	-5.22621	-0.143177	8.13908	-2.44128	0.0231862	0.10999	-3.87174	-0.288513	7.99068	-2.74632	0.0145926	0.140645	-3.14111
ENSG00000127311	HELB	-0.196386	4.19194	-1.79079	0.0871668	0.259507	-4.91818	-0.0950559	4.19194	-0.869818	0.393838	0.624057	-5.87163	-0.367056	3.96519	-2.79745	0.0131463	0.133486	-2.82303
ENSG00000163820	FYCO1	-0.165229	4.43665	-1.79055	0.0872077	0.259507	-5.00892	-0.245168	4.43665	-2.65954	0.0143546	0.0808547	-3.2479	-0.480349	4.09206	-3.52995	0.00287645	0.0651709	-1.504
ENSG00000213250	RBMS2P1	-0.358363	0.927445	-1.78909	0.0874481	0.259841	-4.3983	-0.138568	0.927445	-0.695209	0.494239	0.706262	-5.4179	-0.384064	0.815485	-1.51199	0.150528	0.431746	-4.47252
ENSG00000175938	ORAI3	-0.197182	3.02658	-1.78865	0.0875206	0.259929	-4.73287	-0.224092	3.02658	-2.03845	0.053764	0.188104	-4.16946	0.0837152	3.1148	0.43564	0.669065	0.853032	-5.60195
ENSG00000147394	ZNF185	-0.131609	4.75721	-1.78699	0.0877957	0.260555	-5.1109	0.0096347	4.75721	0.131044	0.896937	0.954396	-6.43385	-0.0343777	4.71269	-0.334051	0.74279	0.892718	-6.02855
ENSG00000156052	GNAQ	-0.135165	7.31465	-1.78543	0.0880549	0.261197	-5.23677	-0.108822	7.31465	-1.43765	0.164675	0.377752	-5.55801	-0.0657983	7.35375	-0.672285	0.511238	0.760749	-6.04683
ENSG00000140563	MCTP2	-0.235705	3.15181	-1.78493	0.0881392	0.261255	-4.84567	-0.225509	3.15181	-1.71192	0.101044	0.280307	-4.7855	-0.163223	2.67791	-0.801419	0.434927	0.706495	-5.41713
ENSG00000101079	NDRG3	-0.157866	4.5831	-1.78253	0.0885391	0.262248	-5.07557	-0.107264	4.5831	-1.21354	0.237857	0.46657	-5.67388	-0.0315924	4.47941	-0.257675	0.800026	0.918971	-6.03294
ENSG00000019144	PHLDB1	-0.18453	4.7084	-1.78145	0.0887204	0.262593	-5.06095	-0.171513	4.7084	-1.65859	0.11146	0.297684	-5.06618	-0.0632272	4.53809	-0.531267	0.602717	0.816891	-5.91483
ENSG00000162433	AK4	-0.18886	5.58434	-1.78056	0.0888691	0.262841	-5.16956	-0.189098	5.58434	-1.78474	0.0881703	0.258203	-4.97519	-0.193698	5.45756	-1.65013	0.118903	0.385569	-4.88767
ENSG00000135407	AVIL	-0.220153	3.42564	-1.7792	0.0890982	0.263391	-4.64705	-0.172626	3.42564	-1.39974	0.175605	0.392084	-5.01447	-0.381506	3.00585	-2.12724	0.0497236	0.249235	-3.82727
ENSG00000135698	MPHOSPH6	-0.205574	5.57211	-1.77859	0.0891995	0.263434	-5.18404	-0.192424	5.57211	-1.6664	0.10988	0.294696	-5.16929	-0.175438	5.52093	-1.44418	0.168473	0.456479	-5.1748
ENSG00000135631	RAB11FIP5	-0.395282	0.737009	-1.77732	0.0894145	0.263876	-4.39609	0.0142581	0.737009	0.0645219	0.94914	0.976891	-5.60943	0.064686	0.846444	0.261743	0.796944	0.91779	-5.30374
ENSG00000204172	AGAP9	-0.362999	2.53629	-1.77671	0.0895171	0.26405	-4.60826	-0.167054	2.53629	-0.821108	0.420438	0.645964	-5.55504	-0.750131	1.72813	-3.04285	0.0079327	0.108164	-2.45355
ENSG00000134882	UBAC2	-0.124828	5.56474	-1.77417	0.0899475	0.264934	-5.14358	0.0138082	5.56474	0.19669	0.845885	0.9277	-6.43619	-0.0543123	5.79494	-0.602345	0.555599	0.790858	-6.04867
ENSG00000167977	KCTD5	-0.146869	4.79577	-1.77364	0.0900362	0.265079	-5.08506	-0.108923	4.79577	-1.31803	0.20112	0.421613	-5.54414	-0.0676075	4.85555	-0.653018	0.523253	0.768826	-5.8849
ENSG00000179941	BBS10	-0.199139	2.77603	-1.77059	0.0905549	0.26597	-4.72745	-0.118596	2.77603	-1.05863	0.301309	0.535322	-5.46512	0.0302096	2.82623	0.172891	0.864961	0.947903	-5.60863
ENSG00000183484	GPR132	-0.166683	6.26571	-1.76959	0.090726	0.266194	-5.21793	-0.147981	6.26571	-1.57244	0.130191	0.327677	-5.32705	-0.0111983	6.27295	-0.0992998	0.922165	0.972444	-6.25127
ENSG00000103051	COG4	-0.113365	4.8292	-1.76891	0.0908431	0.266346	-5.10213	-0.0198497	4.8292	-0.310434	0.759167	0.879001	-6.35472	-0.0213995	4.60625	-0.195222	0.847739	0.940909	-6.02421
ENSG00000167323	STIM1	-0.107647	5.57814	-1.76877	0.0908655	0.266346	-5.19396	-0.104775	5.57814	-1.7232	0.098951	0.2772	-5.07693	-0.0563944	5.49713	-0.597555	0.558712	0.792921	-6.01447
ENSG00000196437	ZNF569	-0.286403	1.46532	-1.76529	0.0914636	0.267647	-4.524	-0.409969	1.46532	-2.52998	0.0191155	0.09661	-3.14169	-0.395587	1.48193	-1.77497	0.095414	0.343219	-4.2221
ENSG00000025156	HSF2	-0.22692	2.332	-1.76465	0.0915724	0.267901	-4.60601	-0.0490171	2.332	-0.382961	0.705442	0.847787	-5.78085	-0.109029	2.25114	-0.559312	0.58389	0.80857	-5.39905
ENSG00000204439	C6orf47	-0.158454	3.83454	-1.76398	0.0916886	0.268153	-4.95762	-0.132514	3.83454	-1.47896	0.153399	0.361477	-5.1943	0.0133991	3.73888	0.10606	0.916887	0.971442	-5.90379
ENSG00000153898	MCOLN2	-0.319628	4.63987	-1.76377	0.091725	0.268153	-5.11876	-0.556	4.63987	-3.06816	0.00564995	0.045742	-2.44616	-0.538691	4.25245	-4.07886	0.000917038	0.0423401	-0.493047
ENSG00000196507	TCEAL3	-0.173672	3.68454	-1.76194	0.0920412	0.268684	-5.0185	-0.0823635	3.68454	-0.837112	0.411576	0.637823	-5.95436	-0.0407062	3.72324	-0.245402	0.809344	0.923226	-5.79507
ENSG00000104324	CPQ	-0.153669	5.48642	-1.7612	0.0921687	0.268933	-5.21345	-0.0678465	5.48642	-0.778424	0.444653	0.66603	-6.20068	0.0762898	5.42263	0.669823	0.512764	0.762015	-5.96052
ENSG00000125149	PHAF1	-0.176182	4.19673	-1.76088	0.0922242	0.268939	-5.03048	-0.177008	4.19673	-1.77229	0.0902657	0.261246	-4.83197	-0.432275	4.00785	-3.07284	0.00745481	0.104781	-2.31742
ENSG00000109674	NEIL3	-0.271752	2.05891	-1.76067	0.0922596	0.268939	-4.59372	0.0321519	2.05891	0.209635	0.835891	0.923748	-5.80977	-0.238105	2.36151	-1.21992	0.240619	0.540426	-4.96294
ENSG00000119688	ABCD4	-0.178832	4.59822	-1.75962	0.0924424	0.269343	-5.05226	-0.110297	4.59822	-1.08816	0.288359	0.522115	-5.7519	-0.219398	4.27031	-1.57587	0.135116	0.410664	-4.85139
ENSG00000157379	DHRS1	-0.296731	1.77197	-1.75921	0.0925127	0.269439	-4.67464	-0.274084	1.77197	-1.62601	0.118259	0.308848	-4.71067	0.0974202	1.46577	0.378307	0.710301	0.876705	-5.2656
ENSG00000184939	ZFP90	-0.129348	4.38278	-1.75917	0.0925198	0.269439	-4.96693	0.0939603	4.38278	1.2841	0.212532	0.435611	-5.44659	0.209381	4.48249	1.77472	0.0954563	0.34327	-4.65056
ENSG00000152127	MGAT5	-0.113084	6.16083	-1.75868	0.0926055	0.269499	-5.25439	-0.17054	6.16083	-2.65319	0.0145593	0.0814035	-3.42722	-0.0330021	6.14744	-0.344021	0.735424	0.889928	-6.16154
ENSG00000137726	FXYD6	-0.260232	1.20545	-1.75867	0.0926069	0.269499	-4.57877	-0.523351	1.20545	-3.53486	0.00187224	0.0233674	-1.2035	-0.180396	0.86818	-0.550391	0.589846	0.811487	-5.14363
ENSG00000077585	GPR137B	-0.116504	6.52765	-1.75812	0.0927034	0.26965	-5.26133	-0.0921287	6.52765	-1.39097	0.178212	0.394951	-5.6013	-0.0508971	6.51893	-0.552249	0.588603	0.810982	-6.09248
ENSG00000167470	MIDN	-0.170928	5.97278	-1.75785	0.0927501	0.269721	-5.22616	-0.127257	5.97278	-1.31006	0.203756	0.424927	-5.66934	-0.0552302	5.95055	-0.510745	0.616681	0.824595	-6.09841
ENSG00000116337	AMPD2	-0.189631	5.30978	-1.75752	0.0928083	0.269762	-5.20581	-0.210655	5.30978	-1.95371	0.0636323	0.209702	-4.6971	-0.149782	4.94449	-1.03812	0.31504	0.610401	-5.51984
ENSG00000116353	MECR	-0.26726	1.55831	-1.75692	0.0929121	0.269934	-4.61184	-0.270413	1.55831	-1.77988	0.088983	0.259471	-4.43033	-0.68928	1.15721	-2.66876	0.0170844	0.151109	-3.0259
ENSG00000197037	ZSCAN25	-0.15097	3.98158	-1.75642	0.0929992	0.270007	-4.89938	-0.092527	3.98158	-1.08028	0.291775	0.525558	-5.59898	-0.342542	3.87591	-2.61642	0.0189918	0.159279	-3.15335
ENSG00000198342	ZNF442	-0.403469	0.78086	-1.75639	0.0930038	0.270007	-4.46361	-0.534294	0.78086	-2.32956	0.0294579	0.127311	-3.45644	-0.377209	0.854264	-1.11401	0.282146	0.578488	-4.84974
ENSG00000261618	LINC02605	-0.42231	2.86424	-1.7541	0.0934043	0.270652	-4.57114	-0.326834	2.86424	-1.36081	0.187422	0.406728	-4.94741	-0.381562	2.67389	-1.60627	0.128264	0.40001	-4.53322
ENSG00000100060	MFNG	-0.268847	2.45668	-1.75206	0.0937619	0.2713	-4.71161	-0.33116	2.45668	-2.16151	0.0418631	0.159468	-3.89654	-0.338344	2.17906	-1.67434	0.113992	0.376307	-4.41346
ENSG00000164023	SGMS2	-0.137761	4.5967	-1.75169	0.0938269	0.27137	-5.14378	-0.230953	4.5967	-2.93934	0.00761285	0.0548993	-2.72751	-0.139312	4.22639	-1.22718	0.237954	0.537121	-5.2907
ENSG00000231389	HLA-DPA1	-0.218978	9.80529	-1.75157	0.0938478	0.27137	-5.24997	-0.108059	9.80529	-0.863873	0.397025	0.626439	-6.15134	-0.197741	9.95104	-1.78943	0.092976	0.337751	-4.74786
ENSG00000116918	TSNAX	-0.161536	4.63741	-1.75142	0.0938747	0.27137	-5.11206	-0.186474	4.63741	-2.02492	0.0552424	0.191456	-4.47897	-0.27713	4.64363	-2.34049	0.0329067	0.204409	-3.70944
ENSG00000100266	PACSIN2	-0.109941	6.71716	-1.75062	0.0940148	0.271561	-5.28491	-0.100398	6.71716	-1.59908	0.124139	0.31941	-5.32401	-0.0594848	6.63625	-0.621035	0.543545	0.78233	-6.05724
ENSG00000127946	HIP1	-0.206356	6.65503	-1.75013	0.094102	0.271561	-5.27574	-0.137524	6.65503	-1.16702	0.255757	0.48812	-5.8757	-0.159065	6.49096	-1.64316	0.120349	0.388111	-4.98142
ENSG00000143815	LBR	-0.175137	5.35887	-1.75002	0.0941214	0.271561	-5.20443	-0.248721	5.35887	-2.48722	0.0209869	0.103018	-3.70414	-0.247726	5.37115	-2.34409	0.032675	0.203774	-3.77269
[truncated: 10,150 more rows]

## Sheet: Table S2_gain-of-function
		ETS2 overexpression (250ng)						ETS2 overexpression (500ng)						ETS2 overexpression (250ng and 500ng, dose as covariate)
EnsemblID	geneID	logFC	AveExpr	t	P.Value	adj.P.Val	B	logFC	AveExpr	t	P.Value	adj.P.Val	B	logFC	AveExpr	t	P.Value	adj.P.Val	B
ENSG00000157557	ETS2	5.34943	9.34968	32.6658	7.6e-26	7.75e-22	43.6191	5.96392	9.34968	36.4289	2.68e-27	2.73e-23	45.5424	5.65928	9.34968	44.5387	1.72e-30	1.75e-26	53.4873
ENSG00000143333	RGS16	1.72916	4.75438	7.63604	1.18e-08	2.89e-05	9.73489	1.40964	4.75438	6.08783	9.01e-07	0.000161115	5.6998	1.58072	4.75438	9.70221	4.46e-11	3.1e-08	15.1514
ENSG00000049249	TNFRSF9	0.866422	6.22981	7.57004	1.42e-08	2.89e-05	9.70825	0.743458	6.22981	6.4635	3.09e-07	7.75e-05	6.73198	0.806128	6.22981	10.0436	1.92e-11	1.95e-08	16.1351
ENSG00000160255	ITGB2	0.546351	11.1878	7.44014	2.02e-08	3.43e-05	9.3576	0.609554	11.1878	8.29697	2.02e-09	3.43e-06	11.5991	0.577994	11.1878	11.2718	1.04e-12	2.88e-09	18.9977
ENSG00000123689	G0S2	1.04308	8.84287	7.28647	3.08e-08	4.31e-05	8.95166	1.24176	8.84287	8.67078	7.59e-10	1.55e-06	12.5397	1.14172	8.84287	11.2349	1.13e-12	2.88e-09	18.9073
ENSG00000169919	GUSB	0.540936	6.74045	7.25272	3.38e-08	4.31e-05	8.86664	0.55946	6.74045	7.49393	1.74e-08	1.31e-05	9.50766	0.550143	6.74045	10.5991	5.01e-12	8.91e-09	17.4451
ENSG00000196878	LAMB3	0.806889	5.73838	7.10839	5.05e-08	5.15e-05	8.48062	0.731662	5.73838	6.39453	3.75e-07	9.11e-05	6.55675	0.770515	5.73838	9.66722	4.86e-11	3.1e-08	15.211
ENSG00000163661	PTX3	1.28307	8.54951	7.06867	5.64e-08	5.22e-05	8.36688	1.27463	8.54951	7.01406	6.56e-08	2.91e-05	8.22139	1.27883	8.54951	10.0656	1.82e-11	1.95e-08	16.1912
ENSG00000143537	ADAM15	0.653549	5.97887	6.88427	9.43e-08	6.56e-05	7.87984	0.439585	5.97887	4.5881	6.77e-05	0.00299205	1.54942	0.550392	5.97887	8.01048	3.66e-09	7.05e-07	10.9939
ENSG00000103485	QPRT	1.10712	3.76235	6.87612	9.64e-08	6.56e-05	7.80043	0.990799	3.76235	5.80545	2.03e-06	0.000254106	4.93988	1.05764	3.76235	9.37678	1.01e-10	5.43e-08	14.4001
ENSG00000138755	CXCL9	0.852061	8.02281	6.8024	1.19e-07	7.56e-05	7.64172	0.406143	8.02281	3.24011	0.0028206	0.0363116	-2.06462	0.630075	8.02281	6.60159	1.87e-07	1.28e-05	7.07938
ENSG00000064601	CTSA	0.477741	8.18735	6.72267	1.48e-07	8.9e-05	7.42526	0.540427	8.18735	7.60365	1.29e-08	1.31e-05	9.79681	0.50896	8.18735	10.24	1.19e-11	1.6e-08	16.6081
ENSG00000171298	GAA	0.483278	8.2247	6.59731	2.11e-07	0.000113405	7.0823	0.570639	8.2247	7.7843	7.92e-09	1.07e-05	10.2714	0.526825	8.2247	10.2176	1.25e-11	1.6e-08	16.5547
ENSG00000123342	MMP19	0.830564	10.0785	6.54765	2.43e-07	0.000113797	6.93722	1.12428	10.0785	8.86038	4.66e-10	1.19e-06	13.0155	0.976581	10.0785	10.5796	5.24e-12	8.91e-09	17.4099
ENSG00000175899	A2M	0.765782	8.95502	6.54425	2.46e-07	0.000113797	6.93055	0.697063	8.95502	5.9452	1.36e-06	0.000194764	5.27262	0.731681	8.95502	8.94245	3.08e-10	1.27e-07	13.4034
ENSG00000010610	CD4	0.569218	9.2781	6.52459	2.6e-07	0.000115078	6.87631	0.650641	9.2781	7.45066	1.96e-08	1.33e-05	9.39032	0.609669	9.2781	9.96711	2.31e-11	2.14e-08	15.9537
ENSG00000175183	CSRP2	0.833334	2.95514	6.47923	2.95e-07	0.000125409	6.70872	0.576197	2.95514	4.26786	0.000168555	0.00556176	0.850864	0.720853	2.95514	7.93943	4.44e-09	7.58e-07	10.7681
ENSG00000134369	NAV1	0.580432	6.9898	6.33799	4.41e-07	0.000172918	6.38808	0.555573	6.9898	6.05559	9.88e-07	0.000165111	5.61203	0.568047	6.9898	8.85695	3.85e-10	1.4e-07	13.2001
ENSG00000140678	ITGAX	0.519116	8.96282	6.26215	5.47e-07	0.000199297	6.15052	0.557736	8.96282	6.72264	1.48e-07	4.75e-05	7.42432	0.538225	8.96282	9.32	1.17e-10	5.96e-08	14.3601
ENSG00000116260	QSOX1	0.538242	7.81519	6.19433	6.64e-07	0.000218459	5.97363	0.573892	7.81519	6.59891	2.1e-07	6.31e-05	7.09336	0.556061	7.81519	9.16185	1.75e-10	7.76e-08	13.9674
ENSG00000184557	SOCS3	0.600044	10.4257	6.07715	9.29e-07	0.000286926	5.63006	0.618642	10.4257	6.26583	5.42e-07	0.000117491	6.15965	0.609113	10.4257	8.84344	3.99e-10	1.4e-07	13.1457
ENSG00000104774	MAN2B1	0.482507	9.07557	6.01959	1.1e-06	0.00031905	5.47524	0.580825	9.07557	7.24031	3.5e-08	2.1e-05	8.82827	0.531453	9.07557	9.42042	9.05e-11	5.13e-08	14.6112
ENSG00000099797	TECR	0.716588	5.10281	5.98869	1.2e-06	0.000328846	5.45441	0.6924	5.10281	5.64841	3.19e-06	0.000343773	4.52697	0.705472	5.10281	8.37914	1.36e-09	3.46e-07	11.9685
ENSG00000213614	HEXA	0.427826	6.33696	5.94707	1.35e-06	0.000352554	5.30426	0.417183	6.33696	5.79082	2.11e-06	0.000256496	4.87426	0.422586	6.33696	8.44716	1.13e-09	3.04e-07	12.1407
ENSG00000068903	SIRT2	0.46352	5.27056	5.93558	1.39e-06	0.00035527	5.30667	0.164575	5.27056	2.10199	0.0436515	0.206242	-4.35555	0.317261	5.27056	5.21381	1.05e-05	0.000274677	3.26348
ENSG00000197415	VEPH1	1.4044	3.93181	5.90113	1.54e-06	0.000370059	5.17145	1.44532	3.93181	5.9614	1.29e-06	0.000192757	5.31478	1.42372	3.93181	8.50643	9.68e-10	2.76e-07	12.1625
ENSG00000169896	ITGAM	0.592291	8.16653	5.8962	1.56e-06	0.000370059	5.136	0.661216	8.16653	6.56508	2.31e-07	6.74e-05	6.99595	0.626318	8.16653	8.90888	3.36e-10	1.32e-07	13.3208
ENSG00000151014	NOCT	0.760293	6.86788	5.88551	1.61e-06	0.000372933	5.13017	0.614004	6.86788	4.73863	4.4e-05	0.00219006	1.94375	0.688038	6.86788	7.53675	1.34e-08	1.56e-06	9.70953
ENSG00000165457	FOLR2	0.710723	6.46461	5.86593	1.7e-06	0.000385759	5.09423	0.602559	6.46461	4.92812	2.55e-05	0.00148656	2.50017	0.658297	6.46461	7.68341	8.96e-09	1.24e-06	10.1252
ENSG00000140968	IRF8	0.635962	8.81197	5.85721	1.75e-06	0.000386948	5.02419	0.515478	8.81197	4.75251	4.22e-05	0.00214258	1.93972	0.575664	8.81197	7.53314	1.36e-08	1.56e-06	9.67099
ENSG00000244038	DDOST	0.454555	7.19705	5.84851	1.79e-06	0.000388312	5.01641	0.361329	7.19705	4.63501	5.92e-05	0.00273036	1.64115	0.408539	7.19705	7.45537	1.68e-08	1.81e-06	9.47622
ENSG00000109667	SLC2A9	0.891933	2.61966	5.80791	2.01e-06	0.000403286	4.68956	1.07257	2.61966	6.72035	1.49e-07	4.75e-05	6.80954	0.970182	2.61966	8.85533	3.87e-10	1.4e-07	12.5347
ENSG00000104870	FCGRT	0.671361	8.96439	5.80022	2.06e-06	0.000403286	4.86527	0.718796	8.96439	6.20016	6.53e-07	0.000131176	5.98559	0.69494	8.96439	8.58304	7.9e-10	2.37e-07	12.4778
ENSG00000134247	PTGFRN	0.75342	4.27228	5.78559	2.15e-06	0.000412687	4.9029	0.609015	4.27228	4.58041	6.92e-05	0.00302818	1.63068	0.686556	4.27228	7.49698	1.5e-08	1.66e-06	9.64447
ENSG00000173559	NABP1	0.556608	9.04805	5.77823	2.19e-06	0.000413716	4.80155	0.553703	9.04805	5.74381	2.42e-06	0.000280324	4.71057	0.555354	9.04805	8.26951	1.82e-09	4.04e-07	11.6525
ENSG00000177830	CHID1	0.716147	4.38188	5.74008	2.45e-06	0.000445749	4.77882	0.729264	4.38188	5.67726	2.93e-06	0.000332022	4.60622	0.722113	4.38188	8.24153	1.96e-09	4.17e-07	11.5917
ENSG00000172037	LAMB2	0.560123	5.59743	5.73356	2.49e-06	0.000445749	4.73533	0.460815	5.59743	4.66866	5.37e-05	0.00253657	1.79969	0.512221	5.59743	7.44793	1.72e-08	1.82e-06	9.49312
ENSG00000285744	None	0.679193	6.42319	5.695	2.78e-06	0.000474689	4.60179	0.44064	6.42319	3.66294	0.000909009	0.0180876	-0.939411	0.563576	6.42319	6.55801	2.12e-07	1.4e-05	6.9967
ENSG00000134072	CAMK1	0.808354	5.19712	5.69392	2.79e-06	0.000474689	4.61907	0.874938	5.19712	5.91352	1.48e-06	0.000201866	5.23963	0.838215	5.19712	8.42047	1.22e-09	3.18e-07	12.0786
ENSG00000012061	ERCC1	0.630615	4.27459	5.68667	2.85e-06	0.000476768	4.63262	0.536085	4.27459	4.71841	4.66e-05	0.00227266	2.01901	0.587464	4.27459	7.49654	1.5e-08	1.66e-06	9.63652
ENSG00000155659	VSIG4	0.877748	7.8464	5.67995	2.91e-06	0.000478253	4.5394	0.92307	7.8464	5.92512	1.44e-06	0.00019789	5.2317	0.899733	7.8464	8.3061	1.65e-09	3.91e-07	11.7591
ENSG00000106952	TNFSF8	0.805428	4.84979	5.66593	3.03e-06	0.000481236	4.57758	0.620737	4.84979	4.3215	0.000144775	0.00503801	0.941655	0.717514	4.84979	7.07751	4.85e-08	4.43e-06	8.51274
ENSG00000059377	TBXAS1	0.989425	5.18305	5.66248	3.06e-06	0.000481236	4.54173	0.978341	5.18305	5.28382	9.12e-06	0.00072685	3.51524	0.984836	5.18305	8.00011	3.77e-09	7.11e-07	10.9787
ENSG00000128016	ZFP36	0.552922	9.66233	5.6561	3.12e-06	0.000481236	4.45673	0.740196	9.66233	7.56579	1.43e-08	1.31e-05	9.69569	0.646209	9.66233	9.211	1.54e-10	7.15e-08	14.0854
ENSG00000184014	DENND5A	0.436346	8.40528	5.62945	3.36e-06	0.000506172	4.39004	0.464354	8.40528	5.98653	1.2e-06	0.000186017	5.39327	0.450336	8.40528	8.33549	1.53e-09	3.71e-07	11.8307
ENSG00000138166	DUSP5	0.69279	8.24118	5.62714	3.39e-06	0.000506172	4.38563	0.427332	8.24118	3.47525	0.00151119	0.0247729	-1.47319	0.559498	8.24118	6.27902	4.74e-07	2.5e-05	6.17068
ENSG00000144857	BOC	0.95672	3.87594	5.62317	3.43e-06	0.000506172	4.46128	0.724486	3.87594	4.14229	0.000240283	0.00712189	0.4753	0.850515	3.87594	7.11288	4.39e-08	4.1e-06	8.60836
ENSG00000089597	GANAB	0.441252	7.6812	5.60791	3.58e-06	0.000521381	4.33822	0.43302	7.6812	5.48932	5.04e-06	0.000492929	4.0127	0.43717	7.6812	7.97178	4.07e-09	7.41e-07	10.8702
ENSG00000105383	CD33	0.542501	5.36661	5.5899	3.77e-06	0.00053394	4.36009	0.505761	5.36661	5.13438	1.41e-05	0.0010018	3.11443	0.525217	5.36661	7.69754	8.61e-09	1.22e-06	10.1801
ENSG00000197746	PSAP	0.387124	12.8204	5.58293	3.85e-06	0.00053732	4.23232	0.389286	12.8204	5.61417	3.52e-06	0.000365755	4.32593	0.3883	12.8204	8.0909	2.95e-09	5.89e-07	11.1574
ENSG00000011028	MRC2	0.636464	6.22468	5.56734	4.02e-06	0.000547056	4.26745	0.692172	6.22468	6.03525	1.05e-06	0.000172201	5.56715	0.663805	6.22468	8.27141	1.81e-09	4.04e-07	11.6894
ENSG00000143641	GALNT2	0.427701	8.02689	5.54859	4.25e-06	0.000554781	4.1666	0.419229	8.02689	5.43308	5.93e-06	0.000544611	3.84899	0.423441	8.02689	7.88885	5.1e-09	8.39e-07	10.6429
ENSG00000136244	IL6	0.917103	8.37354	5.54447	4.3e-06	0.000554781	4.15239	1.19039	8.37354	7.20711	3.84e-08	2.17e-05	8.74084	1.05336	8.37354	8.9381	3.12e-10	1.27e-07	13.3956
ENSG00000090013	BLVRB	0.905409	6.27759	5.48732	5.07e-06	0.000630346	4.02925	1.0435	6.27759	6.19602	6.61e-07	0.000131176	6.00504	0.97059	6.27759	8.33504	1.53e-09	3.71e-07	11.8504
ENSG00000125657	TNFSF9	0.81404	6.25193	5.46656	5.38e-06	0.000653739	3.98019	0.989987	6.25193	6.71023	1.54e-07	4.75e-05	7.41004	0.90332	6.25193	8.6097	7.37e-10	2.28e-07	12.5669
ENSG00000102794	ACOD1	0.709709	9.80238	5.44014	5.81e-06	0.000696858	3.85056	0.483072	9.80238	3.70337	0.00081388	0.0167305	-0.903563	0.596783	9.80238	6.39574	3.38e-07	1.91e-05	6.48838
ENSG00000168334	XIRP1	0.91331	3.46864	5.42584	6.05e-06	0.000698447	3.92478	0.55082	3.46864	3.19811	0.00314801	0.0387647	-1.9004	0.745377	3.46864	6.19199	6.09e-07	2.95e-05	6.06842
ENSG00000134955	SLC37A2	0.658849	5.51881	5.42343	6.1e-06	0.000698447	3.87063	0.460756	5.51881	3.72361	0.000769963	0.0160872	-0.730716	0.565479	5.51881	6.53446	2.27e-07	1.47e-05	6.96054
ENSG00000114737	CISH	0.88808	5.55965	5.3958	6.6e-06	0.000731792	3.79644	0.435821	5.55965	2.62675	0.0132031	0.102061	-3.36261	0.670339	5.55965	5.50101	4.54e-06	0.0001434	4.0321
ENSG00000137267	TUBB2A	0.619443	6.47316	5.38197	6.87e-06	0.000737568	3.71902	0.336506	6.47316	2.91249	0.00654255	0.064452	-2.80247	0.480534	6.47316	5.72697	2.35e-06	8.5e-05	4.61951
ENSG00000143369	ECM1	0.492433	7.88609	5.37573	7e-06	0.000743147	3.68907	0.647862	7.88609	7.06466	5.7e-08	2.77e-05	8.36039	0.569912	7.88609	8.70942	5.67e-10	1.86e-07	12.8124
ENSG00000137285	TUBB2B	0.604251	5.54272	5.33416	7.89e-06	0.000812588	3.61397	0.348249	5.54272	3.04964	0.00462038	0.0508255	-2.42691	0.480865	5.54272	5.85866	1.6e-06	6.31e-05	5.03348
ENSG00000084234	APLP2	0.498639	10.1804	5.30634	8.55e-06	0.000871774	3.47068	0.692415	10.1804	7.36109	2.51e-08	1.6e-05	9.15012	0.595065	10.1804	8.79145	4.57e-10	1.55e-07	13.0122
ENSG00000002586	CD99	0.477891	8.76339	5.2938	8.87e-06	0.00089499	3.44781	0.478933	8.76339	5.30018	8.7e-06	0.000721656	3.47206	0.478384	8.76339	7.59662	1.14e-08	1.41e-06	9.84706
ENSG00000072062	PRKACA	0.386634	6.51278	5.2808	9.2e-06	0.000920128	3.44752	0.521482	6.51278	7.09265	5.27e-08	2.69e-05	8.44017	0.452909	6.51278	8.6473	6.67e-10	2.13e-07	12.6605
ENSG00000085265	FCN1	0.649694	7.94277	5.27269	9.42e-06	0.000929728	3.38687	0.528672	7.94277	4.28207	0.000161901	0.00539458	0.648513	0.589736	7.94277	6.82165	1e-07	7.59e-06	7.69806
ENSG00000158859	ADAMTS4	1.45509	5.47691	5.2465	1.02e-05	0.000971469	3.41324	1.62336	5.47691	5.92644	1.43e-06	0.00019789	5.2827	1.54004	5.47691	7.93807	4.46e-09	7.58e-07	10.8185
ENSG00000100906	NFKBIA	0.387194	11.0497	5.24544	1.02e-05	0.000971469	3.29661	0.277538	11.0497	3.75871	0.000699215	0.0151042	-0.769484	0.332603	11.0497	6.36488	3.7e-07	2.05e-05	6.3909
ENSG00000087008	ACOX3	0.501252	5.18437	5.20489	1.15e-05	0.00106347	3.29919	0.11169	5.18437	1.15903	0.255166	0.54474	-5.75974	0.310519	5.18437	4.08403	0.000274256	0.00324775	0.124011
ENSG00000124155	PIGT	0.401539	6.67046	5.19413	1.18e-05	0.00107637	3.20106	0.42262	6.67046	5.45678	5.54e-06	0.000527605	3.93985	0.411995	6.67046	7.64435	9.97e-09	1.3e-06	10.0013
ENSG00000146072	TNFRSF21	0.591533	5.7749	5.1548	1.32e-05	0.00117355	3.14073	0.695239	5.7749	6.07434	9.36e-07	0.000164442	5.68222	0.643123	5.7749	7.95118	4.3e-09	7.57e-07	10.85
ENSG00000233927	RPS28	0.515837	5.53789	5.14511	1.36e-05	0.00118023	3.11163	0.0865833	5.53789	0.856839	0.398013	0.680534	-6.11137	0.30793	5.53789	3.84811	0.000532044	0.00537633	-0.558144
ENSG00000145494	NDUFS6	0.435559	5.10141	5.14416	1.37e-05	0.00118023	3.12666	0.174444	5.10141	2.04588	0.0492039	0.22052	-4.45807	0.309745	5.10141	4.88886	2.71e-05	0.000577847	2.34189
ENSG00000116133	DHCR24	0.569472	6.85857	5.12364	1.45e-05	0.00124178	2.9949	0.59212	6.85857	5.29729	8.78e-06	0.000721656	3.48803	0.580619	6.85857	7.47846	1.58e-08	1.73e-06	9.5426
ENSG00000185215	TNFAIP2	0.398895	12.9575	5.11527	1.48e-05	0.00125111	2.91869	0.363965	12.9575	4.6659	5.42e-05	0.00254497	1.67118	0.381452	12.9575	7.03273	5.5e-08	4.92e-06	8.25971
ENSG00000137161	CNPY3	0.414246	6.25428	5.09852	1.56e-05	0.00130234	2.95606	0.376752	6.25428	4.61049	6.35e-05	0.00287703	1.61614	0.395979	6.25428	6.96332	6.69e-08	5.68e-06	8.14808
ENSG00000119655	NPC2	0.482286	8.61695	5.09505	1.57e-05	0.00130478	2.88989	0.373403	8.61695	3.94026	0.000423064	0.0106508	-0.270827	0.428106	8.61695	6.42008	3.15e-07	1.85e-05	6.56554
ENSG00000167895	TMC8	0.900599	3.32735	5.08528	1.62e-05	0.00131687	3.00788	1.33582	3.32735	6.76987	1.3e-07	4.73e-05	7.36976	1.06801	3.32735	8.24137	1.96e-09	4.17e-07	11.5391
ENSG00000071054	MAP4K4	0.489954	7.83228	5.0835	1.63e-05	0.00131687	2.86734	0.564956	7.83228	5.87053	1.68e-06	0.000225408	5.07359	0.527267	7.83228	7.813	6.27e-09	9.55e-07	10.4401
ENSG00000196154	S100A4	0.94687	6.27374	5.05025	1.79e-05	0.00142756	2.8121	0.574929	6.27374	3.00336	0.00519969	0.0547121	-2.54679	0.771569	6.27374	5.70765	2.49e-06	8.93e-05	4.59136
ENSG00000139644	TMBIM6	0.380773	8.94934	5.04221	1.83e-05	0.00143452	2.73902	0.28313	8.94934	3.74743	0.000721227	0.0154164	-0.783265	0.33217	8.94934	6.24128	5.28e-07	2.68e-05	6.05327
ENSG00000198938	MT-CO3	0.544426	9.31496	5.04037	1.84e-05	0.00143452	2.73274	0.275035	9.31496	2.54436	0.0160658	0.115223	-3.67482	0.410233	9.31496	5.18806	1.13e-05	0.000289292	3.03583
ENSG00000090581	GNPTG	0.391238	6.26677	5.01184	2e-05	0.00153419	2.71446	0.313811	6.26677	4.0117	0.000346616	0.00930026	-0.00652163	0.35315	6.26677	6.42839	3.08e-07	1.81e-05	6.64873
ENSG00000033867	SLC4A7	0.543051	3.91837	5.00917	2.02e-05	0.00153452	2.7879	0.623204	3.91837	5.63315	3.33e-06	0.000349848	4.4884	0.580877	3.91837	7.70078	8.54e-09	1.22e-06	10.1865
ENSG00000013619	MAMLD1	0.689507	4.90957	5.00399	2.05e-05	0.00154607	2.75583	0.847222	4.90957	6.1786	6.95e-07	0.000131176	5.97168	0.768402	4.90957	7.92821	4.58e-09	7.66e-07	10.7921
ENSG00000120129	DUSP1	0.426918	8.97302	5.00103	2.06e-05	0.00154791	2.62833	0.395174	8.97302	4.62785	6.04e-05	0.00277443	1.59791	0.410969	8.97302	6.89377	8.15e-08	6.44e-06	7.90307
ENSG00000108828	VAT1	0.528538	7.05862	4.99467	2.1e-05	0.00156506	2.62665	0.369482	7.05862	3.47333	0.00151904	0.0247729	-1.45711	0.450722	7.05862	5.9995	1.06e-06	4.6e-05	5.38699
ENSG00000011590	ZBTB32	1.44986	3.30766	4.96697	2.28e-05	0.00161323	2.68649	1.36096	3.30766	4.62449	6.1e-05	0.00278872	1.78356	1.40757	3.30766	6.8773	8.54e-08	6.64e-06	7.94345
ENSG00000158270	COLEC12	1.34987	3.69359	4.96532	2.29e-05	0.00161323	2.68112	1.03778	3.69359	3.52631	0.00131714	0.0227394	-0.986072	1.23572	3.69359	6.34643	3.9e-07	2.15e-05	6.50395
ENSG00000123384	LRP1	0.601168	10.5067	4.95958	2.33e-05	0.00161323	2.49771	0.85138	10.5067	7.01391	6.56e-08	2.91e-05	8.21468	0.725361	10.5067	8.29283	1.71e-09	3.96e-07	11.7076
ENSG00000116729	WLS	0.662354	4.28858	4.95926	2.33e-05	0.00161323	2.6558	0.500572	4.28858	3.69387	0.000835338	0.0170683	-0.683567	0.586466	4.28858	6.23072	5.44e-07	2.74e-05	6.17981
ENSG00000103187	COTL1	0.547243	9.16526	4.95738	2.34e-05	0.00161323	2.50077	0.542908	9.16526	4.90752	2.7e-05	0.00155408	2.36957	0.545118	9.16526	7.07624	4.86e-08	4.43e-06	8.40705
ENSG00000275395	FCGBP	1.09274	9.59274	4.94716	2.41e-05	0.00165032	2.48291	1.23541	9.59274	5.55687	4.15e-06	0.000422873	4.19748	1.16286	9.59274	7.46552	1.64e-08	1.77e-06	9.49315
ENSG00000072121	ZFYVE26	0.335559	8.25371	4.9391	2.47e-05	0.00166226	2.45942	0.265479	8.25371	3.90764	0.000463243	0.0113267	-0.351723	0.300565	8.25371	6.31077	4.32e-07	2.31e-05	6.2607
ENSG00000154518	ATP5MC3	0.455285	5.32351	4.93547	2.49e-05	0.00166226	2.53566	0.0846762	5.32351	0.91513	0.367084	0.650467	-6.05809	0.273917	5.32351	3.80042	0.000607551	0.00591652	-0.68147
ENSG00000100979	PLTP	0.511139	9.75419	4.92943	2.54e-05	0.00168029	2.42118	0.47653	9.75419	4.58918	6.75e-05	0.00299205	1.48398	0.493873	9.75419	6.81235	1.03e-07	7.59e-06	7.66739
ENSG00000100985	MMP9	0.468258	13.7389	4.92352	2.58e-05	0.00168029	2.37434	0.576937	13.7389	6.06278	9.68e-07	0.000164442	5.57891	0.522487	13.7389	7.83515	5.91e-09	9.12e-07	10.4621
ENSG00000167645	YIF1B	0.689998	4.58197	4.92277	2.59e-05	0.00168029	2.54906	0.454841	4.58197	3.16558	0.00342617	0.0413411	-1.99547	0.582208	4.58197	5.78794	1.97e-06	7.35e-05	4.93074
ENSG00000148180	GSN	0.490521	10.2232	4.89024	2.84e-05	0.00175877	2.30364	0.334917	10.2232	3.33545	0.00219411	0.0308994	-1.84887	0.413027	10.2232	5.80296	1.88e-06	7.11e-05	4.78593
ENSG00000150687	PRSS23	1.24777	3.04963	4.88968	2.85e-05	0.00175877	2.48391	0.735822	3.04963	2.90584	0.00665282	0.065286	-2.4818	1.00004	3.04963	5.52445	4.24e-06	0.000136453	4.24491
ENSG00000172270	BSG	0.349139	8.45428	4.88392	2.89e-05	0.00175894	2.30213	0.362056	8.45428	5.06197	1.73e-05	0.00116683	2.8057	0.355653	8.45428	7.15389	3.91e-08	3.76e-06	8.6285
ENSG00000131238	PPT1	0.597909	7.26681	4.88339	2.9e-05	0.00175894	2.31482	0.477919	7.26681	3.88221	0.00049713	0.0119264	-0.401904	0.539148	7.26681	6.25691	5.05e-07	2.59e-05	6.11908
ENSG00000138964	PARVG	0.40227	5.73225	4.87425	2.98e-05	0.00179517	2.35127	0.394557	5.73225	4.74846	4.27e-05	0.00215691	2.0134	0.398516	5.73225	6.91944	7.58e-08	6.13e-06	8.03876
ENSG00000163803	PLB1	0.992466	2.47369	4.86366	3.07e-05	0.00182914	2.33815	1.34207	2.47369	6.0031	1.15e-06	0.000180113	5.04412	1.12215	2.47369	7.566	1.24e-08	1.5e-06	9.5096
ENSG00000134824	FADS2	0.739031	7.4931	4.85803	3.12e-05	0.00183029	2.24168	0.739167	7.4931	4.82932	3.39e-05	0.00181337	2.17194	0.738967	7.4931	6.94838	6.98e-08	5.79e-06	8.06689
ENSG00000137818	RPLP1	0.500213	8.86856	4.8574	3.12e-05	0.00183029	2.22493	0.108921	8.86856	1.05671	0.298691	0.588717	-6.09642	0.305494	8.86856	3.83191	0.000556606	0.00558511	-0.746545
ENSG00000126432	PRDX5	0.545547	5.43894	4.84826	3.21e-05	0.00186839	2.29343	0.390786	5.43894	3.41571	0.00177242	0.0267727	-1.48819	0.472591	5.43894	5.90814	1.39e-06	5.63e-05	5.20863
ENSG00000164920	OSR2	1.07268	4.52531	4.84335	3.25e-05	0.00188418	2.35121	1.22298	4.52531	5.54659	4.27e-06	0.000431292	4.25247	1.1479	4.52531	7.3649	2.16e-08	2.23e-06	9.28388
ENSG00000073060	SCARB1	0.637683	5.10692	4.83737	3.31e-05	0.00190611	2.27192	0.661212	5.10692	4.9063	2.71e-05	0.00155408	2.47485	0.648607	5.10692	7.02664	5.59e-08	4.96e-06	8.35057
ENSG00000186815	TPCN1	0.486832	5.60658	4.83182	3.36e-05	0.00192591	2.22601	0.709465	5.60658	6.92884	8.32e-08	3.14e-05	8.00106	0.592264	5.60658	8.14422	2.55e-09	5.27e-07	11.3543
[truncated: 10,090 more rows]

## Sheet: Table S3_oligo.sequences
Primers			gRNAs
Quantitative PCR			Target	Sequence
Primer	Sequence		chr21q22 5’ gRNA	CCUGGCUGCCUCGCGUUUCC
[truncated: 68 more rows]
