# Supplementary material for: A disease-associated gene desert directs macrophage inflammation through ETS2
Source: Nature. 2024 Jun 5;630(8016):447–56. doi: 10.1038/s41586-024-07501-1 (PMC11168933; doi:10.1038/s41586-024-07501-1)
Supplement: Supplementary file 5 — Source Data Fig. 1 [file 41586_2024_7501_MOESM5_ESM.xlsx]

## Sheet: 1a
GWAS	PMID	Data source
Inflammatory bowel disease	28067908	GWAS Catalog
Ankylosing spondylitis	23749187	GWAS Catalog
Primary sclerosing cholangitis	27992413	GWAS Catalog
Takayasu's arteritis	33308445	Summary statistics available upon request to Ortiz-Fernandez et al, 2021
Code for colocalisation analysis available on GitHub: https://github.com/chr1swallace/ibd-ets2-analysis

## Sheet: 1b
Enhancer activity at the chr21q22 locus in immune cells
H3K27ac ChIP-seq obtained from GEO series GSE18927 and GSE96014
Code available on GitHub: https://github.com/JamesLeeLab/chr21q22_manuscript

## Sheet: 1c
Data	Source
Macrophage promoter capture Hi-C	https://osf.io/u8tzp/
ETS2 eQTL fine mapping data	eQTL Catalogue, ETS2 identifier ENSG00000157557 or ILMN_1720158
Inflammatory bowel disease GWAS	GWAS Catalog, PMID 28067908
Code for colocalisation analysis available on GitHub: https://github.com/chr1swallace/ibd-ets2-analysis

## Sheet: 1f
Sample	Gene	Day	MFI_NTC	MFI_chr21q22	log2norm
PrimeFlow1	ETS2	0	625	NA	0
PrimeFlow1	BRWD1	0	553	NA	0
PrimeFlow1	PSMG1	0	881	NA	0
PrimeFlow2	ETS2	0	513	NA	0
PrimeFlow2	BRWD1	0	515	NA	0
PrimeFlow2	PSMG1	0	702	NA	0
PrimeFlow3	ETS2	0	598	NA	0
PrimeFlow3	BRWD1	0	524	NA	0
PrimeFlow3	PSMG1	0	862	NA	0
PrimeFlow4	ETS2	0	518	NA	0
PrimeFlow4	BRWD1	0	890	NA	0
PrimeFlow4	PSMG1	0	820	NA	0
PrimeFlow1	ETS2	3	959	676	-0.504508
PrimeFlow1	BRWD1	3	1317	1367	0.0537579
PrimeFlow1	PSMG1	3	1338	1435	0.100973
PrimeFlow1	ETS2	4	2626	2282	-0.202568
PrimeFlow1	BRWD1	4	2539	2688	0.0822727
PrimeFlow1	PSMG1	4	3268	3025	-0.111473
PrimeFlow1	ETS2	5	1092	999	-0.128416
PrimeFlow1	BRWD1	5	1859	1952	0.0704263
PrimeFlow1	PSMG1	5	3025	3247	0.102172
PrimeFlow1	ETS2	6	1241	1067	-0.217943
PrimeFlow1	BRWD1	6	2796	2266	-0.303216
PrimeFlow1	PSMG1	6	2073	1778	-0.221465
PrimeFlow2	ETS2	3	806	706	-0.191112
PrimeFlow2	BRWD1	3	1350	1413	0.0658021
PrimeFlow2	PSMG1	3	1504	1364	-0.140961
PrimeFlow2	ETS2	4	2953	2432	-0.280038
PrimeFlow2	BRWD1	4	3099	3179	0.0367703
PrimeFlow2	PSMG1	4	3228	3153	-0.0339154
PrimeFlow2	ETS2	5	2001	1515	-0.401403
PrimeFlow2	BRWD1	5	2553	2205	-0.211415
PrimeFlow2	PSMG1	5	2831	2916	0.042679
PrimeFlow2	ETS2	6	1905	1707	-0.158328
PrimeFlow2	BRWD1	6	3882	4215	0.118733
PrimeFlow2	PSMG1	6	4054	4086	0.0113431
PrimeFlow3	ETS2	3	787	478	-0.719353
PrimeFlow3	BRWD1	3	1508	1050	-0.522247
PrimeFlow3	PSMG1	3	2509	1514	-0.728747
PrimeFlow3	ETS2	4	1784	1428	-0.32112
PrimeFlow3	BRWD1	4	1896	1439	-0.397892
PrimeFlow3	PSMG1	4	1549	1915	0.306007
PrimeFlow3	ETS2	5	1446	781	-0.888673
PrimeFlow3	BRWD1	5	2234	3676	0.718508
PrimeFlow3	PSMG1	5	2635	2678	0.023353
PrimeFlow3	ETS2	6	810	602	-0.428158
PrimeFlow3	BRWD1	6	2533	3023	0.255134
PrimeFlow3	PSMG1	6	1807	1589	-0.185477
PrimeFlow4	ETS2	3	554	721	0.380113
PrimeFlow4	BRWD1	3	1348	1792	0.41075
PrimeFlow4	PSMG1	3	1982	2671	0.430423
PrimeFlow4	ETS2	4	1922	1769	-0.119674
PrimeFlow4	BRWD1	4	2616	2677	0.0332546
PrimeFlow4	PSMG1	4	3457	2749	-0.330614
PrimeFlow4	ETS2	5	1537	1013	-0.601483
PrimeFlow4	BRWD1	5	4632	5099	0.138579
PrimeFlow4	PSMG1	5	5722	5243	-0.126127
PrimeFlow4	ETS2	6	727	650	-0.161516
PrimeFlow4	BRWD1	6	2163	2597	0.263812
PrimeFlow4	PSMG1	6	2020	3203	0.665069
Log2norm = log2 fold-change of MFI normalised to non-targeting control (NTC)

## Sheet: 1g
Fine-mapping posterior probabilities
Inflammatory bowel disease GWAS summary statistics obtained from GWAS Catalog, PMID 28067908
SNP	Posterior probability
rs4817986	0.201814
rs2836878	0.145117
rs4817987	0.11302
rs2836881	0.164441
rs9808651	0.0997438
rs2836882	0.164441
rs2836883	0.106175

## Sheet: 1h
Sample	rs2836881, risk	rs2836881, non-risk	rs9808651, risk	rs9808651, non-risk	rs2836882, risk	rs2836882, non-risk
MPRA1	1.01703	0.984955	0.994981	0.950722	1.02353	0.875558
MPRA2	1.00761	0.992112	1.03464	0.937071	1.0745	0.920869
MPRA3	1.03297	0.978922	0.965131	1.01948	1.03451	0.880934
MPRA4	1.06852	1.02163	1.01505	0.930829	1.01921	0.854912
MPRA5	1.09972	0.97808	0.952501	0.961933	1.0056	0.824242
MPRA6	1.07146	1.0205	1.01606	0.960152	1.04397	0.848985
MPRA7	0.968546	1.0026	0.980179	0.941397	1.00693	0.920869
MPRA8	1.04348	0.98849	1.01505	1.0068	1.04086	0.899359
Data available on GEO: GSE229472
Code available on GitHub: https://github.com/JamesLeeLab/chr21q22_manuscript

## Sheet: 1i
PU.1 ChIP-seq in inflammatory macrophages
PU.1 ChIP-seq data obtained from GEO: GSE66594 (samples GSM1681423 and GSM1681425)
Code available on GitHub: https://github.com/JamesLeeLab/chr21q22_manuscript

## Sheet: 1j
Sample	PU.1 counts, risk	PU.1 counts, non-risk
GSM1681423	65	15
GSM1681425	66	14
Total	131	29
BaalChIP Output
Credible interval, lower	0.76
Credible interval, upper	0.88
Allelic ratio	0.82
PU.1 ChIP-seq data obtained from GEO: GSE66594
Code available on GitHub: https://github.com/JamesLeeLab/chr21q22_manuscript

## Sheet: 1k
Donor	rs2836882: G	rs2836882: A
Heterozygote1	9	7
Heterozygote2	10	20
Heterozygote3	11	18
Heterozygote4	14	19
Heterozygote5	4	31
Heterozygote6	5	8
Heterozygote7	21	21
Heterozygote8	6	10
Heterozygote9	30	46
Heterozygote10	9	18
Heterozygote11	5	16
Heterozygote12	3	14
Heterozygote13	23	44
Heterozygote14	12	21
Heterozygote15	7	32
Heterozygote16	2	8
Allele-specific ATAC-seq data obtained from EGA: EGAS00001006233
Code available on GitHub: https://github.com/JamesLeeLab/chr21q22_manuscript

## Sheet: 1l
Allele-specific enhancer activity in inflammatory macrophages
Data available on EGA: EGAD00001011351
Code available on GitHub: https://github.com/JamesLeeLab/chr21q22_manuscript
