# Supplementary material for: A disease-associated gene desert directs macrophage inflammation through ETS2
Source: Nature. 2024 Jun 5;630(8016):447–56. doi: 10.1038/s41586-024-07501-1 (PMC11168933; doi:10.1038/s41586-024-07501-1)
Supplement: Supplementary file 6 — Source Data Fig. 2 [file 41586_2024_7501_MOESM6_ESM.xlsx]

## Sheet: 2b
DonorID	Cytokine	NTC (pg/mL)	ETS2g1 (pg/mL)	log2norm_NTC	log2norm_ETS2g1
Cytokine1	IL1B	67	43	0	-0.63982
Cytokine2	IL1B	55	47	0	-0.22677
Cytokine3	IL1B	36	28	0	-0.36257
Cytokine4	IL1B	24.7	18.7	0	-0.40147
Cytokine5	IL1B	29.3	24.9	0	-0.23475
Cytokine6	IL1B	37	35	0	-0.08017
Cytokine7	IL1B	38	26.1	0	-0.54195
Cytokine8	IL1B	28.6	22.4	0	-0.35252
Cytokine9	IL1B	29.3	21.8	0	-0.42657
Cytokine1	IL6	5233	4066	0	-0.36403
Cytokine2	IL6	10077	6326	0	-0.6717
Cytokine3	IL6	6914	4056	0	-0.76946
Cytokine4	IL6	989	180	0	-2.45797
Cytokine5	IL6	5578	3896	0	-0.51775
Cytokine6	IL6	14648	12617	0	-0.21533
Cytokine7	IL6	6301	4533	0	-0.47511
Cytokine8	IL6	5502	4143	0	-0.40928
Cytokine9	IL6	1704	1140	0	-0.57989
Cytokine1	IL8	417469	378789	0	-0.14027
Cytokine2	IL8	894832	739693	0	-0.27469
Cytokine3	IL8	810832	492451	0	-0.71942
Cytokine4	IL8	147132	64466	0	-1.1905
Cytokine5	IL8	278066	181813	0	-0.61297
Cytokine6	IL8	626941	632625	0	0.013021
Cytokine7	IL8	475379	339354	0	-0.48629
Cytokine8	IL8	212850	179121	0	-0.2489
Cytokine9	IL8	168571	117624	0	-0.51917
Cytokine1	IL10	40	29	0	-0.46395
Cytokine2	IL10	50	26	0	-0.94342
Cytokine3	IL10	33	28	0	-0.23704
Cytokine4	IL10	19.9	20	0	0.007232
Cytokine5	IL10	32.4	26	0	-0.31748
Cytokine6	IL10	73.4	71.8	0	-0.0318
Cytokine7	IL10	33.4	26.3	0	-0.34479
Cytokine8	IL10	44.6	58.6	0	0.393857
Cytokine9	IL10	156.8	141.3	0	-0.15016
Log2norm = log2 fold-change of cytokine concentrations normalised to non-targeting control (NTC)
Cytokine	P-value
IL1B	0.0039
IL6	0.0039
IL8	0.0078
IL10	0.0977

## Sheet: 2c
Sample	NTC_PropPos	NTC_MFI	NTC_Index	ETS2g1_PropPos	ETS2g1_MFI	ETS2g1_Index	log2norm_NTC	log2norm_ETS2g1
Phagocytosis1	0.381	11299	4304.92	0.241	14924	3596.68	0	-0.259319
Phagocytosis2	0.369	10447	3854.94	0.279	8067	2250.69	0	-0.77634
Phagocytosis3	0.892	53174	47431.2	0.522	41282	21549.2	0	-1.1382
Phagocytosis4	0.312	48490	15128.9	0.317	30871	9786.11	0	-0.628498
Phagocytosis5	0.733	72558	53185	0.476	58887	28030.2	0	-0.924037
Phagocytosis6	0.355	32256	11450.9	0.301	26878	8090.28	0	-0.501197
Phagocytosis7	0.505	27715	13996.1	0.458	24677	11302.1	0	-0.308436
PropPos = proportion of cells positive, 488 nm channel
MFI = mean fluorescence intensity, 488 nm channel
Index = proportion positive * mean fluorescence intensity
Log2norm = log2 fold-change in phagocytosis index normalised to non-targeting control (NTC)
P-value for log2norm, ETS2 g1 versus NTC: 0.016

## Sheet: 2d
Time (min)	NTC	ETS2 g1				Sample	Protein	NTC	ETS2 g1	ETS2 g1/NTC	Norm ETS2 g1/NTC	Log2norm ETS2 g1/NTC
1	9231.67	2221.33				Donor1	Vinculin (gp65, gp91phox, p22phox)	61920.4	58949.6	0.952022	1	0
2	12327.3	3073.33				Donor1	gp65	56157	25734.7	0.458263	0.481358	-1.05482
3	15151	3994.67				Donor1	gp91phox	56528.3	18647.3	0.329875	0.346499	-1.52907
4	17368	4788				Donor1	p22phox	66036.9	27875.8	0.422125	0.443399	-1.17332
5	19335.3	5743				Donor1	Vinculin (EROS)	64017.2	67289.2	1.05111	1	0
6	20259.3	6428				Donor1	EROS	67672.3	60106.2	0.888195	0.845006	-0.242967
7	21563.3	6730				Donor2	Vinculin (gp65, gp91phox, p22phox)	72817.7	67404.1	0.925656	1	0
8	22008.3	7185.67				Donor2	gp65	74856.8	74404.8	0.993962	1.07379	0.102714
9	22832.3	7285.67				Donor2	gp91phox	64693.6	41344.8	0.639086	0.690414	-0.534466
10	22445.7	7687				Donor2	p22phox	68004	47742	0.702046	0.758431	-0.39891
11	22629.3	7714				Donor2	Vinculin (EROS)	53509.3	52796.2	0.986672	1	0
12	22174.7	7815.33				Donor2	EROS	42943.2	38706.8	0.90135	0.913525	-0.130484
13	21855.7	7900.33				Donor3	Vinculin (gp65, gp91phox, p22phox)	64558.8	60683.5	0.939973	1	0
14	21180.3	7746.67				Donor3	gp65	65492.9	61443	0.938162	0.998074	-0.00278172
15	20546	7622.33				Donor3	gp91phox	65205	47682	0.731264	0.777962	-0.362228
16	19987	7591.33				Donor3	p22phox	73600.1	60345.5	0.81991	0.87227	-0.197153
17	19019.7	7271				Donor3	Vinculin (EROS)	52166.1	60190.6	1.15383	1	0
18	18519.3	7399				Donor3	EROS	46664.7	46290.7	0.991985	0.859735	-0.218035
19	18163.7	7193.67				Donor4	Vinculin (gp65, gp91phox, p22phox)	64473.4	65681.1	1.01873	1	0
20	17905	7272.67				Donor4	gp65	61263.2	48933.8	0.798747	0.78406	-0.350964
21	17534	7090.33				Donor4	gp91phox	70733.7	41793.4	0.590855	0.579991	-0.785898
22	17180.3	7098				Donor4	p22phox	70196.3	51868.4	0.738905	0.725318	-0.463315
23	16995.3	7186.33				Donor4	Vinculin (EROS)	68380.7	69429.2	1.01533	1	0
24	16864	7317				Donor4	EROS	69063.7	63511.8	0.919612	0.905724	-0.142856
25	16938.7	7236.33				Donor5	Vinculin (gp65, gp91phox, p22phox)	64175.7	66770.6	1.04044	1	0
						Donor5	gp65	56321.6	51306.3	0.910953	0.87555	-0.191738
						Donor5	gp91phox	45790.8	37735.3	0.82408	0.792054	-0.33633
NTC = non-targeting control						Donor5	p22phox	57017.1	63524.5	1.11413	1.07083	0.0987317
						Donor5	Vinculin (EROS)	61005.5	62512.2	1.0247	1	0
						Donor5	EROS	61860.9	59039.6	0.954393	0.93139	-0.102543
						Donor6	Vinculin (gp65, gp91phox, p22phox)	56567.1	63469.5	1.12202	1	0
						Donor6	gp65	59096.4	55714.9	0.94278	0.840252	-0.251107
						Donor6	gp91phox	52387.5	49586.2	0.946528	0.843591	-0.245384
						Donor6	p22phox	61025.2	52405.8	0.858757	0.765366	-0.385778
						Donor6	Vinculin (EROS)	66673.7	64865.7	0.972883	1	0
						Donor6	EROS	63215.8	61573.6	0.974022	1.00117	0.00168935
						Donor7	Vinculin (gp65, gp91phox, p22phox)	57359.1	55786.7	0.972588	1	0
						Donor7	gp65	59056	42143	0.713609	0.733722	-0.446694
						Donor7	gp91phox	65108.9	48336.8	0.7424	0.763324	-0.389632
						Donor7	p22phox	59621	48961.4	0.821211	0.844356	-0.244076
						Donor7	Vinculin (EROS)	58100.3	59764.3	1.02864	1	0
						Donor7	EROS	59835.3	56666.1	0.947034	0.920666	-0.119251
						NTC = non-targeting control
						ETS2 g1/NTC = ratio of quantified protein in ETS2 g1-edited cells versus NTC cells
						Norm ETS2 g1/NTC = ratio of quantified protein in ETS2 g1-edited cells versus NTC cells normalised to vinculin loading control
						Log2norm = log2 fold-change of protein in ETS2 g1-edited cells versus NTC cells
						Uncropped gel images supplied in Supplementary Figure 1
						Protein	P-value
						gp65	0.0469
						gp91phox	0.0156
						p22phox	0.0312
						EROS	0.0312

## Sheet: 2e
ETS2g1 vs NTC RNAseq
Differential expression analysis results provided in Supplementary Table 1
Data available on EGA: EGAD00001011338
Code available on GitHub: https://github.com/JamesLeeLab/chr21q22_manuscript

## Sheet: 2f
Pathway	NES	P-value
Myeloid leukocyte activation	-2.58368	6.78E-17
Macrophage activation	-2.41031	8.68E-10
Phagocytosis	-2.48071	9.47E-16
Myeloid leukocyte migration	-2.39734	5.53E-13
IL-6 production	-2.5478	5.49E-14
IL-1 production	-2.1578	4.09E-07
IL-8 production	-2.30258	7.52E-08
TNFSF cytokine production	-2.43606	4.74E-10
ROS production	-2.25709	2.43E-07
Macrophage differentiation	-0.917972	0.584762
Aerobic respiration	1.89171	4.93E-07
Oxidative phosphorylation	2.04603	1.31E-07
Pathway = Gene Ontology Biological Pathway
NES = normalised enrichment score
NES and P-value calculated for ETS2 g1-edited cells versus non-targeting control (NTC)
Differential expression analysis results provided in Supplementary Table 1
Data available on EGA: EGAD00001011338
Code available on GitHub: https://github.com/JamesLeeLab/chr21q22_manuscript

## Sheet: 2g
Ensembl ID	ETS2_g1_log2FC	ch21q22_log2FC
ENSG00000177575	-2.62428	-0.832384
ENSG00000132514	-1.63123	-0.838851
ENSG00000139572	-1.52744	-0.721504
ENSG00000125810	-1.47434	-0.629202
ENSG00000162745	-1.34841	-0.798662
ENSG00000137462	-1.34818	-0.73132
ENSG00000124731	-1.33209	-0.705105
ENSG00000115008	-1.31982	-0.726568
ENSG00000171051	-1.18091	-0.58176
ENSG00000167613	-1.16266	-0.557367
ENSG00000186407	-1.15479	-0.78847
ENSG00000163735	-1.14222	-0.508397
ENSG00000244682	-1.1101	-0.736502
ENSG00000119681	-1.09105	-0.720427
ENSG00000271503	-1.06854	-0.526536
ENSG00000104043	-1.06292	-0.609885
ENSG00000154122	-1.06162	-0.452708
ENSG00000105383	-1.02261	-0.756696
ENSG00000145335	-1.00275	-0.915161
ENSG00000050730	-1.00016	-0.483364
ENSG00000143226	-0.994573	-0.449396
ENSG00000131018	-0.948974	-0.61033
ENSG00000142185	-0.940274	-0.67808
ENSG00000187116	-0.937634	-0.844929
ENSG00000175471	-0.937276	-0.473964
ENSG00000183023	-0.935096	-0.484418
ENSG00000204472	-0.932609	-0.561331
ENSG00000072694	-0.917236	-0.529908
ENSG00000133561	-0.897836	-0.855256
ENSG00000131355	-0.886793	-0.525022
ENSG00000250138	-0.885595	-0.608139
ENSG00000162711	-0.882579	-0.700176
ENSG00000244405	-0.835186	-0.472444
ENSG00000178573	-0.828531	-0.458393
ENSG00000171659	-0.816159	-0.808944
ENSG00000249437	-0.815165	-0.671059
ENSG00000113070	-0.812497	-0.609679
ENSG00000071073	-0.775079	-0.602308
ENSG00000050405	-0.773429	-0.6873
ENSG00000095303	-0.76444	-0.507903
ENSG00000082074	-0.762806	-0.525866
ENSG00000172716	-0.761051	-0.705227
ENSG00000131042	-0.760091	-0.619533
ENSG00000133121	-0.757039	-0.78788
ENSG00000112394	-0.745249	-0.723686
ENSG00000042980	-0.743262	-0.847615
ENSG00000171049	-0.739632	-0.687961
ENSG00000179630	-0.732184	-0.505562
ENSG00000197471	-0.728387	-0.506536
ENSG00000104972	-0.727969	-0.57279
ENSG00000179978	-0.723458	-0.592554
ENSG00000174600	-0.71976	-0.597414
ENSG00000133216	-0.716518	-0.76422
ENSG00000138821	-0.70762	-0.448174
ENSG00000268758	-0.697815	-1.08583
ENSG00000087589	-0.682344	-0.553458
ENSG00000251634	-0.68175	-0.585148
ENSG00000186815	-0.660688	-0.611024
ENSG00000100055	-0.660204	-0.495873
ENSG00000178726	-0.657682	-0.586279
ENSG00000146376	-0.638904	-0.474097
ENSG00000169896	-0.63742	-0.523737
ENSG00000155629	-0.634915	-0.407018
ENSG00000139318	-0.626412	-0.534596
ENSG00000197629	-0.62459	-0.528643
ENSG00000210196	-0.620944	-1.20061
ENSG00000126860	-0.618754	-0.669264
ENSG00000012779	-0.615486	-0.582779
ENSG00000135047	-0.613278	-0.428286
ENSG00000111348	-0.60828	-0.434001
ENSG00000155926	-0.599189	-0.553055
ENSG00000142512	-0.593122	-0.674645
ENSG00000164125	-0.59065	-0.526911
ENSG00000127951	-0.588765	-0.639338
ENSG00000140749	-0.585114	-0.502265
ENSG00000111679	-0.57195	-0.453649
ENSG00000158714	-0.560608	-0.380564
ENSG00000205413	-0.557446	-0.701252
ENSG00000081237	-0.544114	-0.460567
ENSG00000170345	-0.542665	-0.923111
ENSG00000185291	-0.542596	-0.60084
ENSG00000134028	-0.541667	-0.640303
ENSG00000134531	-0.540457	-0.43884
ENSG00000134516	-0.539906	-0.41441
ENSG00000260314	-0.537282	-0.508974
ENSG00000138964	-0.525597	-0.573432
ENSG00000107798	-0.517329	-0.509982
ENSG00000133574	-0.513323	-0.515992
ENSG00000186431	-0.512256	-0.459627
ENSG00000152229	-0.511738	-0.710691
ENSG00000144959	-0.509707	-0.472479
ENSG00000249859	-0.500561	-0.793813
ENSG00000177663	-0.499799	-0.374903
ENSG00000116977	-0.488327	-0.52749
ENSG00000136869	-0.485909	-0.511421
ENSG00000143851	-0.482402	-0.48331
ENSG00000154310	-0.479596	-0.480702
ENSG00000165092	-0.471604	-0.871482
ENSG00000135838	-0.469269	-0.451466
ENSG00000185862	-0.46813	-0.57953
ENSG00000100647	-0.459267	-0.427756
ENSG00000011422	-0.454919	-0.425023
ENSG00000163823	-0.454815	-0.444494
ENSG00000033627	-0.452614	-0.467817
ENSG00000261371	-0.449947	-0.402906
ENSG00000165168	-0.438768	-0.454009
ENSG00000043462	-0.436335	-0.49675
ENSG00000112303	-0.4279	-0.507681
ENSG00000130830	-0.425938	-0.507299
ENSG00000135218	-0.42561	-0.712973
ENSG00000132334	-0.425414	-0.485442
ENSG00000101347	-0.42506	-0.503456
ENSG00000140199	-0.405929	-0.472602
ENSG00000134242	-0.400967	-0.596832
ENSG00000148926	-0.39767	-0.799552
ENSG00000162511	-0.377366	-0.401636
ENSG00000143119	-0.377031	-0.449151
ENSG00000138119	-0.365081	-0.520114
ENSG00000146070	-0.364156	-0.527084
ENSG00000157483	-0.358859	-0.373954
ENSG00000104093	-0.356441	-0.448804
ENSG00000168685	-0.336309	-0.450877
ENSG00000075151	-0.335017	-0.437142
ENSG00000166927	-0.334179	-0.432524
ENSG00000188906	-0.331948	-0.404401
ENSG00000117758	-0.324854	-0.413861
ENSG00000136161	-0.324644	-0.428584
ENSG00000120885	-0.322366	-0.389192
ENSG00000153898	-0.319628	-0.538691
ENSG00000185432	-0.315431	-1.04355
ENSG00000049860	-0.310725	-0.455539
ENSG00000086300	-0.304344	-0.500583
ENSG00000159399	-0.30361	-0.415211
ENSG00000110852	-0.261709	-0.669081
ENSG00000132274	-0.215315	-0.510399
ENSG00000175147	-0.196455	-0.868947
ENSG00000196743	-0.191388	-0.381058
ENSG00000197461	-0.173617	0.655917
ENSG00000198393	-0.14925	-0.64556
ENSG00000198695	-0.0975704	-0.467643
ENSG00000120053	-0.00138915	0.544992
ENSG00000112159	0.0169737	-0.472014
ENSG00000239653	0.0268304	-0.65746
ENSG00000169733	0.0588188	0.574285
ENSG00000123689	0.065434	0.659193
ENSG00000230204	0.0717388	0.444964
ENSG00000187840	0.0793378	0.660132
ENSG00000010810	0.0829113	0.446117
ENSG00000105186	0.0890642	0.441358
ENSG00000213741	0.0891668	0.767177
ENSG00000242960	0.0977198	0.486852
ENSG00000103495	0.110806	0.522456
ENSG00000095370	0.121633	0.547295
ENSG00000234394	0.128303	0.696414
ENSG00000109787	0.129705	0.423899
ENSG00000226067	0.1419	0.517283
ENSG00000168209	0.143436	0.772963
ENSG00000117595	0.153643	0.49761
ENSG00000141582	0.158429	0.359256
ENSG00000126003	0.159362	0.451858
ENSG00000100889	0.160988	0.619182
ENSG00000103257	0.168241	0.793202
ENSG00000152409	0.170285	0.49273
ENSG00000171792	0.176402	0.400611
ENSG00000106635	0.184618	0.442248
ENSG00000130766	0.193807	0.533003
ENSG00000116212	0.198624	0.513371
ENSG00000089041	0.210111	0.613435
ENSG00000143575	0.215307	0.4471
ENSG00000115902	0.217484	0.474079
ENSG00000237493	0.221143	0.588248
ENSG00000175505	0.224051	0.420784
ENSG00000278970	0.224514	0.513972
ENSG00000106070	0.230883	0.732304
ENSG00000101255	0.233043	0.806458
ENSG00000092871	0.236311	0.419357
ENSG00000270872	0.236326	0.354873
ENSG00000178860	0.236491	0.611267
ENSG00000100139	0.237021	0.383378
ENSG00000131378	0.238245	0.403994
ENSG00000076003	0.238371	0.426517
ENSG00000065809	0.241966	0.460077
ENSG00000173404	0.246415	0.509412
ENSG00000008710	0.251012	0.451547
ENSG00000233328	0.253497	0.642847
ENSG00000230979	0.254562	0.538348
ENSG00000158615	0.256521	0.397361
ENSG00000186665	0.260683	0.531139
ENSG00000237749	0.263682	0.738021
ENSG00000117394	0.267436	0.496193
ENSG00000276966	0.269041	0.502159
ENSG00000057704	0.273676	0.390255
ENSG00000105810	0.273703	0.449699
ENSG00000136938	0.274977	0.451258
ENSG00000228218	0.275319	0.566168
ENSG00000234498	0.276198	0.45199
ENSG00000177169	0.276843	0.58835
ENSG00000153814	0.280946	0.467435
ENSG00000128272	0.283869	0.58633
ENSG00000139112	0.283949	0.424601
ENSG00000227081	0.286365	0.39536
ENSG00000105928	0.29122	0.378336
ENSG00000173812	0.293654	0.460086
ENSG00000213853	0.29612	0.508248
ENSG00000176595	0.297406	0.457501
ENSG00000240342	0.299967	0.423283
ENSG00000219201	0.300343	0.45061
ENSG00000167965	0.302245	0.49539
ENSG00000237350	0.302478	0.639733
ENSG00000200795	0.302559	0.570097
ENSG00000182899	0.304516	0.417979
ENSG00000164587	0.305905	0.420964
ENSG00000271121	0.306537	0.44246
ENSG00000111181	0.306683	0.52092
ENSG00000177144	0.310694	0.434478
ENSG00000233913	0.31331	0.527447
ENSG00000175197	0.314345	0.630156
ENSG00000101849	0.324484	0.368772
ENSG00000200312	0.33417	0.439449
ENSG00000138166	0.335117	0.47613
ENSG00000224631	0.337106	0.494904
ENSG00000130522	0.338962	0.469717
ENSG00000205755	0.33987	0.392681
ENSG00000213885	0.340885	0.523714
ENSG00000139514	0.340902	0.665518
ENSG00000277918	0.341091	0.867997
ENSG00000104635	0.344401	0.609932
ENSG00000170989	0.345834	0.45629
ENSG00000183458	0.352519	0.551945
ENSG00000226221	0.35297	0.471986
ENSG00000207005	0.354583	0.75632
ENSG00000207513	0.355146	0.756524
ENSG00000110944	0.356195	1.09473
ENSG00000234589	0.356467	0.519712
ENSG00000201098	0.356481	0.71734
ENSG00000273768	0.357589	0.725017
ENSG00000107223	0.357745	0.425225
ENSG00000206652	0.360997	0.760965
ENSG00000078589	0.361672	0.38361
ENSG00000218426	0.363157	0.514781
ENSG00000113719	0.363659	0.388068
ENSG00000207389	0.363688	0.768011
ENSG00000182621	0.366471	0.58561
ENSG00000169902	0.367692	0.501513
ENSG00000275405	0.368062	0.759428
ENSG00000206737	0.371073	0.832088
ENSG00000235508	0.373068	0.539465
ENSG00000249855	0.373202	0.490469
ENSG00000206596	0.374931	0.930886
ENSG00000146278	0.375514	0.54112
ENSG00000206585	0.375584	0.777237
ENSG00000207392	0.376419	0.711118
ENSG00000181788	0.380598	0.605609
ENSG00000206965	0.38363	0.453272
ENSG00000133639	0.384516	0.542943
ENSG00000200488	0.387211	0.490188
ENSG00000102524	0.38993	0.435031
ENSG00000197989	0.390344	0.67388
ENSG00000071242	0.391922	0.535604
ENSG00000173890	0.39291	0.46401
ENSG00000155966	0.394085	0.434732
ENSG00000200741	0.3986	0.856899
ENSG00000077684	0.403689	0.520995
ENSG00000250182	0.407824	0.559993
ENSG00000158292	0.414149	0.6311
ENSG00000206625	0.414851	0.517558
ENSG00000123595	0.415102	0.538384
ENSG00000184897	0.416066	0.712161
ENSG00000176903	0.416679	0.493797
ENSG00000171791	0.417655	0.458942
ENSG00000160200	0.417991	0.840292
ENSG00000107130	0.418387	0.409441
ENSG00000263266	0.418467	0.427046
ENSG00000199523	0.420375	0.793821
ENSG00000200087	0.420676	0.58054
ENSG00000206588	0.422977	1.07978
ENSG00000151846	0.423522	0.527217
ENSG00000253341	0.424133	0.673435
ENSG00000279483	0.426837	0.468638
ENSG00000206675	0.428466	0.502716
ENSG00000165030	0.429122	0.516503
ENSG00000165175	0.429369	0.595943
ENSG00000231167	0.43057	0.740677
ENSG00000121552	0.43245	0.403096
ENSG00000210077	0.433722	0.842863
ENSG00000244642	0.43432	0.717978
ENSG00000154153	0.439039	0.612033
ENSG00000202337	0.442259	0.518473
ENSG00000169418	0.446691	0.546988
ENSG00000202538	0.446912	0.505211
ENSG00000278771	0.447054	0.630122
ENSG00000198796	0.447857	0.596913
ENSG00000209082	0.448132	0.638648
ENSG00000130940	0.451415	0.476662
ENSG00000264940	0.451518	0.473874
ENSG00000274276	0.453724	0.854538
ENSG00000201104	0.454028	0.534543
ENSG00000234741	0.454472	0.495786
ENSG00000228502	0.455478	0.603171
ENSG00000213757	0.455918	0.525855
ENSG00000201428	0.45718	0.584953
ENSG00000140105	0.460479	0.535811
ENSG00000124813	0.463204	0.400843
ENSG00000117298	0.464896	0.459125
ENSG00000276168	0.466555	0.727535
ENSG00000236468	0.46982	0.847416
ENSG00000167969	0.472402	0.662195
ENSG00000202058	0.474082	0.540734
ENSG00000147852	0.476888	0.782104
ENSG00000158457	0.483513	0.567086
ENSG00000198756	0.484121	0.808732
ENSG00000201822	0.487198	0.844167
ENSG00000158747	0.491169	0.713067
ENSG00000125945	0.494451	0.654866
ENSG00000128165	0.500588	0.881448
ENSG00000213235	0.50298	0.757575
ENSG00000166046	0.503018	0.426592
ENSG00000107021	0.503648	0.487764
ENSG00000119950	0.51516	0.454367
ENSG00000117115	0.51638	0.549674
ENSG00000263934	0.523617	0.433448
ENSG00000263740	0.524438	0.729868
ENSG00000265185	0.526448	0.413384
ENSG00000265735	0.526828	0.658712
ENSG00000182732	0.5297	0.649092
ENSG00000234297	0.532004	0.854452
ENSG00000099204	0.549451	0.516619
ENSG00000068831	0.553309	0.667521
ENSG00000126353	0.555425	0.535725
ENSG00000166016	0.557096	0.532357
ENSG00000164236	0.563122	0.41984
ENSG00000262074	0.566356	0.629598
ENSG00000245904	0.570916	0.933837
ENSG00000179299	0.571257	0.498624
ENSG00000147119	0.574188	0.679116
ENSG00000239911	0.577641	0.970386
ENSG00000227063	0.582028	0.696645
ENSG00000162772	0.599677	0.656378
ENSG00000153162	0.61343	0.718652
ENSG00000200494	0.628504	0.92939
ENSG00000188505	0.638377	0.704447
ENSG00000202354	0.639282	0.872299
ENSG00000171992	0.641996	0.576776
ENSG00000218208	0.649434	0.846404
ENSG00000201955	0.665646	0.96665
ENSG00000207142	0.673235	0.930652
ENSG00000146859	0.683466	0.666332
ENSG00000064961	0.696631	0.651278
ENSG00000117461	0.69786	0.601391
ENSG00000138606	0.711603	0.597617
ENSG00000239899	0.773912	0.889741
ENSG00000200314	0.778438	0.950236
ENSG00000135931	0.793076	0.549165
ENSG00000260035	0.801398	0.780154
ENSG00000272941	0.819027	0.846476
ENSG00000087303	0.969297	0.670202
Differential expression analysis results provided in Supplementary Table 1
Data available on EGA: EGAD00001011338
Code available on GitHub: https://github.com/JamesLeeLab/chr21q22_manuscript
