# Supplementary material for: A disease-associated gene desert directs macrophage inflammation through ETS2
Source: Nature. 2024 Jun 5;630(8016):447–56. doi: 10.1038/s41586-024-07501-1 (PMC11168933; doi:10.1038/s41586-024-07501-1)
Supplement: Supplementary file 7 — Source Data Fig. 3 [file 41586_2024_7501_MOESM7_ESM.xlsx]

## Sheet: 3b
ETS2 mRNA levels in macrophages transfected with ETS2 or control mRNA, or untransfected
Differential expression analysis results provided in Supplementary Table 2
Data available on EGA: EGAD00001011341
Representative ETS2 expression in untransfected macrophages obtained from GEO: GSE193336
Code available on GitHub: https://github.com/JamesLeeLab/chr21q22_manuscript

## Sheet: 3c
Pathway	NES_ETS2_250ng	ETS2_250ng_-log10P-value	NES_ETS2_500ng	ETS2_500ng_-log10P-value
Macrophage activation	1.65983	2.29098	1.8551	3.11156
Myeloid leukocyte activation	1.4636	1.79737	1.63751	2.7636
Myeloid leukocyte migration	1.4862	1.95208	1.76153	3.11201
Phagocytosis	1.40583	1.84669	1.90193	5.19502
IL-1 production	1.37264	1.14045	1.63024	2.12271
IL-6 production	-0.986703	0.337242	1.75909	2.7272
IL-8 production	1.43306	1.28018	1.63694	1.8794
TNFSF cytokine production	1.29966	1.18002	1.67744	2.81001
ROS production	1.35213	1.09371	1.78198	2.63695
Pathway = Gene Ontology Biological Pathway
NES = normalised enrichment score
NES and log10 P-value calculated for ETS2 overexpressing cells versus reverse complement control
Differential expression analysis results provided in Supplementary Table 2
Data available on EGA: EGAD00001011341
Code available on GitHub: https://github.com/JamesLeeLab/chr21q22_manuscript

## Sheet: 3d
Enrichment of a disease-associated inflammatory macrophage gene signature
Differential expression analysis results for RNA-seq provided in Supplementary Table 2
Data available on EGA: EGAD00001011341
Disease-associated inflammatory macrophage gene signature derived from single cell RNA-seq of Crohn's disease intestinal biopsies obtained from GEO: GSE134809
Code available on GitHub: https://github.com/JamesLeeLab/chr21q22_manuscript

## Sheet: 3e
Signature	P-value	Padj (FDR)	Log2err	ES	NES	size	LeadingEdge	neg.log.P	order	Tissue source	PMID	Source in paper	Method	Category
Atherosclerosis	0.014745	0.0231708	0.38073	0.423814	1.61728	73	MMP19|ADIRF|PSAP|CTSD|PLD3|LIPA|GPNMB|SPP1|CD36|LGMN|CFD|SCD|NPL|FLNA|TREM2|FTL|CD9|S100A10|APOE|CHI3L1|CCL19|LGALS1|CD59|ANXA2	1.63506	1	Atherosclerotic plaques	36190844	Foamy macrophage marker genes (Table S3)	scRNAseq	Atherosclerosis
Crohn's disease	8.50E-08	9.34E-07	0.704976	0.609786	2.34048	74	G0S2|CTSA|SLCO2B1|STAB1|FCGRT|CD14|VSIG4|SGPL1|CTSD|PLD3|LIPA|FUCA1|TIMP1|CD163|IDH1|CD209|FCN1|EREG|DNASE2|THBS1|PLAUR|VAT1|MRC1|SLC11A1|SLC7A8|FPR1|KYNU|OLFML2B|S100A9|CSF1R|MERTK|SERPINA1|SCPEP1|NRP1|FLVCR2|TMEM176A	6.02942	2	Intestine	30670762	Cluster E and F markers	scRNAseq	Inflammatory disease (chr21q22-linked)
Takayasu's arteritis	4.82E-07	2.65E-06	0.659444	0.391195	1.80455	312	ETS2|ITGAM|TPP1|VSIG4|INSR|C1orf162|TBXAS1|RNF130|PLD3|FMN1|TLR4|CD163|ARHGDIB|PLP2|CPD|STK17B|ALOX5|SPP1|RNASE1|AQP9|SULT1A1|THBS1|RNASE6|CEBPD|RNF144B|SH3BGRL3|TSPO|UBR4|TGFBR2|HIPK3|HLX|PTPN1|GAPDH|SLC11A1|PLBD1|BCAT1|VCAN|BCL6|MS4A6A|ENTPD1|MT-ND1|FPR1|KYNU|MAN2A2|NCKAP1L|CAPNS1|CALM2|RNASE2|AHNAK|SELPLG|SMAP2|MT-CO3|CSF3R|MT-ND2|MT-ND5|HADHB|S100A10|MT-ATP8|MT-ATP6|PRDX3|ARF5|IL1RAP|MFSD1|FE…	5.57623	3	Blood	34671607	DEGs (up) in CD14+ monocytes (vs controls)	scRNAseq	Inflammatory disease (chr21q22-linked)
Ankylosing Spondylitis	0.00274029	0.00753578	0.431708	0.458487	1.77422	77	G0S2|ZFP36|TNFSF9|SOCS3|MRPS24|DUSP2|PTGFRN|GAS6|NR4A3|NFKBIA|MGAM|CDKN1A|MELTF|BCL6|SNX32|ADM|CHIT1|NR4A1|NRP1|BCL3|SEMA6B|BCL2A1|SMIM3|SOD2|NFKBIZ|KREMEN1|MN1|DDIT4|PIM3	2.12287	4	Blood	37388915	DEGs (up) in CD14+ monocytes (Table S3)	RNAseq (bulk)	Inflammatory disease (chr21q22-linked)
Ulcerative colitis	0.014404	0.0231708	0.38073	0.434569	1.64026	69	CD14|MMP9|ADAM8|FCN1|SERPINB9|EREG|LY96|SLC11A1|BCAT1|PRKCB|VCAN|FPR1|OLFML2B|FKBP1A|S100A9|CYBB|CISH|S100A8|GBP1	1.63506	5	Intestine	31348891	DEGs (up) in m.monocyte subgroups (vs controls; Table S4)	scRNAseq	Inflammatory disease (chr21q22-linked)
Influenza A	0.175926	0.193519	0.127505	0.302894	1.19867	85	MMP19|PLPP3|CTSD|CD163|GPNMB|LGMN|MPP1|ACOD1|NPL|FTL|OASL|BACH1|GBP1|MS4A4A|NRP1|OAS3|EMP1|ANXA5|ANXA2|MYOF|LPXN	0.713277	6	Upper airway	34618691	DEGs (up) in macrophages (vs controls, Supp. File 4)	scRNAseq	Viral infection
COVID-19	0.0268851	0.036967	0.352488	0.446733	1.54359	42	MMP19|PLPP3|RPN2|CTSD|LIPA|GPNMB|SPP1|LGMN|FTL|MS4A4A|EMP1|ANXA2|MYOF|C1QC	1.43219	7	Upper airway	34618691	DEGs (up) in macrophages (vs controls, Supp. File 4)	scRNAseq	Viral infection
Bacterial sepsis	0.00624755	0.0137446	0.407018	0.336782	1.49877	210	PLCB2|ABCA7|APP|COLGALT1|ADAM8|DPYSL2|AP2A2|THBS1|ACADVL|SFT2D2|DNAJC3|HSPA1B|ARHGAP9|RAB1B|TLN1|GSN|AP2B1|LIMK2|HNRNPM|ATP2A3|SMARCA5|YIF1B|ITGB7|FOSL2|SMG7|DCTN1|CSF2RA|TM9SF2|CHD3|HYOU1|ADAM10|SMG1|DNAJB11|SUMF1|ARL6IP1|MT-ATP8|PRKAR1A|PRPF8|ALOX5AP|FES|STAG2|FBXW11|UHMK1|NLRC5|STT3A|CSNK1A1|LILRA5|LPXN|RASSF3|ADAM17|SOD2|BIRC2|SEC23A|PTEN|AP3M1|RC3H1|SEC61G|COPG1|DDIT4|FKBP2|SUDS3|CDK2AP2|ARF…	1.86187	8	Bronchoalveolar lavage	37470432	DEGs (up) in macrophages (active TB vs controls, Table S2)	scRNAseq	Bacterial infection
Tuberculosis	0.000511308	0.0018748	0.477271	0.333545	1.53903	307	G0S2|ZFP36|CORO1A|TNFAIP3|SOCS3|NFKB1|NABP1|TNFAIP2|DUSP1|IL1B|FCN1|GBP5|SERPINB9|LGMN|CALR|AQP9|NFKBIA|CFLAR|CREM|TAPBP|ARL5B|RGS2|HSPA1B|CD55|RNF213|SLAMF7|RASSF5|CDKN1A|ATP1B3|IRF1|GCH1|CXCL9|LITAF|NEAT1|VCAN|TNF|GNB4|IER3|HSPA5|HSPA1A|SPAG9|ZC3HAV1|MT-ND1|S100A9|PDIA3|VEGFA|CYBB|KDM6B|PGK1|RGL1|MT-CO3|CSF3R|S100A8|GADD45B|IL18BP|GBP1|TNFAIP8|MT-ND5|MT-ATP6|JUNB|ERO1A|MALAT1|HNRNPA3|MT-CO1|CXC…	2.72705	9	Blood	32066974	DEGs (up) in MS1 vs all monocytes (Table S2)	scRNAseq	Bacterial infection
Tumour-associated (multiple cancers)	0.243451	0.243451	0.105521	0.289036	1.14383	84	MMP9|TNFAIP2|GBP5|SLAMF7|IRF1|CXCL9|LITAF|LAMP3|IL18BP|GBP1|CXCL1|APOE|CD274|PARP14|BIRC3|ICAM1|HLA-DPB1|TMEM176A|CTSZ|IL7R|SOD2|CD74|CTSB|HLA-DRB1|HLA-DRB5|GBP2|PRDX1|CXCL10	0.613588	10	Tumour (lung, colon, liver, breast, stomach, and pancreas)	34331874	DEGs (up) in IL4I1+ TAMs (cluster #6, Table S3B)	scRNAseq	Cancer
Tumour-associated (endometrial)	0.0655853	0.0801598	0.287805	0.359227	1.39011	77	ADAM8|PLP2|SPP1|MARCO|SH3BGRL3|BST1|GAPDH|SLC11A1|VCAN|S100A4|SERPINA1|S100A10|FCGR2B|ENO1|FLVCR2|ZDHHC20|LGALS1|EMP1|P4HA2|TNS1|S100A6	1.09604	11	Tumour (endometrium)	30930117	DEGs (up) in endometrial TAMs vs endometrial tissue resident macs (Table S2)	scRNAseq	Cancer
Data available on EGA: EGAD00001011341
Code available on GitHub: https://github.com/JamesLeeLab/chr21q22_manuscript

## Sheet: 3f
Pathway	P-value	Nulls_observed	Nulls_tested
OE_ETS2_UP	2e-07	0	5000000
KO_ETS2_DN	2e-07	0	5000000
GOBP_ALPHA_BETA_T_CELL_ACTIVATION	2e-07	0	5000000
GOBP_AUTOPHAGOSOME_ORGANIZATION	0.00140761	143	102300
GOBP_CELL_ADHESION_MEDIATED_BY_INTEGRIN	0.00328761	167	51100
GOBP_INTEGRIN_ACTIVATION	0.00177906	181	102300
GOBP_INTERLEUKIN_10_PRODUCTION	4.6e-06	22	5000000
GOBP_INTESTINAL_EPITHELIAL_STRUCTURE_MAINTENANCE	0.00643112	163	25500
GOBP_MAINTENANCE_OF_GASTROINTESTINAL_EPITHELIUM	0.00548998	139	25500
GOBP_NEGATIVE_REGULATION_OF_AUTOPHAGY	0.00201562	102	51100
GOBP_POSITIVE_REGULATION_OF_AUTOPHAGY	0.000552025	112	204700
GOBP_POSITIVE_REGULATION_OF_INTERLEUKIN_10_PRODUCTION	4e-06	19	5000000
GOBP_POSITIVE_REGULATION_OF_T_HELPER_1_TYPE_IMMUNE_RESPONSE	1.06e-05	52	5000000
GOBP_POSITIVE_REGULATION_OF_T_HELPER_17_TYPE_IMMUNE_RESPONSE	0.000117195	191	1638300
GOBP_PROCESS_UTILIZING_AUTOPHAGIC_MECHANISM	2.76e-05	137	5000000
GOBP_REGULATION_OF_AUTOPHAGY	6.2e-06	30	5000000
GOBP_RESPONSE_TO_MURAMYL_DIPEPTIDE	0.000125748	102	819100
GOBP_RESPONSE_TO_TUMOR_NECROSIS_FACTOR	9.03e-05	147	1638300
GOBP_T_HELPER_17_CELL_DIFFERENTIATION	1.8e-06	8	5000000
GOBP_T_HELPER_17_TYPE_IMMUNE_RESPONSE	2e-07	0	5000000
GOBP_TUMOR_NECROSIS_FACTOR_MEDIATED_SIGNALING_PATHWAY	0.000630187	128	204700
IBD GWAS data avilable on GWAS Catalog (PMID: 28067908)
RNA-seq data available on EGA: EGAD00001011338 (ETS2 g1-edited) and EGAD00001011341 (ETS2 overexpression)
Code available on GitHub: https://github.com/JamesLeeLab/chr21q22_manuscript
