# Supplementary material for: A disease-associated gene desert directs macrophage inflammation through ETS2
Source: Nature. 2024 Jun 5;630(8016):447–56. doi: 10.1038/s41586-024-07501-1 (PMC11168933; doi:10.1038/s41586-024-07501-1)
Supplement: Supplementary file 8 — Source Data Fig. 4 [file 41586_2024_7501_MOESM8_ESM.xlsx]

## Sheet: 4a
ETS2 co-expression
Microarray data obtained from GEO: GSE47189
Code available on GitHub: https://github.com/JamesLeeLab/chr21q22_manuscript
Gene	ETS2_R	ETS2_P	p.adj	Rank
PFKFB3	0.788426	2.22E-15	1.39E-11	18781
TFPI	0.758525	1.05E-13	2.19E-10	18780
SEMA6B	0.751718	2.30E-13	4.31E-10	18779
AGPAT4	0.748663	3.24E-13	5.54E-10	18778
SMPDL3A	0.743863	5.52E-13	8.63E-10	18777
FOXO3	0.743129	5.98E-13	8.64E-10	18776
SPRY1	0.740316	8.11E-13	9.81E-10	18775
BRPF3	0.728706	2.74E-12	2.34E-09	18774
BASP1	0.72625	3.52E-12	2.86E-09	18773
IRS2	0.725891	3.65E-12	2.86E-09	18772
SAMSN1	0.722207	5.29E-12	3.55E-09	18771
HIF1A	0.711142	1.55E-11	9.09E-09	18770
MXD1	0.710235	1.69E-11	9.60E-09	18769
MS4A7	0.707521	2.18E-11	1.20E-08	18768
DDIT4	0.707119	2.26E-11	1.21E-08	18767
APH1B	0.706242	2.45E-11	1.28E-08	18766
CDK9	0.705734	2.57E-11	1.30E-08	18765
CYTH1	0.705402	2.65E-11	1.31E-08	18764
GNA15	0.704501	2.88E-11	1.39E-08	18763
PGS1	0.703823	3.07E-11	1.40E-08	18762
AKR1B1	0.699987	4.35E-11	1.89E-08	18761
PRKCH	0.699778	4.44E-11	1.89E-08	18760
PAPSS2	0.698916	4.79E-11	1.92E-08	18759
DLL1	0.697054	5.67E-11	2.22E-08	18758
ARID5B	0.694385	7.19E-11	2.72E-08	18757
THBS1	0.684139	1.75E-10	5.88E-08	18756
PIM2	0.684097	1.75E-10	5.88E-08	18755
TOM1	0.683655	1.82E-10	5.92E-08	18754
TJAP1	0.683422	1.86E-10	5.92E-08	18753
PDE4D	0.683414	1.86E-10	5.92E-08	18752
NAMPT	0.682551	2.00E-10	6.03E-08	18751
SMOX	0.682415	2.02E-10	6.03E-08	18750
IL2RA	0.681914	2.11E-10	6.19E-08	18749
SESTD1	0.68165	2.16E-10	6.23E-08	18748
STAT5B	0.680025	2.47E-10	6.75E-08	18747
EPB41L3	0.67864	2.77E-10	7.34E-08	18746
SLC25A37	0.678026	2.92E-10	7.51E-08	18745
SLC16A10	0.675281	3.66E-10	9.05E-08	18744
MAP3K4	0.674946	3.76E-10	9.07E-08	18743
PHF2	0.674937	3.77E-10	9.07E-08	18742
ST3GAL1	0.671735	4.89E-10	1.15E-07	18741
VNN2	0.671147	5.13E-10	1.17E-07	18740
OSM	0.669684	5.77E-10	1.27E-07	18739
VNN1	0.666049	7.71E-10	1.61E-07	18738
ACKR3	0.662678	1.01E-09	2.05E-07	18737
SMAP2	0.659066	1.33E-09	2.63E-07	18736
PDE4B	0.658772	1.36E-09	2.63E-07	18735
PRDM8	0.658756	1.36E-09	2.63E-07	18734
OGFRL1	0.658724	1.37E-09	2.63E-07	18733
ARID3B	0.658527	1.39E-09	2.63E-07	18732
UBAP1	0.658474	1.39E-09	2.63E-07	18731
HEY1	0.658083	1.44E-09	2.64E-07	18730
CENATAC	0.65799	1.45E-09	2.64E-07	18729
ABHD17C	0.657666	1.48E-09	2.68E-07	18728
SLC11A2	0.657076	1.55E-09	2.77E-07	18727
NFKBIA	0.654427	1.90E-09	3.24E-07	18726
STARD13	0.653169	2.09E-09	3.44E-07	18725
NINJ1	0.652167	2.25E-09	3.62E-07	18724
KL	0.652159	2.25E-09	3.62E-07	18723
VEGFA	0.650833	2.49E-09	3.96E-07	18722
LPCAT1	0.649501	2.75E-09	4.34E-07	18721
ZHX2	0.645287	3.75E-09	5.64E-07	18720
RILPL2	0.642443	4.62E-09	6.72E-07	18719
TSPYL2	0.642226	4.69E-09	6.78E-07	18718
GAB2	0.642048	4.75E-09	6.81E-07	18717
PI4KB	0.640552	5.29E-09	7.53E-07	18716
TGIF1	0.638055	6.33E-09	8.62E-07	18715
SAT1	0.637	6.83E-09	8.90E-07	18714
A4GALT	0.6341	8.38E-09	1.06E-06	18713
SIGLEC5	0.63383	8.54E-09	1.08E-06	18712
ELL2	0.63352	8.73E-09	1.09E-06	18711
ZNF33B	0.633471	8.76E-09	1.09E-06	18710
FNBP1	0.632716	9.24E-09	1.14E-06	18709
GLIS3	0.631469	1.01E-08	1.21E-06	18708
SLC43A2	0.631411	1.01E-08	1.21E-06	18707
MAP1LC3A	0.62944	1.16E-08	1.33E-06	18706
WIPI1	0.628344	1.25E-08	1.38E-06	18705
RNF103	0.625573	1.51E-08	1.61E-06	18704
ADGRE3	0.624939	1.58E-08	1.66E-06	18703
ZBTB5	0.624889	1.59E-08	1.66E-06	18702
CASTOR3P	0.624169	1.67E-08	1.71E-06	18701
ABTB1	0.623106	1.79E-08	1.80E-06	18700
IRAK3	0.622896	1.82E-08	1.81E-06	18699
SEC16A	0.621224	2.03E-08	1.96E-06	18698
NDST2	0.621148	2.04E-08	1.96E-06	18697
APBB3	0.620677	2.11E-08	2.00E-06	18696
ABTB3	0.61826	2.48E-08	2.29E-06	18695
CDK2	0.618157	2.50E-08	2.30E-06	18694
CDC14A	0.617898	2.54E-08	2.33E-06	18693
STAT4	0.61727	2.65E-08	2.39E-06	18692
TNFSF9	0.616483	2.79E-08	2.49E-06	18691
ASMTL	0.615978	2.88E-08	2.53E-06	18690
IER3	0.614849	3.11E-08	2.68E-06	18689
DDX5	0.614422	3.19E-08	2.73E-06	18688
BTG1	0.613508	3.39E-08	2.86E-06	18687
VHL	0.612867	3.54E-08	2.95E-06	18686
MEPCE	0.610838	4.04E-08	3.28E-06	18685
TLR2	0.610798	4.05E-08	3.28E-06	18684
PPP1R35	0.610424	4.15E-08	3.33E-06	18683
PLXNC1	0.609863	4.30E-08	3.38E-06	18682
YPEL5	0.609847	4.30E-08	3.38E-06	18681
ULK1	0.608864	4.59E-08	3.57E-06	18680
ATG2A	0.608174	4.79E-08	3.71E-06	18679
ERO1B	0.607433	5.03E-08	3.84E-06	18678
CLDND1	0.606817	5.23E-08	3.96E-06	18677
PPP6R3	0.605857	5.56E-08	4.18E-06	18676
ARRDC3	0.60295	6.69E-08	4.91E-06	18675
ZSWIM8	0.601769	7.20E-08	5.16E-06	18674
KBTBD2	0.599227	8.45E-08	5.87E-06	18673
GJB2	0.59858	8.79E-08	6.07E-06	18672
PID1	0.597632	9.32E-08	6.42E-06	18671
TBK1	0.597352	9.49E-08	6.50E-06	18670
C5AR1	0.597075	9.65E-08	6.59E-06	18669
CYTH3	0.595829	1.04E-07	6.92E-06	18668
FHIP1B	0.595586	1.06E-07	6.97E-06	18667
POFUT2	0.595466	1.07E-07	7.00E-06	18666
ADIPOR1	0.595054	1.09E-07	7.10E-06	18665
FPR1	0.594517	1.13E-07	7.29E-06	18664
RABGEF1	0.593052	1.24E-07	7.87E-06	18663
PLEKHG2	0.589825	1.50E-07	9.26E-06	18662
PLAGL2	0.589406	1.54E-07	9.46E-06	18661
FPR2	0.589094	1.57E-07	9.61E-06	18660
RASAL3	0.588792	1.60E-07	9.75E-06	18659
GRAMD1A	0.588612	1.62E-07	9.83E-06	18658
ALDH1A1	0.588545	1.62E-07	9.84E-06	18657
IL13RA1	0.588041	1.67E-07	1.01E-05	18656
MARCHF2	0.587457	1.73E-07	1.03E-05	18655
RUBCNL	0.586028	1.89E-07	1.10E-05	18654
KCNMB3	0.584835	2.03E-07	1.17E-05	18653
HBP1	0.584457	2.07E-07	1.19E-05	18652
LATS2	0.584158	2.11E-07	1.20E-05	18651
MAP3K8	0.583408	2.21E-07	1.25E-05	18650
SQSTM1	0.583208	2.23E-07	1.25E-05	18649
CFAP44	0.582392	2.34E-07	1.31E-05	18648
PLD1	0.582292	2.36E-07	1.31E-05	18647
RALGAPA1	0.581796	2.42E-07	1.34E-05	18646
CTBS	0.581639	2.45E-07	1.34E-05	18645
PLSCR1	0.579977	2.70E-07	1.45E-05	18644
GSTM3	0.579002	2.86E-07	1.53E-05	18643
ZGPAT	0.578801	2.89E-07	1.54E-05	18642
MPZL1	0.578673	2.91E-07	1.55E-05	18641
C9orf72	0.578345	2.97E-07	1.57E-05	18640
DMXL2	0.578281	2.98E-07	1.57E-05	18639
CCR7	0.578069	3.01E-07	1.58E-05	18638
CEP135	0.576787	3.25E-07	1.68E-05	18637
SOD2	0.576565	3.29E-07	1.70E-05	18636
ADORA2A	0.576301	3.34E-07	1.72E-05	18635
TM4SF1	0.575264	3.54E-07	1.80E-05	18634
FOXC1	0.575036	3.59E-07	1.82E-05	18633
IL36G	0.574802	3.64E-07	1.84E-05	18632
PELI2	0.574056	3.80E-07	1.90E-05	18631
SYTL3	0.573659	3.89E-07	1.94E-05	18630
CYB5R3	0.572162	4.23E-07	2.07E-05	18629
UIMC1	0.571957	4.28E-07	2.08E-05	18628
TRAF3IP2	0.571586	4.37E-07	2.12E-05	18627
PAN3	0.570825	4.57E-07	2.19E-05	18626
SIAH2	0.570549	4.64E-07	2.21E-05	18625
LAMC1	0.570495	4.65E-07	2.21E-05	18624
NBPF11	0.570423	4.67E-07	2.22E-05	18623
SLC9A8	0.569912	4.81E-07	2.27E-05	18622
CYLD	0.56953	4.91E-07	2.30E-05	18621
ANTXR2	0.56901	5.06E-07	2.36E-05	18620
PHF1	0.56842	5.23E-07	2.42E-05	18619
IRAK4	0.567819	5.41E-07	2.49E-05	18618
NAV1	0.567812	5.41E-07	2.49E-05	18617
ZRANB1	0.566667	5.77E-07	2.63E-05	18616
IFT88	0.566562	5.80E-07	2.64E-05	18615
SLC44A1	0.566104	5.95E-07	2.69E-05	18614
YTHDC1	0.565997	5.99E-07	2.70E-05	18613
AMPD3	0.565886	6.03E-07	2.71E-05	18612
PHF20L1	0.565479	6.16E-07	2.74E-05	18611
ZFYVE27	0.564577	6.48E-07	2.84E-05	18610
TTC14	0.564558	6.49E-07	2.84E-05	18609
WBP1L	0.56454	6.50E-07	2.84E-05	18608
ZFAND5	0.564293	6.58E-07	2.88E-05	18607
MAMLD1	0.563185	7.00E-07	3.03E-05	18606
CEMIP	0.562771	7.16E-07	3.09E-05	18605
TMEM167B	0.562133	7.42E-07	3.16E-05	18604
CLCF1	0.561542	7.66E-07	3.23E-05	18603
DENND3	0.560691	8.03E-07	3.36E-05	18602
GUCY1B2	0.560396	8.16E-07	3.40E-05	18601
SEC23A	0.560308	8.20E-07	3.41E-05	18600
CPD	0.560237	8.23E-07	3.41E-05	18599
EBLN2	0.559821	8.42E-07	3.48E-05	18598
AKAP17A	0.559246	8.69E-07	3.58E-05	18597
NOTCH2	0.559124	8.75E-07	3.59E-05	18596
DTX2	0.559109	8.76E-07	3.59E-05	18595
IVNS1ABP	0.559009	8.80E-07	3.60E-05	18594
PRKAA1	0.558541	9.03E-07	3.68E-05	18593
DNAJC14	0.558486	9.06E-07	3.68E-05	18592
HEATR6	0.557793	9.41E-07	3.82E-05	18591
UNK	0.557249	9.69E-07	3.92E-05	18590
CSTA	0.556814	9.92E-07	3.98E-05	18589
MS4A14	0.554116	1.15E-06	4.53E-05	18588
PTGES	0.553497	1.19E-06	4.65E-05	18587
FJX1	0.552598	1.24E-06	4.85E-05	18586
MTMR3	0.552341	1.26E-06	4.89E-05	18585
MEF2D	0.55234	1.26E-06	4.89E-05	18584
DENND1A	0.552258	1.27E-06	4.90E-05	18583
RORA	0.551909	1.29E-06	4.97E-05	18582
TMEM163	0.551492	1.32E-06	5.07E-05	18581
C1QTNF1	0.551007	1.35E-06	5.18E-05	18580
SPSB3	0.55031	1.40E-06	5.34E-05	18579
MAP4K4	0.550259	1.41E-06	5.34E-05	18578
PTPN1	0.549904	1.44E-06	5.41E-05	18577
CXCR5	0.549861	1.44E-06	5.41E-05	18576
G0S2	0.549215	1.49E-06	5.56E-05	18575
NKG7	0.549097	1.50E-06	5.58E-05	18574
PNRC2	0.549045	1.50E-06	5.59E-05	18573
TNPO2	0.547994	1.59E-06	5.87E-05	18572
RUNX2	0.547872	1.60E-06	5.90E-05	18571
CLK3	0.54766	1.62E-06	5.91E-05	18570
SRGN	0.547629	1.62E-06	5.91E-05	18569
PRKCE	0.547419	1.64E-06	5.97E-05	18568
BTG3	0.546816	1.69E-06	6.13E-05	18567
GOLM2	0.545405	1.82E-06	6.49E-05	18566
CREG1	0.545126	1.84E-06	6.56E-05	18565
HLA-L	0.544425	1.91E-06	6.78E-05	18564
TFDP1	0.544029	1.95E-06	6.87E-05	18563
CHST15	0.54386	1.97E-06	6.89E-05	18562
AGAP3	0.543841	1.97E-06	6.89E-05	18561
CRISPLD2	0.542854	2.08E-06	7.18E-05	18560
LINC00189	0.542674	2.09E-06	7.21E-05	18559
FAM110A	0.542014	2.17E-06	7.41E-05	18558
EREG	0.541191	2.26E-06	7.69E-05	18557
MANBA	0.540992	2.28E-06	7.74E-05	18556
TACC1	0.540345	2.36E-06	7.98E-05	18555
KLHL36	0.5402	2.38E-06	8.02E-05	18554
PCNX1	0.538967	2.53E-06	8.39E-05	18553
ADM	0.538598	2.58E-06	8.46E-05	18552
FCGR2A	0.538579	2.59E-06	8.46E-05	18551
ING5	0.538321	2.62E-06	8.54E-05	18550
CXCL16	0.538284	2.62E-06	8.54E-05	18549
DNAJB6	0.538225	2.63E-06	8.55E-05	18548
GPBP1	0.538168	2.64E-06	8.56E-05	18547
RBM5	0.538103	2.65E-06	8.58E-05	18546
ZC3H11A	0.537763	2.69E-06	8.68E-05	18545
JARID2	0.537465	2.74E-06	8.75E-05	18544
GRINA	0.537232	2.77E-06	8.83E-05	18543
MEP1A	0.536888	2.82E-06	8.96E-05	18542
TRIP10	0.536508	2.87E-06	9.11E-05	18541
ATF7IP	0.536134	2.93E-06	9.25E-05	18540
DSC2	0.535893	2.96E-06	9.33E-05	18539
RAD21	0.535426	3.03E-06	9.53E-05	18538
GK	0.535378	3.04E-06	9.53E-05	18537
PPP1R17	0.535343	3.05E-06	9.53E-05	18536
PTPRF	0.535273	3.06E-06	9.54E-05	18535
LINC01554	0.534742	3.14E-06	9.78E-05	18534
CREBBP	0.534048	3.25E-06	0.000100586	18533
UPB1	0.534019	3.26E-06	0.000100586	18532
ZBTB10	0.533966	3.27E-06	0.000100693	18531
PNRC1	0.533449	3.35E-06	0.000103173	18530
CSNK1D	0.533146	3.40E-06	0.00010458	18529
IRAK2	0.532985	3.43E-06	0.000105084	18528
CD93	0.532427	3.53E-06	0.000107722	18527
CEP350	0.532366	3.54E-06	0.000107775	18526
ZDHHC17	0.532345	3.54E-06	0.000107775	18525
FMO5	0.531183	3.75E-06	0.000112955	18524
OSER1	0.530556	3.87E-06	0.000115792	18523
TMEM9	0.530254	3.93E-06	0.000117352	18522
YJU2B	0.530195	3.94E-06	0.00011751	18521
H2AC6	0.529972	3.99E-06	0.000118258	18520
ADA	0.529876	4.00E-06	0.000118634	18519
TRAF6	0.529576	4.06E-06	0.000119654	18518
GPR132	0.529458	4.09E-06	0.000120006	18517
HPSE	0.529297	4.12E-06	0.000120754	18516
TCEAL9	0.529158	4.15E-06	0.0001213	18515
C11orf96	0.528965	4.19E-06	0.000122183	18514
MYL5	0.528838	4.22E-06	0.000122762	18513
WTAP	0.528638	4.26E-06	0.000123581	18512
CYP3A5	0.527871	4.42E-06	0.000127188	18511
RBM17	0.527614	4.48E-06	0.000128411	18510
VPS8	0.52753	4.50E-06	0.000128422	18509
IER5	0.527316	4.54E-06	0.000128969	18508
CLK4	0.526849	4.65E-06	0.000130927	18507
LINC00938	0.52682	4.66E-06	0.000130927	18506
SELENOM	0.526781	4.67E-06	0.00013097	18505
CXCL2	0.526753	4.67E-06	0.00013097	18504
ZBTB17	0.526172	4.81E-06	0.000134155	18503
SPEN	0.526097	4.82E-06	0.000134447	18502
OGA	0.525941	4.86E-06	0.000135277	18501
CD14	0.525905	4.87E-06	0.000135317	18500
SOCS2	0.525777	4.90E-06	0.000135702	18499
GABARAPL1	0.525717	4.92E-06	0.000135702	18498
BORCS7	0.525206	5.04E-06	0.00013859	18497
TUG1	0.525107	5.06E-06	0.000139057	18496
CD247	0.524855	5.13E-06	0.000140372	18495
CLEC4E	0.524093	5.32E-06	0.000144838	18494
BANP	0.523646	5.44E-06	0.000147594	18493
RETREG1	0.522809	5.66E-06	0.000153056	18492
SMIM3	0.522516	5.74E-06	0.000154801	18491
ELL	0.522214	5.83E-06	0.000156854	18490
TLE4	0.52197	5.90E-06	0.000158131	18489
SMARCD3	0.521958	5.90E-06	0.000158131	18488
ERRFI1	0.521908	5.92E-06	0.00015829	18487
PNISR	0.521734	5.97E-06	0.000159397	18486
RAB27A	0.521687	5.98E-06	0.000159397	18485
SEMA3A	0.521676	5.98E-06	0.000159397	18484
TSEN34	0.521604	6.00E-06	0.000159721	18483
RABAC1	0.521387	6.07E-06	0.00016118	18482
BCL3	0.521247	6.11E-06	0.000162044	18481
EPM2AIP1	0.520898	6.21E-06	0.000164563	18480
ITGAV	0.520623	6.30E-06	0.000166052	18479
SF3B1	0.5195	6.64E-06	0.000175017	18478
AGPAT4-IT1	0.519294	6.71E-06	0.000176201	18477
CDK5RAP2	0.519248	6.73E-06	0.000176201	18476
STARD10	0.518484	6.98E-06	0.00018196	18475
GADD45A	0.518392	7.01E-06	0.000182511	18474
CCNDBP1	0.518069	7.12E-06	0.000184808	18473
PEX2	0.517375	7.36E-06	0.00018971	18472
CTRC	0.517351	7.36E-06	0.00018971	18471
AZIN1	0.516616	7.63E-06	0.000195388	18470
ADGRG2	0.516499	7.67E-06	0.000196212	18469
STXBP5	0.516145	7.80E-06	0.000199275	18468
STK19	0.515832	7.92E-06	0.000201976	18467
DUSP10	0.515758	7.94E-06	0.000202414	18466
MAEA	0.51571	7.96E-06	0.000202603	18465
ABTB2	0.514906	8.27E-06	0.000210183	18464
ETV3	0.514862	8.29E-06	0.00021033	18463
RAB3IP	0.514469	8.44E-06	0.000213301	18462
RGS2	0.514451	8.45E-06	0.000213301	18461
MTCH1	0.512962	9.06E-06	0.000226379	18460
KANSL3	0.51224	9.38E-06	0.000231916	18459
WASL	0.512134	9.42E-06	0.00023196	18458
XBP1	0.512083	9.45E-06	0.000232206	18457
CHMP1B	0.511351	9.78E-06	0.000239252	18456
FAM107B	0.511333	9.78E-06	0.000239252	18455
CCDC17	0.510948	9.96E-06	0.000242	18454
DUSP16	0.510922	9.97E-06	0.000242	18453
ZMYND15	0.510837	1.00E-05	0.000242329	18452
ZNF142	0.510824	1.00E-05	0.000242329	18451
CYP26A1	0.51081	1.00E-05	0.000242329	18450
PALS1	0.510584	1.01E-05	0.000244276	18449
ANXA7	0.510459	1.02E-05	0.000245394	18448
LAD1	0.51038	1.02E-05	0.000245976	18447
CCDC120	0.509589	1.06E-05	0.000253904	18446
RNF144B	0.509305	1.08E-05	0.000256955	18445
TREML3P	0.508418	1.12E-05	0.00026473	18444
TMEM259	0.508344	1.12E-05	0.000264964	18443
PILRA	0.5078	1.15E-05	0.000271132	18442
AKAP13	0.507638	1.16E-05	0.000272407	18441
TP53INP2	0.507389	1.18E-05	0.000275205	18440
TARP	0.507344	1.18E-05	0.000275433	18439
DNAJB12	0.507215	1.18E-05	0.00027674	18438
PPP3CC	0.506885	1.20E-05	0.000279599	18437
MED30	0.506694	1.21E-05	0.000281722	18436
TBC1D8	0.506592	1.22E-05	0.0002827	18435
EIF4EBP2	0.506518	1.22E-05	0.000283308	18434
ADCY10P1	0.506238	1.24E-05	0.00028655	18433
CXCR4	0.506193	1.24E-05	0.00028655	18432
KCNE5	0.506191	1.24E-05	0.00028655	18431
CUX1	0.505455	1.28E-05	0.000294298	18430
PELI1	0.505076	1.31E-05	0.000298678	18429
BST1	0.50471	1.33E-05	0.000302989	18428
RNF145	0.504528	1.34E-05	0.000304789	18427
ZNF350	0.504216	1.36E-05	0.000306951	18426
HOXB2	0.504215	1.36E-05	0.000306951	18425
LUC7L2	0.503884	1.38E-05	0.000310885	18424
MYH11	0.503365	1.41E-05	0.000317195	18423
TPD52L2	0.503231	1.42E-05	0.000318764	18422
TAMALIN	0.50307	1.43E-05	0.000319639	18421
RNF168	0.502987	1.44E-05	0.000320043	18420
ANKRD10	0.501584	1.53E-05	0.000337719	18419
KIF3B	0.501556	1.53E-05	0.000337719	18418
THBS4	0.500821	1.59E-05	0.000346542	18417
BEST4	0.500725	1.59E-05	0.000347239	18416
TFE3	0.500523	1.61E-05	0.000350016	18415
NLRP3	0.500391	1.62E-05	0.000351305	18414
PCNX4	0.49998	1.65E-05	0.000356446	18413
CWC25	0.499967	1.65E-05	0.000356446	18412
MED29	0.499836	1.66E-05	0.000357874	18411
IL1A	0.499806	1.66E-05	0.000357874	18410
DCTN6	0.499802	1.66E-05	0.000357874	18409
NCOA4	0.49947	1.69E-05	0.000362025	18408
MUCL1	0.499115	1.71E-05	0.000367025	18407
CREBRF	0.498911	1.73E-05	0.000369138	18406
ACTL7B	0.498782	1.74E-05	0.000370021	18405
TNFRSF9	0.498502	1.76E-05	0.000374299	18404
AHCTF1	0.498208	1.79E-05	0.000378401	18403
GMEB2	0.498066	1.80E-05	0.000380397	18402
VAMP4	0.497914	1.81E-05	0.000382138	18401
GK5	0.497834	1.82E-05	0.000383075	18400
MET	0.49747	1.85E-05	0.000387206	18399
LRRC38	0.497322	1.86E-05	0.000389349	18398
ZDHHC6	0.497183	1.87E-05	0.000390037	18397
WBP2	0.496539	1.92E-05	0.0003992	18396
MAU2	0.496126	1.96E-05	0.000404839	18395
CDKN2D	0.496022	1.97E-05	0.000405832	18394
CHI3L2	0.495839	1.98E-05	0.000408695	18393
CYFIP2	0.495748	1.99E-05	0.000409714	18392
HIVEP1	0.495512	2.01E-05	0.000412888	18391
IL24	0.494919	2.07E-05	0.000422067	18390
PTGS2	0.494149	2.14E-05	0.000434852	18389
FOXO4	0.494052	2.15E-05	0.000435461	18388
CRLF2	0.493682	2.18E-05	0.000441073	18387
IL23A	0.493519	2.20E-05	0.000443794	18386
FAM53C	0.493456	2.21E-05	0.000444547	18385
YPEL2	0.493039	2.25E-05	0.000450399	18384
SETD2	0.492779	2.27E-05	0.000453667	18383
TMF1	0.492239	2.33E-05	0.000463437	18382
ARIH1	0.492223	2.33E-05	0.000463437	18381
MCTP1	0.491854	2.37E-05	0.000469539	18380
IP6K1	0.491676	2.39E-05	0.000472507	18379
VAMP1	0.49158	2.40E-05	0.000473722	18378
TPST1	0.491382	2.42E-05	0.00047574	18377
NHERF1	0.491343	2.42E-05	0.00047574	18376
USP34	0.49134	2.42E-05	0.00047574	18375
SRRM2	0.491257	2.43E-05	0.000476991	18374
BMP6	0.490861	2.47E-05	0.000484483	18373
BTN2A1	0.490854	2.47E-05	0.000484483	18372
KIAA1191	0.490743	2.49E-05	0.000486337	18371
LUM	0.490135	2.55E-05	0.000497407	18370
KIAA2026	0.489589	2.61E-05	0.000507302	18369
TCF20	0.489294	2.65E-05	0.000512305	18368
MTMR11	0.48913	2.67E-05	0.000514914	18367
SPOCK2	0.488808	2.71E-05	0.000521123	18366
JMJD6	0.487976	2.81E-05	0.000537051	18365
PROK2	0.487889	2.82E-05	0.000538534	18364
ARHGAP32	0.487843	2.82E-05	0.000539067	18363
ARMCX2	0.487571	2.86E-05	0.000543811	18362
LORICRIN	0.487439	2.87E-05	0.000545824	18361
SMS	0.487139	2.91E-05	0.000550179	18360
SYF2	0.487041	2.92E-05	0.000551407	18359
MIER1	0.486781	2.95E-05	0.000556543	18358
HGS	0.486731	2.96E-05	0.000556818	18357
CANT1	0.486217	3.03E-05	0.000565722	18356
STX5	0.485551	3.12E-05	0.00058052	18355
PMP22	0.485451	3.13E-05	0.000581887	18354
PIGA	0.484854	3.21E-05	0.000595055	18353
TPRA1	0.48484	3.21E-05	0.000595055	18352
NCBP3	0.483936	3.34E-05	0.000615607	18351
UTY	0.483929	3.34E-05	0.000615607	18350
SFR1	0.483322	3.43E-05	0.000628311	18349
GPR183	0.483007	3.48E-05	0.000635609	18348
ZC3H3	0.482825	3.50E-05	0.00063934	18347
CRY1	0.482729	3.52E-05	0.000641333	18346
C1orf115	0.482466	3.56E-05	0.000647964	18345
DVL3	0.481757	3.67E-05	0.000663919	18344
FIGNL2	0.480247	3.91E-05	0.000704653	18343
BMF	0.480135	3.93E-05	0.000706306	18342
UBALD2	0.479889	3.97E-05	0.000710665	18341
NPLOC4	0.479688	4.00E-05	0.000714318	18340
MBTPS1	0.479638	4.01E-05	0.000714318	18339
IL7R	0.479633	4.01E-05	0.000714318	18338
EIF1	0.479205	4.09E-05	0.000725333	18337
AIFM2	0.478918	4.14E-05	0.000731161	18336
PLAC8	0.478135	4.27E-05	0.000752209	18335
TNFAIP6	0.477757	4.34E-05	0.000762404	18334
PLEKHM2	0.477686	4.36E-05	0.000763474	18333
GPR162	0.477679	4.36E-05	0.000763474	18332
TMEM168	0.477371	4.41E-05	0.000772055	18331
NIPBL	0.47733	4.42E-05	0.000772547	18330
LINC01465	0.47731	4.43E-05	0.000772547	18329
CXCL5	0.477169	4.45E-05	0.000775696	18328
RESF1	0.476811	4.52E-05	0.000786717	18327
PLAUR	0.475996	4.68E-05	0.000808073	18326
RBM22	0.475543	4.77E-05	0.000820495	18325
HMGB3	0.475458	4.78E-05	0.000821921	18324
CDYL2	0.475143	4.85E-05	0.000828837	18323
CCDC174	0.474611	4.96E-05	0.000844558	18322
MYH10	0.474347	5.01E-05	0.000853113	18321
UBR1	0.474263	5.03E-05	0.000855339	18320
CSF3R	0.474059	5.07E-05	0.000860497	18319
GPR18	0.474054	5.07E-05	0.000860497	18318
MAFG	0.473982	5.09E-05	0.000861505	18317
MB21D2	0.473762	5.13E-05	0.000868652	18316
PPWD1	0.473715	5.14E-05	0.000869562	18315
LINC01000	0.472955	5.31E-05	0.000895047	18314
RUNX3	0.472717	5.36E-05	0.00090229	18313
AKT3	0.472397	5.43E-05	0.00091353	18312
PANX2	0.47203	5.52E-05	0.000925015	18311
RAF1	0.471595	5.62E-05	0.0009376	18310
CSGALNACT1	0.471414	5.66E-05	0.000943799	18309
RYBP	0.471183	5.71E-05	0.000951175	18308
DCAF6	0.471102	5.73E-05	0.000953232	18307
LSMEM1	0.471087	5.74E-05	0.000953232	18306
MON2	0.470909	5.78E-05	0.000958575	18305
ASAH1	0.470849	5.79E-05	0.0009595	18304
ABCA1	0.47065	5.84E-05	0.000966284	18303
EHD1	0.470369	5.91E-05	0.000975815	18302
FAM20A	0.470159	5.96E-05	0.000982559	18301
PPP1R15A	0.470098	5.97E-05	0.000983314	18300
RHOBTB3	0.470074	5.98E-05	0.000983416	18299
TCP11L1	0.470022	5.99E-05	0.000984604	18298
IL4R	0.470002	6.00E-05	0.000984604	18297
TMUB2	0.469942	6.01E-05	0.000985472	18296
LOC401261	0.469633	6.09E-05	0.000996163	18295
SLC18B1	0.469462	6.13E-05	0.0010023	18294
RPL23AP7	0.469417	6.14E-05	0.00100327	18293
FYN	0.469343	6.16E-05	0.00100547	18292
ZC3H7A	0.469048	6.24E-05	0.00101594	18291
SIK3	0.468802	6.30E-05	0.00102355	18290
DNAH1	0.468606	6.35E-05	0.00103003	18289
ZFAND2B	0.46837	6.41E-05	0.00103823	18288
OR2T5	0.467746	6.58E-05	0.001059	18287
YY1AP1	0.467272	6.71E-05	0.00107562	18286
APBA3	0.46694	6.80E-05	0.00108749	18285
BRD2	0.466796	6.84E-05	0.00109109	18284
NRDE2	0.46675	6.85E-05	0.0010922	18283
BNIP3L	0.466614	6.89E-05	0.00109733	18282
PHYKPL	0.466533	6.91E-05	0.0010991	18281
SEC61A2	0.466169	7.01E-05	0.0011136	18280
GNA12	0.46605	7.05E-05	0.00111802	18279
DNAH17	0.465991	7.07E-05	0.00111978	18278
CLEC3A	0.465951	7.08E-05	0.00112063	18277
TSPAN9	0.46563	7.17E-05	0.00112983	18276
MEI1	0.465387	7.24E-05	0.00113983	18275
NINJ2	0.465245	7.28E-05	0.00114547	18274
TTF1	0.465097	7.33E-05	0.0011514	18273
ZNF746	0.464926	7.38E-05	0.00115842	18272
ZDHHC19	0.463923	7.68E-05	0.0011973	18271
AGO2	0.463655	7.77E-05	0.00120732	18270
CCNT2	0.463229	7.90E-05	0.00122516	18269
SGSM2	0.462901	8.00E-05	0.00123735	18268
SLC36A4	0.462254	8.22E-05	0.00126786	18267
CFP	0.462034	8.29E-05	0.00127597	18266
PPTC7	0.46197	8.31E-05	0.00127819	18265
NECTIN2	0.461877	8.34E-05	0.00128086	18264
MBD6	0.461716	8.39E-05	0.001286	18263
ZCCHC14	0.461523	8.46E-05	0.0012949	18262
PNKD	0.461337	8.52E-05	0.00130351	18261
REV3L	0.461209	8.57E-05	0.00130697	18260
DHRS7	0.461025	8.63E-05	0.00131093	18259
ZNF211	0.461014	8.63E-05	0.00131093	18258
P2RX4	0.460824	8.70E-05	0.00131946	18257
CEP95	0.460669	8.75E-05	0.00132369	18256
RELB	0.460269	8.89E-05	0.00133855	18255
B3GALT4	0.460207	8.92E-05	0.0013397	18254
SUMO1P1	0.459847	9.05E-05	0.00135259	18253
SYPL1	0.459788	9.07E-05	0.0013536	18252
SOS2	0.459553	9.15E-05	0.00136523	18251
TMEM127	0.459265	9.26E-05	0.0013777	18250
CXCL1	0.458677	9.48E-05	0.00139916	18249
PIAS4	0.458534	9.53E-05	0.00140486	18248
PLXNB1	0.458515	9.54E-05	0.00140486	18247
UBR4	0.45842	9.57E-05	0.00140799	18246
SESN2	0.458249	9.64E-05	0.00141546	18245
CHMP4B	0.458226	9.65E-05	0.00141551	18244
CEBPD	0.458103	9.69E-05	0.00142132	18243
NBPF14	0.458065	9.71E-05	0.00142234	18242
VPS54	0.457952	9.75E-05	0.00142764	18241
CTNNB1	0.457613	9.88E-05	0.00144355	18240
DUSP4	0.456637	0.000102727	0.00149182	18239
PHF10	0.456623	0.000102785	0.00149182	18238
TMEM237	0.456538	0.000103129	0.00149334	18237
ENTPD4	0.456136	0.000104775	0.00151234	18236
TNFRSF8	0.455821	0.000106083	0.00152788	18235
KLHL21	0.455774	0.000106281	0.00152955	18234
WDR48	0.455124	0.000109032	0.0015626	18233
FBXL5	0.454569	0.000111428	0.00159249	18232
BRD8	0.454552	0.000111502	0.00159249	18231
UBXN2A	0.454344	0.000112414	0.00160186	18230
SIGLECL1	0.454162	0.000113221	0.00161092	18229
GNLY	0.45384	0.000114654	0.00162637	18228
SH3GL1P1	0.453791	0.000114875	0.00162827	18227
GNL1	0.452839	0.000119226	0.00167907	18226
UBE2H	0.452548	0.000120586	0.00169642	18225
ADAM9	0.45237	0.00012142	0.00170561	18224
SEC14L1	0.452218	0.000122143	0.00171448	18223
SLC5A3	0.452111	0.000122653	0.00171907	18222
TNFAIP2	0.452085	0.000122779	0.00171955	18221
MAPK8IP3	0.451298	0.000126586	0.00176759	18220
TWIST1	0.45126	0.000126775	0.00176892	18219
MAP1LC3C	0.451192	0.000127108	0.00177225	18218
CEMIP2	0.450616	0.000129977	0.00180155	18217
PPFIA1	0.450602	0.000130049	0.00180155	18216
MN1	0.450157	0.000132304	0.00182572	18215
CCL20	0.450077	0.000132715	0.0018287	18214
E4F1	0.449882	0.00013372	0.0018412	18213
VMO1	0.449747	0.000134417	0.00184944	18212
JMJD1C	0.449722	0.00013455	0.00184992	18211
LRP5L	0.449454	0.000135948	0.00186503	18210
CES2	0.449297	0.000136772	0.0018738	18209
NXF1	0.449215	0.000137203	0.00187815	18208
PTGIR	0.449193	0.000137323	0.00187841	18207
PDE4DIP	0.448983	0.000138439	0.00188955	18206
LUC7L	0.448829	0.000139262	0.00189803	18205
SMCO2	0.448784	0.000139501	0.00189989	18204
MMP23B	0.448658	0.000140182	0.00190478	18203
WDR45B	0.448319	0.000142022	0.00192447	18202
IFT20	0.448237	0.00014247	0.00192914	18201
IL1B	0.447934	0.000144139	0.0019462	18200
CACNA2D4	0.447555	0.000146247	0.00197068	18199
FLOT1	0.447449	0.000146847	0.00197559	18198
NUP214	0.44711	0.000148766	0.00199621	18197
STRN3	0.447009	0.000149339	0.00200006	18196
YOD1	0.446839	0.000150314	0.00201046	18195
EIF1B	0.446777	0.000150673	0.00201265	18194
NEDD4	0.446596	0.000151721	0.00202377	18193
SRPK1	0.445871	0.000155976	0.00207317	18192
PPP4R4	0.445544	0.000157933	0.00209621	18191
DEDD2	0.445438	0.000158575	0.00210028	18190
UBXN1	0.445071	0.000160808	0.00212686	18189
MBD1	0.444818	0.000162364	0.00214441	18188
NPAS2	0.444685	0.000163184	0.00215222	18187
HSPA1L	0.444641	0.000163456	0.00215429	18186
SAP30BP	0.444442	0.000164698	0.00216763	18185
TXNDC2	0.444237	0.000165984	0.00217692	18184
SYN1	0.444215	0.000166122	0.0021772	18183
COQ10A	0.443684	0.0001695	0.00221376	18182
ZNF281	0.443358	0.000171606	0.0022366	18181
LAMB3	0.443232	0.000172431	0.00224267	18180
FANCD2	0.442903	0.00017459	0.00226292	18179
MRFAP1	0.44268	0.000176066	0.00227734	18178
SDF2	0.442507	0.000177218	0.00228786	18177
SINHCAF	0.442487	0.000177354	0.00228786	18176
QRICH1	0.442444	0.000177643	0.00228986	18175
MIAT	0.442336	0.00017837	0.00229764	18174
CLIP4	0.442162	0.000179542	0.00231115	18173
MCFD2	0.441866	0.000181553	0.00233065	18172
MARK3	0.441819	0.000181876	0.0023318	18171
SERPINB9	0.441817	0.000181891	0.0023318	18170
WASHC1	0.441616	0.000183277	0.00234587	18169
CDC42EP4	0.441597	0.000183407	0.00234587	18168
DYRK1A	0.441585	0.000183488	0.00234587	18167
ARID2	0.441412	0.000184689	0.00235962	18166
TMEM35B	0.441245	0.000185848	0.00237281	18165
DHX40	0.440749	0.000189349	0.00241259	18164
FBXL20	0.440537	0.000190863	0.00242859	18163
ZNF598	0.440432	0.000191613	0.00243548	18162
AGO4	0.440273	0.000192757	0.00244607	18161
ZNF333	0.440174	0.000193475	0.00245351	18160
ZCCHC8	0.440072	0.000194215	0.00245958	18159
ARL2BP	0.439885	0.000195581	0.00246987	18158
CXCL8	0.439853	0.000195817	0.00246987	18157
ATXN1L	0.439572	0.000197884	0.00249427	18156
PLA2G7	0.439537	0.000198147	0.0024959	18155
CTSL	0.439316	0.000199787	0.00251151	18154
CRAMP1	0.43901	0.00020209	0.00253877	18153
FBXO11	0.438911	0.000202838	0.00254646	18152
WDR91	0.438648	0.000204834	0.00256637	18151
HOXA5	0.438529	0.000205749	0.0025744	18150
HIPK2	0.438483	0.000206104	0.00257712	18149
ZFX	0.438269	0.000207755	0.00259604	18148
PRR14	0.437894	0.000210675	0.00262926	18147
TFIP11	0.437461	0.000214097	0.00266996	18146
RIPK2	0.437433	0.000214319	0.00267095	18145
FAM209B	0.437156	0.000216536	0.00269143	18144
OXSR1	0.437096	0.00021702	0.00269567	18143
PRDM1	0.436977	0.000217979	0.00270579	18142
NBPF3	0.436864	0.000218894	0.00271357	18141
DNAAF9	0.436714	0.000220117	0.00272333	18140
ILDR1	0.436679	0.000220404	0.00272509	18139
AGFG1	0.435926	0.000226636	0.00278928	18138
SERINC3	0.43588	0.000227024	0.00279223	18137
NEU4	0.435717	0.000228391	0.00280537	18136
UBE2E3	0.435604	0.000229346	0.00281526	18135
CSF3	0.435567	0.000229664	0.00281732	18134
CD70	0.435502	0.000230218	0.00282227	18133
FBXO34	0.435416	0.000230947	0.00282841	18132
HSDL1	0.435408	0.00023102	0.00282841	18131
SLC25A34	0.435213	0.000232685	0.00284139	18130
ARRDC2	0.434956	0.0002349	0.00286658	18129
ITGB8	0.434862	0.00023572	0.00287471	18128
TBX3	0.434744	0.000236746	0.00288535	18127
GHRL	0.434673	0.000237367	0.00288917	18126
BSDC1	0.434624	0.000237793	0.0028895	18125
SLU7	0.434602	0.000237993	0.0028895	18124
GPR137B	0.434495	0.000238925	0.00289575	18123
RFX8	0.434488	0.000238987	0.00289575	18122
NFKB1	0.434333	0.000240356	0.00291047	18121
PBX4	0.434157	0.000241916	0.00292558	18120
MYBPC3	0.43401	0.000243233	0.00293556	18119
DIP2A	0.433995	0.000243366	0.00293556	18118
ABLIM1	0.433936	0.000243892	0.00294001	18117
LYSMD4	0.433745	0.000245615	0.00295509	18116
ZSWIM4	0.433331	0.000249376	0.00299268	18115
CLDND2	0.433008	0.000252344	0.00302057	18114
TBC1D15	0.432919	0.000253177	0.00302709	18113
EMD	0.432709	0.000255127	0.00304419	18112
SGPP1	0.432532	0.000256786	0.00306008	18111
CSF2RA	0.432513	0.000256966	0.00306029	18110
ST3GAL2	0.432225	0.000259688	0.00308488	18109
KDM5B	0.43207	0.000261162	0.00310044	18108
EBF1	0.431928	0.000262519	0.00310906	18107
GGNBP2	0.431909	0.00026271	0.00310906	18106
SLC22A15	0.431908	0.000262716	0.00310906	18105
BEX4	0.431858	0.000263194	0.00311173	18104
LINC01433	0.43185	0.000263273	0.00311173	18103
CASTOR1	0.431672	0.000264991	0.00313007	18102
LSS	0.431501	0.000266651	0.00314769	18101
LTO1	0.431402	0.000267611	0.00315308	18100
GSDMB	0.431365	0.000267976	0.00315539	18099
LYN	0.431316	0.000268451	0.00315631	18098
SH3KBP1	0.431218	0.000269413	0.00316438	18097
CARD11	0.431183	0.000269758	0.00316645	18096
BTD	0.430883	0.000272727	0.00319332	18095
ALG2	0.430536	0.000276188	0.0032258	18094
RALA	0.430172	0.000279869	0.00326271	18093
CCM2L	0.430106	0.000280547	0.00326858	18092
RBM23	0.430066	0.000280956	0.00327132	18091
TWSG1	0.429831	0.000283362	0.00329729	18090
TMEM71	0.429673	0.000284993	0.00331422	18089
BRD1	0.429648	0.00028525	0.00331515	18088
ANKRD11	0.429337	0.000288487	0.00334862	18087
HELQ	0.429246	0.000289435	0.00335577	18086
ZNF212	0.429236	0.000289539	0.00335577	18085
SECISBP2	0.429157	0.000290377	0.00336225	18084
PTBP2	0.428417	0.000298252	0.00344283	18083
ASCC1	0.42819	0.000300714	0.00346866	18082
DUSP1	0.427794	0.000305039	0.00350823	18081
PGGHG	0.427616	0.000307001	0.00352648	18080
METRNL	0.427387	0.000309543	0.00355163	18079
STARD3NL	0.427385	0.000309569	0.00355163	18078
MOB2	0.427028	0.000313577	0.00358666	18077
CXCL6	0.42682	0.000315934	0.00360702	18076
ZNF326	0.426555	0.000318955	0.0036393	18075
C3AR1	0.426407	0.000320661	0.00365432	18074
LINC00965	0.426348	0.000321338	0.00365982	18073
URGCP	0.426201	0.000323044	0.00367702	18072
MFAP3	0.426132	0.000323841	0.0036794	18071
SYS1	0.426065	0.000324624	0.00368492	18070
CBX7	0.426056	0.000324719	0.00368492	18069
LINC00265	0.425726	0.000328587	0.00371982	18068
MDM1	0.425438	0.000332003	0.00375172	18067
ARL17A	0.425291	0.000333753	0.00376856	18066
SIAH1	0.425279	0.000333899	0.00376856	18065
ZFC3H1	0.425262	0.000334096	0.00376856	18064
PITHD1	0.425056	0.00033657	0.00379192	18063
TP53BP2	0.424995	0.000337304	0.00379791	18062
RABGEF1P1	0.424888	0.000338592	0.00380556	18061
FOXD4	0.42481	0.000339546	0.00380717	18060
ZFY	0.424785	0.000339851	0.00380769	18059
TRIM44	0.423809	0.000351894	0.00391988	18058
WDR19	0.423474	0.000356115	0.00396187	18057
SPTY2D1	0.42346	0.000356296	0.00396187	18056
UNKL	0.423276	0.00035863	0.0039784	18055
EPC1	0.423192	0.000359706	0.00398563	18054
SF3A1	0.423079	0.000361152	0.0039952	18053
WDR47	0.423075	0.000361208	0.0039952	18052
LRCH3	0.422831	0.000364351	0.0040222	18051
TP53BP1	0.422767	0.000365179	0.00402726	18050
CDC42EP5	0.422668	0.000366475	0.00403445	18049
DDR1	0.422592	0.000367459	0.00404291	18048
RO60	0.422316	0.000371084	0.00407086	18047
LINC01001	0.422023	0.000374948	0.00410607	18046
CACNA1A	0.421965	0.000375728	0.00411221	18045
USP7	0.421635	0.000380144	0.00414825	18044
ADTRP	0.42162	0.000380347	0.00414825	18043
RRM2B	0.421492	0.000382076	0.00416469	18042
IST1	0.421408	0.000383212	0.00417202	18041
STAU1	0.421304	0.000384614	0.00418022	18040
LINC00921	0.421002	0.000388743	0.00422267	18039
LRCH4	0.420663	0.000393431	0.00425635	18038
COBLL1	0.420524	0.000395356	0.0042698	18037
CAPN12	0.420401	0.000397086	0.00428602	18036
ZMYM2	0.420294	0.00039858	0.00429474	18035
LAT	0.420228	0.000399511	0.0043023	18034
ZNF484	0.419925	0.000403801	0.00433855	18033
TINF2	0.419898	0.000404186	0.00434021	18032
DCAF5	0.419669	0.000407454	0.0043678	18031
MCTP2	0.419606	0.000408356	0.00437497	18030
AZI2	0.419402	0.00041129	0.00439638	18029
LINC02649	0.419302	0.000412739	0.00440936	18028
STXBP3	0.418988	0.00041732	0.00445323	18027
RAC1	0.418963	0.000417691	0.00445466	18026
FAM124A	0.418749	0.000420838	0.00447805	18025
HECW2	0.418636	0.000422506	0.00449326	18024
DCP1A	0.418346	0.000426819	0.00453399	18023
MARCHF6	0.418026	0.000431642	0.00457086	18022
MLLT6	0.417961	0.000432619	0.00457489	18021
TBC1D16	0.417749	0.000435838	0.00460375	18020
CRADD	0.417692	0.000436704	0.00461031	18019
ZNF451	0.417567	0.000438614	0.00462326	18018
NCOA1	0.417564	0.00043867	0.00462326	18017
SLC11A1	0.417418	0.000440912	0.00464169	18016
TPT1	0.417195	0.000444365	0.00467541	18015
ADARB1	0.417056	0.000446515	0.00469059	18014
STAT3	0.416841	0.000449886	0.00472029	18013
H2BC12	0.41682	0.000450203	0.00472098	18012
SEC22B	0.416546	0.000454528	0.00475836	18011
USP9X	0.416355	0.000457562	0.00478479	18010
FBH1	0.416304	0.000458372	0.00479059	18009
GOLGA8T	0.416137	0.000461053	0.00481593	18008
CFAP410	0.415866	0.000465422	0.00485347	18007
SSH1	0.415713	0.000467893	0.00487382	18006
IL6	0.415544	0.000470658	0.00489021	18005
RBBP6	0.415529	0.000470901	0.00489021	18004
BCL11A	0.415521	0.000471028	0.00489021	18003
FAH	0.415343	0.000473953	0.0049116	18002
FAM219B	0.415332	0.000474135	0.0049116	18001
PKD1L1	0.415006	0.000479521	0.00495646	18000
ZNF630	0.41469	0.00048481	0.00500286	17999
TAF1C	0.41466	0.000485309	0.00500527	17998
MIR22HG	0.414362	0.000490348	0.00504892	17997
KCNRG	0.413902	0.000498207	0.00511861	17996
TSPAN31	0.413869	0.000498787	0.00512177	17995
C5orf15	0.4136	0.000503442	0.00516675	17994
MYO5C	0.413533	0.000504594	0.00517574	17993
PURB	0.413386	0.000507171	0.00519934	17992
TLNRD1	0.413327	0.000508201	0.00520421	17991
GOLGA7	0.413219	0.000510101	0.00521798	17990
PPP3R1	0.413199	0.000510448	0.00521869	17989
PTPN9	0.412802	0.000517485	0.00528201	17988
NFKBIZ	0.412591	0.000521251	0.00531467	17987
SRA1	0.412386	0.000524939	0.00534356	17986
SBF1	0.412082	0.000530455	0.00539054	17985
ARHGAP24	0.412069	0.000530702	0.00539054	17984
MIER3	0.412047	0.00053109	0.00539157	17983
TLK2	0.411952	0.000532843	0.00540061	17982
JMY	0.411691	0.000537629	0.00544475	17981
ALPK2	0.411586	0.000539568	0.00545699	17980
NAB1	0.411352	0.000543915	0.00549208	17979
LLGL1	0.411104	0.000548565	0.00552618	17978
SORL1	0.410871	0.000552956	0.00555648	17977
MED12	0.410407	0.000561801	0.0056333	17976
LIN54	0.40997	0.00057026	0.00570594	17975
TIAM2	0.409869	0.000572224	0.00572254	17974
CR1	0.409702	0.000575495	0.0057522	17973
ZNF319	0.409196	0.000585518	0.00583995	17972
KBTBD4	0.409151	0.000586405	0.00584258	17971
TENM1	0.409006	0.000589314	0.00586535	17970
PRR16	0.408815	0.000593165	0.00589561	17969
NFYA	0.408761	0.000594247	0.00590193	17968
PFN2	0.408607	0.000597358	0.00592562	17967
SEPTIN5	0.408255	0.000604546	0.00598522	17966
KATNA1	0.408221	0.000605247	0.00598901	17965
CRIM1	0.407676	0.000616546	0.00608159	17964
DNAJC3-DT	0.407653	0.000617038	0.00608325	17963
ADAMDEC1	0.407428	0.00062176	0.00612432	17962
ZCCHC17	0.406914	0.000632655	0.00621764	17961
ZC3H12A	0.406503	0.000641507	0.00628818	17960
POU2F1	0.406022	0.000652023	0.00638127	17959
GSDME	0.405946	0.000653695	0.00638431	17958
RHOT2	0.405911	0.000654465	0.00638852	17957
BCAT1	0.405827	0.000656317	0.00640103	17956
ARGLU1	0.405786	0.000657226	0.00640215	17955
GSK3B	0.405751	0.000657999	0.00640637	17954
CYRIA	0.405666	0.000659897	0.00642015	17953
FCMR	0.405656	0.000660098	0.00642015	17952
HSF2	0.405383	0.000666195	0.00647609	17951
NCK2	0.404998	0.00067489	0.00655383	17950
MYO1G	0.404854	0.000678163	0.00657542	17949
SELENOK	0.40445	0.000687435	0.00665501	17948
MSRB2	0.404321	0.000690417	0.006677	17947
CYGB	0.404285	0.00069124	0.00668151	17946
GZMB	0.404086	0.000695885	0.00671604	17945
CTBP2	0.404066	0.000696341	0.00671699	17944
ZNF230	0.404001	0.00069785	0.00672809	17943
WRAP73	0.403975	0.00069846	0.00673052	17942
NDUFB4	0.403924	0.000699669	0.00673871	17941
FKBP11	0.403766	0.000703385	0.00676063	17940
GADD45B	0.403499	0.000709698	0.00681275	17939
NSUN7	0.403385	0.000712396	0.00682397	17938
LRG1	0.402869	0.000724787	0.00691678	17937
INSM1	0.402567	0.000732145	0.00697283	17936
ZBTB49	0.402549	0.000732578	0.00697294	17935
CDK5R1	0.40251	0.000733546	0.00697556	17934
UBE2D3	0.402376	0.000736823	0.00700317	17933
GYPC	0.402024	0.000745527	0.00707158	17932
DENND5A	0.401447	0.000759978	0.00720502	17931
ZNF516	0.401401	0.000761128	0.00720865	17930
BAIAP2L2	0.400696	0.000779169	0.00736837	17929
DYNLT3	0.400396	0.000786963	0.00743266	17928
HSF2BP	0.400209	0.000791854	0.00746951	17927
CHIC2	0.399762	0.000803659	0.00756188	17926
AKIRIN1	0.39972	0.000804773	0.00756857	17925
EXTL3	0.399654	0.000806539	0.00757342	17924
CSNK1E	0.399612	0.000807637	0.00757342	17923
EBI3	0.399244	0.000817525	0.0076502	17922
TREML4	0.399156	0.00081992	0.00766879	17921
SLC16A5	0.398567	0.000835988	0.00779578	17920
MAP2K1	0.398347	0.000842076	0.00783698	17919
PNPLA1	0.398159	0.000847304	0.00787393	17918
SH3PXD2B	0.397934	0.000853614	0.00792473	17917
LRRFIP2	0.397837	0.000856323	0.00794595	17916
DNER	0.397788	0.000857709	0.00795095	17915
STX16	0.397755	0.000858635	0.00795561	17914
RAB21	0.397444	0.000867465	0.0080285	17913
GSG1L	0.397433	0.000867784	0.0080285	17912
CT75	0.397322	0.000870942	0.00805375	17911
BRMS1L	0.397073	0.00087808	0.00810778	17910
SGSH	0.397008	0.000879952	0.00811708	17909
TCEAL3	0.396695	0.000889049	0.00818492	17908
RPGRIP1	0.396386	0.000898066	0.00825409	17907
NNMT	0.396183	0.000904065	0.00829875	17906
GTF2IRD2P1	0.396148	0.000905088	0.00829953	17905
PTPN2	0.396135	0.000905475	0.00829953	17904
LSM14A	0.396091	0.000906781	0.0083039	17903
WWC3	0.396036	0.000908437	0.0083145	17902
SECISBP2L	0.395979	0.000910114	0.00832423	17901
MAP2K3	0.39597	0.000910386	0.00832423	17900
RAI14	0.395841	0.000914224	0.00835119	17899
C2CD4B	0.395621	0.000920817	0.00839508	17898
SERPINB2	0.395517	0.000923944	0.0084195	17897
RBP1	0.39549	0.00092478	0.00842303	17896
ANKRD12	0.395463	0.0009256	0.00842398	17895
SLC31A2	0.395442	0.00092623	0.00842398	17894
NIPAL4	0.395346	0.000929115	0.00844195	17893
JADE2	0.39519	0.00093388	0.00847305	17892
SLC41A1	0.395101	0.000936582	0.00849346	17891
PTGER2	0.39478	0.000946438	0.00857042	17890
ARAP1	0.394588	0.000952356	0.0086157	17889
RBM39	0.394362	0.000959393	0.00866272	17888
RARS2	0.394362	0.000959398	0.00866272	17887
RFX2	0.394346	0.000959908	0.00866316	17886
TNFAIP3	0.394239	0.000963254	0.00868918	17885
RPPH1	0.394222	0.000963765	0.00868962	17884
TCF25	0.394189	0.000964797	0.00869475	17883
GNAQ	0.394099	0.000967629	0.00871608	17882
LOC643406	0.393898	0.000973961	0.00876052	17881
PNPLA3	0.393786	0.000977526	0.00877577	17880
CRKL	0.393727	0.000979393	0.00878429	17879
DCTN2	0.393727	0.00097941	0.00878429	17878
RAMP2	0.393668	0.000981271	0.00879678	17877
PPP2CA	0.393565	0.000984572	0.00881518	17876
TNFRSF21	0.393531	0.000985641	0.00881912	17875
MAML1	0.392929	0.00100507	0.00895883	17874
SCN1B	0.39287	0.00100701	0.00896645	17873
C1RL	0.392621	0.00101514	0.0090186	17872
RIPOR1	0.39233	0.00102474	0.00907654	17871
NKTR	0.392233	0.00102796	0.00909804	17870
SIN3A	0.392004	0.00103559	0.00915695	17869
FAM110B	0.391417	0.0010554	0.00930582	17868
EFHC1	0.391387	0.00105639	0.0093083	17867
PRCC	0.391353	0.00105755	0.0093083	17866
SLC6A6	0.39135	0.00105766	0.0093083	17865
TRA2A	0.391146	0.00106466	0.00935672	17864
MAP3K7CL	0.390698	0.0010801	0.00948803	17863
ABCC6	0.390242	0.00109605	0.00959901	17862
RB1CC1	0.39021	0.00109718	0.00960099	17861
TMEM86B	0.389999	0.00110465	0.00965399	17860
PRPF4B	0.389933	0.00110698	0.00966983	17859
AKR1C2	0.389847	0.00111005	0.00969216	17858
RNF10	0.389758	0.00111319	0.00971508	17857
PHF5A	0.389544	0.00112087	0.00976723	17856
DNAJB9	0.389527	0.00112148	0.00976723	17855
N4BP1	0.389315	0.00112911	0.00982202	17854
SNORA7B	0.389256	0.00113126	0.00983535	17853
GFPT2	0.389244	0.00113169	0.00983535	17852
STX1A	0.389226	0.00113234	0.00983646	17851
NUAK2	0.38921	0.00113292	0.00983698	17850
PIK3IP1	0.388923	0.00114338	0.009914	17849
TMEM205	0.388872	0.00114526	0.00992117	17848
DLG4	0.388719	0.00115085	0.00995586	17847
SPRED2	0.388279	0.00116714	0.0100597	17846
DENND11	0.387981	0.00117829	0.0101418	17845
SLC7A5	0.387924	0.00118045	0.0101511	17844
NF1	0.387909	0.00118099	0.0101511	17843
ZNF274	0.387723	0.00118803	0.0102023	17842
STC1	0.387599	0.00119274	0.0102333	17841
ST8SIA4	0.387578	0.00119352	0.0102354	17840
ERMAP	0.387558	0.00119428	0.0102372	17839
NUP98	0.387501	0.00119646	0.0102474	17838
CD82	0.387142	0.00121019	0.01035	17837
ADCY4	0.387007	0.00121542	0.0103758	17836
CAMLG	0.386893	0.00121983	0.010404	17835
IL10RA	0.386569	0.00123246	0.0104974	17834
BIRC3	0.386511	0.0012347	0.0105022	17833
TNIP3	0.386325	0.00124204	0.0105551	17832
HPS4	0.386114	0.00125037	0.0106211	17831
GPR84	0.38605	0.00125289	0.0106313	17830
MAD2L2	0.385983	0.00125557	0.0106364	17829
ZMYM5	0.385783	0.00126355	0.0106882	17828
ERCC3	0.385506	0.00127468	0.0107638	17827
INPPL1	0.385493	0.00127519	0.0107638	17826
KRAS	0.385355	0.00128078	0.0108012	17825
PPP1CB	0.384799	0.00130349	0.010973	17824
YPEL3	0.384771	0.00130464	0.0109778	17823
RN7SK	0.384582	0.00131246	0.011031	17822
PPP1R18	0.384559	0.00131341	0.011031	17821
CRBN	0.384533	0.00131448	0.011031	17820
PHLPP1	0.384483	0.00131656	0.0110359	17819
MAP1LC3B	0.384437	0.00131846	0.0110359	17818
MIR663AHG	0.384434	0.0013186	0.0110359	17817
KMT2C	0.384395	0.00132022	0.0110401	17816
MPEG1	0.384369	0.0013213	0.0110438	17815
ETS1	0.384256	0.00132599	0.0110731	17814
SIX5	0.384062	0.00133416	0.0111265	17813
ARNT2	0.384043	0.00133495	0.0111281	17812
TRIM25	0.38387	0.00134222	0.0111788	17811
DVL2	0.383368	0.00136361	0.0113419	17810
HOXB-AS3	0.383255	0.00136845	0.0113771	17809
DNAAF1	0.383132	0.00137375	0.0114035	17808
RALGAPB	0.383079	0.00137604	0.011409	17807
LEMD2	0.382864	0.00138537	0.011472	17806
SEPTIN10	0.382797	0.00138825	0.0114909	17805
ZNF821	0.382709	0.00139209	0.0115125	17804
DNAJB2	0.382582	0.00139767	0.0115484	17803
CCM2	0.382164	0.00141609	0.0116801	17802
EIF5	0.381974	0.00142453	0.0117445	17801
USP13	0.381516	0.00144509	0.0118828	17800
TM9SF1	0.381462	0.00144755	0.0118978	17799
SPRR2E	0.381342	0.00145298	0.011932	17798
NPHP3	0.381297	0.001455	0.0119434	17797
ERVW-1	0.381241	0.00145756	0.011959	17796
VSIG10L	0.381227	0.00145818	0.011959	17795
TMEM115	0.380875	0.00147431	0.0120625	17794
SHROOM3	0.380867	0.00147466	0.0120625	17793
KDM5D	0.380649	0.00148473	0.012129	17792
SERPINB7	0.380234	0.00150405	0.0122655	17791
LEPROT	0.380178	0.00150666	0.0122788	17790
CTDSP2	0.380144	0.00150824	0.0122788	17789
TNFAIP1	0.380141	0.00150839	0.0122788	17788
UBXN4	0.38013	0.00150894	0.0122788	17787
NDUFAF7	0.380115	0.00150964	0.0122791	17786
KLF13	0.380072	0.00151165	0.0122901	17785
RNF151	0.379902	0.00151965	0.0123392	17784
LMBRD1	0.379849	0.00152219	0.0123544	17783
MDM2	0.379789	0.00152499	0.0123719	17782
RFX3	0.379736	0.00152754	0.0123786	17781
POGZ	0.379592	0.00153438	0.0124105	17780
NBPF9	0.379343	0.0015463	0.01248	17779
TSPAN4	0.379292	0.00154873	0.0124943	17778
PCDHA13	0.37926	0.00155027	0.0124973	17777
TPRG1L	0.379257	0.00155043	0.0124973	17776
TTPAL	0.379198	0.00155324	0.0125145	17775
QPCTL	0.379183	0.00155397	0.012515	17774
HNMT	0.379095	0.00155823	0.0125343	17773
ZNF182	0.379092	0.00155836	0.0125343	17772
TANK	0.37871	0.00157694	0.0126675	17771
JAK1	0.378684	0.00157819	0.0126721	17770
ANAPC1P2	0.378597	0.00158246	0.0127009	17769
NMT2	0.37851	0.00158672	0.0127297	17768
AGTPBP1	0.378215	0.00160129	0.0128301	17767
TNRC6C	0.377662	0.00162891	0.012996	17766
LIN7A	0.377382	0.00164301	0.0130775	17765
BCL2L2	0.37709	0.00165788	0.0131656	17764
FBXW2	0.376893	0.00166798	0.0132322	17763
CHD2	0.376814	0.00167202	0.0132387	17762
GABBR1	0.376392	0.00169389	0.0133836	17761
TMEM8B	0.37635	0.00169609	0.0133871	17760
DRAM1	0.376343	0.00169647	0.0133871	17759
KDM5A	0.376327	0.0016973	0.0133881	17758
ZCCHC3	0.376083	0.00171009	0.0134754	17757
TBL1X	0.375992	0.00171487	0.013504	17756
KLRB1	0.37561	0.00173507	0.013647	17755
CYB561	0.375594	0.00173594	0.013647	17754
ZNF767P	0.375429	0.00174473	0.013699	17753
TEPSIN	0.375386	0.00174702	0.013699	17752
ELAPOR1	0.375372	0.0017478	0.013699	17751
PEDS1	0.37537	0.0017479	0.013699	17750
TNNT2	0.375093	0.0017628	0.0138062	17749
FCAMR	0.374617	0.00178867	0.0139813	17748
CA12	0.374407	0.00180017	0.0140578	17747
DAZAP2	0.374241	0.00180937	0.0141044	17746
BAZ2B	0.374235	0.0018097	0.0141044	17745
LRRC28	0.374047	0.0018201	0.0141677	17744
FXR1	0.374044	0.00182028	0.0141677	17743
CACNB3	0.374004	0.00182249	0.0141732	17742
MICAL1	0.373869	0.00183004	0.0142142	17741
H4C2	0.373737	0.0018374	0.0142644	17740
GALNT15	0.373649	0.00184236	0.0142804	17739
ITM2A	0.373243	0.00186529	0.0144383	17738
NKX3-1	0.373234	0.0018658	0.0144383	17737
RAB2B	0.373057	0.00187588	0.0144983	17736
CAV1	0.37292	0.00188369	0.0145467	17735
LPAR2	0.372485	0.00190881	0.0147225	17734
CD8B	0.371809	0.00194833	0.0149843	17733
TMEM138	0.37167	0.00195659	0.0150294	17732
NRIP1	0.37143	0.00197089	0.0151144	17731
TAB3	0.371338	0.00197637	0.0151434	17730
WDR97	0.371326	0.00197708	0.0151434	17729
GGT8P	0.371134	0.00198857	0.0152004	17728
MAP7D1	0.371096	0.00199087	0.0152111	17727
TSPAN33	0.370831	0.00200688	0.0152919	17726
SOCS3	0.370772	0.00201047	0.0153117	17725
PGD	0.370672	0.00201659	0.0153521	17724
SMARCD1	0.370645	0.00201821	0.0153582	17723
MFAP5	0.370442	0.00203064	0.015434	17722
PCBP1	0.370336	0.00203711	0.0154658	17721
L3MBTL3	0.370333	0.00203729	0.0154658	17720
BICRA	0.370312	0.00203863	0.0154697	17719
IFT43	0.369816	0.0020693	0.0156393	17718
FNBP4	0.369736	0.00207431	0.0156708	17717
CNST	0.369662	0.00207896	0.0156996	17716
RIPK1	0.369569	0.00208476	0.0157371	17715
CHMP2B	0.369151	0.00211114	0.0159043	17714
RAB9A	0.369021	0.0021194	0.0159537	17713
WDR59	0.368829	0.00213167	0.0160332	17712
IK	0.368811	0.00213284	0.0160356	17711
LIPT1	0.368747	0.00213696	0.0160588	17710
DIDO1	0.368205	0.00217199	0.0162742	17709
CCDC59	0.368199	0.00217238	0.0162742	17708
METTL22	0.368068	0.00218088	0.0163314	17707
C1orf21	0.367911	0.00219116	0.0163888	17706
ZEB2	0.367896	0.00219216	0.0163897	17705
ALS2	0.367875	0.00219356	0.0163936	17704
PAPOLG	0.367591	0.00221231	0.0165043	17703
KLRD1	0.367564	0.00221404	0.0165073	17702
CST7	0.367476	0.00221993	0.0165447	17701
H1-10	0.367342	0.0022288	0.016591	17700
GALC	0.367303	0.00223144	0.0165975	17699
ZNF778	0.367156	0.00224127	0.0166466	17698
SYCP3	0.367136	0.00224261	0.0166466	17697
NECAB2	0.367119	0.00224371	0.0166466	17696
H6PD	0.367068	0.00224711	0.0166613	17695
RSPRY1	0.366902	0.00225832	0.0167246	17694
PCDHGC4	0.366855	0.00226149	0.0167349	17693
KRT6B	0.366818	0.00226398	0.0167467	17692
PRLH	0.366758	0.00226802	0.01677	17691
DCUN1D2	0.366613	0.00227788	0.016823	17690
FBXW7	0.366541	0.00228274	0.0168469	17689
PHF20	0.366534	0.00228321	0.0168469	17688
DPF2	0.366526	0.00228381	0.0168469	17687
NAV2	0.366444	0.00228937	0.0168813	17686
HBEGF	0.366431	0.00229026	0.0168813	17685
ABCA5	0.366398	0.00229254	0.016886	17684
GABRA1	0.366316	0.00229809	0.016919	17683
FAM120B	0.366285	0.00230023	0.0169281	17682
ZFAND3	0.366157	0.00230906	0.0169798	17681
INO80D	0.36611	0.00231226	0.0169967	17680
ATP8B4	0.366079	0.00231439	0.0170055	17679
TFAP2C	0.36604	0.00231708	0.0170055	17678
FLJ20021	0.366016	0.00231875	0.0170111	17677
CRYGS	0.365861	0.0023295	0.0170702	17676
ZZEF1	0.365685	0.00234167	0.0171324	17675
SKP1	0.365662	0.00234334	0.0171379	17674
TMEM39A	0.36546	0.00235743	0.0172221	17673
LINC01347	0.365283	0.00236988	0.0172849	17672
BICRAL	0.365173	0.00237759	0.0173277	17671
PLD2	0.365152	0.0023791	0.017332	17670
PPM1A	0.364901	0.00239685	0.0174249	17669
PINK1	0.364893	0.00239742	0.0174249	17668
PLEKHM3	0.364773	0.00240596	0.0174734	17667
HERPUD1	0.364215	0.0024461	0.0177034	17666
MPP1	0.364119	0.00245304	0.0177399	17665
ATP2B1-AS1	0.36403	0.00245956	0.0177707	17664
CCS	0.364022	0.00246014	0.0177707	17663
OSGIN2	0.364006	0.00246126	0.017772	17662
BBX	0.363931	0.00246675	0.0177977	17661
CEACAM3	0.36387	0.00247116	0.0178092	17660
RPL36AL	0.363531	0.00249606	0.0179611	17659
SUPT5H	0.363414	0.0025047	0.0180095	17658
PRAMEF6	0.36335	0.00250946	0.018023	17657
CD8A	0.363177	0.00252234	0.0181086	17656
ITGA10	0.363147	0.00252457	0.0181147	17655
SAP25	0.363139	0.00252513	0.0181147	17654
GNB5	0.362926	0.00254105	0.0181982	17653
HECTD1	0.362906	0.00254253	0.0181982	17652
PIP4P1	0.362906	0.00254257	0.0181982	17651
KSR1	0.362868	0.00254538	0.0182114	17650
SLCO3A1	0.362757	0.0025537	0.0182589	17649
GGH	0.362632	0.00256313	0.0183009	17648
FAM74A4	0.362591	0.00256622	0.0183009	17647
RRAGD	0.362586	0.00256667	0.0183009	17646
DMAP1	0.362565	0.00256819	0.0183048	17645
TMEM18	0.362463	0.00257592	0.0183529	17644
AOAH	0.362144	0.00260024	0.0184912	17643
GNG2	0.362024	0.00260942	0.0185494	17642
DUSP8	0.361991	0.00261196	0.0185604	17641
USP24	0.361945	0.00261546	0.0185783	17640
CD34	0.361765	0.00262935	0.0186558	17639
PIM3	0.361441	0.00265449	0.0188199	17638
TRIM38	0.360939	0.00269386	0.0190627	17637
CD72	0.360927	0.00269483	0.0190627	17636
ZNF224	0.360811	0.00270396	0.0191065	17635
SNX6	0.360801	0.00270478	0.0191065	17634
DDX3X	0.360796	0.00270518	0.0191065	17633
TRIM41	0.36073	0.00271042	0.0191298	17632
RGPD1	0.360588	0.00272168	0.0192021	17631
PPP1R8	0.360371	0.00273899	0.0192603	17630
ZNF154	0.360369	0.00273917	0.0192603	17629
ZFP91	0.360269	0.00274723	0.0193098	17628
TECPR2	0.359893	0.00277759	0.0194722	17627
WLS	0.359802	0.00278494	0.0195164	17626
KLHDC9	0.359742	0.0027898	0.0195432	17625
CDC14B	0.359443	0.00281423	0.019707	17624
OR1B1	0.359417	0.00281643	0.0197077	17623
LINC00999	0.359247	0.00283038	0.0197979	17622
EPG5	0.359058	0.00284599	0.0198923	17621
PNMA5	0.358861	0.00286236	0.01998	17620
TFAP2E	0.358552	0.00288821	0.0201424	17619
DHX8	0.358472	0.00289493	0.0201743	17618
VEZF1	0.358435	0.00289811	0.0201889	17617
RNF24	0.358334	0.0029066	0.0202319	17616
RAB29	0.358317	0.00290805	0.0202319	17615
HSD17B11	0.358305	0.00290908	0.0202319	17614
ARHGAP45	0.358297	0.00290975	0.0202319	17613
RUFY1	0.357827	0.00294971	0.0204573	17612
PPP1R2	0.357539	0.00297441	0.0206135	17611
TSSC4	0.357498	0.00297802	0.0206309	17610
FNIP1	0.357449	0.00298222	0.0206523	17609
THEMIS2	0.357422	0.00298455	0.0206609	17608
U2SURP	0.357362	0.00298977	0.0206777	17607
TGFA	0.357356	0.00299029	0.0206777	17606
GAK	0.356994	0.00302176	0.0208422	17605
GEM	0.356993	0.00302185	0.0208422	17604
HCG11	0.356972	0.00302368	0.0208432	17603
OR5K1	0.356795	0.00303925	0.0209315	17602
SLC35E3	0.356768	0.00304156	0.0209397	17601
UNC119	0.356616	0.00305497	0.0210089	17600
CEACAM1	0.3566	0.0030564	0.0210111	17599
ING1	0.356507	0.00306458	0.0210519	17598
CASP9	0.356356	0.00307798	0.0211131	17597
MAP4K2	0.356183	0.00309339	0.0212033	17596
TSC22D1	0.356065	0.003104	0.021254	17595
SAFB	0.355687	0.003138	0.0214569	17594
POLDIP3	0.355371	0.00316667	0.0216188	17593
ZFAND6	0.355143	0.00318758	0.0217338	17592
CASC3	0.354953	0.00320501	0.021825	17591
FAM174B	0.354855	0.00321403	0.0218686	17590
TRIM3	0.354695	0.00322883	0.0219474	17589
ASTN2-AS1	0.354619	0.0032359	0.0219796	17588
SRSF4	0.354526	0.00324457	0.0220305	17587
TP53INP1	0.35419	0.00327604	0.022188	17586
ARPC1A	0.354116	0.00328295	0.0222188	17585
LINC02523	0.354005	0.00329343	0.0222656	17584
CADM4	0.353913	0.00330211	0.0223082	17583
SSH2	0.353739	0.00331864	0.0223957	17582
HSPA2	0.353527	0.00333885	0.0225079	17581
PATL2	0.353369	0.00335393	0.0225771	17580
TMOD1	0.353171	0.00337298	0.0226567	17579
CARD16	0.353069	0.0033828	0.0227144	17578
XRN2	0.352916	0.00339769	0.0227982	17577
VRK3	0.352659	0.00342264	0.0229328	17576
ALG11	0.352347	0.0034533	0.0230888	17575
IDS	0.35228	0.00345994	0.0231171	17574
PPP6C	0.352254	0.00346245	0.0231171	17573
GPATCH3	0.352247	0.0034631	0.0231171	17572
TBX5	0.352159	0.00347187	0.0231471	17571
ITK	0.352138	0.00347391	0.0231524	17570
YIPF6	0.351874	0.00350017	0.0233102	17569
MASTL	0.351835	0.00350404	0.0233201	17568
APIP	0.351756	0.00351196	0.0233563	17567
INSL3	0.351715	0.003516	0.0233748	17566
TRAK2	0.351618	0.00352576	0.0234232	17565
VILL	0.351593	0.00352822	0.0234312	17564
PTP4A2	0.351529	0.00353467	0.0234658	17563
IFNAR1	0.351476	0.00354003	0.0234847	17562
ERP44	0.35142	0.00354566	0.0235079	17561
GNAL	0.351337	0.00355397	0.0235185	17560
CYB561A3	0.351336	0.00355415	0.0235185	17559
PPP4R3A	0.351334	0.00355437	0.0235185	17558
TMEM184B	0.351213	0.00356655	0.0235857	17557
TNFSF4	0.351138	0.0035742	0.0236245	17556
APCDD1	0.35102	0.00358619	0.0236891	17555
SNAI1	0.350973	0.003591	0.0237056	17554
DHX34	0.350854	0.00360314	0.0237774	17553
MUTYH	0.350401	0.00364965	0.0240371	17552
HPN	0.350348	0.00365515	0.0240557	17551
ELAPOR2	0.350332	0.00365683	0.0240557	17550
AQP9	0.350179	0.00367274	0.0241349	17549
FRS2	0.350153	0.00367538	0.0241439	17548
SLC15A2	0.350134	0.00367744	0.0241489	17547
NDEL1	0.350112	0.00367965	0.024155	17546
RPS6KB1	0.349999	0.00369153	0.0242161	17545
SRRM4	0.349854	0.00370667	0.0243069	17544
RASGRP2	0.349674	0.00372555	0.0244136	17543
TLR4	0.349615	0.00373184	0.0244463	17542
TCEA1	0.349449	0.00374934	0.0245424	17541
SRSF5	0.349271	0.00376825	0.0246162	17540
THBS2	0.348883	0.00380971	0.0248352	17539
C12orf57	0.348818	0.00381669	0.024872	17538
ABCA7	0.348805	0.00381809	0.0248726	17537
MED26	0.348572	0.00384328	0.0250029	17536
WIPI2	0.348502	0.00385091	0.0250429	17535
FBXL15	0.348223	0.00388119	0.0252223	17534
IL2RB	0.348005	0.00390506	0.0253687	17533
SLC38A9	0.347965	0.00390948	0.0253868	17532
EML3	0.347955	0.00391055	0.0253868	17531
MED10	0.347927	0.00391363	0.025398	17530
TCHH	0.347805	0.0039271	0.0254678	17529
ANO10	0.347724	0.00393605	0.025517	17528
ACD	0.347688	0.00394009	0.0255276	17527
GBA3	0.347356	0.00397694	0.0257289	17526
TDRD9	0.347296	0.00398363	0.0257633	17525
S100A9	0.347159	0.00399899	0.0258448	17524
VWA5A	0.347032	0.0040133	0.0259284	17523
APLP2	0.346825	0.00403662	0.0260432	17522
TP73-AS1	0.346786	0.00404101	0.0260536	17521
RASA2	0.346695	0.00405133	0.0260933	17520
ZNF148	0.346489	0.00407479	0.0262084	17519
ORM1	0.346433	0.00408119	0.0262406	17518
MGLL	0.346381	0.0040871	0.0262696	17517
SULT1B1	0.346352	0.00409039	0.0262818	17516
SATB1	0.346252	0.00410191	0.0263468	17515
MTF1	0.346186	0.00410942	0.026386	17514
ZNF160	0.346037	0.00412663	0.0264784	17513
FCER1G	0.345536	0.00418471	0.0267688	17512
PRPSAP1	0.345534	0.00418496	0.0267688	17511
TRIM6	0.345151	0.00422998	0.0270031	17510
UGCG	0.344611	0.00429403	0.0273655	17509
TUT4	0.344459	0.00431223	0.0274536	17508
IL17A	0.344439	0.00431462	0.0274593	17507
CHIC1	0.344395	0.0043199	0.0274726	17506
PLAGL1	0.344385	0.00432107	0.0274726	17505
OTUD1	0.344176	0.00434623	0.0275952	17504
ATRX	0.344125	0.00435243	0.0276252	17503
DDX59	0.344073	0.00435876	0.0276517	17502
EPAS1	0.343922	0.00437708	0.0277192	17501
SELL	0.343912	0.00437827	0.0277192	17500
DNAH14	0.343889	0.00438099	0.0277222	17499
HRH2	0.343659	0.00440911	0.0278813	17498
CEP170	0.343571	0.00441989	0.0279401	17497
TEAD2	0.343537	0.00442408	0.0279571	17496
AKAP10	0.343377	0.00444367	0.0280621	17495
PCMTD2	0.343321	0.00445066	0.0280967	17494
CBLN3	0.343277	0.00445605	0.0281163	17493
BEX2	0.343223	0.00446274	0.0281352	17492
RAB24	0.34308	0.00448042	0.0281903	17491
NPL	0.343079	0.00448048	0.0281903	17490
C7orf25	0.342945	0.00449721	0.0282671	17489
MCM7	0.342891	0.00450397	0.0283001	17488
DICER1	0.34251	0.00455158	0.028542	17487
H2BC8	0.342333	0.00457387	0.0286531	17486
H2BC20P	0.342283	0.00458027	0.028674	17485
IGF1R	0.342257	0.00458357	0.0286851	17484
SAMD12	0.342229	0.00458705	0.0286878	17483
NAXD	0.342145	0.00459773	0.0287382	17482
CAB39L	0.342141	0.00459818	0.0287382	17481
RNA28SN5	0.341971	0.00461981	0.0288254	17480
AFG3L1P	0.341953	0.00462215	0.0288259	17479
IGFBP4	0.341499	0.00468037	0.029097	17478
FAP	0.34137	0.004697	0.0291879	17477
GMEB1	0.341362	0.0046981	0.0291879	17476
STRA6	0.340637	0.00479273	0.0296581	17475
KIF13B	0.340371	0.00482779	0.0298357	17474
MEDAG	0.340355	0.00482989	0.0298389	17473
CNNM3	0.340189	0.00485197	0.0299359	17472
SH2D3A	0.340013	0.00487549	0.0300711	17471
DICER1-AS1	0.339864	0.00489535	0.0301639	17470
FBXO44	0.339781	0.00490652	0.0302228	17469
GAS8	0.339695	0.00491817	0.0302847	17468
RNASE4	0.339293	0.00497254	0.0305693	17467
TPR	0.339118	0.00499632	0.0307055	17466
RUNX1	0.338994	0.00501331	0.0307897	17465
FKRP	0.338869	0.00503049	0.0308541	17464
ZBTB20	0.338669	0.00505801	0.030963	17463
CWF19L2	0.338574	0.00507124	0.0310137	17462
GMIP	0.338512	0.00507976	0.0310456	17461
SVIL	0.338486	0.00508343	0.0310579	17460
RNF216	0.338453	0.00508794	0.0310753	17459
ZNF615	0.338395	0.00509598	0.0311042	17458
INO80B	0.338277	0.00511242	0.0311843	17457
CDH13	0.338175	0.00512664	0.0312609	17456
ATG16L2	0.338108	0.00513597	0.0313076	17455
SRSF12	0.337991	0.00515241	0.0313862	17454
AGTRAP	0.337981	0.00515389	0.0313862	17453
NCOA6	0.337957	0.00515722	0.0313862	17452
RASSF2	0.337879	0.0051682	0.0314326	17451
SOS1	0.337853	0.00517182	0.0314445	17450
LIF	0.337826	0.00517562	0.0314574	17449
C1QTNF3	0.337719	0.00519078	0.0315393	17448
STK36	0.337559	0.0052134	0.0316665	17447
CAB39	0.337419	0.0052333	0.0317566	17446
OR6K6	0.337353	0.00524265	0.0318031	17445
USP32	0.337163	0.00526986	0.0319372	17444
RRAGC	0.33694	0.0053018	0.032079	17443
DERL2	0.336922	0.00530444	0.0320846	17442
GLA	0.336908	0.0053065	0.0320867	17441
PRUNE1	0.336876	0.00531105	0.0321039	17440
UPRT	0.33677	0.00532629	0.0321626	17439
RAPGEF1	0.336717	0.00533396	0.0321862	17438
PIM1	0.336552	0.00535799	0.0322837	17437
CR2	0.336512	0.00536378	0.0322979	17436
FOXI3	0.336465	0.00537051	0.0323281	17435
BCL7B	0.33644	0.00537427	0.0323404	17434
PRDM4	0.336345	0.00538811	0.0323925	17433
CSNK2A2	0.336249	0.00540205	0.0324555	17432
CMAHP	0.336202	0.00540901	0.0324765	17431
KMT2E	0.336071	0.00542828	0.0325714	17430
TM4SF5	0.336038	0.00543314	0.0325808	17429
CD46	0.336036	0.00543331	0.0325808	17428
SPEN-AS1	0.335891	0.00545468	0.0326877	17427
PHLDB3	0.335726	0.00547916	0.0328067	17426
ZNF426	0.335664	0.00548838	0.0328376	17425
CTAGE6	0.335565	0.005503	0.0328938	17424
TBC1D20	0.335554	0.00550466	0.0328938	17423
RP2	0.335553	0.00550478	0.0328938	17422
SERINC2	0.335239	0.00555172	0.0331321	17421
POR	0.335205	0.00555679	0.0331441	17420
SPECC1L	0.335088	0.0055744	0.0332312	17419
SLC9A9	0.335063	0.0055782	0.0332373	17418
UPP1	0.335006	0.00558673	0.0332777	17417
LAIR2	0.334915	0.0056004	0.0333379	17416
SERPINB10	0.334748	0.00562579	0.0334784	17415
AGO3	0.334649	0.00564084	0.033529	17414
AKR1C3	0.334645	0.00564137	0.033529	17413
STK17A	0.334567	0.00565331	0.0335688	17412
TCEA2	0.334547	0.00565623	0.0335745	17411
ADGRE1	0.334419	0.00567589	0.0336806	17410
ARID4B	0.334379	0.00568191	0.0337056	17409
SERPINB3	0.334276	0.00569769	0.0337779	17408
LOC286437	0.334162	0.00571524	0.033858	17407
TOP3B	0.334153	0.00571662	0.033858	17406
ZSWIM2	0.333985	0.00574251	0.0339899	17405
CASP14	0.333961	0.00574624	0.0340013	17404
FSD1L	0.333948	0.00574818	0.034002	17403
SNHG32	0.333791	0.00577253	0.0341246	17402
CPEB4	0.333693	0.00578778	0.0341825	17401
UBN1	0.333641	0.00579586	0.034213	17400
FBXO33	0.333602	0.00580194	0.0342338	17399
SPATA48	0.333569	0.0058071	0.0342535	17398
CROCCP2	0.333327	0.00584488	0.0344123	17397
XAGE1B	0.333326	0.00584502	0.0344123	17396
R3HCC1	0.333154	0.0058721	0.0345501	17395
CYP2C9	0.333103	0.00588008	0.0345862	17394
TARS3	0.332885	0.00591456	0.0347672	17393
MXRA7	0.33285	0.00592014	0.0347891	17392
RNF146	0.332823	0.00592436	0.0348031	17391
SPAG6	0.332542	0.00596913	0.0350222	17390
CNIH2	0.332414	0.00598964	0.0351097	17389
TRPC4AP	0.332402	0.00599163	0.0351104	17388
IKBKG	0.33232	0.00600483	0.0351658	17387
CSF2	0.332171	0.0060288	0.0352952	17386
FOXO1	0.332014	0.00605409	0.0354211	17385
C1orf56	0.331915	0.00607009	0.0354674	17384
PEX16	0.331907	0.00607145	0.0354674	17383
EOGT	0.331654	0.00611261	0.0356857	17382
CPM	0.331558	0.00612821	0.0357657	17381
TLCD3A	0.331544	0.00613057	0.0357683	17380
NR4A2	0.331425	0.00615004	0.0358374	17379
OR6C70	0.331126	0.00619921	0.0360568	17378
REL	0.331073	0.006208	0.0360744	17377
MIB2	0.330983	0.00622288	0.0361273	17376
TMEM248	0.330852	0.0062446	0.0362372	17375
IL23R	0.330795	0.00625412	0.0362638	17374
RND1	0.330611	0.00628482	0.0364194	17373
ZER1	0.33058	0.00629002	0.0364383	17372
DCP2	0.33055	0.00629507	0.0364563	17371
IKZF2	0.330516	0.00630072	0.0364778	17370
TMCO3	0.330491	0.00630498	0.0364799	17369
RBKS	0.330261	0.00634353	0.0366803	17368
IGHMBP2	0.330234	0.00634817	0.0366959	17367
SLC5A1	0.330183	0.00635669	0.0367338	17366
SLC25A28	0.330063	0.00637712	0.0368294	17365
UBB	0.330002	0.00638742	0.0368774	17364
FAM118A	0.329989	0.00638956	0.0368784	17363
FAM186A	0.329942	0.00639754	0.0369018	17362
NR2C1	0.329681	0.00644199	0.037124	17361
SPG7	0.329615	0.0064533	0.0371584	17360
HCG22	0.329612	0.0064539	0.0371584	17359
MYO9B	0.329455	0.00648074	0.0373015	17358
PHF21A	0.329363	0.00649657	0.0373659	17357
ODAD3	0.329355	0.0064979	0.0373659	17356
TRIM11	0.329328	0.0065026	0.0373815	17355
WAC	0.329218	0.0065216	0.0374514	17354
RGL4	0.329144	0.00653428	0.0374931	17353
NBEAL2	0.329134	0.006536	0.0374931	17352
MTURN	0.329044	0.0065517	0.0375634	17351
RRAGA	0.329003	0.00655872	0.037574	17350
TESK1	0.328995	0.00656009	0.037574	17349
MYO3A	0.328813	0.00659188	0.037733	17348
SPAG9	0.328759	0.00660117	0.0377747	17347
MYT1	0.328678	0.00661548	0.037845	17346
CSNK1A1	0.328619	0.00662573	0.0378921	17345
WNT10B	0.328592	0.00663046	0.0379077	17344
MCMBP	0.328564	0.00663531	0.0379239	17343
TTYH2	0.328416	0.00666132	0.0380609	17342
NUDT10	0.328355	0.0066721	0.0380878	17341
C8orf89	0.328326	0.00667728	0.0380992	17340
SNX25	0.328317	0.00667873	0.0380992	17339
SAMD14	0.328309	0.00668019	0.0380992	17338
SSR4P1	0.328231	0.00669403	0.0381665	17337
SPRTN	0.327968	0.00674064	0.0383857	17336
FAM193B	0.327839	0.00676355	0.0385045	17335
BNIP2	0.327738	0.00678164	0.0385957	17334
TOR1AIP1	0.327723	0.00678428	0.0385991	17333
PBLD	0.327706	0.00678736	0.0386049	17332
PRKAB1	0.327582	0.00680952	0.0386933	17331
H2BC18	0.327559	0.00681374	0.0386933	17330
NMNAT2	0.327554	0.00681462	0.0386933	17329
ANAPC16	0.327287	0.00686263	0.03888	17328
ADAP1	0.327191	0.00687998	0.0389665	17327
PTPN14	0.327074	0.00690127	0.0390703	17326
ARFGAP3	0.327067	0.00690247	0.0390703	17325
CCDC28A	0.326926	0.00692809	0.0392035	17324
SNTB1	0.326735	0.00696298	0.0393788	17323
CLIP2	0.326624	0.0069833	0.0394683	17322
DDX24	0.32658	0.00699131	0.0394825	17321
TSHZ3	0.326571	0.0069931	0.0394825	17320
NPHP4	0.326402	0.00702419	0.039616	17319
RNF115	0.326372	0.00702971	0.0396352	17318
GID4	0.326194	0.00706265	0.0397698	17317
SCAF4	0.326191	0.0070631	0.0397698	17316
RSPH14	0.326185	0.00706416	0.0397698	17315
GGN	0.326076	0.00708441	0.0398479	17314
ADAM20P1	0.325996	0.00709939	0.0398901	17313
PM20D2	0.325704	0.0071539	0.0401398	17312
CCNI	0.325587	0.00717584	0.0402417	17311
NISCH	0.32511	0.00726581	0.0406959	17310
FAM168B	0.32505	0.00727724	0.0407374	17309
LINC03025	0.324964	0.00729366	0.0407928	17308
MOB3A	0.324923	0.00730146	0.0408121	17307
RAB19	0.324902	0.00730541	0.040822	17306
ZNF337	0.324883	0.00730911	0.0408306	17305
LINC00115	0.324822	0.00732073	0.0408711	17304
CIC	0.324779	0.00732898	0.0409051	17303
TIGD1	0.324694	0.00734527	0.0409838	17302
PRSS8	0.324433	0.00739551	0.0412396	17301
VAPA	0.324408	0.00740024	0.0412538	17300
RGS13	0.32405	0.00746952	0.0415536	17299
CDH26	0.324005	0.00747845	0.041591	17298
ELMO2	0.32393	0.00749303	0.0416474	17297
CXADR	0.323804	0.00751756	0.0417467	17296
CFAP36	0.323669	0.00754401	0.0418645	17295
TPH2	0.323662	0.00754547	0.0418645	17294
NEK7	0.323344	0.00760807	0.0421745	17293
SEMA4C	0.323318	0.00761316	0.0421872	17292
ZNF438	0.323195	0.00763765	0.0422526	17291
PIGL	0.323193	0.00763791	0.0422526	17290
BUD13	0.323045	0.0076674	0.0423775	17289
CRK	0.32302	0.00767246	0.0423813	17288
DENND5B	0.322915	0.00769322	0.042471	17287
MFSD14A	0.322721	0.00773221	0.0426612	17286
TTTY15	0.322671	0.0077421	0.0426907	17285
ABHD5	0.322583	0.00775981	0.0427758	17284
MARCHF3	0.322354	0.00780596	0.0429923	17283
MAPK1IP1L	0.322277	0.00782153	0.0430565	17282
KRT33A	0.322274	0.00782221	0.0430565	17281
CCDC117	0.322194	0.00783834	0.0431327	17280
NSFL1C	0.322176	0.00784212	0.0431409	17279
THAP7	0.322146	0.00784816	0.0431614	17278
TSPYL1	0.322091	0.00785943	0.0432108	17277
RCSD1	0.322018	0.00787418	0.0432665	17276
CACUL1	0.321984	0.00788117	0.0432923	17275
LINC00656	0.321963	0.00788543	0.043303	17274
STRN	0.321895	0.00789933	0.0433413	17273
GJA3	0.321871	0.00790432	0.043356	17272
UNC13C	0.321698	0.00793962	0.0435115	17271
DPP7	0.321617	0.00795631	0.0435775	17270
CCDC50	0.321592	0.00796138	0.0435926	17269
CFLAR	0.321579	0.00796403	0.0435944	17268
PCDHA2	0.321567	0.00796648	0.0435951	17267
INSL6	0.321458	0.00798906	0.0437002	17266
PDCD4	0.321448	0.00799113	0.0437002	17265
LINC00643	0.32134	0.00801338	0.0438007	17264
SIDT1	0.321247	0.00803267	0.0438934	17263
ZMIZ2	0.321122	0.00805855	0.043984	17262
CD79A	0.321122	0.00805861	0.043984	17261
FAF2	0.320851	0.00811512	0.0442153	17260
KANK1	0.320778	0.0081305	0.0442734	17259
SMPD2	0.320761	0.00813397	0.0442794	17258
NQO2	0.320682	0.0081506	0.0443443	17257
ASXL1	0.32067	0.00815302	0.0443446	17256
AFAP1	0.320626	0.00816225	0.0443645	17255
AK8	0.320624	0.00816269	0.0443645	17254
ANKRD28	0.320619	0.00816376	0.0443645	17253
CBX4	0.320483	0.00819239	0.0444686	17252
SLC1A1	0.320391	0.00821187	0.0445614	17251
BRAF	0.320371	0.00821603	0.0445711	17250
TRMO	0.320225	0.00824707	0.0447266	17249
ARIH2	0.319943	0.00830704	0.0449939	17248
PYROXD1	0.319919	0.00831218	0.0449939	17247
ZNF410	0.319919	0.00831223	0.0449939	17246
SELENOO	0.319914	0.00831313	0.0449939	17245
TNIK	0.319891	0.00831824	0.0450086	17244
OR4K14	0.319481	0.00840621	0.0454453	17243
HSPBAP1	0.319386	0.00842662	0.0455163	17242
DYNLT2B	0.319321	0.00844081	0.0455739	17241
KRT14	0.319289	0.00844768	0.0455739	17240
TREM1	0.31928	0.00844963	0.0455739	17239
MED23	0.319264	0.00845317	0.0455739	17238
SOCS4	0.319261	0.00845379	0.0455739	17237
TRPC7	0.319247	0.00845669	0.0455739	17236
MKLN1	0.319225	0.00846163	0.0455874	17235
PAXIP1	0.31912	0.00848441	0.045684	17234
GNG8	0.319099	0.00848904	0.0456958	17233
ARSG	0.319055	0.00849843	0.0457332	17232
TMC4	0.318718	0.0085722	0.0461038	17231
ZNF24	0.318667	0.00858349	0.0461249	17230
CIB4	0.318582	0.00860213	0.0462118	17229
ARHGEF2	0.318502	0.0086196	0.0462924	17228
HOXA13	0.318447	0.00863181	0.0463315	17227
GRB2	0.31831	0.00866221	0.046451	17226
TRAF1	0.318154	0.00869683	0.0465874	17225
BACH2	0.317999	0.00873123	0.0467449	17224
P2RX3	0.317972	0.00873737	0.0467645	17223
GNRH1	0.317959	0.00874009	0.0467657	17222
ALG1L2	0.317896	0.00875427	0.0468283	17221
ATP6V1E2	0.317751	0.00878664	0.0469613	17220
RHBDF2	0.317672	0.00880439	0.0470191	17219
SNORD13	0.317505	0.0088421	0.0471905	17218
EPB41L4A-AS1	0.31735	0.00887698	0.0472956	17217
IFRD1	0.317339	0.00887942	0.0472956	17216
ADCY1	0.317116	0.00893006	0.0475249	17215
GUCA1B	0.316941	0.00897005	0.0476692	17214
AOX1	0.31693	0.0089724	0.0476692	17213
SLC22A4	0.316914	0.00897605	0.0476751	17212
MTSS1	0.316867	0.00898676	0.0477185	17211
ASB6	0.316335	0.00910913	0.0482455	17210
SLC22A14	0.316193	0.0091422	0.048407	17209
IFNAR2	0.315985	0.00919059	0.0486286	17208
NELL2	0.31569	0.00925949	0.0489375	17207
SMAD4	0.315658	0.00926703	0.048948	17206
ARL6IP1	0.31553	0.00929711	0.0490751	17205
BRD3	0.315426	0.00932169	0.0491772	17204
LINC02210	0.315394	0.00932928	0.0492034	17203
ARHGAP19	0.315323	0.00934597	0.0492637	17202
MMP10	0.315294	0.00935287	0.0492781	17201
ZNF22	0.31529	0.00935394	0.0492781	17200
MYL6B	0.315261	0.00936066	0.0492996	17199
CXXC1	0.315201	0.00937486	0.0493467	17198
H3C10	0.315187	0.00937832	0.0493511	17197
H2BC15	0.315146	0.00938799	0.0493744	17196
MCF2L-AS1	0.315109	0.00939684	0.0494071	17195
AFF2	0.315049	0.00941113	0.0494683	17194
HAPLN1	0.314983	0.00942677	0.0495228	17193
PCDHA7	0.314807	0.00946883	0.0497021	17192
IBA57	0.314756	0.00948096	0.0497518	17191
PRL	0.314706	0.00949294	0.0497884	17190
ALOX15B	0.314699	0.0094948	0.0497884	17189
TIPRL	0.314651	0.00950622	0.0498287	17188
GRK5	0.314572	0.00952515	0.049879	17187
OLFML2B	0.314568	0.00952628	0.049879	17186
POMT1	0.314396	0.00956761	0.0500388	17185
HES1	0.314115	0.00963566	0.0502982	17184
SERPIND1	0.314112	0.00963634	0.0502982	17183
ADHFE1	0.314109	0.00963719	0.0502982	17182
FBXO7	0.313987	0.00966685	0.0504139	17181
FERMT2	0.313959	0.0096736	0.0504139	17180
S100A8	0.313957	0.00967424	0.0504139	17179
FGD3	0.313915	0.00968447	0.0504393	17178
FFAR3	0.313868	0.009696	0.0504714	17177
TMEM252	0.313605	0.00976023	0.0507775	17176
PRLR	0.313461	0.00979578	0.0509061	17175
COQ10B	0.313381	0.00981551	0.0509945	17174
PHACTR4	0.313317	0.00983133	0.0510626	17173
YTHDF3	0.313177	0.00986611	0.051229	17172
BLTP3B	0.313134	0.00987674	0.05127	17171
GRHL3	0.313032	0.00990205	0.0513589	17170
CAPN9	0.312913	0.00993174	0.0514418	17169
LRIG1	0.312899	0.00993514	0.0514453	17168
KMT5B	0.312836	0.00995103	0.0514991	17167
ADAM8	0.312736	0.00997585	0.0516133	17166
MAGI2-AS3	0.312717	0.00998079	0.0516247	17165
SLC9B2	0.312543	0.0100245	0.0518221	17164
HNRNPA1L2	0.312493	0.0100368	0.0518574	17163
PLEKHM1	0.312478	0.0100407	0.0518632	17162
KCTD20	0.312224	0.0101047	0.052062	17161
ST7-AS1	0.312221	0.0101055	0.052062	17160
CFAP161	0.312216	0.0101069	0.052062	17159
DHFR2	0.312136	0.0101272	0.0521524	17158
ZNF547	0.311946	0.0101755	0.052372	17157
GLTP	0.311827	0.0102059	0.0524853	17156
PUM2	0.311809	0.0102105	0.0524949	17155
PLCH1	0.311712	0.0102354	0.0526083	17154
HEBP2	0.311645	0.0102524	0.052662	17153
GNA14	0.311481	0.0102946	0.0528236	17152
NELFE	0.311472	0.010297	0.0528236	17151
TBC1D13	0.311423	0.0103094	0.0528684	17150
ZBTB18	0.311353	0.0103275	0.0529366	17149
TMEM176A	0.311331	0.0103333	0.052952	17148
PYY2	0.311303	0.0103404	0.052974	17147
UBN2	0.311276	0.0103474	0.0529955	17146
KDM1A	0.311231	0.010359	0.0530352	17145
PDS5B	0.311089	0.0103959	0.0531713	17144
CAMK1G	0.310829	0.0104634	0.0534441	17143
SNHG15	0.310803	0.0104703	0.0534499	17142
NLGN2	0.310478	0.0105556	0.053798	17141
UBE2L3	0.310245	0.0106169	0.0540859	17140
DCUN1D1	0.310241	0.0106182	0.0540859	17139
SLC22A23	0.310215	0.0106248	0.0540865	17138
PCDHB6	0.310208	0.0106267	0.0540865	17137
ITGA1	0.310192	0.0106311	0.0540944	17136
LINC01116	0.310092	0.0106574	0.0541991	17135
SP2	0.309611	0.0107858	0.0547353	17134
KAT6A	0.309603	0.0107879	0.0547353	17133
NFAT5	0.30936	0.0108533	0.055021	17132
RIT1	0.309264	0.0108791	0.0551325	17131
LCN9	0.309178	0.0109024	0.0552057	17130
EDC4	0.309158	0.0109078	0.0552107	17129
SLC7A11	0.30909	0.0109262	0.0552517	17128
NTS	0.309001	0.0109503	0.0553254	17127
H4C7	0.308996	0.0109517	0.0553254	17126
USF2	0.308949	0.0109644	0.0553702	17125
SLC35B2	0.308852	0.010991	0.0554422	17124
DYRK3	0.308832	0.0109963	0.0554422	17123
STK17B	0.308662	0.0110426	0.0555883	17122
CEBPB	0.308652	0.0110455	0.0555883	17121
TBC1D2	0.308594	0.0110612	0.05565	17120
EIF3J-DT	0.308473	0.0110947	0.0557733	17119
UPF3B	0.308443	0.0111027	0.0557987	17118
CFAP58	0.308325	0.0111353	0.0559325	17117
BIN3	0.307836	0.0112707	0.0564617	17116
PHLPP2	0.307737	0.0112983	0.0565849	17115
BIRC2	0.307707	0.0113066	0.0565963	17114
DCUN1D3	0.30756	0.0113478	0.0567876	17113
AMPH	0.307537	0.0113541	0.0568039	17112
ZFYVE16	0.307455	0.0113773	0.0568862	17111
ARMCX1	0.307431	0.0113839	0.0568922	17110
H3C2	0.307374	0.0114	0.0569578	17109
FAM74A1	0.307339	0.0114099	0.0569919	17108
F2RL1	0.307318	0.0114158	0.057006	17107
DUSP13	0.307258	0.0114327	0.0570756	17106
FAM76B	0.307054	0.0114904	0.0572975	17105
ZNF653	0.30702	0.0114999	0.0573043	17104
IQCN	0.306736	0.0115805	0.0576294	17103
CDKN2B	0.306712	0.0115875	0.0576492	17102
STX17-DT	0.306468	0.0116573	0.0579196	17101
FAM174A	0.30634	0.0116941	0.0580104	17100
SUPT7L	0.306203	0.0117334	0.0581591	17099
CD59	0.306097	0.0117641	0.0582497	17098
RTTN	0.305969	0.0118011	0.0583869	17097
TTLL4	0.305884	0.0118257	0.0584778	17096
ANKRA2	0.305831	0.0118411	0.0585387	17095
H2BC6	0.305603	0.0119076	0.0587673	17094
FZD4	0.305562	0.0119194	0.0587709	17093
VASN	0.305464	0.0119481	0.058866	17092
LINC02870	0.305412	0.0119635	0.0589262	17091
R3HCC1L	0.305265	0.0120066	0.0590941	17090
MIR205HG	0.305243	0.0120132	0.0590941	17089
ETV3L	0.305084	0.0120599	0.0592595	17088
IGF2BP2-AS1	0.304966	0.0120947	0.0593393	17087
ENAH	0.304789	0.0121472	0.059519	17086
SMPD4	0.304695	0.0121752	0.0596251	17085
ELF2	0.304556	0.0122168	0.0597821	17084
AFAP1L2	0.304507	0.0122312	0.0598372	17083
TPPP3	0.304311	0.01229	0.0600777	17082
EFCAB7	0.304124	0.0123462	0.0602739	17081
ISG20	0.304104	0.0123525	0.0602786	17080
SMYD4	0.304099	0.0123538	0.0602786	17079
RHBDL1	0.303984	0.0123885	0.0604177	17078
TNFRSF14	0.30397	0.0123928	0.060423	17077
DNAJC5	0.303955	0.0123973	0.060429	17076
ATG7	0.303845	0.0124305	0.060528	17075
NCCRP1	0.303813	0.0124403	0.0605604	17074
OAT	0.303748	0.01246	0.0606248	17073
CRYBA2	0.303596	0.0125062	0.0608021	17072
ZNF462	0.30347	0.0125448	0.0608954	17071
DUSP3	0.303445	0.0125525	0.0609169	17070
ASPRV1	0.303425	0.0125584	0.06093	17069
KLHDC1	0.303397	0.0125672	0.0609567	17068
ZNF467	0.303213	0.0126234	0.0611506	17067
EXOC3	0.303077	0.0126651	0.0613208	17066
H2BC5	0.302907	0.0127178	0.0614812	17065
TNRC6A	0.302907	0.0127179	0.0614812	17064
GRIK2	0.302882	0.0127254	0.0615017	17063
SSTR5	0.302857	0.0127332	0.0615214	17062
ISCU	0.302799	0.0127512	0.0615787	17061
CXCL13	0.302775	0.0127586	0.0615987	17060
DMP1	0.302757	0.0127642	0.0616098	17059
TRIM23	0.302633	0.0128026	0.0617476	17058
USP50	0.302514	0.0128398	0.0618954	17057
CTAG1B	0.30247	0.0128535	0.0619455	17056
HIP1R	0.302315	0.0129019	0.0621149	17055
CWF19L1	0.302275	0.0129144	0.0621591	17054
H2BW1	0.302207	0.0129357	0.0622301	17053
IGSF9	0.302163	0.0129494	0.06228	17052
CNNM4	0.302152	0.0129529	0.0622807	17051
ANKDD1A	0.302099	0.0129698	0.0623458	17050
GPRC5A	0.301956	0.0130147	0.0625136	17049
PIAS3	0.301929	0.0130232	0.062528	17048
SMG6	0.301925	0.0130243	0.062528	17047
SCAP	0.301891	0.0130351	0.0625477	17046
GPR157	0.301857	0.013046	0.0625841	17045
COL7A1	0.301802	0.0130634	0.0626515	17044
UNC50	0.301639	0.013115	0.0628062	17043
EPB41L5	0.301583	0.0131329	0.0628727	17042
INVS	0.30157	0.0131369	0.0628758	17041
CIRBP	0.301537	0.0131474	0.0629099	17040
HTR7	0.301488	0.0131629	0.0629681	17039
FBXO39	0.301458	0.0131724	0.0629923	17038
C14orf28	0.301015	0.0133145	0.0635798	17037
SCNN1G	0.300965	0.0133304	0.0636397	17036
RAB27B	0.300842	0.0133702	0.0637809	17035
ARSD	0.300781	0.0133898	0.0638584	17034
RIPK3	0.300584	0.0134535	0.064113	17033
CLDN15	0.300568	0.0134589	0.0641225	17032
HUS1	0.300531	0.0134708	0.0641307	17031
ATF2	0.300443	0.0134994	0.064234	17030
GLT6D1	0.30043	0.0135036	0.064238	17029
PIKFYVE	0.300328	0.013537	0.06431	17028
LINC00668	0.300323	0.0135385	0.06431	17027
DIRC3	0.300321	0.0135393	0.06431	17026
SAFB2	0.300157	0.0135929	0.0645321	17025
MYO5B	0.29998	0.013651	0.0647585	17024
LINC00615	0.299929	0.0136677	0.0648053	17023
ADM2	0.299809	0.0137071	0.0649264	17022
NOTCH2NLA	0.299781	0.0137165	0.0649547	17021
LINC-PINT	0.299521	0.0138023	0.0653114	17020
CFAP119	0.2994	0.0138428	0.0654604	17019
FLYWCH1	0.299346	0.0138605	0.0654978	17018
RPGR	0.29934	0.0138626	0.0654978	17017
FAM161B	0.299118	0.0139366	0.0658141	17016
CPEB2	0.299012	0.0139721	0.0659614	17015
C16orf46	0.299004	0.0139748	0.0659614	17014
TM9SF4	0.298972	0.0139857	0.0659961	17013
CD19	0.298923	0.014002	0.0660569	17012
BTAF1	0.298754	0.0140588	0.0663079	17011
PPIF	0.298723	0.0140695	0.0663419	17010
LDLRAD3	0.298651	0.0140939	0.0664233	17009
FGFBP2	0.298622	0.0141036	0.0664524	17008
STAM	0.298588	0.014115	0.0664763	17007
HDHD3	0.298295	0.0142143	0.0668234	17006
CCL3L1	0.298246	0.014231	0.0668681	17005
CAPN7	0.29818	0.0142538	0.0669584	17004
FBXO30	0.298048	0.0142987	0.0671192	17003
DRD5	0.298001	0.0143147	0.0671775	17002
ADAM18	0.297956	0.0143303	0.067234	17001
DNAH6	0.297709	0.0144151	0.0675304	17000
ITGB3	0.2975	0.0144871	0.0678173	16999
RTL3	0.297441	0.0145075	0.0678725	16998
SEMA4B	0.297332	0.0145453	0.0679881	16997
DGKE	0.297252	0.0145731	0.0680838	16996
AP1G1	0.29723	0.0145808	0.0681019	16995
PCK1	0.29722	0.0145842	0.0681019	16994
LIMK2	0.297163	0.014604	0.0681605	16993
GCLM	0.297061	0.0146398	0.0682765	16992
GPRIN2	0.297024	0.0146525	0.0683019	16991
RBPMS	0.297005	0.0146593	0.068308	16990
IFNL1	0.296966	0.0146731	0.0683469	16989
CHRM2	0.296931	0.0146853	0.0683725	16988
OGT	0.296757	0.0147461	0.0686192	16987
NEDD4L	0.29667	0.0147768	0.0687449	16986
LINC03042	0.296615	0.0147961	0.0687837	16985
ANKRD49	0.296503	0.0148356	0.0689159	16984
RAB32	0.296299	0.0149078	0.069183	16983
DEDD	0.296276	0.0149159	0.0691897	16982
TEX26	0.296274	0.0149166	0.0691897	16981
ALDH2	0.296116	0.0149729	0.0694337	16980
PRSS53	0.295977	0.0150223	0.0696283	16979
UNCX	0.295966	0.0150261	0.0696287	16978
CCL3	0.295914	0.0150449	0.0696988	16977
ZNF469	0.295835	0.0150732	0.0698124	16976
POGLUT1	0.295822	0.0150775	0.0698154	16975
RB1	0.295802	0.0150849	0.0698202	16974
BCL2L11	0.295732	0.0151099	0.0698965	16973
ZFAND1	0.295626	0.0151479	0.070055	16972
SLFN5	0.295586	0.0151625	0.0700881	16971
GP9	0.295539	0.0151793	0.0701482	16970
WASH3P	0.295484	0.0151991	0.0702016	16969
INAFM1	0.295466	0.0152056	0.0702016	16968
COX19	0.295466	0.0152058	0.0702016	16967
CTC1	0.295332	0.0152539	0.0703545	16966
CLEC2D	0.295287	0.0152703	0.0703784	16965
LILRB2	0.295145	0.0153218	0.0705965	16964
KRIT1	0.295123	0.0153298	0.0705965	16963
CLCN6	0.2951	0.0153381	0.0705965	16962
LCE3E	0.295094	0.0153402	0.0705965	16961
ATP2C1	0.295043	0.015359	0.070641	16960
TMEM185A	0.294968	0.015386	0.0707381	16959
DNAL4	0.294893	0.0154135	0.0708401	16958
MANSC1	0.294872	0.0154213	0.0708401	16957
GBGT1	0.294581	0.0155277	0.0712325	16956
ZNF521	0.294332	0.0156192	0.071565	16955
LAMP3	0.294313	0.0156263	0.0715799	16954
FAM13A-AS1	0.294277	0.0156395	0.0716055	16953
PRAMEF1	0.294184	0.0156742	0.0716769	16952
TBC1D7	0.294153	0.0156856	0.0716928	16951
TBC1D9	0.294143	0.0156891	0.0716928	16950
BBS4	0.294051	0.0157232	0.0718137	16949
SH2D1B	0.293992	0.0157453	0.0718794	16948
GNA11	0.293981	0.0157493	0.0718804	16947
PTOV1	0.293804	0.0158154	0.0721646	16946
PLPP2	0.293751	0.0158351	0.0722194	16945
FBXW5	0.293681	0.0158613	0.0723213	16944
EWSR1	0.293669	0.0158657	0.0723236	16943
LOC283788	0.293643	0.0158755	0.0723509	16942
CHUK	0.293254	0.0160215	0.0728745	16941
CRACR2A	0.29312	0.016072	0.0730691	16940
PITPNM1	0.292977	0.0161264	0.0732869	16939
RCOR3	0.292973	0.0161277	0.0732869	16938
CALHM5	0.292897	0.0161566	0.0733649	16937
ZBTB43	0.292872	0.0161663	0.0733912	16936
NOP53	0.292731	0.0162199	0.0736168	16935
CFAP70	0.292708	0.0162285	0.0736378	16934
BATF	0.292652	0.0162501	0.0736825	16933
LILRA5	0.292523	0.0162994	0.0738347	16932
ARG2	0.292378	0.016355	0.0740508	16931
ATOSA	0.292135	0.0164486	0.074349	16930
ARRDC5	0.291877	0.0165482	0.0747	16929
ENPP4	0.291868	0.0165518	0.0747	16928
TMBIM4	0.291852	0.016558	0.0747	16927
TTTY16	0.291806	0.0165757	0.0747438	16926
PAPPA2	0.291697	0.0166181	0.0748813	16925
ABCA4	0.29142	0.0167264	0.075279	16924
PIPSL	0.291393	0.0167367	0.0752931	16923
CT45A6	0.291391	0.0167376	0.0752931	16922
PTGDR	0.29125	0.0167928	0.0755235	16921
PDE7A	0.291188	0.0168173	0.0755929	16920
CDKN1B	0.29118	0.0168203	0.0755929	16919
IL17D	0.290959	0.0169077	0.0759128	16918
PRR5L	0.290851	0.0169503	0.0760314	16917
PAPLN	0.29079	0.0169746	0.0761222	16916
B3GNT2	0.290547	0.0170709	0.0764265	16915
NHS	0.290445	0.0171117	0.0765543	16914
NRBP2	0.290395	0.0171317	0.0766074	16913
ST6GALNAC2	0.290341	0.0171531	0.0766849	16912
ACTE1P	0.290307	0.0171668	0.0767095	16911
LPAR1	0.290272	0.0171808	0.0767536	16910
PIGC	0.290249	0.0171899	0.076776	16909
ISX	0.290234	0.0171962	0.0767859	16908
GOLGA8IP	0.290135	0.0172358	0.0768895	16907
DUSP22	0.290109	0.0172462	0.0768995	16906
TLCD3B	0.290087	0.0172549	0.076902	16905
LARP6	0.289868	0.0173433	0.07719	16904
ZNF358	0.289866	0.0173442	0.07719	16903
EVA1B	0.289298	0.0175745	0.0781224	16902
NAP1L4	0.2892	0.0176149	0.0782648	16901
BAIAP2L1	0.289178	0.0176237	0.0782687	16900
LRSAM1	0.289177	0.0176241	0.0782687	16899
PAIP2	0.289018	0.0176892	0.0785022	16898
MTMR9	0.288997	0.0176979	0.0785223	16897
CST1	0.288892	0.0177409	0.0786946	16896
ACVR1C	0.288832	0.0177658	0.0787864	16895
REC8	0.288808	0.0177758	0.0788118	16894
H1-10-AS1	0.28879	0.0177833	0.0788264	16893
LGALS4	0.288756	0.0177973	0.0788699	16892
ZNF672	0.288612	0.0178568	0.0790779	16891
SRGAP1	0.288572	0.0178732	0.0791318	16890
KIR3DL1	0.28846	0.0179199	0.0792822	16889
H2AC8	0.288293	0.017989	0.0794675	16888
KIR2DL4	0.288263	0.0180017	0.0794835	16887
TMEM94	0.288259	0.0180034	0.0794835	16886
SUZ12	0.288186	0.0180337	0.0795797	16885
CYP4Z1	0.288074	0.0180806	0.0797294	16884
NBPF15	0.288064	0.0180846	0.0797294	16883
ENGASE	0.287715	0.0182315	0.0802263	16882
TBXAS1	0.28765	0.0182585	0.0802721	16881
MAPK7	0.287649	0.018259	0.0802721	16880
FAM25A	0.28751	0.0183179	0.0804555	16879
SMIM24	0.287461	0.0183385	0.0805272	16878
ANKHD1	0.287439	0.0183478	0.0805491	16877
FAM218A	0.287417	0.0183572	0.0805718	16876
TTTY18	0.287119	0.0184837	0.0809584	16875
NT5C1B	0.287119	0.0184841	0.0809584	16874
WASHC2A	0.287105	0.0184897	0.0809641	16873
CHST14	0.287083	0.0184992	0.0809869	16872
RAG2	0.287024	0.0185245	0.08106	16871
PIAS1	0.28699	0.0185389	0.081104	16870
LOC440910	0.286891	0.0185814	0.0812142	16869
CPAMD8	0.286835	0.0186055	0.0813008	16868
SESN3	0.286769	0.0186336	0.0813684	16867
CACNB1	0.286676	0.0186735	0.0814903	16866
PLPP1	0.286291	0.0188397	0.0820378	16865
NUMB	0.286044	0.018947	0.0824732	16864
ENPP1	0.286014	0.0189601	0.0825046	16863
NCS1	0.285908	0.0190062	0.082667	16862
ATL2	0.285821	0.0190445	0.0827759	16861
CHD4	0.285684	0.0191046	0.0829797	16860
OAF	0.285612	0.019136	0.0830967	16859
SPRY4	0.285589	0.019146	0.0831209	16858
NFE2L1	0.285548	0.0191642	0.0831232	16857
CHRFAM7A	0.285535	0.0191699	0.0831287	16856
C19orf25	0.285507	0.0191821	0.0831623	16855
RPL17	0.285469	0.0191989	0.0832161	16854
GNG4	0.285337	0.0192571	0.0834295	16853
NPY4R	0.285198	0.0193184	0.0836374	16852
SERPINB1	0.285132	0.0193478	0.0836683	16851
CDYL	0.285025	0.0193954	0.0838161	16850
LOC374443	0.284815	0.0194886	0.0841221	16849
SLC26A11	0.284675	0.0195514	0.0843157	16848
LITAF	0.284657	0.0195592	0.0843301	16847
NRBF2	0.284498	0.0196308	0.084607	16846
PTPN20	0.284489	0.0196347	0.084607	16845
KMT2B	0.284484	0.019637	0.084607	16844
ANKS1A	0.284393	0.0196779	0.0847639	16843
SMARCC2	0.284335	0.0197041	0.0848573	16842
ZC2HC1A	0.284304	0.0197178	0.0848774	16841
IL18R1	0.284182	0.0197727	0.0850551	16840
RNF11	0.284048	0.0198333	0.0852962	16839
GSTA4	0.284029	0.0198419	0.0853139	16838
IL10RB	0.284002	0.0198541	0.0853272	16837
SRPX	0.283797	0.0199475	0.0855917	16836
DPP4	0.283626	0.0200254	0.0858866	16835
LYPD3	0.283492	0.0200865	0.086086	16834
NFKB2	0.283492	0.0200865	0.086086	16833
H2AC13	0.283484	0.0200903	0.086086	16832
TENT5C	0.283381	0.0201376	0.0862694	16831
TSPY10	0.283276	0.0201858	0.086456	16830
QRFPR	0.283246	0.0201992	0.0864938	16829
CD7	0.28315	0.0202438	0.0866449	16828
NAIF1	0.283085	0.0202736	0.0867483	16827
DNASE2	0.283027	0.0203005	0.0868106	16826
LOC100288069	0.282989	0.0203179	0.0868416	16825
SLC40A1	0.282886	0.0203654	0.0869488	16824
SORBS2	0.282846	0.0203839	0.0869888	16823
HLA-F	0.282828	0.0203924	0.0869888	16822
JAG2	0.282789	0.0204107	0.0870422	16821
UOX	0.282766	0.0204212	0.0870532	16820
SLC35F6	0.282763	0.0204226	0.0870532	16819
TFAP2B	0.282731	0.0204375	0.0870772	16818
RGL1	0.282617	0.0204907	0.087284	16817
MMGT1	0.282456	0.0205654	0.0874801	16816
ZNF277	0.282305	0.0206362	0.0877006	16815
ACSL1	0.282297	0.0206398	0.0877006	16814
DPPA3	0.28227	0.0206527	0.0877353	16813
ABCA9	0.282247	0.0206631	0.0877538	16812
RAB5B	0.282232	0.0206705	0.0877538	16811
SELENOW	0.282231	0.020671	0.0877538	16810
KRT38	0.282192	0.020689	0.0877705	16809
NCF4	0.282119	0.0207235	0.0878377	16808
NUDT11	0.281858	0.0208463	0.0883381	16807
WHAMMP1	0.281644	0.0209477	0.0886556	16806
ATG12	0.28163	0.0209542	0.0886556	16805
CD80	0.28163	0.0209543	0.0886556	16804
OSMR	0.28159	0.0209736	0.0887173	16803
KRT72	0.281565	0.0209851	0.088732	16802
REG3A	0.281529	0.0210023	0.0887789	16801
RHOJ	0.281517	0.0210081	0.0887835	16800
ZBTB16	0.28149	0.0210207	0.0888166	16799
FAM3B	0.281422	0.0210533	0.0888742	16798
ISY1	0.281383	0.0210718	0.0889325	16797
PTPRB	0.281303	0.0211099	0.0890733	16796
TNFRSF6B	0.281278	0.0211221	0.0890969	16795
STK26	0.281218	0.0211508	0.0891657	16794
SPTLC3	0.281194	0.021162	0.0891929	16793
ZDHHC15	0.281104	0.0212053	0.0893351	16792
RBL2	0.280925	0.0212909	0.0896357	16791
PDZD8	0.280852	0.0213264	0.089745	16790
ONECUT1	0.280834	0.0213352	0.0897615	16789
LRP12	0.280782	0.02136	0.0898257	16788
KLHL24	0.280691	0.0214038	0.0899658	16787
SLC13A1	0.280678	0.0214102	0.0899658	16786
[truncated: 16,785 more rows]

## Sheet: 4b
Donor	Metabolite	Med ABD NTC	Med ABD ETS2g1	Med %13C NTC	Med %13C ETSg1	Med Incorp NTC	Med Incorp ETS2g1
Metabolomics1	Glucose	0.01773	0.019485	74.297	74.9753	0.0131728	0.0146089
Metabolomics2	Glucose	0.02052	0.020735	90.6948	92.5876	0.0186106	0.019198
Metabolomics3	Glucose	0.0639	0.029315	100	100	0.0639	0.029315
Metabolomics4	Glucose	0.017795	0.020385	92.9073	98.0047	0.0165328	0.0199783
Metabolomics5	Glucose	0.026645	0.011125	83.2721	81.476	0.0221878	0.0090642
Metabolomics6	Glucose	0.02894	0.02154	80.8683	85.4523	0.0234033	0.0184064
Metabolomics1	DHAP	0.332495	0.24941	75.2545	69.3813	0.250217	0.173044
Metabolomics2	DHAP	0.36476	0.449125	80.9286	83.6754	0.295195	0.375807
Metabolomics3	DHAP	0.21078	0.167945	77.2953	67.7021	0.162923	0.113702
Metabolomics4	DHAP	0.210495	0.339355	98.1705	98.8154	0.206644	0.335335
Metabolomics5	DHAP	0.35902	0.25328	94.7841	100	0.340294	0.25328
Metabolomics6	DHAP	0.7652	0.347535	90.9955	89.924	0.696297	0.312517
Metabolomics1	3PGA	0.177385	0.083565	77.299	72.8906	0.137117	0.060911
Metabolomics2	3PGA	0.1537	0.17439	81.39	82.831	0.125096	0.144449
Metabolomics3	3PGA	0.0724	0.04556	81.3589	80.5492	0.0589039	0.0366982
Metabolomics4	3PGA	0.09028	0.05484	91.7425	91.3498	0.0828252	0.0500962
Metabolomics5	3PGA	0.03024	0.020955	95.4677	97.2985	0.0288694	0.0203889
Metabolomics6	3PGA	0.26338	0.12769	90.3414	87.4327	0.237941	0.111643
Metabolomics1	aGP	0.15237	0.09163	33.6767	31.9471	0.0513132	0.0292731
Metabolomics2	aGP	0.17325	0.1547	32.7552	32.2445	0.0567484	0.0498823
Metabolomics3	aGP	0.124325	0.0746	28.1932	23.1478	0.0350512	0.0172682
Metabolomics4	aGP	0.093695	0.080025	38.41	36.1167	0.0359882	0.0289024
Metabolomics5	aGP	0.05784	0.041385	38.5364	30.7759	0.0222895	0.0127366
Metabolomics6	aGP	0.16795	0.11403	36.5358	29.4559	0.0613618	0.0335886
Metabolomics1	PEP	0.02091	0.01429	74.6819	65.3951	0.015616	0.00934497
Metabolomics2	PEP	0.02796	0.023455	70.2167	79.1537	0.0196326	0.0185655
Metabolomics3	PEP	0.01707	0.009405	79.0669	70.1698	0.0134967	0.00659947
Metabolomics4	PEP	0.01393	0.010905	79.2186	77.7045	0.0110351	0.00847368
Metabolomics5	PEP	0.00861	0.00746	80.6332	75.83	0.00694252	0.00565692
Metabolomics6	PEP	0.05978	0.038595	73.4952	65.5025	0.0439354	0.0252807
Metabolomics1	Pyruvate	0.16133	0.130005	45.78	38.05	0.0738569	0.0494669
Metabolomics2	Pyruvate	0.192535	0.32703	45.11	44.8	0.0868525	0.146509
Metabolomics3	Pyruvate	0.172925	0.139065	40.74	38.92	0.0704496	0.0541241
Metabolomics4	Pyruvate	0.113555	0.15501	31.35	31.72	0.0355995	0.0491692
Metabolomics5	Pyruvate	0.081245	0.13249	32.63	30.77	0.0265102	0.0407672
Metabolomics6	Pyruvate	0.47739	0.235765	50.65	40.29	0.241798	0.0949897
Metabolomics1	Lactate	0.87561	0.616565	53.4837	48.6467	0.468308	0.299938
Metabolomics2	Lactate	0.944285	0.823075	55.9584	56.3769	0.528407	0.464024
Metabolomics3	Lactate	0.89961	0.458805	52.2666	45.2711	0.470196	0.207706
Metabolomics4	Lactate	0.48143	0.43422	43.0837	46.8495	0.207418	0.20343
Metabolomics5	Lactate	0.33829	0.31314	55.5594	43.5699	0.187952	0.136435
Metabolomics6	Lactate	0.9186	0.5728	59.6763	48.0013	0.548187	0.274951
Metabolomics1	sec. Pyruvate	1.01649	0.723798	55.09	50.72	0.559986	0.36711
Metabolomics2	sec. Pyruvate	0.940832	0.996299	54.98	51.94	0.517269	0.517478
Metabolomics3	sec. Pyruvate	0.941556	0.889653	52.72	47.8	0.496388	0.425254
Metabolomics4	sec. Pyruvate	0.444636	0.383996	47.7	46.45	0.212091	0.178366
Metabolomics5	sec. Pyruvate	0.377354	0.39837	43.32	41.86	0.16347	0.166758
Metabolomics6	sec. Pyruvate	0.873117	0.760489	62.68	57.78	0.54727	0.43941
Metabolomics1	sec. Lactate	4.34938	3.68811	57.3305	53.356	2.49352	1.96782
Metabolomics2	sec. Lactate	4.141	3.9947	59.0736	53.9333	2.44623	2.15448
Metabolomics3	sec. Lactate	3.86371	3.38622	50.6797	46.5693	1.95812	1.57694
Metabolomics4	sec. Lactate	3.47403	3.10015	47.8445	44.4738	1.66214	1.37875
Metabolomics5	sec. Lactate	3.13363	2.89667	42.7478	39.3659	1.33956	1.1403
Metabolomics6	sec. Lactate	4.30269	4.07338	65.8428	61.9541	2.83302	2.52363
Metabolomics1	Ribose-5-P	0.05832	0.046085	79.7814	73.8167	0.0465285	0.0340184
Metabolomics2	Ribose-5-P	0.05821	0.081095	64.1946	64.4006	0.0373677	0.0522257
Metabolomics3	Ribose-5-P	0.02984	0.0229	82.9888	83.7353	0.0247639	0.0191754
Metabolomics4	Ribose-5-P	0.030735	0.021565	90.5034	92.4467	0.0278162	0.0199361
Metabolomics5	Ribose-5-P	0.02695	0.03896	85.7215	89.7816	0.0231019	0.0349789
Metabolomics6	Ribose-5-P	0.13537	0.06525	79.716	78.6572	0.107911	0.0513238
Metabolomics1	5-Oxoproline	2.93322	2.59523	28.039	25.8094	0.822444	0.669812
Metabolomics2	5-Oxoproline	2.66475	2.62731	28.4374	26.3948	0.757786	0.693475
Metabolomics3	5-Oxoproline	2.26234	1.64584	20.8492	19.1777	0.471679	0.315634
Metabolomics4	5-Oxoproline	0.832295	0.908305	12.8034	13.0434	0.106562	0.118474
Metabolomics5	5-Oxoproline	1.10257	0.73107	9.26853	9.95016	0.102193	0.0727426
Metabolomics6	5-Oxoproline	2.44448	2.0278	21.8128	20.5895	0.533209	0.417514
Metabolomics1	Glutamate	15.362	14.8796	39.6547	36.579	6.09175	5.44281
Metabolomics2	Glutamate	14.0358	13.2239	42.4333	39.7846	5.95583	5.26108
Metabolomics3	Glutamate	11.9208	9.17348	31.4991	29.5485	3.75496	2.71062
Metabolomics4	Glutamate	2.34556	2.69713	26.0703	27.406	0.611495	0.739176
Metabolomics5	Glutamate	3.03024	1.79154	25.6382	25.4393	0.776899	0.455756
Metabolomics6	Glutamate	10.0333	10.1842	34.9769	31.6753	3.50933	3.22586
Metabolomics1	Succinate	0.06035	0.052515	27.9233	21.8958	0.0168517	0.0114986
Metabolomics2	Succinate	0.054105	0.04294	26.3766	27.9267	0.014271	0.0119917
Metabolomics3	Succinate	0.04699	0.02904	21.3085	17.5744	0.0100129	0.0051036
Metabolomics4	Succinate	0.0513	0.02285	15.4293	19.547	0.00791522	0.00446649
Metabolomics5	Succinate	0.038715	0.019605	20.6213	17.5125	0.00798353	0.00343333
Metabolomics6	Succinate	0.07317	0.04205	27.9761	25.0572	0.0204701	0.0105366
Metabolomics1	Fumarate	0.098935	0.07816	28.4373	24.0061	0.0281344	0.0187631
Metabolomics2	Fumarate	0.13825	0.12293	32.2317	30.4834	0.0445603	0.0374732
Metabolomics3	Fumarate	0.09492	0.05267	24.7273	21.1423	0.0234711	0.0111357
Metabolomics4	Fumarate	0.032295	0.028555	22.322	20.5956	0.0072089	0.00588107
Metabolomics5	Fumarate	0.02499	0.017575	20.8026	19.3353	0.00519856	0.00339818
Metabolomics6	Fumarate	0.16885	0.084725	25.291	23.2211	0.0427038	0.019674
Metabolomics1	Malate	0.746955	0.565515	31.6654	28.3179	0.236526	0.160142
Metabolomics2	Malate	1.20529	0.98491	34.6586	32.8611	0.417737	0.323652
Metabolomics3	Malate	0.787215	0.44937	24.7302	22.5956	0.19468	0.101538
Metabolomics4	Malate	0.23681	0.21321	22.8626	23.9909	0.0541409	0.051151
Metabolomics5	Malate	0.19277	0.10465	18.3625	20.1245	0.0353973	0.0210603
Metabolomics6	Malate	1.1744	0.62799	27.3523	23.8388	0.321225	0.149706
Metabolomics1	Citrate	1.03566	1.1175	50.473	46.5213	0.522729	0.519878
Metabolomics2	Citrate	1.60664	1.57779	56.5813	52.6288	0.909057	0.830371
Metabolomics3	Citrate	0.962565	0.8832	41.3163	39.1766	0.397696	0.346008
Metabolomics4	Citrate	0.36095	0.24901	34.816	33.0822	0.125668	0.082378
Metabolomics5	Citrate	0.19702	0.130015	40.0648	38.0046	0.0789357	0.0494117
Metabolomics6	Citrate	0.93165	0.807335	47.0736	42.1969	0.438561	0.34067
NTC = non-targeting control
Med ABD = median abundance of metabolite across 3 technical replicates, measured by GC-MS
Med %13C = median % of total metabolite containing labelled 13C across 3 technical replicates, measured by GC-MS
Med Incorp = median incorporation of 13C-labelled glucose across 3 technical replicates, measured by GC-MS and calculated as Med ABD * Med %13C/100
Data presented in heatmap as log2 fold-change in median incorporation, normalised to NTC
Data available on MetaboLights: Metabolomics (MTBLS7665)
Metabolite	P-value, Med Incorp ETS2g1
Glucose	0.4375
DHAP	0.6875
3PGA	0.0938
aGP	0.0312
PEP	0.0312
Pyruvate	0.6875
Lactate	0.0312
sec. Pyruvate	0.1562
sec. Lactate	0.0312
Ribose-5-P	0.6875
5-Oxoproline	0.0625
Glutamate	0.0625
Succinate	0.0312
Fumarate	0.0312
Malate	0.0312
Citrate	0.0312

## Sheet: 4c
Pathway	NES_ETS2KO+veh	NES_ETS2KO+ROX
Glycolysis	-0.881138	2.16186
Oxidative phosphorylation	2.00759	-0.587901
Macrophage activation	-2.17724	-2.00323
Myeloid leukocyte activation	-2.35235	-2.32492
Myeloid leukocyte migration	-2.00565	-1.88028
Phagocytosis	-2.47971	-2.30775
IL-1 production	-2.25083	-2.31973
IL-6 production	-2.25613	-2.32459
IL-8 production	-2.07311	-2.0118
TNFSF cytokine production	-2.22481	-2.22677
ROS production	-2.1061	-2.10846
Pathway = Gene Ontology Biological Pathway
NES = normalised enrichment score
NES calculated for non-targeting conrol (NTC) versus ETS2 g1-edited cells treated with roxadustat or vehicle
Data available on EGA: EGAD00001011337
Code available on GitHub: https://github.com/JamesLeeLab/chr21q22_manuscript

## Sheet: 4d
ETS2 CUT&RUN
Data available on EGA: EGAD00001011349 (CUT&RUN), EGAD00001011351 (H3K27ac ChIP-seq), and EGAD50000000154 (ATAC-seq)
H3K4me3 ChIP-seq data obtained from GEO: GSE66594, samples GSM1625976 and GSM1625980
Code available on GitHub: https://github.com/JamesLeeLab/chr21q22_manuscript

## Sheet: 4e
Features of ETS2 binding sites
Macrophage promoter capture Hi-C data obtained from https://osf.io/u8tzp/
Data available on EGA: EGAD00001011349 (CUT&RUN) and EGAD00001011351 (H3K27ac ChIP-seq)
Code available on GitHub: https://github.com/JamesLeeLab/chr21q22_manuscript

## Sheet: 4f
Enrichment of an ETS2 binding motif in ETS2 CUT&RUN peaks
Data available on EGA: EGAD00001011349
Code available on GitHub: https://github.com/JamesLeeLab/chr21q22_manuscript

## Sheet: 4g
Enrichment of an ETS2 binding motif in ETS2 CUT&RUN peaks
Data available on EGA: EGAD00001011349 (CUT&RUN), EGAD00001011351 (H3K27ac ChIP-seq), and EGAD50000000154 (ATAC-seq)
Code available on GitHub: https://github.com/JamesLeeLab/chr21q22_manuscript

## Sheet: 4h
UpSet plot of intersections between ETS2 gene lists
Data available on EGA: EGAD00001011338 (RNA-seq in ETS2 g1-edited TPP macrophages), EGAD00001011341 (RNA-seq of ETS2 overexpression), and EGAD00001011349 (CUT&RUN)
Code available on GitHub: https://github.com/JamesLeeLab/chr21q22_manuscript

## Sheet: 4i
Enrichment of an ETS2 binding motif in ETS2 CUT&RUN peaks
Data available on EGA: EGAD00001011349 (CUT&RUN), EGAD50000000154 (ATAC-seq), and EGAD00001011351 (H3K27ac ChIP-seq)
PU.1 ChIP-seq data obtained from GEO: GSE66594 (samples GSM1681423 and GSM1681425)
Code available on GitHub: https://github.com/JamesLeeLab/chr21q22_manuscript
Predicted ETS2 and PU.1 binding sites at hg19:chr21:40466150-40467450
TF ID	Name	Motif ID	GeneID	Family	Sequence	Chr	From	To	Direction	Score
T176130_2.00	ETS2	M09063_2.00	ENSG00000157557	Ets	CTTATTTCCCCTTT	chr21	40466358	40466371	R	10.315
T176113_2.00	SPI1	M03005_2.00	ENSG00000066336	Ets	TATTTCCCCTTTTT	chr21	40466360	40466373	R	15.809
T176130_2.00	ETS2	M10488_2.00	ENSG00000157557	Ets	CAGGTTCCGGCGGA	chr21	40466395	40466408	R	11.033
T176113_2.00	SPI1	M08027_2.00	ENSG00000066336	Ets	TCTGTTCTTTTCTTT	chr21	40466470	40466484	R	9.664
T176130_2.00	ETS2	M09058_2.00	ENSG00000157557	Ets	TTCTTTTCTTTAA	chr21	40466474	40466486	R	9.533
T176113_2.00	SPI1	M07945_2.00	ENSG00000066336	Ets	TTTGTTTCACTTCCTCTTT	chr21	40466504	40466522	R	26.02
T176130_2.00	ETS2	M04742_2.00	ENSG00000157557	Ets	CACTTCCTCTTT	chr21	40466511	40466522	R	15.745
T176113_2.00	SPI1	M08026_2.00	ENSG00000066336	Ets	TGAGTTCCTTTTTTC	chr21	40466540	40466554	R	15.239
T176130_2.00	ETS2	M04718_2.00	ENSG00000157557	Ets	TTTTTCCTGGTA	chr21	40466549	40466560	R	10.826
T176113_2.00	SPI1	M01475_2.00	ENSG00000066336	Ets	TTTGGGAAGC	chr21	40466651	40466660	F	8.037
T176130_2.00	ETS2	M09048_2.00	ENSG00000157557	Ets	AGAGACAGGGAAGAGG	chr21	40466759	40466774	F	10.718
T176113_2.00	SPI1	M09076_2.00	ENSG00000066336	Ets	GAGACAGGGAAGAGGTC	chr21	40466760	40466776	F	11.829
T176113_2.00	SPI1	M08027_2.00	ENSG00000066336	Ets	AAGAACAGAAAGTCA	chr21	40466838	40466852	F	11.043
T176130_2.00	ETS2	M09535_2.00	ENSG00000157557	Ets	AACAGAAAGT	chr21	40466841	40466850	F	8.801
T176130_2.00	ETS2	M09055_2.00	ENSG00000157557	Ets	AATGGCAGGAGGAGGGCA	chr21	40466859	40466876	F	9.866
T176130_2.00	ETS2	M09073_2.00	ENSG00000157557	Ets	ACTTTCTG	chr21	40466972	40466979	R	8.512
T176130_2.00	ETS2	M06186_2.00	ENSG00000157557	Ets	ATCAGCAAGA	chr21	40467071	40467080	F	9.358
T176130_2.00	ETS2	M06186_2.00	ENSG00000157557	Ets	AAACAGAAGC	chr21	40467165	40467174	F	8.036
T176113_2.00	SPI1	M01490_2.00	ENSG00000066336	Ets	ATTTCCCGGA	chr21	40467225	40467234	R	8.964
T176130_2.00	ETS2	M01494_2.00	ENSG00000157557	Ets	ATTTCCCGGA	chr21	40467225	40467234	R	8.166
T176113_2.00	SPI1	M09534_2.00	ENSG00000066336	Ets	ACGAGGGAGT	chr21	40467279	40467288	F	8.506
T176130_2.00	ETS2	M09073_2.00	ENSG00000157557	Ets	GAGGGAGT	chr21	40467281	40467288	F	8.757
