# Supplementary material for: A disease-associated gene desert directs macrophage inflammation through ETS2
Source: Nature. 2024 Jun 5;630(8016):447–56. doi: 10.1038/s41586-024-07501-1 (PMC11168933; doi:10.1038/s41586-024-07501-1)
Supplement: Supplementary file 9 — Source Data Fig. 5 [file 41586_2024_7501_MOESM9_ESM.xlsx]

## Sheet: 5a
scRNAseq in Crohn's disease and control intestinal tissue
scRNAseq data downloaded from Human CD Atlas Study on Single Cell Portal: https://singlecell.broadinstitute.org/single_cell
Code available on GitHub: https://github.com/JamesLeeLab/chr21q22_manuscript

## Sheet: 5b
scRNAseq in Crohn's disease and control intestinal tissue
scRNAseq data downloaded from Human CD Atlas Study on Single Cell Portal: https://singlecell.broadinstitute.org/single_cell
Code available on GitHub: https://github.com/JamesLeeLab/chr21q22_manuscript

## Sheet: 5d
Average number of macrophages within a defined radius of a cholangiocyte
Count matrix available in Zenodo: https://zenodo.org/records/10707942
Code available on GitHub: https://github.com/JamesLeeLab/chr21q22_manuscript
Category	From	To	Radius (um)	Avg Macrophage Count
PSC	Cholangiocytes	Inflammatory.macrophages	100	23.0103
PSC	Cholangiocytes	Inflammatory.macrophages	200	89.2786
PSC	Cholangiocytes	Inflammatory.macrophages	300	196.168
PSC	Cholangiocytes	Inflammatory.macrophages	400	340.936
PSC	Cholangiocytes	Inflammatory.macrophages	500	520.752
PSC	Cholangiocytes	Non.inflammatory.macrophages	100	4.30365
PSC	Cholangiocytes	Non.inflammatory.macrophages	200	16.7579
PSC	Cholangiocytes	Non.inflammatory.macrophages	300	36.8828
PSC	Cholangiocytes	Non.inflammatory.macrophages	400	64.0531
PSC	Cholangiocytes	Non.inflammatory.macrophages	500	98.0147
Control	Cholangiocytes	Inflammatory.macrophages	100	4.02938
Control	Cholangiocytes	Inflammatory.macrophages	200	15.796
Control	Cholangiocytes	Inflammatory.macrophages	300	34.6894
Control	Cholangiocytes	Inflammatory.macrophages	400	60.3777
Control	Cholangiocytes	Inflammatory.macrophages	500	92.3304
Control	Cholangiocytes	Non.inflammatory.macrophages	100	3.53698
Control	Cholangiocytes	Non.inflammatory.macrophages	200	13.7369
Control	Cholangiocytes	Non.inflammatory.macrophages	300	30.1651
Control	Cholangiocytes	Non.inflammatory.macrophages	400	52.5543
Control	Cholangiocytes	Non.inflammatory.macrophages	500	80.4379

## Sheet: 5e
Distance from cholangiocytes to nearest macrophage
Count matrix available in Zenodo: https://zenodo.org/records/10707942
Code available on GitHub: https://github.com/JamesLeeLab/chr21q22_manuscript
P-value, difference in distance from cholangiocyte to inflammatory macrophages in healthy and PSC liver: p<2.2E-16
	FoV	Group	Cell X Position	Cell Y Position	Phenotype	Cell ID Inflammatory.macrophages	Distance to Inflammatory.macrophages	Cell ID Non.inflammatory.macrophages	Distance to Non.inflammatory.macrophages
Cell ID	1	Normal Liver Control	3694	584	Cholangiocytes	c_2_1_341	505.372	c_2_1_478	1055.44
c_1_1_3	1	Normal Liver Control	3846	649	Cholangiocytes	c_2_1_341	504.232	c_2_1_478	1029.01
c_1_1_4	1	Normal Liver Control	2773	673	Cholangiocytes	c_2_1_442	578.401	c_2_1_460	754.444
c_1_1_6	1	Normal Liver Control	3652	734	Cholangiocytes	c_2_1_341	655.717	c_2_1_478	900.725
c_1_1_7	1	Normal Liver Control	3751	842	Cholangiocytes	c_2_1_341	715.994	c_2_1_478	816.364
c_1_1_11	1	Normal Liver Control	2944	859	Cholangiocytes	c_2_1_442	587.824	c_2_1_460	615.04
c_1_1_13	1	Normal Liver Control	500	885	Cholangiocytes	c_2_1_466	930.6	c_2_1_447	672.003
c_1_1_19	1	Normal Liver Control	4010	959	Cholangiocytes	c_2_1_341	800.051	c_2_1_478	826.835
c_1_1_23	1	Normal Liver Control	2600	1054	Cholangiocytes	c_2_1_442	192.837	c_2_1_460	383.537
c_1_1_26	1	Normal Liver Control	666	1184	Cholangiocytes	c_2_1_466	615.263	c_2_1_447	426.423
c_1_1_30	1	Normal Liver Control	4112	1083	Cholangiocytes	c_2_1_341	934.012	c_2_1_478	802.638
c_1_1_32	1	Normal Liver Control	1831	1151	Cholangiocytes	c_2_1_442	594.215	c_2_1_468	401.643
c_1_1_33	1	Normal Liver Control	1437	1148	Cholangiocytes	c_2_1_466	446.579	c_2_1_447	349.357
c_1_1_35	1	Normal Liver Control	2260	1133	Cholangiocytes	c_2_1_442	165.012	c_2_1_468	514.14
c_1_1_36	1	Normal Liver Control	2077	1162	Cholangiocytes	c_2_1_442	349.046	c_2_1_468	398.56
c_1_1_38	1	Normal Liver Control	1659	1329	Cholangiocytes	c_2_1_466	510.484	c_2_1_468	351.216
c_1_1_44	1	Normal Liver Control	3440	1369	Cholangiocytes	c_2_1_442	1041.62	c_2_1_478	268.209
c_1_1_45	1	Normal Liver Control	874	1340	Cholangiocytes	c_2_1_466	356.477	c_2_1_447	257.474
c_1_1_49	1	Normal Liver Control	2535	1430	Cholangiocytes	c_2_1_442	314.841	c_2_1_460	166.108
c_1_1_53	1	Normal Liver Control	1577	1498	Cholangiocytes	c_2_1_466	393.412	c_2_1_463	340.325
c_1_1_56	1	Normal Liver Control	2720	1588	Cholangiocytes	c_2_1_442	540.587	c_2_1_460	165.097
c_1_1_58	1	Normal Liver Control	1292	1577	Cholangiocytes	c_2_1_466	124.036	c_2_1_463	121.643
c_1_1_59	1	Normal Liver Control	562	1588	Cholangiocytes	c_2_1_496	565.053	c_2_1_447	655.076
c_1_1_64	1	Normal Liver Control	1377	1834	Cholangiocytes	c_2_1_466	371.985	c_2_1_463	391.506
c_1_1_82	1	Normal Liver Control	1660	1902	Cholangiocytes	c_2_1_466	612.839	c_2_1_468	461.247
c_1_1_84	1	Normal Liver Control	1286	2022	Cholangiocytes	c_2_1_496	332.182	c_2_1_463	556.076
c_1_1_88	1	Normal Liver Control	2070	2006	Cholangiocytes	c_2_1_532	928.526	c_2_1_492	91
c_1_1_92	1	Normal Liver Control	3774	2076	Cholangiocytes	c_2_1_546	784.182	c_2_1_502	509.192
c_1_1_95	1	Normal Liver Control	2960	2096	Cholangiocytes	c_2_1_548	930.231	c_2_1_502	306.889
c_1_1_98	1	Normal Liver Control	1547	2091	Cholangiocytes	c_2_1_532	456.344	c_2_1_492	618.748
c_1_1_99	1	Normal Liver Control	1914	2159	Cholangiocytes	c_2_1_532	722.391	c_2_1_492	304.867
c_1_1_102	1	Normal Liver Control	3519	2170	Cholangiocytes	c_2_1_548	732.069	c_2_1_502	276.007
c_1_1_103	1	Normal Liver Control	1599	2240	Cholangiocytes	c_2_1_532	402.796	c_2_1_492	616.754
c_1_1_104	1	Normal Liver Control	2260	2253	Cholangiocytes	c_2_1_553	724.017	c_2_1_495	283.445
c_1_1_108	1	Normal Liver Control	3207	2282	Cholangiocytes	c_2_1_548	655.211	c_2_1_502	227.517
c_1_1_110	1	Normal Liver Control	2235	2656	Cholangiocytes	c_2_1_553	320.315	c_2_1_537	631.535
c_1_1_129	1	Normal Liver Control	2940	2640	Cholangiocytes	c_2_1_548	555.966	c_2_1_537	74.6726
c_1_1_131	1	Normal Liver Control	689	2699	Cholangiocytes	c_2_1_544	60.2993	c_2_1_463	1347.87
c_1_1_137	1	Normal Liver Control	3100	2832	Cholangiocytes	c_2_1_548	339.285	c_2_1_171	196.644
c_1_1_145	1	Normal Liver Control	4061	3102	Cholangiocytes	c_2_1_546	282.028	c_2_1_235	261.696
c_1_1_160	1	Normal Liver Control	3072	3146	Cholangiocytes	c_2_1_225	166.628	c_2_1_171	465.034
c_1_1_162	1	Normal Liver Control	3262	3218	Cholangiocytes	c_2_1_225	148.111	c_2_1_571	459.296
c_1_1_165	1	Normal Liver Control	3423	3232	Cholangiocytes	c_2_1_225	292.77	c_2_1_571	330.847
c_1_1_167	1	Normal Liver Control	2326	3264	Cholangiocytes	c_1_1_166	142.021	c_1_1_183	290.193
c_1_1_170	1	Normal Liver Control	2636	3283	Cholangiocytes	c_1_1_166	172.792	c_1_1_183	553.087
c_1_1_172	1	Normal Liver Control	3080	3387	Cholangiocytes	c_2_1_225	105.394	c_2_1_571	563.761
c_1_1_177	1	Normal Liver Control	1368	3404	Cholangiocytes	c_2_1_564	861.024	c_1_1_183	746.105
c_1_1_179	1	Normal Liver Control	3281	3467	Cholangiocytes	c_2_1_225	220.62	c_2_1_571	354.51
c_1_1_181	1	Normal Liver Control	2940	3590	Cholangiocytes	c_2_1_225	351.973	c_2_1_571	702.738
c_1_1_189	1	Normal Liver Control	959	3614	Cholangiocytes	c_2_1_564	524.272	c_1_1_183	1163.24
c_1_1_190	1	Normal Liver Control	2389	3656	Cholangiocytes	c_1_1_166	416.371	c_1_1_183	339.33
c_1_1_192	1	Normal Liver Control	2725	3683	Cholangiocytes	c_1_1_166	506.616	c_1_1_183	652.302
c_1_1_194	1	Normal Liver Control	3202	3744	Cholangiocytes	c_2_1_225	449.579	c_2_1_571	504.037
c_1_1_198	1	Normal Liver Control	2920	3838	Cholangiocytes	c_2_1_225	581.416	c_2_1_571	796.95
c_1_1_202	1	Normal Liver Control	3456	3855	Cholangiocytes	c_2_1_225	640.515	c_2_1_571	410.124
c_1_1_204	1	Normal Liver Control	1794	3967	Cholangiocytes	c_1_1_166	985.56	c_1_1_183	598.476
c_1_1_212	1	Normal Liver Control	3856	3971	Cholangiocytes	c_2_1_225	983.416	c_1_1_185	462.391
c_1_1_213	1	Normal Liver Control	2680	4054	Cholangiocytes	c_1_1_166	834.636	c_1_1_183	821.864
c_1_1_214	1	Normal Liver Control	4065	4009	Cholangiocytes	c_2_1_225	1167.66	c_1_1_185	500.57
c_1_1_215	1	Normal Liver Control	1613	4034	Cholangiocytes	c_1_1_166	1161.33	c_1_1_183	760.577
c_1_1_217	1	Normal Liver Control	3685	4049	Cholangiocytes	c_2_1_225	928.283	c_2_1_571	565.216
c_1_1_218	1	Normal Liver Control	1409	4085	Cholangiocytes	c_2_1_564	1165.16	c_1_1_183	940.656
c_1_1_220	1	Normal Liver Control	3435	4122	Cholangiocytes	c_2_1_225	874.95	c_2_1_571	666.705
c_1_1_225	1	Normal Liver Control	2844	4179	Cholangiocytes	c_2_1_225	927.812	c_1_1_183	1026.05
c_1_1_228	1	Normal Liver Control	3620	4195	Cholangiocytes	c_2_1_225	1017.42	c_2_1_571	709.159
c_1_1_230	1	Normal Liver Control	3418	650	Cholangiocytes	c_2_1_341	737.361	c_1_1_288	938.009
c_1_1_233	1	Normal Liver Control	3594	677	Cholangiocytes	c_2_1_341	638.681	c_2_1_478	950.884
c_1_1_234	1	Normal Liver Control	3317	694	Cholangiocytes	c_2_1_341	842.769	c_1_1_288	859.342
c_1_1_236	1	Normal Liver Control	2154	723	Cholangiocytes	c_2_1_365	287.334	c_2_1_368	316.312
c_1_1_238	1	Normal Liver Control	2143	808	Cholangiocytes	c_2_1_365	369.265	c_2_1_368	383.71
c_1_1_242	1	Normal Liver Control	1908	932	Cholangiocytes	c_2_1_365	524.114	c_2_1_368	471.23
c_1_1_250	1	Normal Liver Control	2270	1024	Cholangiocytes	c_2_1_442	190.646	c_2_1_460	588.014
c_1_1_260	1	Normal Liver Control	286	1159	Cholangiocytes	c_2_1_466	966.361	c_2_1_447	807.2
c_1_1_269	1	Normal Liver Control	338	1304	Cholangiocytes	c_2_1_466	872.158	c_2_1_447	760.735
c_1_1_278	1	Normal Liver Control	1762	1586	Cholangiocytes	c_2_1_466	582.223	c_2_1_468	186.55
c_1_1_289	1	Normal Liver Control	1678	1616	Cholangiocytes	c_2_1_466	504.02	c_2_1_468	275.567
c_1_1_291	1	Normal Liver Control	296	1631	Cholangiocytes	c_2_1_515	677.57	c_2_1_447	903.77
c_1_1_292	1	Normal Liver Control	1236	1734	Cholangiocytes	c_2_1_466	224.116	c_2_1_463	266.008
c_1_1_300	1	Normal Liver Control	1097	1745	Cholangiocytes	c_2_1_466	244.969	c_2_1_463	310.821
c_1_1_301	1	Normal Liver Control	1229	1761	Cholangiocytes	c_2_1_466	249.098	c_2_1_463	293.138
c_1_1_303	1	Normal Liver Control	670	1838	Cholangiocytes	c_2_1_496	324.902	c_2_1_463	677.882
c_1_1_313	1	Normal Liver Control	568	1845	Cholangiocytes	c_2_1_515	365.52	c_2_1_463	768.784
c_1_1_314	1	Normal Liver Control	1149	1842	Cholangiocytes	c_2_1_496	246.455	c_2_1_463	384.444
c_1_1_315	1	Normal Liver Control	3202	1843	Cholangiocytes	c_2_1_442	1051.19	c_2_1_502	227.882
c_1_1_317	1	Normal Liver Control	2811	1841	Cholangiocytes	c_2_1_442	804.632	c_2_1_69	211.206
c_1_1_319	1	Normal Liver Control	3693	1947	Cholangiocytes	c_2_1_546	932.063	c_2_1_478	365.531
c_1_1_332	1	Normal Liver Control	1083	2085	Cholangiocytes	c_2_1_496	157.051	c_2_1_463	636.171
c_1_1_349	1	Normal Liver Control	3596	2090	Cholangiocytes	c_2_1_548	823.297	c_2_1_502	332.182
c_1_1_350	1	Normal Liver Control	448	2167	Cholangiocytes	c_2_1_519	166.208	c_2_1_463	1054.85
c_1_1_365	1	Normal Liver Control	511	2176	Cholangiocytes	c_2_1_519	115	c_2_1_463	1014.79
c_1_1_368	1	Normal Liver Control	773	2213	Cholangiocytes	c_2_1_507	58.5235	c_2_1_463	878.208
c_1_1_369	1	Normal Liver Control	872	2241	Cholangiocytes	c_2_1_507	114.586	c_2_1_463	855.269
c_1_1_374	1	Normal Liver Control	4110	2285	Cholangiocytes	c_2_1_546	551.48	c_2_1_502	873.93
c_1_1_377	1	Normal Liver Control	529	2442	Cholangiocytes	c_2_1_519	181.32	c_2_1_463	1204.72
c_1_1_386	1	Normal Liver Control	768	2509	Cholangiocytes	c_2_1_539	192.213	c_2_1_463	1142.18
c_1_1_392	1	Normal Liver Control	663	2536	Cholangiocytes	c_2_1_544	225.284	c_2_1_463	1212.95
c_1_1_393	1	Normal Liver Control	1583	2558	Cholangiocytes	c_2_1_532	359.089	c_2_1_492	818.908
c_1_1_396	1	Normal Liver Control	767	2573	Cholangiocytes	c_2_1_539	143.684	c_2_1_463	1201.19
c_1_1_398	1	Normal Liver Control	3854	2662	Cholangiocytes	c_2_1_546	221.578	c_2_1_171	594.038
c_1_1_406	1	Normal Liver Control	942	2678	Cholangiocytes	c_2_1_539	69.4622	c_2_1_463	1245.68
c_1_1_408	1	Normal Liver Control	1431	2695	Cholangiocytes	c_2_1_532	319.916	c_2_1_492	1023.18
c_1_1_411	1	Normal Liver Control	1392	2737	Cholangiocytes	c_2_1_532	336.341	c_1_1_183	1020.36
c_1_1_418	1	Normal Liver Control	2388	2848	Cholangiocytes	c_2_1_553	221.93	c_2_1_537	525.365
c_1_1_428	1	Normal Liver Control	2550	2843	Cholangiocytes	c_2_1_553	368.456	c_2_1_537	381.084
c_1_1_429	1	Normal Liver Control	1803	3008	Cholangiocytes	c_2_1_553	404.349	c_1_1_183	547.526
c_1_1_439	1	Normal Liver Control	3792	3037	Cholangiocytes	c_2_1_546	298.399	c_2_1_235	379.733
c_1_1_440	1	Normal Liver Control	820	3058	Cholangiocytes	c_2_1_544	324.077	c_1_1_183	1353.1
c_1_1_441	1	Normal Liver Control	789	3175	Cholangiocytes	c_2_1_564	327.567	c_1_1_183	1353.35
c_1_1_444	1	Normal Liver Control	571	3224	Cholangiocytes	c_2_1_564	135.96	c_1_1_183	1558.97
c_1_1_448	1	Normal Liver Control	1803	3306	Cholangiocytes	c_2_1_553	521.507	c_1_1_183	345.249
c_1_1_452	1	Normal Liver Control	1709	3343	Cholangiocytes	c_2_1_553	618.412	c_1_1_183	419.64
c_1_1_453	1	Normal Liver Control	496	3514	Cholangiocytes	c_2_1_564	169.499	c_1_1_183	1616.9
c_1_1_455	1	Normal Liver Control	530	3597	Cholangiocytes	c_2_1_564	252.873	c_1_1_183	1587.92
c_1_1_457	1	Normal Liver Control	3548	774	Cholangiocytes	c_2_1_341	744.471	c_2_1_478	851.461
c_2_1_5	1	Normal Liver Control	1063	2892	Cholangiocytes	c_2_1_539	292.205	c_1_1_183	1192.91
c_2_1_181	1	Normal Liver Control	804	3563	Cholangiocytes	c_2_1_564	366.809	c_1_1_183	1312.05
c_2_1_254	1	Normal Liver Control	2906	195	Cholangiocytes	c_2_1_358	655.626	c_2_1_368	973.203
c_2_1_342	1	Normal Liver Control	2504	299	Cholangiocytes	c_2_1_358	240.402	c_2_1_368	558.252
c_2_1_352	1	Normal Liver Control	2399	363	Cholangiocytes	c_2_1_358	127.004	c_2_1_368	439.986
c_2_1_357	1	Normal Liver Control	1879	475	Cholangiocytes	c_2_1_364	70.3491	c_2_1_368	92.5419
c_2_1_367	1	Normal Liver Control	4210	477	Cholangiocytes	c_2_1_341	398.208	c_2_1_478	1339.4
c_2_1_371	1	Normal Liver Control	4104	488	Cholangiocytes	c_2_1_341	354.696	c_2_1_478	1278.21
c_2_1_372	1	Normal Liver Control	4198	527	Cholangiocytes	c_2_1_341	432.585	c_2_1_478	1290.46
c_2_1_377	1	Normal Liver Control	4094	555	Cholangiocytes	c_2_1_341	414.307	c_2_1_478	1214.24
c_2_1_381	1	Normal Liver Control	4040	564	Cholangiocytes	c_2_1_341	410.191	c_2_1_478	1181.58
c_2_1_382	1	Normal Liver Control	3958	579	Cholangiocytes	c_2_1_341	419.144	c_2_1_478	1134
c_2_1_384	1	Normal Liver Control	3855	554	Cholangiocytes	c_2_1_341	410.161	c_2_1_478	1122.17
c_2_1_387	1	Normal Liver Control	3893	610	Cholangiocytes	c_2_1_341	456.373	c_2_1_478	1081.37
c_2_1_390	1	Normal Liver Control	3815	608	Cholangiocytes	c_2_1_341	473.73	c_2_1_478	1058.92
c_2_1_392	1	Normal Liver Control	1657	609	Cholangiocytes	c_2_1_364	306.687	c_2_1_368	345.445
c_2_1_394	1	Normal Liver Control	1795	624	Cholangiocytes	c_2_1_364	237.154	c_2_1_368	237.186
c_2_1_395	1	Normal Liver Control	4209	626	Cholangiocytes	c_2_1_341	524.172	c_2_1_478	1213.56
c_2_1_400	1	Normal Liver Control	4116	639	Cholangiocytes	c_2_1_341	501.049	c_2_1_478	1152.13
c_2_1_401	1	Normal Liver Control	3996	666	Cholangiocytes	c_2_1_341	506.72	c_2_1_478	1070.63
c_2_1_402	1	Normal Liver Control	3876	715	Cholangiocytes	c_2_1_341	562.738	c_2_1_478	977.157
c_2_1_405	1	Normal Liver Control	4072	688	Cholangiocytes	c_2_1_341	537.953	c_2_1_478	1087.51
c_2_1_406	1	Normal Liver Control	1640	716	Cholangiocytes	c_2_1_364	396.531	c_2_1_368	415.406
c_2_1_410	1	Normal Liver Control	4160	710	Cholangiocytes	c_2_1_341	582.221	c_2_1_478	1116.61
c_2_1_412	1	Normal Liver Control	3055	971	Cholangiocytes	c_2_1_442	650.996	c_1_1_288	533.586
c_2_1_428	1	Normal Liver Control	3026	1000	Cholangiocytes	c_2_1_442	615.976	c_1_1_288	504.016
c_2_1_429	1	Normal Liver Control	1184	1045	Cholangiocytes	c_2_1_466	471	c_2_1_447	182.833
c_2_1_431	1	Normal Liver Control	2957	1043	Cholangiocytes	c_2_1_442	539.896	c_2_1_460	459.017
c_2_1_432	1	Normal Liver Control	2880	1096	Cholangiocytes	c_2_1_442	456.668	c_2_1_460	373.664
c_2_1_438	1	Normal Liver Control	1458	1112	Cholangiocytes	c_2_1_466	488.152	c_2_1_447	377.143
c_2_1_439	1	Normal Liver Control	2783	1134	Cholangiocytes	c_2_1_442	358.001	c_2_1_460	301.37
c_2_1_441	1	Normal Liver Control	1341	1164	Cholangiocytes	c_2_1_466	385.426	c_2_1_447	252.036
c_2_1_444	1	Normal Liver Control	867	1373	Cholangiocytes	c_2_1_466	347.761	c_2_1_447	282.002
c_2_1_456	1	Normal Liver Control	2276	1487	Cholangiocytes	c_2_1_442	382.237	c_2_1_468	337.722
c_2_1_465	1	Normal Liver Control	2189	1532	Cholangiocytes	c_2_1_442	461.85	c_2_1_468	247.051
c_2_1_471	1	Normal Liver Control	866	1665	Cholangiocytes	c_2_1_496	340.825	c_2_1_463	420.943
c_2_1_481	1	Normal Liver Control	629	2029	Cholangiocytes	c_2_1_515	171.959	c_2_1_463	828.011
c_2_1_501	1	Normal Liver Control	451	2164	Cholangiocytes	c_2_1_519	165.702	c_2_1_463	1050.61
c_2_1_509	1	Normal Liver Control	580	2140	Cholangiocytes	c_2_1_515	106	c_2_1_463	940.504
c_2_1_510	1	Normal Liver Control	1462	2182	Cholangiocytes	c_2_1_532	331.904	c_2_1_492	723.454
c_2_1_513	1	Normal Liver Control	1377	2309	Cholangiocytes	c_2_1_532	181.069	c_2_1_492	847.333
c_2_1_522	1	Normal Liver Control	1124	2758	Cholangiocytes	c_2_1_539	265.979	c_1_1_183	1212
c_2_1_543	1	Normal Liver Control	919	2936	Cholangiocytes	c_2_1_539	269.948	c_1_1_183	1303.01
c_2_1_550	1	Normal Liver Control	820	2936	Cholangiocytes	c_2_1_544	216.689	c_1_1_183	1394.22
c_2_1_551	1	Normal Liver Control	1021	3043	Cholangiocytes	c_2_1_539	401.289	c_1_1_183	1167.98
c_2_1_557	1	Normal Liver Control	987	3310	Cholangiocytes	c_2_1_564	479.28	c_1_1_183	1134.96
c_2_1_563	1	Normal Liver Control	690	3420	Cholangiocytes	c_2_1_564	195.923	c_1_1_183	1422.56
c_2_1_569	1	Normal Liver Control	566	3515	Cholangiocytes	c_2_1_564	179.301	c_1_1_183	1546.98
c_2_1_572	1	Normal Liver Control	767	3636	Cholangiocytes	c_2_1_564	388.902	c_1_1_183	1356.47
c_2_1_573	2	Normal Liver Control	4116	283	Cholangiocytes	c_2_2_333	131.7	c_2_2_361	139.442
c_1_2_1	2	Normal Liver Control	154	654	Cholangiocytes	c_2_2_468	160.602	c_2_2_781	1221.65
c_1_2_29	2	Normal Liver Control	4183	787	Cholangiocytes	c_2_2_386	267.434	c_2_2_361	369.005
c_1_2_39	2	Normal Liver Control	3363	835	Cholangiocytes	c_2_2_515	105.802	c_2_2_587	257.738
c_1_2_44	2	Normal Liver Control	559	880	Cholangiocytes	c_2_2_508	102.728	c_2_2_781	801.904
c_1_2_46	2	Normal Liver Control	2434	945	Cholangiocytes	c_2_2_607	144.544	c_2_2_590	282.469
c_1_2_53	2	Normal Liver Control	2156	1014	Cholangiocytes	c_2_2_553	139.542	c_2_2_590	16.1245
c_1_2_60	2	Normal Liver Control	2314	1038	Cholangiocytes	c_2_2_607	105.119	c_2_2_590	150.333
c_1_2_61	2	Normal Liver Control	2675	1118	Cholangiocytes	c_2_2_607	269.787	c_2_2_686	221.504
c_1_2_68	2	Normal Liver Control	626	1146	Cholangiocytes	c_2_2_508	319.69	c_2_2_781	542.001
c_1_2_72	2	Normal Liver Control	2495	1158	Cholangiocytes	c_2_2_607	113.071	c_2_2_686	347.252
c_1_2_73	2	Normal Liver Control	2221	1216	Cholangiocytes	c_2_2_607	226.356	c_2_2_590	196.451
c_1_2_79	2	Normal Liver Control	2060	1321	Cholangiocytes	c_2_2_735	136.132	c_2_2_590	310.91
c_1_2_92	2	Normal Liver Control	1525	1356	Cholangiocytes	c_2_2_519	491.798	c_1_2_442	494.401
c_1_2_93	2	Normal Liver Control	2471	1381	Cholangiocytes	c_2_2_784	208.521	c_2_2_686	358.281
c_1_2_95	2	Normal Liver Control	2274	1414	Cholangiocytes	c_2_2_735	194.373	c_2_2_590	401.368
c_1_2_99	2	Normal Liver Control	1454	1488	Cholangiocytes	c_2_2_519	620.081	c_1_2_442	364.034
c_1_2_104	2	Normal Liver Control	3731	1583	Cholangiocytes	c_2_2_725	207.8	c_1_2_429	177.775
c_1_2_112	2	Normal Liver Control	602	1540	Cholangiocytes	c_2_2_508	714.419	c_2_2_781	352.166
c_1_2_115	2	Normal Liver Control	1605	1624	Cholangiocytes	c_2_2_735	507.939	c_1_2_442	476.823
c_1_2_118	2	Normal Liver Control	1232	1591	Cholangiocytes	c_2_2_519	759.311	c_1_2_442	119.708
c_1_2_119	2	Normal Liver Control	2582	1691	Cholangiocytes	c_2_2_784	202.485	c_2_2_823	366.296
c_1_2_130	2	Normal Liver Control	1405	1706	Cholangiocytes	c_2_2_735	723.907	c_1_2_442	281.233
c_1_2_132	2	Normal Liver Control	1907	1742	Cholangiocytes	c_2_2_735	337.191	c_2_2_854	247.524
c_1_2_135	2	Normal Liver Control	4063	1807	Cholangiocytes	c_2_2_883	346.325	c_2_2_793	163.38
c_1_2_144	2	Normal Liver Control	3315	1862	Cholangiocytes	c_2_2_850	122.703	c_1_2_450	292.207
c_1_2_146	2	Normal Liver Control	1619	1854	Cholangiocytes	c_2_2_735	612.72	c_2_2_854	377.64
c_1_2_149	2	Normal Liver Control	1127	1925	Cholangiocytes	c_2_2_735	1066.18	c_1_2_442	273.007
c_1_2_152	2	Normal Liver Control	1611	2017	Cholangiocytes	c_2_2_735	734.556	c_2_2_854	365.876
c_1_2_161	2	Normal Liver Control	3945	2154	Cholangiocytes	c_2_2_894	217.672	c_2_2_843	333.928
c_1_2_172	2	Normal Liver Control	1747	2164	Cholangiocytes	c_2_2_735	785.016	c_2_2_854	292.985
c_1_2_173	2	Normal Liver Control	2180	2188	Cholangiocytes	c_2_2_784	649.825	c_2_2_854	292.043
c_1_2_179	2	Normal Liver Control	2374	2250	Cholangiocytes	c_1_2_460	591.422	c_2_2_920	469.128
c_1_2_182	2	Normal Liver Control	2568	2286	Cholangiocytes	c_1_2_460	427.43	c_2_2_823	633.096
c_1_2_187	2	Normal Liver Control	3655	2383	Cholangiocytes	c_2_2_923	60.9262	c_2_2_954	319.864
c_1_2_189	2	Normal Liver Control	2234	2361	Cholangiocytes	c_1_2_460	761.011	c_2_2_920	304.962
c_1_2_191	2	Normal Liver Control	2703	2424	Cholangiocytes	c_2_2_891	401.254	c_2_2_823	692.457
c_1_2_193	2	Normal Liver Control	2065	2420	Cholangiocytes	c_2_2_196	810.83	c_2_2_920	132.378
c_1_2_200	2	Normal Liver Control	3173	2505	Cholangiocytes	c_2_2_891	361.024	c_2_2_954	299.528
c_1_2_207	2	Normal Liver Control	3588	2582	Cholangiocytes	c_2_2_951	37.108	c_2_2_954	147.706
c_1_2_210	2	Normal Liver Control	1821	2585	Cholangiocytes	c_2_2_215	733.221	c_1_2_504	186.955
c_1_2_215	2	Normal Liver Control	2951	2873	Cholangiocytes	c_2_2_990	398.739	c_2_2_992	350.201
c_1_2_234	2	Normal Liver Control	134	2984	Cholangiocytes	c_2_2_233	1132.09	c_2_2_201	771.767
c_1_2_240	2	Normal Liver Control	2452	3000	Cholangiocytes	c_2_2_196	143.136	c_2_2_178	686.187
c_1_2_243	2	Normal Liver Control	2650	3000	Cholangiocytes	c_2_2_196	258.496	c_2_2_1007	563.242
c_1_2_245	2	Normal Liver Control	3057	2992	Cholangiocytes	c_2_2_990	289.676	c_2_2_992	223.002
c_1_2_247	2	Normal Liver Control	2909	3043	Cholangiocytes	c_2_2_1022	370.807	c_2_2_1007	310.929
c_1_2_248	2	Normal Liver Control	1585	3145	Cholangiocytes	c_2_2_215	393.361	c_2_2_178	242.244
c_1_2_252	2	Normal Liver Control	2575	3190	Cholangiocytes	c_2_2_196	148.946	c_2_2_1007	600.163
c_1_2_254	2	Normal Liver Control	3024	3187	Cholangiocytes	c_2_2_1022	279.201	c_2_2_1007	151.954
c_1_2_257	2	Normal Liver Control	3235	3256	Cholangiocytes	c_2_2_990	328.274	c_2_2_1007	79.3977
c_1_2_262	2	Normal Liver Control	4178	3244	Cholangiocytes	c_2_2_975	404.969	c_1_2_311	680.074
c_1_2_263	2	Normal Liver Control	3954	3316	Cholangiocytes	c_2_2_993	343.444	c_1_2_543	501.064
c_1_2_264	2	Normal Liver Control	2906	3346	Cholangiocytes	c_2_2_1022	81.2158	c_2_2_1007	304.179
c_1_2_265	2	Normal Liver Control	2270	3350	Cholangiocytes	c_2_2_196	264.877	c_2_2_178	622.874
c_1_2_268	2	Normal Liver Control	1096	3349	Cholangiocytes	c_2_2_233	126.246	c_2_2_201	280.059
c_1_2_269	2	Normal Liver Control	2601	3396	Cholangiocytes	c_2_2_1022	255.384	c_2_2_1007	605.26
c_1_2_270	2	Normal Liver Control	1466	3404	Cholangiocytes	c_2_2_233	307.43	c_2_2_178	516.14
c_1_2_271	2	Normal Liver Control	1667	3394	Cholangiocytes	c_2_2_215	289.088	c_2_2_178	421.783
c_1_2_272	2	Normal Liver Control	3880	3484	Cholangiocytes	c_2_2_993	495.97	c_1_2_311	405.739
c_1_2_276	2	Normal Liver Control	617	3470	Cholangiocytes	c_2_2_233	546.179	c_2_2_1029	152.003
c_1_2_277	2	Normal Liver Control	3157	3564	Cholangiocytes	c_2_2_1022	338.108	c_2_2_1007	360.45
c_1_2_278	2	Normal Liver Control	1145	3570	Cholangiocytes	c_2_2_233	115.412	c_2_2_1030	460.793
c_1_2_280	2	Normal Liver Control	2479	3511	Cholangiocytes	c_2_2_196	371.734	c_1_2_335	704.16
c_1_2_282	2	Normal Liver Control	1860	3501	Cholangiocytes	c_2_2_215	210.09	c_2_2_178	525.476
c_1_2_285	2	Normal Liver Control	1704	3622	Cholangiocytes	c_2_2_215	394.61	c_2_2_1053	444.668
c_1_2_293	2	Normal Liver Control	2532	3702	Cholangiocytes	c_2_2_1022	436.165	c_1_2_335	589.244
c_1_2_300	2	Normal Liver Control	2024	3827	Cholangiocytes	c_2_2_215	525.283	c_1_2_335	291.204
c_1_2_309	2	Normal Liver Control	1160	3858	Cholangiocytes	c_2_2_233	402.011	c_2_2_1062	363.501
c_1_2_314	2	Normal Liver Control	3396	3840	Cholangiocytes	c_2_2_1022	690.29	c_2_2_293	199.552
c_1_2_315	2	Normal Liver Control	1459	3856	Cholangiocytes	c_2_2_233	497.61	c_2_2_1053	279.63
c_1_2_317	2	Normal Liver Control	2798	3904	Cholangiocytes	c_2_2_1022	497.393	c_2_2_293	670.937
c_1_2_318	2	Normal Liver Control	3266	3961	Cholangiocytes	c_2_2_1022	686.805	c_2_2_293	203.081
c_1_2_323	2	Normal Liver Control	2632	4016	Cholangiocytes	c_2_2_1022	646.074	c_1_2_335	535.784
c_1_2_324	2	Normal Liver Control	1517	4080	Cholangiocytes	c_2_2_233	717.42	c_2_2_1053	131.107
c_1_2_329	2	Normal Liver Control	382	4075	Cholangiocytes	c_2_2_233	996.555	c_2_2_1029	510.789
c_1_2_331	2	Normal Liver Control	1762	4096	Cholangiocytes	c_2_2_215	808.52	c_2_2_1053	119.641
c_1_2_333	2	Normal Liver Control	2908	4069	Cholangiocytes	c_2_2_1022	661.048	c_2_2_293	550.384
c_1_2_336	2	Normal Liver Control	3118	4102	Cholangiocytes	c_2_2_1022	739.938	c_2_2_293	346.562
c_1_2_337	2	Normal Liver Control	679	4112	Cholangiocytes	c_2_2_233	815.225	c_2_2_1030	483.084
c_1_2_338	2	Normal Liver Control	3369	4146	Cholangiocytes	c_2_2_1022	897.143	c_2_2_293	145.602
c_1_2_341	2	Normal Liver Control	2815	4179	Cholangiocytes	c_2_2_1022	770.092	c_2_2_293	659.064
c_1_2_344	2	Normal Liver Control	3076	248	Cholangiocytes	c_2_2_327	145.661	c_2_2_375	255.155
c_1_2_346	2	Normal Liver Control	1184	454	Cholangiocytes	c_2_2_422	234.438	c_2_2_590	1135.73
c_1_2_349	2	Normal Liver Control	3421	595	Cholangiocytes	c_2_2_437	52.2015	c_2_2_375	301.705
c_1_2_357	2	Normal Liver Control	1288	653	Cholangiocytes	c_2_2_454	126.02	c_2_2_590	952.891
c_1_2_362	2	Normal Liver Control	3659	632	Cholangiocytes	c_2_2_397	105.603	c_2_2_552	382.613
c_1_2_363	2	Normal Liver Control	1699	643	Cholangiocytes	c_1_2_355	98.2497	c_2_2_590	603.697
c_1_2_364	2	Normal Liver Control	1437	659	Cholangiocytes	c_2_2_454	26	c_2_2_590	815.285
c_1_2_365	2	Normal Liver Control	2192	692	Cholangiocytes	c_2_2_411	92.6553	c_2_2_590	337.165
c_1_2_369	2	Normal Liver Control	2781	706	Cholangiocytes	c_2_2_407	122.801	c_2_2_402	139.542
c_1_2_372	2	Normal Liver Control	2378	822	Cholangiocytes	c_2_2_494	67.4166	c_2_2_590	297.039
c_1_2_384	2	Normal Liver Control	2809	856	Cholangiocytes	c_2_2_407	275.224	c_2_2_402	276.355
c_1_2_386	2	Normal Liver Control	2359	865	Cholangiocytes	c_2_2_494	87.6641	c_2_2_590	254.153
c_1_2_389	2	Normal Liver Control	4231	931	Cholangiocytes	c_2_2_595	289.012	c_2_2_552	376.12
c_1_2_393	2	Normal Liver Control	246	978	Cholangiocytes	c_2_2_483	227.13	c_2_2_781	927.166
c_1_2_398	2	Normal Liver Control	2875	1027	Cholangiocytes	c_2_2_635	179.914	c_2_2_686	267.367
c_1_2_402	2	Normal Liver Control	2982	1114	Cholangiocytes	c_2_2_635	42.0119	c_2_2_686	239.794
c_1_2_412	2	Normal Liver Control	3418	1531	Cholangiocytes	c_2_2_755	46.0435	c_2_2_765	108.416
c_1_2_436	2	Normal Liver Control	921	2081	Cholangiocytes	c_2_2_508	1283.59	c_1_2_452	213.242
c_1_2_461	2	Normal Liver Control	847	2133	Cholangiocytes	c_2_2_508	1321.23	c_1_2_452	248.202
c_1_2_466	2	Normal Liver Control	386	2268	Cholangiocytes	c_2_2_233	1419.53	c_1_2_452	591.684
c_1_2_476	2	Normal Liver Control	341	2344	Cholangiocytes	c_2_2_233	1382.83	c_1_2_452	675.794
c_1_2_484	2	Normal Liver Control	952	2440	Cholangiocytes	c_2_2_233	1037.68	c_1_2_452	566.789
c_1_2_490	2	Normal Liver Control	2860	2444	Cholangiocytes	c_2_2_891	310.413	c_2_2_954	614.567
c_1_2_491	2	Normal Liver Control	1586	2686	Cholangiocytes	c_2_2_215	717.17	c_1_2_504	70.6116
c_1_2_503	2	Normal Liver Control	1173	2722	Cholangiocytes	c_2_2_233	734.068	c_1_2_504	484.691
c_1_2_505	2	Normal Liver Control	108	2768	Cholangiocytes	c_2_2_233	1259.51	c_2_2_201	872.112
c_1_2_509	2	Normal Liver Control	2054	2848	Cholangiocytes	c_2_2_215	473.203	c_2_2_178	318.496
c_1_2_517	2	Normal Liver Control	2858	2855	Cholangiocytes	c_2_2_990	493.463	c_2_2_992	443.991
c_1_2_518	2	Normal Liver Control	1468	2937	Cholangiocytes	c_2_2_233	601.985	c_2_2_178	301.684
c_1_2_523	2	Normal Liver Control	2753	2956	Cholangiocytes	c_2_2_196	369.265	c_2_2_1007	489.477
c_1_2_524	2	Normal Liver Control	1566	2969	Cholangiocytes	c_2_2_215	507.001	c_2_2_178	200.562
c_1_2_527	2	Normal Liver Control	382	3074	Cholangiocytes	c_2_2_233	869.416	c_2_2_201	510.361
c_1_2_532	2	Normal Liver Control	381	3186	Cholangiocytes	c_2_2_233	827.299	c_2_2_1029	496.251
c_1_2_534	2	Normal Liver Control	1791	3197	Cholangiocytes	c_2_2_215	188.215	c_2_2_178	214.462
c_1_2_538	2	Normal Liver Control	1908	3348	Cholangiocytes	c_2_2_215	53.1507	c_2_2_178	390.717
c_1_2_544	2	Normal Liver Control	2320	3533	Cholangiocytes	c_2_2_196	407.28	c_1_2_335	613.296
c_1_2_549	2	Normal Liver Control	607	1078	Cholangiocytes	c_2_2_508	254.167	c_2_2_781	608.298
c_2_2_2	2	Normal Liver Control	814	1116	Cholangiocytes	c_2_2_508	333.781	c_2_2_781	483.128
c_2_2_3	2	Normal Liver Control	3384	1360	Cholangiocytes	c_2_2_683	123.847	c_2_2_680	193.497
c_2_2_8	2	Normal Liver Control	3618	1534	Cholangiocytes	c_2_2_725	117.614	c_1_2_429	135.506
c_2_2_18	2	Normal Liver Control	2127	1688	Cholangiocytes	c_2_2_735	236.935	c_2_2_854	329.193
c_2_2_30	2	Normal Liver Control	3676	1733	Cholangiocytes	c_2_2_868	286.225	c_1_2_450	156.08
c_2_2_34	2	Normal Liver Control	4079	2204	Cholangiocytes	c_2_2_889	131.795	c_2_2_935	333.946
c_2_2_88	2	Normal Liver Control	4102	2371	Cholangiocytes	c_2_2_917	148.408	c_2_2_935	198.399
c_2_2_109	2	Normal Liver Control	1794	96	Cholangiocytes	c_2_2_354	293.015	c_2_2_377	800.025
c_2_2_325	2	Normal Liver Control	4220	298	Cholangiocytes	c_2_2_368	160.078	c_2_2_361	148.946
c_2_2_337	2	Normal Liver Control	3860	354	Cholangiocytes	c_2_2_365	105.991	c_2_2_361	284.016
c_2_2_346	2	Normal Liver Control	3777	381	Cholangiocytes	c_2_2_365	146.711	c_2_2_361	361.222
c_2_2_350	2	Normal Liver Control	3810	426	Cholangiocytes	c_2_2_365	99.6895	c_2_2_361	326.038
c_2_2_356	2	Normal Liver Control	3670	631	Cholangiocytes	c_2_2_453	101.356	c_2_2_552	377.938
c_2_2_434	2	Normal Liver Control	3712	656	Cholangiocytes	c_2_2_453	52.4786	c_2_2_552	336.381
c_2_2_441	2	Normal Liver Control	3638	686	Cholangiocytes	c_2_2_453	119.038	c_2_2_552	350.143
c_2_2_452	2	Normal Liver Control	4076	834	Cholangiocytes	c_2_2_595	243.742	c_2_2_552	253.527
c_2_2_506	2	Normal Liver Control	3178	886	Cholangiocytes	c_2_2_516	41.3038	c_2_2_587	379.617
c_2_2_524	2	Normal Liver Control	568	880	Cholangiocytes	c_2_2_508	95.1315	c_2_2_781	797.532
c_2_2_526	2	Normal Liver Control	3085	897	Cholangiocytes	c_2_2_516	110.941	c_2_2_402	396.011
c_2_2_534	2	Normal Liver Control	469	939	Cholangiocytes	c_2_2_477	208.274	c_2_2_781	801.804
c_2_2_544	2	Normal Liver Control	565	957	Cholangiocytes	c_2_2_508	153.701	c_2_2_781	732.566
c_2_2_548	2	Normal Liver Control	870	963	Cholangiocytes	c_2_2_508	261.199	c_2_2_781	621.434
c_2_2_555	2	Normal Liver Control	1695	960	Cholangiocytes	c_2_2_493	246.83	c_2_2_590	473.904
c_2_2_558	2	Normal Liver Control	793	973	Cholangiocytes	c_2_2_508	206.475	c_2_2_781	626.512
c_2_2_565	2	Normal Liver Control	986	993	Cholangiocytes	c_2_2_442	310.195	c_2_2_781	586.986
c_2_2_567	2	Normal Liver Control	246	1020	Cholangiocytes	c_2_2_483	268.328	c_2_2_781	900.509
c_2_2_578	2	Normal Liver Control	1668	1010	Cholangiocytes	c_2_2_519	248.556	c_2_2_590	496.327
c_2_2_580	2	Normal Liver Control	1807	1053	Cholangiocytes	c_2_2_553	247.455	c_2_2_590	357.874
c_2_2_582	2	Normal Liver Control	53	1038	Cholangiocytes	c_2_2_468	288.267	c_2_2_781	1049.23
c_2_2_592	2	Normal Liver Control	1220	1062	Cholangiocytes	c_2_2_519	311.724	c_2_2_781	582.334
c_2_2_598	2	Normal Liver Control	134	1057	Cholangiocytes	c_2_2_468	324.5	c_2_2_781	970.365
c_2_2_602	2	Normal Liver Control	88	1147	Cholangiocytes	c_2_2_468	400.824	c_2_2_781	965.981
c_2_2_630	2	Normal Liver Control	177	1144	Cholangiocytes	c_2_2_483	405.257	c_2_2_781	888.735
c_2_2_631	2	Normal Liver Control	2269	1208	Cholangiocytes	c_2_2_607	183.535	c_2_2_590	208.387
c_2_2_648	2	Normal Liver Control	917	1262	Cholangiocytes	c_2_2_508	511.981	c_2_2_781	318.926
c_2_2_669	2	Normal Liver Control	1029	1239	Cholangiocytes	c_2_2_442	556.92	c_2_2_781	348.61
c_2_2_670	2	Normal Liver Control	2291	1271	Cholangiocytes	c_2_2_607	217.513	c_2_2_590	274.186
c_2_2_671	2	Normal Liver Control	2378	1259	Cholangiocytes	c_2_2_607	174.428	c_2_2_590	314.892
c_2_2_675	2	Normal Liver Control	4023	1278	Cholangiocytes	c_2_2_595	231.389	c_2_2_704	115.261
c_2_2_676	2	Normal Liver Control	2399	1291	Cholangiocytes	c_2_2_607	204.157	c_2_2_590	352.695
c_2_2_687	2	Normal Liver Control	804	1275	Cholangiocytes	c_2_2_508	474.714	c_2_2_781	338.112
c_2_2_689	2	Normal Liver Control	1044	1320	Cholangiocytes	c_2_2_519	617.012	c_2_2_781	274.855
c_2_2_694	2	Normal Liver Control	2152	1331	Cholangiocytes	c_2_2_735	141.421	c_2_2_590	303.238
c_2_2_697	2	Normal Liver Control	3981	1319	Cholangiocytes	c_2_2_595	266.271	c_2_2_704	56.5685
c_2_2_701	2	Normal Liver Control	1315	1322	Cholangiocytes	c_2_2_519	477.825	c_1_2_442	378.809
c_2_2_702	2	Normal Liver Control	1359	1366	Cholangiocytes	c_2_2_519	508.949	c_1_2_442	367.01
c_2_2_708	2	Normal Liver Control	1300	1386	Cholangiocytes	c_2_2_519	543.342	c_1_2_442	316.223
c_2_2_717	2	Normal Liver Control	1006	1437	Cholangiocytes	c_2_2_508	707.8	c_2_2_781	151.921
c_2_2_729	2	Normal Liver Control	1717	1436	Cholangiocytes	c_2_2_735	367.491	c_2_2_854	602.08
c_2_2_730	2	Normal Liver Control	4017	1453	Cholangiocytes	c_2_2_595	402.87	c_2_2_704	120.88
c_2_2_731	2	Normal Liver Control	3954	1457	Cholangiocytes	c_2_2_725	350.291	c_2_2_704	98.8585
c_2_2_741	2	Normal Liver Control	1741	1472	Cholangiocytes	c_2_2_735	343.421	c_2_2_854	559.303
c_2_2_744	2	Normal Liver Control	3968	1551	Cholangiocytes	c_2_2_725	386.005	c_2_2_793	144.838
c_2_2_756	2	Normal Liver Control	4034	1533	Cholangiocytes	c_2_2_725	443.441	c_2_2_793	183.962
c_2_2_757	2	Normal Liver Control	3689	1561	Cholangiocytes	c_2_2_725	166.208	c_1_2_429	148.337
c_2_2_766	2	Normal Liver Control	4028	1582	Cholangiocytes	c_2_2_725	453.11	c_2_2_793	139.402
c_2_2_779	2	Normal Liver Control	1838	1608	Cholangiocytes	c_2_2_735	289.698	c_2_2_854	396.425
c_2_2_783	2	Normal Liver Control	3999	1624	Cholangiocytes	c_2_2_725	444.182	c_2_2_793	88.4081
c_2_2_790	2	Normal Liver Control	4065	1641	Cholangiocytes	c_2_2_868	474.377	c_2_2_793	131.183
c_2_2_791	2	Normal Liver Control	2585	1674	Cholangiocytes	c_2_2_784	196.413	c_2_2_823	367.583
c_2_2_800	2	Normal Liver Control	2682	1699	Cholangiocytes	c_2_2_818	202.704	c_2_2_823	267.442
c_2_2_807	2	Normal Liver Control	2740	1750	Cholangiocytes	c_2_2_818	143.136	c_2_2_823	200.325
c_2_2_820	2	Normal Liver Control	2809	1795	Cholangiocytes	c_2_2_818	96.4261	c_2_2_823	131.848
c_2_2_829	2	Normal Liver Control	2684	1967	Cholangiocytes	c_2_2_830	270.633	c_2_2_823	320.408
c_2_2_864	2	Normal Liver Control	4053	1980	Cholangiocytes	c_2_2_883	203.725	c_2_2_843	294.659
c_2_2_865	2	Normal Liver Control	4234	2412	Cholangiocytes	c_2_2_939	136.092	c_2_2_935	284.311
c_2_2_919	2	Normal Liver Control	3278	2435	Cholangiocytes	c_2_2_923	353.023	c_2_2_954	255.033
c_2_2_921	2	Normal Liver Control	3369	2421	Cholangiocytes	c_2_2_923	262.618	c_2_2_954	219.338
c_2_2_922	2	Normal Liver Control	4088	2477	Cholangiocytes	c_2_2_917	136.165	c_2_2_935	124.652
c_2_2_925	2	Normal Liver Control	4161	2487	Cholangiocytes	c_2_2_939	91.351	c_2_2_935	192.844
c_2_2_926	2	Normal Liver Control	3400	2477	Cholangiocytes	c_2_2_923	234.105	c_2_2_954	156.237
c_2_2_927	2	Normal Liver Control	3329	2486	Cholangiocytes	c_2_2_951	298.744	c_2_2_954	183.096
c_2_2_928	2	Normal Liver Control	3384	2541	Cholangiocytes	c_2_2_951	226.491	c_2_2_954	105.802
c_2_2_940	2	Normal Liver Control	3329	2574	Cholangiocytes	c_2_2_951	271.588	c_2_2_954	128.95
c_2_2_946	2	Normal Liver Control	3376	2615	Cholangiocytes	c_2_2_951	221.02	c_2_2_954	71.8471
c_2_2_950	2	Normal Liver Control	3296	2773	Cholangiocytes	c_2_2_990	179.271	c_2_2_954	210.737
c_2_2_966	2	Normal Liver Control	3554	2824	Cholangiocytes	c_2_2_984	166.433	c_2_2_954	225.062
c_2_2_969	2	Normal Liver Control	3327	2869	Cholangiocytes	c_2_2_990	78.6448	c_2_2_992	132.608
c_2_2_978	2	Normal Liver Control	3882	2866	Cholangiocytes	c_2_2_993	127.35	c_2_2_935	357.263
c_2_2_979	2	Normal Liver Control	3286	2892	Cholangiocytes	c_2_2_990	78.5175	c_2_2_992	101.178
c_2_2_980	2	Normal Liver Control	3939	2885	Cholangiocytes	c_2_2_975	126.372	c_2_2_935	366.4
c_2_2_981	2	Normal Liver Control	3225	2915	Cholangiocytes	c_2_2_990	122.004	c_2_2_992	95.4411
c_2_2_982	2	Normal Liver Control	3874	2923	Cholangiocytes	c_2_2_993	70.5762	c_2_2_935	414.509
c_2_2_986	2	Normal Liver Control	4223	2929	Cholangiocytes	c_2_2_159	117.661	c_2_2_935	480.401
c_2_2_987	2	Normal Liver Control	3768	2933	Cholangiocytes	c_2_2_993	98.4733	c_1_2_539	430.377
c_2_2_988	2	Normal Liver Control	3180	3082	Cholangiocytes	c_2_2_990	212.285	c_2_2_1007	122.102
c_2_2_1000	2	Normal Liver Control	3133	3148	Cholangiocytes	c_2_2_990	291.383	c_2_2_1007	70
c_2_2_1003	2	Normal Liver Control	2137	3780	Cholangiocytes	c_2_2_215	510.314	c_1_2_335	328.661
c_2_2_1035	3	Normal Liver Control	4081	397	Cholangiocytes	c_1_3_137	301.599	c_2_3_465	538.251
c_1_3_1	3	Normal Liver Control	2137	871	Cholangiocytes	c_2_3_486	382.341	c_2_3_480	372.877
c_1_3_13	3	Normal Liver Control	1147	1209	Cholangiocytes	c_2_3_105	470.418	c_2_3_493	537.834
c_1_3_22	3	Normal Liver Control	2169	1233	Cholangiocytes	c_2_3_486	690.238	c_2_3_75	525.344
c_1_3_24	3	Normal Liver Control	999	1738	Cholangiocytes	c_2_3_105	256.113	c_2_3_556	687.221
c_1_3_30	3	Normal Liver Control	4168	1705	Cholangiocytes	c_1_3_262	856.491	c_2_3_585	621.514
c_1_3_31	3	Normal Liver Control	2430	1886	Cholangiocytes	c_1_3_262	1010.7	c_2_3_75	686.769
c_1_3_37	3	Normal Liver Control	3813	2267	Cholangiocytes	c_1_3_262	931.017	c_2_3_585	294.376
c_1_3_45	3	Normal Liver Control	2950	2447	Cholangiocytes	c_2_3_613	735.313	c_2_3_600	392.537
c_1_3_55	3	Normal Liver Control	2877	2821	Cholangiocytes	c_2_3_613	449.729	c_2_3_600	355.801
c_1_3_75	3	Normal Liver Control	2959	2984	Cholangiocytes	c_2_3_613	281.789	c_2_3_600	525.419
c_1_3_80	3	Normal Liver Control	617	3004	Cholangiocytes	c_2_3_587	647.392	c_2_3_253	423.359
c_1_3_81	3	Normal Liver Control	2933	3201	Cholangiocytes	c_2_3_613	266.833	c_1_3_452	660.911
c_1_3_90	3	Normal Liver Control	2876	3334	Cholangiocytes	c_2_3_613	371.131	c_1_3_452	752.459
c_1_3_94	3	Normal Liver Control	1012	3360	Cholangiocytes	c_2_3_587	1024.6	c_2_3_253	469.18
c_1_3_96	3	Normal Liver Control	3341	3499	Cholangiocytes	c_2_3_613	387.386	c_1_3_452	490.697
c_1_3_98	3	Normal Liver Control	1985	3494	Cholangiocytes	c_2_3_613	1258.52	c_2_3_600	1073.99
c_1_3_99	3	Normal Liver Control	811	3540	Cholangiocytes	c_2_3_587	1171.69	c_2_3_253	683.372
c_1_3_100	3	Normal Liver Control	1064	3577	Cholangiocytes	c_2_3_587	1247.68	c_2_3_253	687.108
c_1_3_101	3	Normal Liver Control	611	3703	Cholangiocytes	c_2_3_587	1340.02	c_2_3_633	560.045
c_1_3_110	3	Normal Liver Control	558	4069	Cholangiocytes	c_2_3_587	1709.59	c_2_3_633	714.06
c_1_3_122	3	Normal Liver Control	2816	4093	Cholangiocytes	c_2_3_613	1023.93	c_2_3_661	1164.48
c_1_3_125	3	Normal Liver Control	1495	4138	Cholangiocytes	c_2_3_587	1919.33	c_2_3_253	1332.63
c_1_3_126	3	Normal Liver Control	2192	4171	Cholangiocytes	c_2_3_613	1436.28	c_2_3_600	1613.37
c_1_3_127	3	Normal Liver Control	3251	321	Cholangiocytes	c_2_3_446	296.057	c_2_3_465	297.002
c_1_3_132	3	Normal Liver Control	3703	389	Cholangiocytes	c_1_3_137	81.5966	c_2_3_465	168.861
c_1_3_136	3	Normal Liver Control	2457	464	Cholangiocytes	c_2_3_450	441.263	c_2_3_480	463.036
c_1_3_141	3	Normal Liver Control	2279	489	Cholangiocytes	c_2_3_486	453.26	c_2_3_480	283.297
c_1_3_142	3	Normal Liver Control	2756	539	Cholangiocytes	c_2_3_450	470.12	c_2_3_448	453.512
c_1_3_145	3	Normal Liver Control	785	538	Cholangiocytes	c_2_3_483	329.437	c_2_3_493	315.294
c_1_3_146	3	Normal Liver Control	3907	553	Cholangiocytes	c_1_3_137	186.81	c_2_3_465	426.898
c_1_3_148	3	Normal Liver Control	4005	619	Cholangiocytes	c_1_3_137	303.041	c_2_3_465	545.03
c_1_3_160	3	Normal Liver Control	1282	662	Cholangiocytes	c_2_3_483	189.621	c_2_3_493	214.525
c_1_3_163	3	Normal Liver Control	713	646	Cholangiocytes	c_2_3_483	404.753	c_2_3_493	356.351
c_1_3_164	3	Normal Liver Control	1633	661	Cholangiocytes	c_2_3_486	216.363	c_2_3_480	389.514
c_1_3_167	3	Normal Liver Control	1529	772	Cholangiocytes	c_2_3_486	350.271	c_2_3_493	470.687
c_1_3_181	3	Normal Liver Control	1909	819	Cholangiocytes	c_2_3_486	205.876	c_2_3_480	307.176
c_1_3_187	3	Normal Liver Control	1709	824	Cholangiocytes	c_2_3_486	243.249	c_2_3_480	415.839
c_1_3_189	3	Normal Liver Control	1290	865	Cholangiocytes	c_2_3_483	337.717	c_2_3_493	290.909
c_1_3_195	3	Normal Liver Control	3130	860	Cholangiocytes	c_1_3_262	638.976	c_2_3_75	586.31
c_1_3_197	3	Normal Liver Control	1568	895	Cholangiocytes	c_2_3_486	388.932	c_2_3_493	545.458
c_1_3_201	3	Normal Liver Control	43	906	Cholangiocytes	c_2_3_496	270.675	c_2_3_556	584.966
c_1_3_202	3	Normal Liver Control	1545	947	Cholangiocytes	c_2_3_486	442.241	c_2_3_493	548.114
c_1_3_204	3	Normal Liver Control	1274	996	Cholangiocytes	c_2_3_483	448.295	c_2_3_493	379.733
c_1_3_209	3	Normal Liver Control	977	1000	Cholangiocytes	c_2_3_483	443.068	c_2_3_493	335.574
c_1_3_210	3	Normal Liver Control	2617	1117	Cholangiocytes	c_1_3_262	806.992	c_2_3_75	155.416
c_1_3_225	3	Normal Liver Control	2472	1148	Cholangiocytes	c_2_3_486	817.007	c_2_3_75	245.153
c_1_3_226	3	Normal Liver Control	2051	1165	Cholangiocytes	c_2_3_486	579.473	c_2_3_480	642.191
c_1_3_228	3	Normal Liver Control	3409	1240	Cholangiocytes	c_1_3_262	229.532	c_2_3_75	715.101
c_1_3_240	3	Normal Liver Control	2128	1390	Cholangiocytes	c_2_3_486	817.198	c_2_3_75	582.58
c_1_3_250	3	Normal Liver Control	1039	1401	Cholangiocytes	c_2_3_105	262.155	c_2_3_556	597.235
c_1_3_251	3	Normal Liver Control	228	1461	Cholangiocytes	c_2_3_105	602.757	c_2_3_556	254.332
c_1_3_258	3	Normal Liver Control	2046	1449	Cholangiocytes	c_2_3_486	849.868	c_2_3_75	677.284
c_1_3_260	3	Normal Liver Control	3481	1514	Cholangiocytes	c_1_3_262	144.101	c_1_3_341	586.939
c_1_3_268	3	Normal Liver Control	1966	1532	Cholangiocytes	c_2_3_486	916.887	c_2_3_75	779.99
c_1_3_270	3	Normal Liver Control	2024	1670	Cholangiocytes	c_2_3_486	1062.02	c_2_3_75	789.699
c_1_3_287	3	Normal Liver Control	3445	1709	Cholangiocytes	c_1_3_262	266.661	c_1_3_341	389.281
c_1_3_298	3	Normal Liver Control	3448	1777	Cholangiocytes	c_1_3_262	331.748	c_1_3_341	325.51
c_1_3_299	3	Normal Liver Control	3217	1841	Cholangiocytes	c_1_3_262	401.622	c_1_3_341	270.118
c_1_3_303	3	Normal Liver Control	1611	1848	Cholangiocytes	c_2_3_105	841.177	c_2_3_253	1196.35
c_1_3_304	3	Normal Liver Control	4129	1851	Cholangiocytes	c_1_3_262	873.856	c_2_3_585	472.772
c_1_3_305	3	Normal Liver Control	1753	1881	Cholangiocytes	c_2_3_105	985.871	c_2_3_600	1110.16
c_1_3_306	3	Normal Liver Control	755	1884	Cholangiocytes	c_2_3_105	340.074	c_2_3_556	634.348
c_1_3_310	3	Normal Liver Control	4097	1898	Cholangiocytes	c_1_3_262	868.026	c_2_3_585	425.029
c_1_3_315	3	Normal Liver Control	1561	1917	Cholangiocytes	c_2_3_105	822.876	c_2_3_253	1111.74
c_1_3_316	3	Normal Liver Control	686	1928	Cholangiocytes	c_2_3_105	401.464	c_2_3_556	644.363
c_1_3_317	3	Normal Liver Control	3147	1954	Cholangiocytes	c_1_3_262	532.023	c_1_3_341	229.654
c_1_3_318	3	Normal Liver Control	3603	1949	Cholangiocytes	c_1_3_262	551.072	c_1_3_341	297.846
c_1_3_320	3	Normal Liver Control	1003	2032	Cholangiocytes	c_2_3_587	423.402	c_2_3_253	859.282
c_1_3_333	3	Normal Liver Control	1827	2028	Cholangiocytes	c_2_3_105	1110.65	c_2_3_600	960.013
c_1_3_334	3	Normal Liver Control	1904	2050	Cholangiocytes	c_2_3_105	1189.71	c_2_3_600	885.837
c_1_3_337	3	Normal Liver Control	1990	2057	Cholangiocytes	c_2_3_105	1271.06	c_2_3_600	816.091
c_1_3_338	3	Normal Liver Control	1569	2091	Cholangiocytes	c_2_3_587	867.111	c_2_3_253	967.438
c_1_3_340	3	Normal Liver Control	3270	2158	Cholangiocytes	c_1_3_262	701.24	c_1_3_341	100.568
c_1_3_350	3	Normal Liver Control	2384	2164	Cholangiocytes	c_1_3_262	1192.3	c_2_3_600	490.306
c_1_3_354	3	Normal Liver Control	1681	2178	Cholangiocytes	c_2_3_587	952.551	c_2_3_253	968.868
c_1_3_356	3	Normal Liver Control	1677	2249	Cholangiocytes	c_2_3_587	936.847	c_2_3_253	915.023
c_1_3_362	3	Normal Liver Control	3721	2369	Cholangiocytes	c_2_3_613	935.29	c_2_3_595	163.6
c_1_3_383	3	Normal Liver Control	911	2368	Cholangiocytes	c_2_3_587	163.012	c_2_3_253	535.28
c_1_3_384	3	Normal Liver Control	249	2395	Cholangiocytes	c_2_3_587	499.626	c_2_3_253	920.973
c_1_3_388	3	Normal Liver Control	248	2499	Cholangiocytes	c_2_3_587	516.373	c_2_3_253	870.283
c_1_3_395	3	Normal Liver Control	3625	2545	Cholangiocytes	c_2_3_613	736.098	c_2_3_597	15.2315
c_1_3_400	3	Normal Liver Control	837	2656	Cholangiocytes	c_2_3_587	299.528	c_2_3_253	300.947
c_1_3_407	3	Normal Liver Control	3664	2642	Cholangiocytes	c_2_3_613	686.179	c_2_3_599	64.0781
c_1_3_408	3	Normal Liver Control	4119	2692	Cholangiocytes	c_2_3_613	1029.11	c_2_3_585	369.391
c_1_3_416	3	Normal Liver Control	4201	2759	Cholangiocytes	c_2_3_613	1077.96	c_2_3_585	447.098
c_1_3_421	3	Normal Liver Control	1027	2775	Cholangiocytes	c_2_3_587	491.799	c_2_3_253	116.017
c_1_3_422	3	Normal Liver Control	1316	2787	Cholangiocytes	c_2_3_587	704.637	c_2_3_253	309.026
c_1_3_423	3	Normal Liver Control	3649	2782	Cholangiocytes	c_2_3_613	580.359	c_2_3_599	202.98
c_1_3_427	3	Normal Liver Control	3252	2877	Cholangiocytes	c_2_3_613	270.512	c_1_3_452	381.938
c_1_3_431	3	Normal Liver Control	447	2999	Cholangiocytes	c_2_3_587	697.311	c_2_3_253	588.003
c_1_3_441	3	Normal Liver Control	3548	3133	Cholangiocytes	c_2_3_613	355.09	c_1_3_452	70.2353
c_1_3_459	3	Normal Liver Control	3733	3138	Cholangiocytes	c_2_3_613	540.008	c_1_3_452	166.111
c_1_3_461	3	Normal Liver Control	4161	3172	Cholangiocytes	c_2_3_613	968.496	c_1_3_452	588.728
c_1_3_463	3	Normal Liver Control	3052	3275	Cholangiocytes	c_2_3_613	194.517	c_1_3_452	566.972
c_1_3_470	3	Normal Liver Control	2698	3468	Cholangiocytes	c_2_3_613	593.257	c_2_3_600	866.508
c_1_3_487	3	Normal Liver Control	1252	3482	Cholangiocytes	c_2_3_587	1220.88	c_2_3_253	633.096
c_1_3_488	3	Normal Liver Control	3643	3695	Cholangiocytes	c_2_3_613	713.734	c_2_3_661	591.354
c_1_3_493	3	Normal Liver Control	330	3982	Cholangiocytes	c_2_3_587	1665.31	c_2_3_633	507.326
c_1_3_501	3	Normal Liver Control	1099	4003	Cholangiocytes	c_2_3_587	1670.3	c_2_3_253	1114.46
c_1_3_502	3	Normal Liver Control	1214	4061	Cholangiocytes	c_2_3_587	1754.03	c_2_3_253	1185.17
c_1_3_507	3	Normal Liver Control	212	4091	Cholangiocytes	c_2_3_587	1802.54	c_2_3_633	564.139
c_1_3_508	3	Normal Liver Control	3272	22	Cholangiocytes	c_2_3_446	184.358	c_2_3_465	407.647
c_2_3_441	3	Normal Liver Control	3064	121	Cholangiocytes	c_2_3_446	59.1692	c_2_3_448	273.125
c_2_3_455	3	Normal Liver Control	2406	220	Cholangiocytes	c_2_3_450	299.363	c_2_3_448	409.216
c_2_3_458	3	Normal Liver Control	2446	263	Cholangiocytes	c_2_3_450	290.388	c_2_3_448	389.082
c_2_3_460	3	Normal Liver Control	2277	298	Cholangiocytes	c_2_3_450	450.006	c_2_3_480	359.68
c_2_3_464	3	Normal Liver Control	2450	385	Cholangiocytes	c_2_3_450	377.922	c_2_3_448	454.371
c_2_3_473	3	Normal Liver Control	2327	432	Cholangiocytes	c_2_3_450	492.939	c_2_3_480	341.892
c_2_3_474	3	Normal Liver Control	1684	566	Cholangiocytes	c_2_3_486	171.735	c_2_3_480	316.665
c_2_3_481	3	Normal Liver Control	1315	681	Cholangiocytes	c_2_3_483	227.636	c_2_3_493	247.032
c_2_3_494	3	Normal Liver Control	1534	712	Cholangiocytes	c_2_3_486	324.446	c_2_3_493	467.313
c_2_3_498	3	Normal Liver Control	1376	771	Cholangiocytes	c_2_3_483	327.024	c_2_3_493	322.025
c_2_3_502	3	Normal Liver Control	1595	752	Cholangiocytes	c_2_3_486	282.209	c_2_3_480	462.534
c_2_3_505	3	Normal Liver Control	1893	780	Cholangiocytes	c_2_3_486	163.884	c_2_3_480	275.772
c_2_3_510	3	Normal Liver Control	4105	818	Cholangiocytes	c_1_3_137	516.942	c_2_3_465	745.832
c_2_3_515	3	Normal Liver Control	4040	858	Cholangiocytes	c_1_3_137	512.8	c_2_3_465	727.571
c_2_3_519	3	Normal Liver Control	4126	889	Cholangiocytes	c_1_3_137	586.042	c_2_3_465	809.675
c_2_3_520	3	Normal Liver Control	4058	954	Cholangiocytes	c_1_3_137	605.581	c_2_3_465	812.111
c_2_3_523	3	Normal Liver Control	4148	975	Cholangiocytes	c_1_3_137	669.257	c_2_3_465	886.797
c_2_3_524	3	Normal Liver Control	3972	970	Cholangiocytes	c_1_3_137	586.328	c_2_3_465	774.39
c_2_3_525	3	Normal Liver Control	4000	986	Cholangiocytes	c_1_3_137	610.983	c_2_3_465	803.243
c_2_3_527	3	Normal Liver Control	4131	1035	Cholangiocytes	c_1_3_137	711.591	c_2_3_465	921.009
c_2_3_531	3	Normal Liver Control	780	1015	Cholangiocytes	c_2_3_105	537.803	c_2_3_493	444.059
c_2_3_532	3	Normal Liver Control	4211	1084	Cholangiocytes	c_1_3_137	794.975	c_2_3_465	1010.06
c_2_3_538	3	Normal Liver Control	563	1127	Cholangiocytes	c_2_3_105	497.893	c_2_3_556	234.303
c_2_3_540	3	Normal Liver Control	529	1149	Cholangiocytes	c_2_3_105	498.627	c_2_3_556	199.123
c_2_3_542	3	Normal Liver Control	460	1149	Cholangiocytes	c_2_3_496	514.129	c_2_3_556	181.541
c_2_3_543	3	Normal Liver Control	34	1275	Cholangiocytes	c_2_3_496	605.677	c_2_3_556	415.655
c_2_3_553	3	Normal Liver Control	49	3882	Cholangiocytes	c_2_3_587	1665.76	c_2_3_633	338.923
c_2_3_647	3	Normal Liver Control	132	3886	Cholangiocytes	c_2_3_587	1636.37	c_2_3_633	346.883
c_2_3_649	3	Normal Liver Control	394	4024	Cholangiocytes	c_2_3_587	1691.46	c_2_3_633	576.888
c_2_3_653	4	Normal Liver Control	3932	602	Cholangiocytes	c_1_4_289	1381.31	c_2_4_87	95.462
c_1_4_7	4	Normal Liver Control	2682	1021	Cholangiocytes	c_1_4_289	649.82	c_2_4_562	60.1082
c_1_4_20	4	Normal Liver Control	3660	1131	Cholangiocytes	c_1_4_289	828.523	c_2_4_564	135.558
c_1_4_22	4	Normal Liver Control	4163	1124	Cholangiocytes	c_1_4_438	961.616	c_2_4_564	379.444
c_1_4_23	4	Normal Liver Control	575	1234	Cholangiocytes	c_2_4_579	782.43	c_2_4_166	130.511
c_1_4_25	4	Normal Liver Control	1134	1836	Cholangiocytes	c_2_4_579	405.084	c_1_4_348	119.419
c_1_4_42	4	Normal Liver Control	4107	2658	Cholangiocytes	c_1_4_438	717.834	c_2_4_415	147.526
c_1_4_50	4	Normal Liver Control	3536	2782	Cholangiocytes	c_2_4_456	515.079	c_2_4_416	384.796
c_1_4_52	4	Normal Liver Control	3477	2955	Cholangiocytes	c_2_4_456	384.552	c_2_4_416	402.226
c_1_4_53	4	Normal Liver Control	2791	4041	Cholangiocytes	c_2_4_706	242.396	c_2_4_678	237.306
c_1_4_59	4	Normal Liver Control	3961	40	Cholangiocytes	c_1_4_289	1844.41	c_2_4_87	650.049
c_1_4_62	4	Normal Liver Control	2822	101	Cholangiocytes	c_1_4_289	1506.99	c_1_4_64	66.5733
c_1_4_63	4	Normal Liver Control	972	696	Cholangiocytes	c_2_4_203	784.474	c_2_4_143	260.163
c_1_4_82	4	Normal Liver Control	4155	707	Cholangiocytes	c_1_4_438	1354.01	c_2_4_87	186.775
c_1_4_83	4	Normal Liver Control	451	737	Cholangiocytes	c_2_4_203	1148.01	c_2_4_71	127.475
c_1_4_84	4	Normal Liver Control	1223	787	Cholangiocytes	c_2_4_203	582.555	c_2_4_122	83.2586
c_1_4_90	4	Normal Liver Control	561	831	Cholangiocytes	c_2_4_203	1005.55	c_2_4_71	266.282
c_1_4_98	4	Normal Liver Control	1181	854	Cholangiocytes	c_2_4_203	539.059	c_2_4_122	76.531
c_1_4_99	4	Normal Liver Control	3454	890	Cholangiocytes	c_1_4_289	855.353	c_2_4_168	200
c_1_4_104	4	Normal Liver Control	1260	952	Cholangiocytes	c_2_4_203	416.125	c_2_4_122	89.0505
c_1_4_115	4	Normal Liver Control	3768	963	Cholangiocytes	c_1_4_289	1015.6	c_2_4_564	119.365
c_1_4_116	4	Normal Liver Control	1726	1013	Cholangiocytes	c_2_4_203	430.991	c_2_4_128	295.61
c_1_4_122	4	Normal Liver Control	3479	1074	Cholangiocytes	c_1_4_289	727.104	c_2_4_168	32.0156
c_1_4_142	4	Normal Liver Control	1212	1098	Cholangiocytes	c_2_4_203	321.104	c_2_4_143	214.674
c_1_4_148	4	Normal Liver Control	2290	1157	Cholangiocytes	c_2_4_569	457.437	c_2_4_118	327.391
c_1_4_166	4	Normal Liver Control	322	1166	Cholangiocytes	c_2_4_576	841.907	c_2_4_166	323.011
c_1_4_170	4	Normal Liver Control	3444	1169	Cholangiocytes	c_1_4_289	635.492	c_2_4_168	109.202
c_1_4_173	4	Normal Liver Control	1524	1199	Cholangiocytes	c_2_4_203	158.937	c_2_4_122	429.168
c_1_4_174	4	Normal Liver Control	1789	1232	Cholangiocytes	c_2_4_203	368.278	c_2_4_128	405.346
c_1_4_182	4	Normal Liver Control	2574	1213	Cholangiocytes	c_2_4_569	480.101	c_2_4_562	242.86
c_1_4_183	4	Normal Liver Control	3581	1268	Cholangiocytes	c_1_4_289	689.231	c_2_4_168	199.09
c_1_4_193	4	Normal Liver Control	4149	1297	Cholangiocytes	c_1_4_438	798.279	c_2_4_564	422.404
c_1_4_199	4	Normal Liver Control	1653	1344	Cholangiocytes	c_2_4_203	219.447	c_2_4_128	573.468
c_1_4_208	4	Normal Liver Control	1038	1364	Cholangiocytes	c_2_4_203	397.457	c_2_4_285	408.678
c_1_4_214	4	Normal Liver Control	280	1373	Cholangiocytes	c_2_4_576	630.734	c_2_4_166	440.505
c_1_4_217	4	Normal Liver Control	3686	1361	Cholangiocytes	c_1_4_438	659.898	c_2_4_250	268.479
c_1_4_220	4	Normal Liver Control	2060	1419	Cholangiocytes	c_2_4_569	317.057	c_2_4_128	543.526
c_1_4_227	4	Normal Liver Control	3273	1424	Cholangiocytes	c_1_4_289	344.372	c_2_4_250	380.927
c_1_4_233	4	Normal Liver Control	3363	1465	Cholangiocytes	c_1_4_289	408.927	c_2_4_250	282.705
c_1_4_246	4	Normal Liver Control	1538	1483	Cholangiocytes	c_2_4_203	185	c_1_4_348	590.681
c_1_4_247	4	Normal Liver Control	1244	1471	Cholangiocytes	c_2_4_203	236.603	c_1_4_348	377.831
c_1_4_251	4	Normal Liver Control	3217	1567	Cholangiocytes	c_1_4_289	242.258	c_2_4_250	388.106
c_1_4_274	4	Normal Liver Control	2248	1569	Cholangiocytes	c_2_4_569	76.6094	c_1_4_362	460.637
c_1_4_276	4	Normal Liver Control	1472	1583	Cholangiocytes	c_2_4_203	255.838	c_1_4_348	486.148
c_1_4_283	4	Normal Liver Control	3131	1586	Cholangiocytes	c_1_4_289	154.635	c_1_4_420	391
c_1_4_288	4	Normal Liver Control	3558	1617	Cholangiocytes	c_1_4_438	460.132	c_2_4_250	44.0114
c_1_4_294	4	Normal Liver Control	3159	1634	Cholangiocytes	c_1_4_289	185.149	c_1_4_420	344.141
c_1_4_298	4	Normal Liver Control	2703	1663	Cholangiocytes	c_1_4_289	281.149	c_1_4_362	207.531
c_1_4_299	4	Normal Liver Control	3165	1713	Cholangiocytes	c_1_4_289	219.347	c_1_4_420	266.18
c_1_4_322	4	Normal Liver Control	3644	1805	Cholangiocytes	c_1_4_438	255.635	c_1_4_345	65.6201
c_1_4_347	4	Normal Liver Control	839	1794	Cholangiocytes	c_2_4_579	214.672	c_2_4_285	107.205
c_1_4_355	4	Normal Liver Control	2604	1816	Cholangiocytes	c_2_4_569	356.707	c_1_4_362	35.171
c_1_4_356	4	Normal Liver Control	384	1823	Cholangiocytes	c_2_4_576	294.552	c_2_4_580	390.244
c_1_4_357	4	Normal Liver Control	4180	1820	Cholangiocytes	c_1_4_438	431.115	c_2_4_296	74.108
c_1_4_358	4	Normal Liver Control	783	1849	Cholangiocytes	c_2_4_579	146.659	c_2_4_285	180.854
c_1_4_364	4	Normal Liver Control	2994	1850	Cholangiocytes	c_1_4_289	250.577	c_1_4_420	186.81
c_1_4_367	4	Normal Liver Control	2362	1905	Cholangiocytes	c_2_4_569	295.61	c_1_4_362	256.955
c_1_4_385	4	Normal Liver Control	4027	1915	Cholangiocytes	c_1_4_438	252.385	c_2_4_296	126.657
c_1_4_391	4	Normal Liver Control	2931	1925	Cholangiocytes	c_1_4_289	328.239	c_1_4_420	206.649
c_1_4_393	4	Normal Liver Control	1072	1938	Cholangiocytes	c_2_4_579	316.002	c_1_4_348	163.049
c_1_4_395	4	Normal Liver Control	2448	1946	Cholangiocytes	c_2_4_569	359.539	c_1_4_362	190.895
c_1_4_402	4	Normal Liver Control	1734	1967	Cholangiocytes	c_2_4_377	502.535	c_2_4_583	193.912
c_1_4_414	4	Normal Liver Control	353	1974	Cholangiocytes	c_2_4_585	187.856	c_2_4_580	299.813
c_1_4_415	4	Normal Liver Control	3659	1979	Cholangiocytes	c_1_4_438	138.975	c_2_4_308	189.251
c_1_4_418	4	Normal Liver Control	1959	2011	Cholangiocytes	c_2_4_377	351.07	c_2_4_583	389.801
c_1_4_423	4	Normal Liver Control	3868	2020	Cholangiocytes	c_1_4_438	74.4312	c_2_4_347	123.483
c_1_4_434	4	Normal Liver Control	3968	2019	Cholangiocytes	c_1_4_438	174.141	c_2_4_347	122.772
c_1_4_436	4	Normal Liver Control	1648	2054	Cholangiocytes	c_2_4_377	508.252	c_2_4_583	76.844
c_1_4_443	4	Normal Liver Control	1570	2067	Cholangiocytes	c_2_4_377	567.342	c_2_4_583	12.083
c_1_4_451	4	Normal Liver Control	671	2073	Cholangiocytes	c_2_4_579	119.754	c_2_4_337	126.289
c_1_4_459	4	Normal Liver Control	3508	2075	Cholangiocytes	c_1_4_438	292.857	c_2_4_308	206.022
c_1_4_460	4	Normal Liver Control	4048	2085	Cholangiocytes	c_1_4_438	264.282	c_2_4_347	136.356
c_1_4_464	4	Normal Liver Control	2701	2102	Cholangiocytes	c_1_4_289	572.87	c_2_4_339	85.8662
c_1_4_466	4	Normal Liver Control	851	2115	Cholangiocytes	c_2_4_579	150.801	c_2_4_337	62.0725
c_1_4_473	4	Normal Liver Control	3918	2113	Cholangiocytes	c_1_4_438	159.928	c_2_4_347	19.105
c_1_4_476	4	Normal Liver Control	525	2193	Cholangiocytes	c_2_4_585	232.467	c_2_4_337	274.447
c_1_4_503	4	Normal Liver Control	4075	2191	Cholangiocytes	c_1_4_438	333.17	c_2_4_347	165.849
c_1_4_505	4	Normal Liver Control	2347	2197	Cholangiocytes	c_2_4_377	319.828	c_2_4_339	280.66
c_1_4_507	4	Normal Liver Control	2560	2190	Cholangiocytes	c_2_4_377	519.954	c_2_4_339	87.8635
c_1_4_508	4	Normal Liver Control	1078	2219	Cholangiocytes	c_2_4_579	388.734	c_2_4_337	306.14
c_1_4_512	4	Normal Liver Control	1767	2204	Cholangiocytes	c_2_4_377	329.201	c_2_4_583	229.652
c_1_4_514	4	Normal Liver Control	1295	2208	Cholangiocytes	c_2_4_579	575.284	c_2_4_583	308.707
c_1_4_516	4	Normal Liver Control	591	2223	Cholangiocytes	c_2_4_579	285.203	c_2_4_337	224.118
c_1_4_520	4	Normal Liver Control	58	2242	Cholangiocytes	c_2_4_585	254.096	c_2_4_580	200.022
c_1_4_521	4	Normal Liver Control	1113	2229	Cholangiocytes	c_2_4_579	423.236	c_2_4_337	342.486
c_1_4_525	4	Normal Liver Control	1193	2224	Cholangiocytes	c_2_4_579	489.412	c_2_4_583	408.95
c_1_4_526	4	Normal Liver Control	2640	2232	Cholangiocytes	c_2_4_377	587.173	c_2_4_339	110.218
c_1_4_527	4	Normal Liver Control	1152	2263	Cholangiocytes	c_2_4_579	474.597	c_2_4_337	390.889
c_1_4_530	4	Normal Liver Control	3964	2264	Cholangiocytes	c_1_4_438	303.98	c_2_4_347	139.14
c_1_4_533	4	Normal Liver Control	3395	2268	Cholangiocytes	c_1_4_438	474.064	c_1_4_420	392.908
c_1_4_534	4	Normal Liver Control	255	2308	Cholangiocytes	c_2_4_585	160.331	c_2_4_593	180.228
c_1_4_549	4	Normal Liver Control	1236	2343	Cholangiocytes	c_2_4_579	589.429	c_2_4_583	430.286
c_1_4_554	4	Normal Liver Control	3546	2364	Cholangiocytes	c_1_4_438	430.59	c_2_4_347	440.114
c_1_4_560	4	Normal Liver Control	88	2360	Cholangiocytes	c_2_4_585	293.45	c_2_4_593	138.842
c_1_4_563	4	Normal Liver Control	3913	2371	Cholangiocytes	c_1_4_438	378.209	c_2_4_347	239.102
c_1_4_566	4	Normal Liver Control	3220	2372	Cholangiocytes	c_1_4_438	677.551	c_2_4_416	343.639
c_1_4_568	4	Normal Liver Control	752	2396	Cholangiocytes	c_2_4_579	402.101	c_2_4_337	280.451
c_1_4_573	4	Normal Liver Control	1855	2389	Cholangiocytes	c_2_4_377	213.378	c_2_4_583	418.475
c_1_4_574	4	Normal Liver Control	2379	2417	Cholangiocytes	c_2_4_377	322.902	c_2_4_339	378.114
c_1_4_576	4	Normal Liver Control	1871	2431	Cholangiocytes	c_2_4_377	210.889	c_2_4_583	460.679
c_1_4_583	4	Normal Liver Control	485	2459	Cholangiocytes	c_2_4_585	359.662	c_2_4_593	311.161
c_1_4_597	4	Normal Liver Control	2493	2484	Cholangiocytes	c_2_4_377	450.65	c_1_4_719	371.252
c_1_4_599	4	Normal Liver Control	1658	2469	Cholangiocytes	c_2_4_377	424.223	c_2_4_583	399.712
c_1_4_602	4	Normal Liver Control	1228	2489	Cholangiocytes	c_2_4_579	680.525	c_2_4_583	537.894
c_1_4_605	4	Normal Liver Control	1833	2513	Cholangiocytes	c_2_4_377	285.044	c_2_4_583	505.756
c_1_4_607	4	Normal Liver Control	1709	2536	Cholangiocytes	c_2_4_377	402.647	c_2_4_583	477.2
c_1_4_610	4	Normal Liver Control	1002	2522	Cholangiocytes	c_2_4_579	580.401	c_2_4_337	456.711
c_1_4_614	4	Normal Liver Control	2447	2556	Cholangiocytes	c_1_4_710	399.055	c_1_4_719	324.493
c_1_4_620	4	Normal Liver Control	1471	2578	Cholangiocytes	c_2_4_377	636.768	c_2_4_583	510.701
c_1_4_626	4	Normal Liver Control	2924	2580	Cholangiocytes	c_2_4_456	527.274	c_2_4_416	267.686
c_1_4_630	4	Normal Liver Control	261	2582	Cholangiocytes	c_2_4_585	430.425	c_2_4_593	142.611
c_1_4_632	4	Normal Liver Control	3147	2602	Cholangiocytes	c_2_4_456	472.374	c_2_4_416	108.559
c_1_4_636	4	Normal Liver Control	3213	2630	Cholangiocytes	c_2_4_456	454.591	c_2_4_416	97.0824
c_1_4_650	4	Normal Liver Control	840	2635	Cholangiocytes	c_2_4_579	645.85	c_2_4_337	519.509
c_1_4_651	4	Normal Liver Control	240	2660	Cholangiocytes	c_2_4_585	510.083	c_2_4_593	202.082
c_1_4_654	4	Normal Liver Control	1689	2649	Cholangiocytes	c_2_4_377	482.114	c_2_4_583	582.269
c_1_4_657	4	Normal Liver Control	99	2681	Cholangiocytes	c_2_4_585	563.554	c_2_4_593	224.876
c_1_4_661	4	Normal Liver Control	2262	2672	Cholangiocytes	c_1_4_710	186.473	c_1_4_719	385.612
c_1_4_664	4	Normal Liver Control	1769	2694	Cholangiocytes	c_1_4_710	396.869	c_2_4_583	645.827
c_1_4_666	4	Normal Liver Control	1971	2729	Cholangiocytes	c_1_4_710	196.331	c_1_4_719	648.883
c_1_4_676	4	Normal Liver Control	2068	2742	Cholangiocytes	c_1_4_710	108.904	c_1_4_719	551.076
c_1_4_684	4	Normal Liver Control	2171	2734	Cholangiocytes	c_1_4_710	87.6413	c_1_4_719	451.668
c_1_4_693	4	Normal Liver Control	1439	2754	Cholangiocytes	c_1_4_710	709.891	c_2_4_583	689.545
c_1_4_698	4	Normal Liver Control	3859	2786	Cholangiocytes	c_1_4_438	776.725	c_2_4_415	137.768
c_1_4_704	4	Normal Liver Control	824	2835	Cholangiocytes	c_2_4_579	843.356	c_2_4_337	717.854
c_1_4_720	4	Normal Liver Control	2473	2845	Cholangiocytes	c_1_4_710	328.113	c_1_4_719	138.293
c_1_4_721	4	Normal Liver Control	1742	2862	Cholangiocytes	c_1_4_710	406.389	c_2_4_583	801.589
c_1_4_724	4	Normal Liver Control	1504	2854	Cholangiocytes	c_1_4_710	643.009	c_2_4_583	779.241
c_1_4_725	4	Normal Liver Control	869	2872	Cholangiocytes	c_2_4_579	884.617	c_2_4_337	758.232
c_1_4_729	4	Normal Liver Control	3769	2937	Cholangiocytes	c_2_4_456	671.908	c_2_4_415	309.091
c_1_4_743	4	Normal Liver Control	1507	2936	Cholangiocytes	c_1_4_710	649.804	c_2_4_583	860.69
c_1_4_750	4	Normal Liver Control	935	2960	Cholangiocytes	c_2_4_651	851.399	c_2_4_337	854.564
c_1_4_756	4	Normal Liver Control	4014	2978	Cholangiocytes	c_2_4_456	907.983	c_2_4_415	284.255
c_1_4_761	4	Normal Liver Control	1091	3055	Cholangiocytes	c_2_4_651	696.322	c_2_4_337	984.466
c_1_4_768	4	Normal Liver Control	3902	3072	Cholangiocytes	c_2_4_456	791.001	c_2_4_415	379.269
c_1_4_771	4	Normal Liver Control	1903	3085	Cholangiocytes	c_1_4_710	361.024	c_1_4_866	613.6
c_1_4_772	4	Normal Liver Control	434	3103	Cholangiocytes	c_2_4_523	816.081	c_2_4_593	685.242
c_1_4_774	4	Normal Liver Control	290	3116	Cholangiocytes	c_2_4_523	823.286	c_2_4_593	657.317
c_1_4_776	4	Normal Liver Control	3924	3123	Cholangiocytes	c_2_4_672	777.129	c_2_4_415	426.973
c_1_4_780	4	Normal Liver Control	3119	3131	Cholangiocytes	c_2_4_456	58.5491	c_2_4_620	205.497
c_1_4_782	4	Normal Liver Control	4030	3127	Cholangiocytes	c_2_4_672	839.689	c_2_4_415	433.896
c_1_4_783	4	Normal Liver Control	1998	3125	Cholangiocytes	c_1_4_710	340.812	c_1_4_866	527.191
c_1_4_785	4	Normal Liver Control	2113	3141	Cholangiocytes	c_1_4_710	324.681	c_1_4_866	462.806
c_1_4_787	4	Normal Liver Control	2566	3172	Cholangiocytes	c_2_4_477	117.903	c_1_4_719	339
c_1_4_792	4	Normal Liver Control	756	3172	Cholangiocytes	c_2_4_523	796.816	c_2_4_593	912.652
c_1_4_793	4	Normal Liver Control	3460	3183	Cholangiocytes	c_2_4_456	365.925	c_2_4_620	422.057
c_1_4_795	4	Normal Liver Control	2249	3228	Cholangiocytes	c_2_4_477	296.921	c_1_4_866	348.695
c_1_4_801	4	Normal Liver Control	1241	3275	Cholangiocytes	c_2_4_651	438.321	c_2_4_710	881.572
c_1_4_809	4	Normal Liver Control	2770	3245	Cholangiocytes	c_2_4_466	217.807	c_2_4_620	305.765
c_1_4_810	4	Normal Liver Control	2788	3311	Cholangiocytes	c_2_4_466	219.18	c_2_4_620	276.586
c_1_4_812	4	Normal Liver Control	2367	3372	Cholangiocytes	c_2_4_477	192.754	c_1_4_866	225.46
c_1_4_828	4	Normal Liver Control	1488	3445	Cholangiocytes	c_2_4_651	280.403	c_2_4_710	696.231
c_1_4_837	4	Normal Liver Control	865	3454	Cholangiocytes	c_2_4_651	553.686	c_2_4_687	857.714
c_1_4_841	4	Normal Liver Control	1563	3454	Cholangiocytes	c_2_4_651	313.949	c_2_4_710	698.584
c_1_4_842	4	Normal Liver Control	1685	3459	Cholangiocytes	c_2_4_651	399.816	c_1_4_866	597.566
c_1_4_845	4	Normal Liver Control	2960	3468	Cholangiocytes	c_2_4_466	252.343	c_2_4_620	173.6
c_1_4_846	4	Normal Liver Control	3623	3495	Cholangiocytes	c_2_4_672	301.294	c_2_4_655	421.284
c_1_4_848	4	Normal Liver Control	2134	3503	Cholangiocytes	c_2_4_668	348.428	c_1_4_866	155.235
c_1_4_855	4	Normal Liver Control	3222	3564	Cholangiocytes	c_2_4_661	215.808	c_2_4_620	283.177
c_1_4_863	4	Normal Liver Control	1451	3603	Cholangiocytes	c_2_4_651	128.035	c_2_4_710	535.84
c_1_4_871	4	Normal Liver Control	3035	3632	Cholangiocytes	c_2_4_680	253.144	c_2_4_620	304.385
c_1_4_874	4	Normal Liver Control	4053	3604	Cholangiocytes	c_2_4_672	597.198	c_2_4_655	92.9139
c_1_4_875	4	Normal Liver Control	2904	3655	Cholangiocytes	c_2_4_680	347.039	c_2_4_678	210.04
c_1_4_878	4	Normal Liver Control	1420	3697	Cholangiocytes	c_2_4_651	57.0088	c_2_4_710	441.001
c_1_4_883	4	Normal Liver Control	1491	3692	Cholangiocytes	c_2_4_651	128.062	c_2_4_710	451.46
c_1_4_885	4	Normal Liver Control	1855	3803	Cholangiocytes	c_2_4_714	418.629	c_1_4_866	473.904
c_1_4_903	4	Normal Liver Control	2295	3800	Cholangiocytes	c_2_4_668	63.561	c_2_4_665	133.765
c_1_4_910	4	Normal Liver Control	2645	3818	Cholangiocytes	c_2_4_706	273.651	c_2_4_682	44.7214
c_1_4_912	4	Normal Liver Control	1232	3861	Cholangiocytes	c_2_4_651	210.68	c_2_4_710	335.336
c_1_4_916	4	Normal Liver Control	2182	3863	Cholangiocytes	c_2_4_700	149.94	c_2_4_665	263.129
c_1_4_919	4	Normal Liver Control	2907	3882	Cholangiocytes	c_2_4_680	315.103	c_2_4_678	167.263
c_1_4_921	4	Normal Liver Control	2961	3906	Cholangiocytes	c_2_4_680	270.248	c_2_4_678	226.294
c_1_4_926	4	Normal Liver Control	2009	3983	Cholangiocytes	c_2_4_714	191.901	c_2_4_665	473.003
c_1_4_935	4	Normal Liver Control	998	4007	Cholangiocytes	c_2_4_651	479.527	c_2_4_710	442.821
c_1_4_938	4	Normal Liver Control	1934	4012	Cholangiocytes	c_2_4_714	200.529	c_2_4_710	528.247
c_1_4_940	4	Normal Liver Control	1852	4021	Cholangiocytes	c_2_4_714	254.702	c_2_4_710	446.598
c_1_4_943	4	Normal Liver Control	1831	4088	Cholangiocytes	c_2_4_714	242.572	c_2_4_710	413.038
c_1_4_947	4	Normal Liver Control	2032	4082	Cholangiocytes	c_2_4_714	90.4434	c_2_4_665	513.99
c_1_4_948	4	Normal Liver Control	2892	4104	Cholangiocytes	c_2_4_706	342.231	c_2_4_717	318.987
c_1_4_952	4	Normal Liver Control	3123	4140	Cholangiocytes	c_2_4_680	341.353	c_2_4_717	90.2109
c_1_4_955	4	Normal Liver Control	4133	4134	Cholangiocytes	c_2_4_672	756.984	c_2_4_655	471.84
c_1_4_956	4	Normal Liver Control	2939	4172	Cholangiocytes	c_2_4_706	399.941	c_2_4_717	261.431
c_1_4_957	4	Normal Liver Control	2551	54	Cholangiocytes	c_2_4_569	1578.51	c_1_4_64	230.465
c_2_4_1	5	Normal Liver Control	1282	344	Cholangiocytes	c_2_5_475	1447.4	c_1_5_206	1113.95
c_1_5_2	5	Normal Liver Control	775	648	Cholangiocytes	c_2_5_475	1196	c_1_5_206	800.416
c_1_5_7	5	Normal Liver Control	2505	638	Cholangiocytes	c_2_5_387	702.672	c_2_5_50	378.471
c_1_5_9	5	Normal Liver Control	1266	778	Cholangiocytes	c_2_5_475	1014.12	c_1_5_206	697.895
c_1_5_14	5	Normal Liver Control	60	909	Cholangiocytes	c_2_5_475	1395.27	c_1_5_206	1060.66
c_1_5_19	5	Normal Liver Control	508	1014	Cholangiocytes	c_2_5_475	1000.74	c_1_5_206	629.563
c_1_5_20	5	Normal Liver Control	1429	1789	Cholangiocytes	c_2_5_491	165.593	c_2_5_440	236.409
c_1_5_29	5	Normal Liver Control	267	1803	Cholangiocytes	c_2_5_475	879.184	c_2_5_587	751.192
c_1_5_30	5	Normal Liver Control	1641	1843	Cholangiocytes	c_2_5_506	203.062	c_2_5_440	381.933
c_1_5_31	5	Normal Liver Control	2642	2431	Cholangiocytes	c_2_5_531	192.167	c_2_5_519	583.414
c_1_5_45	5	Normal Liver Control	3627	2484	Cholangiocytes	c_2_5_530	431.592	c_2_5_403	1071.04
c_1_5_47	5	Normal Liver Control	4113	2730	Cholangiocytes	c_2_5_244	736.405	c_2_5_403	1406.95
c_1_5_55	5	Normal Liver Control	1647	2805	Cholangiocytes	c_2_5_593	236.4	c_2_5_549	462.854
c_1_5_57	5	Normal Liver Control	1128	2821	Cholangiocytes	c_2_5_625	97	c_2_5_626	40.7063
c_1_5_58	5	Normal Liver Control	4138	2938	Cholangiocytes	c_2_5_244	670.671	c_2_5_339	1358.76
c_1_5_68	5	Normal Liver Control	2563	2992	Cholangiocytes	c_2_5_531	756.34	c_1_5_126	799.641
c_1_5_73	5	Normal Liver Control	2249	3118	Cholangiocytes	c_2_5_695	751.003	c_1_5_126	661.166
c_1_5_74	5	Normal Liver Control	1611	3093	Cholangiocytes	c_1_5_276	370.267	c_2_5_662	430.927
c_1_5_77	5	Normal Liver Control	2720	3095	Cholangiocytes	c_2_5_244	776.882	c_1_5_126	758.57
c_1_5_78	5	Normal Liver Control	2080	3147	Cholangiocytes	c_2_5_695	594.008	c_1_5_126	685.377
c_1_5_81	5	Normal Liver Control	2536	3190	Cholangiocytes	c_2_5_727	855.269	c_1_5_126	601.365
c_1_5_82	5	Normal Liver Control	1414	3222	Cholangiocytes	c_2_5_679	209.117	c_2_5_662	216.083
c_1_5_84	5	Normal Liver Control	4027	3225	Cholangiocytes	c_2_5_244	539.083	c_2_5_339	1051.29
c_1_5_86	5	Normal Liver Control	1566	3312	Cholangiocytes	c_1_5_276	146.697	c_2_5_662	380.316
c_1_5_90	5	Normal Liver Control	2635	3392	Cholangiocytes	c_2_5_727	640.062	c_1_5_126	460.001
c_1_5_92	5	Normal Liver Control	1223	3336	Cholangiocytes	c_2_5_679	77.4661	c_2_5_662	122.577
c_1_5_93	5	Normal Liver Control	4131	3367	Cholangiocytes	c_2_5_244	677.089	c_2_5_339	975.287
c_1_5_95	5	Normal Liver Control	601	3408	Cholangiocytes	c_2_5_678	130.495	c_2_5_680	221
c_1_5_99	5	Normal Liver Control	1240	3514	Cholangiocytes	c_2_5_701	94.6256	c_2_5_702	141.014
c_1_5_107	5	Normal Liver Control	270	3600	Cholangiocytes	c_2_5_692	164.201	c_2_5_680	590.737
c_1_5_111	5	Normal Liver Control	2818	3641	Cholangiocytes	c_2_5_727	402.604	c_1_5_126	465.653
c_1_5_113	5	Normal Liver Control	1438	3593	Cholangiocytes	c_2_5_274	120.067	c_2_5_702	339.7
c_1_5_114	5	Normal Liver Control	1688	3655	Cholangiocytes	c_2_5_695	175.901	c_2_5_717	488.329
c_1_5_115	5	Normal Liver Control	1518	3739	Cholangiocytes	c_2_5_274	250	c_2_5_717	299.348
c_1_5_119	5	Normal Liver Control	2705	3762	Cholangiocytes	c_2_5_727	266.008	c_1_5_126	335.054
c_1_5_120	5	Normal Liver Control	1942	3736	Cholangiocytes	c_2_5_695	412.488	c_1_5_126	429.195
c_1_5_122	5	Normal Liver Control	1356	3768	Cholangiocytes	c_2_5_274	182.989	c_2_5_717	159.505
c_1_5_124	5	Normal Liver Control	492	3772	Cholangiocytes	c_2_5_709	101.592	c_2_5_680	506.425
c_1_5_125	5	Normal Liver Control	2092	3875	Cholangiocytes	c_2_5_695	615.627	c_1_5_126	297.881
c_1_5_128	5	Normal Liver Control	2994	3836	Cholangiocytes	c_2_5_727	345.301	c_2_5_739	473.296
c_1_5_130	5	Normal Liver Control	3895	3884	Cholangiocytes	c_2_5_244	851.296	c_2_5_339	420.8
c_1_5_131	5	Normal Liver Control	2536	3868	Cholangiocytes	c_2_5_727	234.182	c_1_5_126	193.794
c_1_5_134	5	Normal Liver Control	3301	3958	Cholangiocytes	c_2_5_727	598.11	c_2_5_739	283.196
c_1_5_136	5	Normal Liver Control	3023	4046	Cholangiocytes	c_2_5_727	316.512	c_2_5_739	293.728
c_1_5_145	5	Normal Liver Control	4092	4069	Cholangiocytes	c_2_5_244	1110.49	c_2_5_339	503.036
c_1_5_151	5	Normal Liver Control	1043	4163	Cholangiocytes	c_2_5_701	606	c_2_5_717	344.935
c_1_5_154	5	Normal Liver Control	2897	4175	Cholangiocytes	c_2_5_727	240.227	c_2_5_737	224.635
c_1_5_156	5	Normal Liver Control	3313	4170	Cholangiocytes	c_2_5_727	622.415	c_2_5_739	93.3381
c_1_5_157	5	Normal Liver Control	1227	4199	Cholangiocytes	c_2_5_274	616.75	c_2_5_717	302.397
c_1_5_159	5	Normal Liver Control	4093	4200	Cholangiocytes	c_2_5_244	1223.53	c_2_5_339	490.172
c_1_5_160	5	Normal Liver Control	1081	239	Cholangiocytes	c_2_5_475	1547.37	c_1_5_206	1183.5
c_1_5_167	5	Normal Liver Control	2457	311	Cholangiocytes	c_2_5_5	932.831	c_2_5_50	500.445
c_1_5_170	5	Normal Liver Control	3545	818	Cholangiocytes	c_2_5_45	333.521	c_2_5_51	261.031
c_1_5_180	5	Normal Liver Control	1538	1041	Cholangiocytes	c_2_5_475	840.952	c_2_5_440	536.121
c_1_5_181	5	Normal Liver Control	854	1071	Cholangiocytes	c_2_5_475	771.401	c_1_5_206	373.631
c_1_5_183	5	Normal Liver Control	206	1118	Cholangiocytes	c_2_5_475	1152.6	c_1_5_206	839.796
c_1_5_186	5	Normal Liver Control	660	1257	Cholangiocytes	c_2_5_475	717.621	c_1_5_206	367.619
c_1_5_193	5	Normal Liver Control	4165	1289	Cholangiocytes	c_2_5_449	417.655	c_2_5_391	361
c_1_5_198	5	Normal Liver Control	938	1301	Cholangiocytes	c_2_5_475	526.802	c_1_5_206	128.95
c_1_5_199	5	Normal Liver Control	1303	1455	Cholangiocytes	c_2_5_475	365.444	c_2_5_440	132.654
c_1_5_209	5	Normal Liver Control	1410	1525	Cholangiocytes	c_2_5_475	370.535	c_2_5_440	37.4433
c_1_5_213	5	Normal Liver Control	4056	1544	Cholangiocytes	c_2_5_449	165.027	c_2_5_391	358.509
c_1_5_214	5	Normal Liver Control	4078	1652	Cholangiocytes	c_2_5_449	172.192	c_2_5_391	454.802
c_1_5_219	5	Normal Liver Control	2691	1868	Cholangiocytes	c_2_5_531	375.353	c_2_5_519	631.932
c_1_5_228	5	Normal Liver Control	3187	1903	Cholangiocytes	c_2_5_489	205.507	c_2_5_403	652.58
c_1_5_230	5	Normal Liver Control	1128	1936	Cholangiocytes	c_2_5_475	152.069	c_2_5_502	98.6002
c_1_5_233	5	Normal Liver Control	998	2435	Cholangiocytes	c_2_5_550	422.267	c_2_5_626	378.847
c_1_5_251	5	Normal Liver Control	1785	2482	Cholangiocytes	c_2_5_552	108.78	c_2_5_549	266.813
c_1_5_254	5	Normal Liver Control	3992	2482	Cholangiocytes	c_2_5_530	760.529	c_2_5_403	1132.54
c_1_5_255	5	Normal Liver Control	896	3061	Cholangiocytes	c_2_5_660	181.135	c_2_5_654	208.389
c_1_5_267	5	Normal Liver Control	3209	3092	Cholangiocytes	c_2_5_244	289.774	c_1_5_126	1077.45
c_1_5_268	5	Normal Liver Control	3768	3620	Cholangiocytes	c_2_5_244	558.684	c_2_5_339	590.52
c_1_5_280	5	Normal Liver Control	154	4206	Cholangiocytes	c_2_5_716	420.529	c_2_5_680	1056.24
c_1_5_285	5	Normal Liver Control	3135	1744	Cholangiocytes	c_2_5_483	297.015	c_2_5_403	585.534
c_2_5_464	6	Normal Liver Control	3147	211	Cholangiocytes	c_2_6_78	844.811	c_1_6_238	359.547
c_1_6_2	6	Normal Liver Control	1113	369	Cholangiocytes	c_1_6_331	670.821	c_2_6_85	430.582
c_1_6_4	6	Normal Liver Control	4042	579	Cholangiocytes	c_1_6_410	908.091	c_1_6_238	687.186
c_1_6_7	6	Normal Liver Control	3849	886	Cholangiocytes	c_1_6_410	665.454	c_2_6_428	753.006
c_1_6_10	6	Normal Liver Control	3126	995	Cholangiocytes	c_2_6_78	678.917	c_2_6_428	601.631
c_1_6_11	6	Normal Liver Control	1113	1152	Cholangiocytes	c_1_6_331	246.678	c_2_6_139	184.978
c_1_6_14	6	Normal Liver Control	920	1114	Cholangiocytes	c_1_6_331	105.304	c_2_6_139	57.7062
c_1_6_16	6	Normal Liver Control	4173	1615	Cholangiocytes	c_1_6_410	136.499	c_1_6_47	399.742
c_1_6_28	6	Normal Liver Control	3610	1679	Cholangiocytes	c_1_6_410	572.34	c_2_6_428	243.393
c_1_6_29	6	Normal Liver Control	501	1721	Cholangiocytes	c_1_6_331	822.11	c_1_6_522	575.296
c_1_6_30	6	Normal Liver Control	1670	1734	Cholangiocytes	c_2_6_482	843.394	c_2_6_197	860.584
c_1_6_31	6	Normal Liver Control	3943	1699	Cholangiocytes	c_1_6_410	298.563	c_1_6_47	253.444
c_1_6_35	6	Normal Liver Control	3194	1813	Cholangiocytes	c_2_6_441	216.067	c_2_6_428	382.941
c_1_6_36	6	Normal Liver Control	4004	1863	Cholangiocytes	c_1_6_410	407.888	c_1_6_47	100.185
c_1_6_40	6	Normal Liver Control	1182	1947	Cholangiocytes	c_2_6_485	698.588	c_2_6_478	698.259
c_1_6_41	6	Normal Liver Control	1726	1992	Cholangiocytes	c_2_6_482	604.954	c_2_6_197	879.541
c_1_6_48	6	Normal Liver Control	3204	2000	Cholangiocytes	c_2_6_441	359.869	c_2_6_428	537.729
c_1_6_49	6	Normal Liver Control	505	2052	Cholangiocytes	c_2_6_476	547.401	c_1_6_522	306.91
c_1_6_50	6	Normal Liver Control	1111	2053	Cholangiocytes	c_2_6_485	574.338	c_2_6_478	571.239
c_1_6_53	6	Normal Liver Control	3876	2040	Cholangiocytes	c_1_6_410	621.226	c_1_6_47	120.283
c_1_6_55	6	Normal Liver Control	4033	2110	Cholangiocytes	c_1_6_410	639.247	c_1_6_513	127.781
c_1_6_58	6	Normal Liver Control	3825	2182	Cholangiocytes	c_2_6_544	768.776	c_1_6_513	177.2
c_1_6_63	6	Normal Liver Control	2541	2322	Cholangiocytes	c_2_6_492	429.219	c_2_6_512	410.495
c_1_6_66	6	Normal Liver Control	1155	2401	Cholangiocytes	c_2_6_485	303.961	c_2_6_478	348.382
c_1_6_69	6	Normal Liver Control	3013	2378	Cholangiocytes	c_2_6_492	297.33	c_2_6_506	432.001
c_1_6_70	6	Normal Liver Control	1982	2521	Cholangiocytes	c_2_6_497	178.404	c_2_6_512	630.029
c_1_6_76	6	Normal Liver Control	943	2522	Cholangiocytes	c_2_6_485	76.243	c_2_6_478	105.342
c_1_6_77	6	Normal Liver Control	2699	2532	Cholangiocytes	c_2_6_492	173.416	c_2_6_512	233.944
c_1_6_78	6	Normal Liver Control	3340	2563	Cholangiocytes	c_2_6_528	258.681	c_2_6_506	173.462
c_1_6_82	6	Normal Liver Control	1148	2589	Cholangiocytes	c_2_6_485	227.079	c_2_6_478	305.577
c_1_6_84	6	Normal Liver Control	3670	2669	Cholangiocytes	c_2_6_544	405.357	c_2_6_506	400.656
c_1_6_92	6	Normal Liver Control	364	2709	Cholangiocytes	c_2_6_520	69.3181	c_2_6_475	420.459
c_1_6_95	6	Normal Liver Control	829	2752	Cholangiocytes	c_2_6_485	181.97	c_2_6_478	194.579
c_1_6_96	6	Normal Liver Control	3536	2774	Cholangiocytes	c_2_6_528	278.21	c_2_6_506	267.899
c_1_6_102	6	Normal Liver Control	4013	2786	Cholangiocytes	c_2_6_544	154.738	c_1_6_513	554.292
c_1_6_103	6	Normal Liver Control	3440	2834	Cholangiocytes	c_2_6_528	181.728	c_2_6_506	200.524
c_1_6_104	6	Normal Liver Control	315	2858	Cholangiocytes	c_2_6_520	118.191	c_2_6_475	538.033
c_1_6_107	6	Normal Liver Control	1516	2913	Cholangiocytes	c_2_6_539	155.158	c_2_6_628	704.245
c_1_6_110	6	Normal Liver Control	2558	2925	Cholangiocytes	c_2_6_558	282.064	c_2_6_512	194.833
c_1_6_111	6	Normal Liver Control	2025	2979	Cholangiocytes	c_2_6_515	241.63	c_2_6_512	604.239
c_1_6_116	6	Normal Liver Control	201	3026	Cholangiocytes	c_1_6_597	318.478	c_2_6_616	628.339
c_1_6_123	6	Normal Liver Control	403	3071	Cholangiocytes	c_1_6_597	208.923	c_2_6_616	479.033
c_1_6_125	6	Normal Liver Control	1892	3199	Cholangiocytes	c_2_6_573	22.3607	c_2_6_656	565.468
c_1_6_126	6	Normal Liver Control	589	3120	Cholangiocytes	c_1_6_597	264.197	c_2_6_616	383.575
c_1_6_132	6	Normal Liver Control	3808	3166	Cholangiocytes	c_2_6_544	284.234	c_2_6_666	627.697
c_1_6_135	6	Normal Liver Control	927	3205	Cholangiocytes	c_2_6_615	295.466	c_2_6_616	435.078
c_1_6_137	6	Normal Liver Control	525	3286	Cholangiocytes	c_2_6_613	149.482	c_2_6_616	233.054
c_1_6_140	6	Normal Liver Control	1130	3348	Cholangiocytes	c_2_6_600	72.0278	c_2_6_628	232.125
c_1_6_150	6	Normal Liver Control	3857	3316	Cholangiocytes	c_2_6_544	397.899	c_2_6_666	500.409
c_1_6_151	6	Normal Liver Control	405	3406	Cholangiocytes	c_2_6_613	102.883	c_2_6_616	226.791
c_1_6_154	6	Normal Liver Control	4129	3456	Cholangiocytes	c_2_6_678	462.958	c_2_6_666	567.768
c_1_6_160	6	Normal Liver Control	825	3522	Cholangiocytes	c_2_6_615	226.921	c_2_6_616	215.838
c_1_6_162	6	Normal Liver Control	3654	3485	Cholangiocytes	c_2_6_627	209.504	c_2_6_666	291.062
c_1_6_165	6	Normal Liver Control	3658	3657	Cholangiocytes	c_2_6_627	222.72	c_2_6_666	119.017
c_1_6_175	6	Normal Liver Control	4136	3674	Cholangiocytes	c_2_6_678	269.364	c_2_6_666	486.806
c_1_6_176	6	Normal Liver Control	2601	3640	Cholangiocytes	c_2_6_654	75.1332	c_2_6_611	198.479
c_1_6_179	6	Normal Liver Control	3376	3736	Cholangiocytes	c_2_6_657	9.21954	c_2_6_669	250.569
c_1_6_180	6	Normal Liver Control	1976	3706	Cholangiocytes	c_2_6_585	407.541	c_2_6_656	84.1724
c_1_6_181	6	Normal Liver Control	1564	3694	Cholangiocytes	c_2_6_638	266.175	c_2_6_633	218.009
c_1_6_183	6	Normal Liver Control	1389	3665	Cholangiocytes	c_2_6_638	89.493	c_2_6_633	59.4811
c_1_6_184	6	Normal Liver Control	3780	3739	Cholangiocytes	c_2_6_678	255.225	c_2_6_666	125.575
c_1_6_186	6	Normal Liver Control	926	3703	Cholangiocytes	c_2_6_643	83.7437	c_2_6_636	280.492
c_1_6_187	6	Normal Liver Control	3694	3860	Cholangiocytes	c_2_6_678	290.119	c_2_6_666	90.6201
c_1_6_198	6	Normal Liver Control	2179	3837	Cholangiocytes	c_2_6_620	444.072	c_2_6_656	273.907
c_1_6_199	6	Normal Liver Control	892	3896	Cholangiocytes	c_2_6_651	224.829	c_2_6_636	398.589
c_1_6_200	6	Normal Liver Control	3347	3910	Cholangiocytes	c_2_6_657	184.353	c_2_6_342	211.766
c_1_6_202	6	Normal Liver Control	804	3972	Cholangiocytes	c_2_6_651	339.063	c_2_6_616	507.54
c_1_6_205	6	Normal Liver Control	1503	3952	Cholangiocytes	c_2_6_638	372.594	c_2_6_633	368.077
c_1_6_207	6	Normal Liver Control	117	3975	Cholangiocytes	c_2_6_649	272.591	c_2_6_616	682.52
c_1_6_209	6	Normal Liver Control	1344	3966	Cholangiocytes	c_2_6_638	331.423	c_2_6_636	353.645
c_1_6_211	6	Normal Liver Control	1869	4009	Cholangiocytes	c_2_6_638	676.468	c_2_6_656	249.281
c_1_6_212	6	Normal Liver Control	4171	3972	Cholangiocytes	c_2_6_684	164.438	c_2_6_666	547.3
c_1_6_213	6	Normal Liver Control	731	4021	Cholangiocytes	c_2_6_651	424.38	c_2_6_616	531.945
c_1_6_214	6	Normal Liver Control	3576	4021	Cholangiocytes	c_2_6_657	350.571	c_2_6_666	259
c_1_6_216	6	Normal Liver Control	1342	4106	Cholangiocytes	c_2_6_638	470.537	c_2_6_636	484.286
c_1_6_220	6	Normal Liver Control	3942	4132	Cholangiocytes	c_2_6_684	161.645	c_2_6_666	454.159
c_1_6_227	6	Normal Liver Control	1743	4166	Cholangiocytes	c_2_6_638	687.431	c_2_6_656	437.251
c_1_6_231	6	Normal Liver Control	954	4183	Cholangiocytes	c_2_6_651	474.195	c_2_6_636	593.394
c_1_6_235	6	Normal Liver Control	4072	174	Cholangiocytes	c_1_6_410	1309.15	c_1_6_238	570.351
c_1_6_239	6	Normal Liver Control	2165	192	Cholangiocytes	c_2_6_78	645.187	c_1_6_286	769.834
c_1_6_240	6	Normal Liver Control	1438	235	Cholangiocytes	c_1_6_331	935.816	c_1_6_286	572.501
c_1_6_243	6	Normal Liver Control	3672	226	Cholangiocytes	c_2_6_78	1288.07	c_1_6_238	184.619
c_1_6_244	6	Normal Liver Control	3668	350	Cholangiocytes	c_1_6_410	1228.25	c_1_6_238	256.85
c_1_6_252	6	Normal Liver Control	3614	374	Cholangiocytes	c_2_6_78	1180.48	c_1_6_238	246.868
c_1_6_254	6	Normal Liver Control	1803	379	Cholangiocytes	c_2_6_78	782.882	c_1_6_286	415.415
c_1_6_255	6	Normal Liver Control	2705	389	Cholangiocytes	c_2_6_78	415.554	c_1_6_238	830.924
c_1_6_257	6	Normal Liver Control	3086	402	Cholangiocytes	c_2_6_78	685.193	c_1_6_238	484.314
c_1_6_259	6	Normal Liver Control	1608	402	Cholangiocytes	c_1_6_331	923.507	c_1_6_286	366.65
c_1_6_260	6	Normal Liver Control	1577	450	Cholangiocytes	c_1_6_331	868.738	c_1_6_286	324.778
c_1_6_261	6	Normal Liver Control	2935	591	Cholangiocytes	c_2_6_78	467.779	c_1_6_238	715.862
c_1_6_269	6	Normal Liver Control	3840	614	Cholangiocytes	c_1_6_410	919.749	c_1_6_238	570.827
c_1_6_273	6	Normal Liver Control	459	678	Cholangiocytes	c_1_6_331	561.044	c_2_6_85	590.31
c_1_6_277	6	Normal Liver Control	910	795	Cholangiocytes	c_1_6_331	214.009	c_2_6_85	128.016
c_1_6_288	6	Normal Liver Control	2583	797	Cholangiocytes	c_2_6_78	102.083	c_2_6_197	825.184
c_1_6_289	6	Normal Liver Control	2225	827	Cholangiocytes	c_2_6_78	280.644	c_1_6_286	576.238
c_1_6_297	6	Normal Liver Control	798	830	Cholangiocytes	c_1_6_331	212.219	c_2_6_85	242.835
c_1_6_298	6	Normal Liver Control	4110	859	Cholangiocytes	c_1_6_410	623.1	c_1_6_238	930.961
c_1_6_304	6	Normal Liver Control	1349	860	Cholangiocytes	c_1_6_331	461.703	c_1_6_286	317.246
c_1_6_305	6	Normal Liver Control	453	948	Cholangiocytes	c_1_6_331	463.036	c_2_6_139	525.647
c_1_6_315	6	Normal Liver Control	2474	960	Cholangiocytes	c_2_6_78	213.937	c_2_6_197	661.816
c_1_6_319	6	Normal Liver Control	3568	929	Cholangiocytes	c_1_6_410	799.966	c_2_6_428	599.627
c_1_6_320	6	Normal Liver Control	3764	1097	Cholangiocytes	c_1_6_410	542.351	c_2_6_428	532.241
c_1_6_336	6	Normal Liver Control	254	1115	Cholangiocytes	c_1_6_331	666.483	c_2_6_139	677.319
c_1_6_339	6	Normal Liver Control	147	1133	Cholangiocytes	c_1_6_331	774.985	c_2_6_139	782.923
c_1_6_343	6	Normal Liver Control	2817	1168	Cholangiocytes	c_2_6_78	530.632	c_2_6_197	539.203
c_1_6_348	6	Normal Liver Control	466	1211	Cholangiocytes	c_1_6_331	489.612	c_2_6_139	464.725
c_1_6_352	6	Normal Liver Control	3504	1219	Cholangiocytes	c_2_6_441	683.855	c_2_6_428	302.688
c_1_6_353	6	Normal Liver Control	960	1236	Cholangiocytes	c_1_6_331	232.019	c_2_6_139	72.0139
c_1_6_356	6	Normal Liver Control	948	1285	Cholangiocytes	c_1_6_331	278.338	c_2_6_139	115.572
c_1_6_369	6	Normal Liver Control	2162	1322	Cholangiocytes	c_2_6_78	663.965	c_2_6_197	468.108
c_1_6_380	6	Normal Liver Control	1325	1355	Cholangiocytes	c_1_6_331	538.781	c_2_6_139	436.66
c_1_6_383	6	Normal Liver Control	1430	1346	Cholangiocytes	c_1_6_331	617.975	c_2_6_139	530.684
c_1_6_384	6	Normal Liver Control	2299	1365	Cholangiocytes	c_2_6_78	648.035	c_2_6_197	339.413
c_1_6_385	6	Normal Liver Control	706	1383	Cholangiocytes	c_1_6_331	426.98	c_2_6_139	307.69
c_1_6_389	6	Normal Liver Control	1985	1408	Cholangiocytes	c_2_6_78	834.267	c_2_6_197	578.263
c_1_6_395	6	Normal Liver Control	3586	1414	Cholangiocytes	c_1_6_410	564.987	c_2_6_428	183.076
c_1_6_396	6	Normal Liver Control	3969	1417	Cholangiocytes	c_1_6_410	189.156	c_1_6_47	535.113
c_1_6_398	6	Normal Liver Control	529	1433	Cholangiocytes	c_1_6_331	571.371	c_2_6_139	478.167
c_1_6_402	6	Normal Liver Control	2924	1486	Cholangiocytes	c_2_6_441	227.161	c_1_6_26	358.063
c_1_6_407	6	Normal Liver Control	2008	1505	Cholangiocytes	c_2_6_78	900.422	c_2_6_197	527.684
c_1_6_409	6	Normal Liver Control	1752	1504	Cholangiocytes	c_1_6_331	975	c_1_6_286	744.744
c_1_6_415	6	Normal Liver Control	864	1508	Cholangiocytes	c_1_6_331	501.303	c_2_6_139	343.211
c_1_6_417	6	Normal Liver Control	154	1534	Cholangiocytes	c_1_6_331	922.057	c_1_6_522	722.056
c_1_6_420	6	Normal Liver Control	1629	1535	Cholangiocytes	c_1_6_331	889.25	c_1_6_286	769.344
c_1_6_421	6	Normal Liver Control	3454	1557	Cholangiocytes	c_2_6_441	462.088	c_2_6_428	49.1935
c_1_6_426	6	Normal Liver Control	1452	1554	Cholangiocytes	c_1_6_331	767.219	c_2_6_139	648.242
c_1_6_428	6	Normal Liver Control	3874	1570	Cholangiocytes	c_1_6_410	287.141	c_1_6_47	391.127
c_1_6_430	6	Normal Liver Control	3063	1586	Cholangiocytes	c_2_6_441	119.921	c_2_6_428	376.152
c_1_6_431	6	Normal Liver Control	3679	1607	Cholangiocytes	c_1_6_410	484.665	c_2_6_428	264.282
c_1_6_435	6	Normal Liver Control	3950	1595	Cholangiocytes	c_1_6_410	227.607	c_1_6_47	357.09
c_1_6_436	6	Normal Liver Control	3002	1628	Cholangiocytes	c_2_6_441	67.897	c_1_6_26	379.459
c_1_6_439	6	Normal Liver Control	2141	1742	Cholangiocytes	c_2_6_441	873.266	c_2_6_197	401.009
c_1_6_449	6	Normal Liver Control	4097	1765	Cholangiocytes	c_1_6_410	288.368	c_1_6_47	233.002
c_1_6_451	6	Normal Liver Control	2724	1762	Cholangiocytes	c_2_6_441	296.665	c_1_6_26	123.227
c_1_6_452	6	Normal Liver Control	3893	1801	Cholangiocytes	c_1_6_410	408.554	c_1_6_47	164.396
c_1_6_458	6	Normal Liver Control	746	1806	Cholangiocytes	c_2_6_485	808.174	c_1_6_522	650.358
c_1_6_460	6	Normal Liver Control	614	1864	Cholangiocytes	c_2_6_476	764.477	c_1_6_522	516.144
c_1_6_468	6	Normal Liver Control	2125	1897	Cholangiocytes	c_2_6_497	785.525	c_2_6_197	484.905
c_1_6_471	6	Normal Liver Control	2770	1921	Cholangiocytes	c_2_6_441	331.851	c_1_6_26	275.089
c_1_6_472	6	Normal Liver Control	2207	1954	Cholangiocytes	c_2_6_497	768.319	c_2_6_197	459.796
c_1_6_475	6	Normal Liver Control	36	2016	Cholangiocytes	c_2_6_476	568.698	c_1_6_522	327.391
c_1_6_481	6	Normal Liver Control	1905	2053	Cholangiocytes	c_2_6_497	579.656	c_2_6_197	754.595
c_1_6_482	6	Normal Liver Control	2911	2121	Cholangiocytes	c_2_6_441	438.041	c_1_6_26	519.501
c_1_6_493	6	Normal Liver Control	452	2173	Cholangiocytes	c_2_6_476	415.589	c_1_6_522	198.323
c_1_6_502	6	Normal Liver Control	1929	2152	Cholangiocytes	c_2_6_497	485.232	c_2_6_197	797.408
c_1_6_504	6	Normal Liver Control	1876	2195	Cholangiocytes	c_2_6_497	435.491	c_2_6_197	865.583
c_1_6_511	6	Normal Liver Control	2133	2230	Cholangiocytes	c_2_6_497	495.025	c_2_6_512	668.768
c_1_6_512	6	Normal Liver Control	756	2232	Cholangiocytes	c_2_6_485	398.741	c_2_6_475	308.08
c_1_6_515	6	Normal Liver Control	3410	2230	Cholangiocytes	c_2_6_528	598.115	c_2_6_506	511.682
c_1_6_516	6	Normal Liver Control	3260	2230	Cholangiocytes	c_2_6_492	571.517	c_2_6_506	493.171
c_1_6_517	6	Normal Liver Control	4217	2299	Cholangiocytes	c_2_6_544	681.42	c_1_6_513	231.89
c_1_6_528	6	Normal Liver Control	820	2290	Cholangiocytes	c_2_6_485	321.288	c_2_6_475	259.887
c_1_6_531	6	Normal Liver Control	2301	2308	Cholangiocytes	c_2_6_515	486.609	c_2_6_512	504.533
c_1_6_533	6	Normal Liver Control	280	2317	Cholangiocytes	c_2_6_476	224.183	c_1_6_522	71.0211
c_1_6_534	6	Normal Liver Control	1660	2323	Cholangiocytes	c_2_6_482	272.8	c_2_6_478	849.165
c_1_6_537	6	Normal Liver Control	361	2395	Cholangiocytes	c_2_6_476	178.44	c_1_6_522	174.794
c_1_6_552	6	Normal Liver Control	1402	2396	Cholangiocytes	c_2_6_482	218.488	c_2_6_478	581.04
c_1_6_556	6	Normal Liver Control	3328	2421	Cholangiocytes	c_2_6_528	393.914	c_2_6_506	306.967
c_1_6_561	6	Normal Liver Control	2305	2439	Cholangiocytes	c_2_6_515	375.373	c_2_6_512	398.378
c_1_6_564	6	Normal Liver Control	3648	2433	Cholangiocytes	c_2_6_528	540.296	c_1_6_513	401.011
c_1_6_565	6	Normal Liver Control	341	2474	Cholangiocytes	c_2_6_476	106.827	c_1_6_522	238.449
c_1_6_568	6	Normal Liver Control	1075	2679	Cholangiocytes	c_2_6_485	175.419	c_2_6_478	260.772
c_1_6_579	6	Normal Liver Control	153	2702	Cholangiocytes	c_1_6_583	89.202	c_1_6_522	469.308
c_1_6_581	6	Normal Liver Control	1469	2704	Cholangiocytes	c_2_6_501	26.9258	c_2_6_478	641.826
c_1_6_582	6	Normal Liver Control	1439	2730	Cholangiocytes	c_2_6_501	65	c_2_6_478	619.362
c_1_6_584	6	Normal Liver Control	3887	2729	Cholangiocytes	c_2_6_544	224.929	c_1_6_513	508.599
c_1_6_585	6	Normal Liver Control	1322	2759	Cholangiocytes	c_2_6_501	183.774	c_2_6_478	518.541
c_1_6_587	6	Normal Liver Control	3636	2793	Cholangiocytes	c_2_6_544	367.927	c_2_6_506	369.688
c_1_6_590	6	Normal Liver Control	4228	2790	Cholangiocytes	c_2_6_544	292.104	c_1_6_513	604.692
c_1_6_591	6	Normal Liver Control	3029	2863	Cholangiocytes	c_2_6_547	157.293	c_2_6_549	105.849
c_1_6_595	6	Normal Liver Control	538	2893	Cholangiocytes	c_1_6_597	57.0088	c_2_6_475	411.254
c_1_6_596	6	Normal Liver Control	1033	2958	Cholangiocytes	c_2_6_485	379.886	c_2_6_478	442.404
c_1_6_602	6	Normal Liver Control	1090	2960	Cholangiocytes	c_2_6_485	402.226	c_2_6_478	471.296
c_1_6_603	6	Normal Liver Control	512	2987	Cholangiocytes	c_1_6_597	112.792	c_2_6_475	505.943
c_1_6_605	6	Normal Liver Control	2891	3076	Cholangiocytes	c_2_6_547	293.969	c_2_6_549	211.917
c_1_6_608	6	Normal Liver Control	99	3110	Cholangiocytes	c_1_6_583	415.477	c_2_6_616	644.647
c_1_6_611	6	Normal Liver Control	600	3437	Cholangiocytes	c_2_6_607	21.0238	c_2_6_616	66.7533
c_1_6_627	6	Normal Liver Control	2240	3442	Cholangiocytes	c_2_6_580	172.29	c_1_6_632	221.732
c_1_6_631	6	Normal Liver Control	3887	3529	Cholangiocytes	c_2_6_678	378.128	c_2_6_666	335.467
c_1_6_635	6	Normal Liver Control	56	3545	Cholangiocytes	c_2_6_649	224.849	c_2_6_616	555.59
c_1_6_638	6	Normal Liver Control	227	3579	Cholangiocytes	c_2_6_649	139.262	c_2_6_616	390.468
c_1_6_641	6	Normal Liver Control	2960	3569	Cholangiocytes	c_2_6_661	202.072	c_2_6_669	282.418
c_1_6_643	6	Normal Liver Control	793	3636	Cholangiocytes	c_2_6_643	220.737	c_2_6_616	226.226
c_1_6_646	6	Normal Liver Control	2090	3644	Cholangiocytes	c_2_6_585	338.423	c_2_6_656	212.191
c_1_6_647	6	Normal Liver Control	1961	3878	Cholangiocytes	c_2_6_585	579.349	c_2_6_656	122.931
c_1_6_653	6	Normal Liver Control	223	3913	Cholangiocytes	c_2_6_649	198.116	c_2_6_616	563.799
c_1_6_655	6	Normal Liver Control	2176	3978	Cholangiocytes	c_2_6_654	511.41	c_2_6_656	337.516
c_1_6_656	6	Normal Liver Control	2445	4021	Cholangiocytes	c_2_6_654	350.443	c_1_6_632	561.228
c_1_6_658	6	Normal Liver Control	2119	4057	Cholangiocytes	c_2_6_654	602.224	c_2_6_656	357.022
c_1_6_659	6	Normal Liver Control	226	4132	Cholangiocytes	c_2_6_649	416.692	c_2_6_616	736.951
c_1_6_660	6	Normal Liver Control	153	4138	Cholangiocytes	c_2_6_649	424.835	c_2_6_616	782.352
c_1_6_661	6	Normal Liver Control	3804	4157	Cholangiocytes	c_2_6_684	266.717	c_2_6_666	407.305
c_1_6_662	6	Normal Liver Control	2266	4220	Cholangiocytes	c_2_6_654	614.117	c_2_6_656	575.445
c_1_6_667	6	Normal Liver Control	2067	257	Cholangiocytes	c_2_6_78	649.945	c_1_6_286	656.739
c_2_6_10	6	Normal Liver Control	4177	191	Cholangiocytes	c_1_6_410	1290.35	c_1_6_238	676.013
c_2_6_396	6	Normal Liver Control	1391	2761	Cholangiocytes	c_2_6_501	122.115	c_2_6_478	583.454
c_2_6_519	6	Normal Liver Control	1463	2772	Cholangiocytes	c_2_6_501	81.5414	c_2_6_478	654.948
c_2_6_522	6	Normal Liver Control	1539	2792	Cholangiocytes	c_2_6_501	104.695	c_2_6_478	733.336
c_2_6_523	6	Normal Liver Control	3924	4004	Cholangiocytes	c_2_6_684	85.3756	c_2_6_666	348.827
c_2_6_686	7	Normal Liver Control	2950	242	Cholangiocytes	c_2_7_460	237.287	c_2_7_466	250.458
c_1_7_2	7	Normal Liver Control	2791	295	Cholangiocytes	c_2_7_460	263.532	c_2_7_466	219.802
c_1_7_3	7	Normal Liver Control	1205	315	Cholangiocytes	c_2_7_463	122.931	c_2_7_469	403.537
c_1_7_11	7	Normal Liver Control	2502	484	Cholangiocytes	c_2_7_100	415.583	c_2_7_466	396.011
c_1_7_17	7	Normal Liver Control	1703	662	Cholangiocytes	c_2_7_85	347.109	c_2_7_469	800.615
c_1_7_20	7	Normal Liver Control	3998	640	Cholangiocytes	c_2_7_460	1311.84	c_2_7_471	388.063
c_1_7_23	7	Normal Liver Control	3395	659	Cholangiocytes	c_2_7_460	839.105	c_2_7_471	215.335
c_1_7_24	7	Normal Liver Control	2662	662	Cholangiocytes	c_2_7_100	274.25	c_2_7_466	293.804
c_1_7_25	7	Normal Liver Control	2802	756	Cholangiocytes	c_2_7_100	312.623	c_2_7_466	285.617
c_1_7_29	7	Normal Liver Control	2991	799	Cholangiocytes	c_2_7_100	477.587	c_2_7_466	325.566
c_1_7_31	7	Normal Liver Control	2604	828	Cholangiocytes	c_2_7_100	106.963	c_2_7_466	450.241
c_1_7_33	7	Normal Liver Control	2762	971	Cholangiocytes	c_2_7_100	248.652	c_2_7_148	296.076
c_1_7_43	7	Normal Liver Control	4135	969	Cholangiocytes	c_2_7_460	1601.55	c_2_7_471	615.881
c_1_7_44	7	Normal Liver Control	2648	1010	Cholangiocytes	c_2_7_100	166.424	c_2_7_148	266.957
c_1_7_45	7	Normal Liver Control	1050	1055	Cholangiocytes	c_2_7_85	444.771	c_2_7_469	490.609
c_1_7_48	7	Normal Liver Control	3478	1212	Cholangiocytes	c_2_7_100	1004.03	c_2_7_495	433.797
c_1_7_53	7	Normal Liver Control	1789	1312	Cholangiocytes	c_2_7_85	711.208	c_2_7_148	939.177
c_1_7_60	7	Normal Liver Control	1062	1487	Cholangiocytes	c_2_7_506	614.427	c_2_7_512	770.314
c_1_7_67	7	Normal Liver Control	1945	1479	Cholangiocytes	c_2_7_506	722.752	c_2_7_148	810.753
c_1_7_69	7	Normal Liver Control	941	1566	Cholangiocytes	c_2_7_506	638.969	c_2_7_512	705.642
c_1_7_75	7	Normal Liver Control	3661	1642	Cholangiocytes	c_2_7_376	1268.29	c_2_7_495	68.0661
c_1_7_78	7	Normal Liver Control	3867	1700	Cholangiocytes	c_2_7_376	1181.32	c_2_7_495	281.832
c_1_7_82	7	Normal Liver Control	4125	1719	Cholangiocytes	c_2_7_376	1174.5	c_2_7_495	538.407
c_1_7_83	7	Normal Liver Control	1312	1765	Cholangiocytes	c_2_7_506	245.122	c_2_7_512	542.262
c_1_7_84	7	Normal Liver Control	1007	1760	Cholangiocytes	c_2_7_506	474.178	c_2_7_512	502.929
c_1_7_85	7	Normal Liver Control	780	1814	Cholangiocytes	c_2_7_506	667.488	c_2_7_512	537.276
c_1_7_87	7	Normal Liver Control	1518	1799	Cholangiocytes	c_2_7_506	204.824	c_2_7_512	630.968
c_1_7_88	7	Normal Liver Control	949	1845	Cholangiocytes	c_2_7_506	496.284	c_2_7_512	433.554
c_1_7_89	7	Normal Liver Control	3994	1867	Cholangiocytes	c_2_7_376	1013.39	c_2_7_495	464.94
c_1_7_91	7	Normal Liver Control	3653	1837	Cholangiocytes	c_2_7_376	1081.07	c_2_7_495	215.244
c_1_7_92	7	Normal Liver Control	876	2008	Cholangiocytes	c_2_7_506	550.614	c_2_7_512	324.446
c_1_7_101	7	Normal Liver Control	3746	1999	Cholangiocytes	c_2_7_376	901.346	c_2_7_495	399.08
c_1_7_104	7	Normal Liver Control	3244	2187	Cholangiocytes	c_2_7_376	982.178	c_2_7_363	628.622
c_1_7_113	7	Normal Liver Control	3775	2304	Cholangiocytes	c_2_7_376	598.482	c_2_7_524	685.511
c_1_7_114	7	Normal Liver Control	4086	2321	Cholangiocytes	c_2_7_376	576.532	c_2_7_495	848.26
c_1_7_117	7	Normal Liver Control	2910	2286	Cholangiocytes	c_2_7_376	1189.37	c_2_7_363	576.696
c_1_7_119	7	Normal Liver Control	3535	2369	Cholangiocytes	c_2_7_376	651.871	c_2_7_524	559.893
c_1_7_122	7	Normal Liver Control	3546	2537	Cholangiocytes	c_2_7_376	522.483	c_2_7_524	394.143
c_1_7_132	7	Normal Liver Control	3717	2623	Cholangiocytes	c_2_7_376	340.165	c_2_7_524	380
c_1_7_134	7	Normal Liver Control	950	2649	Cholangiocytes	c_2_7_506	819.43	c_2_7_512	414.27
c_1_7_136	7	Normal Liver Control	2395	2748	Cholangiocytes	c_2_7_560	799.758	c_2_7_550	712.71
c_1_7_141	7	Normal Liver Control	1200	2760	Cholangiocytes	c_2_7_528	555.827	c_2_7_512	516.202
c_1_7_142	7	Normal Liver Control	1071	2893	Cholangiocytes	c_2_7_556	581.242	c_2_7_512	636.133
c_1_7_150	7	Normal Liver Control	2147	2942	Cholangiocytes	c_2_7_528	504.053	c_2_7_550	634.003
c_1_7_151	7	Normal Liver Control	3869	2961	Cholangiocytes	c_2_7_376	109.124	c_2_7_524	381.518
c_1_7_153	7	Normal Liver Control	622	3041	Cholangiocytes	c_2_7_556	660.122	c_2_7_555	509.605
c_1_7_155	7	Normal Liver Control	982	3105	Cholangiocytes	c_2_7_556	392.796	c_2_7_555	748.279
c_1_7_158	7	Normal Liver Control	3142	3096	Cholangiocytes	c_2_7_598	784.047	c_2_7_363	287.211
c_1_7_161	7	Normal Liver Control	2965	3065	Cholangiocytes	c_2_7_560	787.077	c_2_7_363	317.616
c_1_7_162	7	Normal Liver Control	2959	3208	Cholangiocytes	c_2_7_560	703.515	c_2_7_363	443.663
c_1_7_167	7	Normal Liver Control	3287	3198	Cholangiocytes	c_2_7_598	652.239	c_2_7_524	338.001
c_1_7_168	7	Normal Liver Control	2762	3280	Cholangiocytes	c_2_7_560	497.148	c_2_7_550	287.251
c_1_7_169	7	Normal Liver Control	726	3267	Cholangiocytes	c_2_7_556	445.916	c_2_7_555	447.161
c_1_7_170	7	Normal Liver Control	1609	3193	Cholangiocytes	c_2_7_528	131.309	c_2_7_550	954.686
c_1_7_171	7	Normal Liver Control	3453	3259	Cholangiocytes	c_2_7_598	589.916	c_2_7_524	333.946
c_1_7_174	7	Normal Liver Control	3656	3276	Cholangiocytes	c_2_7_376	488.706	c_2_7_524	386.898
c_1_7_176	7	Normal Liver Control	352	3313	Cholangiocytes	c_2_7_556	786.245	c_2_7_555	141.156
c_1_7_181	7	Normal Liver Control	1493	3402	Cholangiocytes	c_2_7_564	152.086	c_2_7_550	1037.02
c_1_7_183	7	Normal Liver Control	1694	3383	Cholangiocytes	c_2_7_564	215.258	c_2_7_550	837.526
c_1_7_184	7	Normal Liver Control	731	3526	Cholangiocytes	c_2_7_556	394.711	c_2_7_555	419.935
c_1_7_189	7	Normal Liver Control	4159	3596	Cholangiocytes	c_2_7_632	573.394	c_2_7_600	539.891
c_1_7_196	7	Normal Liver Control	3348	3594	Cholangiocytes	c_2_7_598	251.676	c_2_7_600	450.099
c_1_7_197	7	Normal Liver Control	2168	3635	Cholangiocytes	c_2_7_560	195.441	c_2_7_550	406.559
c_1_7_199	7	Normal Liver Control	2944	3605	Cholangiocytes	c_2_7_602	312.181	c_2_7_550	443.705
c_1_7_200	7	Normal Liver Control	1812	3608	Cholangiocytes	c_2_7_572	44.1022	c_2_7_550	734.635
c_1_7_201	7	Normal Liver Control	2371	3673	Cholangiocytes	c_2_7_560	130.269	c_2_7_550	274.935
c_1_7_203	7	Normal Liver Control	3555	3669	Cholangiocytes	c_2_7_598	249.618	c_2_7_600	252.414
c_1_7_204	7	Normal Liver Control	1483	3663	Cholangiocytes	c_2_7_564	137.437	c_2_7_550	1067.87
c_1_7_206	7	Normal Liver Control	1154	3797	Cholangiocytes	c_2_7_556	326.572	c_2_7_555	905.155
c_1_7_213	7	Normal Liver Control	613	3901	Cholangiocytes	c_2_7_556	665.674	c_2_7_555	538.912
c_1_7_220	7	Normal Liver Control	1323	3943	Cholangiocytes	c_2_7_564	459.923	c_2_7_555	1119.41
c_1_7_224	7	Normal Liver Control	1165	3983	Cholangiocytes	c_2_7_556	512.806	c_2_7_555	1000.75
c_1_7_229	7	Normal Liver Control	4158	3999	Cholangiocytes	c_2_7_632	234.019	c_2_7_600	475.903
c_1_7_231	7	Normal Liver Control	3300	4095	Cholangiocytes	c_2_7_611	148.735	c_2_7_600	453.793
c_1_7_234	7	Normal Liver Control	1120	4138	Cholangiocytes	c_2_7_556	666.003	c_2_7_555	1056.67
c_1_7_239	7	Normal Liver Control	1545	4183	Cholangiocytes	c_2_7_624	279.603	c_2_7_550	1228.2
c_1_7_245	7	Normal Liver Control	2124	4183	Cholangiocytes	c_2_7_624	322.851	c_2_7_550	839.196
c_1_7_246	7	Normal Liver Control	2230	152	Cholangiocytes	c_2_7_460	615.228	c_2_7_466	747.294
c_1_7_250	7	Normal Liver Control	160	404	Cholangiocytes	c_2_7_45	93.6002	c_2_7_469	767.88
c_1_7_260	7	Normal Liver Control	3038	424	Cholangiocytes	c_2_7_460	439.246	c_2_7_466	153.522
c_1_7_262	7	Normal Liver Control	3016	510	Cholangiocytes	c_2_7_460	508.674	c_2_7_466	120.221
c_1_7_269	7	Normal Liver Control	203	522	Cholangiocytes	c_2_7_45	107.935	c_2_7_469	705.907
c_1_7_272	7	Normal Liver Control	981	556	Cholangiocytes	c_2_7_22	187.024	c_2_7_469	80.7775
c_1_7_274	7	Normal Liver Control	889	578	Cholangiocytes	c_2_7_22	229.578	c_2_7_469	18.7883
c_1_7_277	7	Normal Liver Control	321	604	Cholangiocytes	c_2_7_45	250.428	c_2_7_469	585.277
c_1_7_279	7	Normal Liver Control	1378	614	Cholangiocytes	c_2_7_85	127.664	c_2_7_469	472.83
c_1_7_282	7	Normal Liver Control	933	691	Cholangiocytes	c_2_7_22	326.014	c_2_7_469	108.416
c_1_7_289	7	Normal Liver Control	1405	741	Cholangiocytes	c_2_7_85	40	c_2_7_469	522.519
c_1_7_296	7	Normal Liver Control	842	777	Cholangiocytes	c_2_7_22	432.005	c_2_7_469	201.437
c_1_7_297	7	Normal Liver Control	1420	837	Cholangiocytes	c_2_7_85	110.639	c_2_7_469	572.011
c_1_7_302	7	Normal Liver Control	1794	915	Cholangiocytes	c_2_7_85	462.944	c_2_7_469	946.987
c_1_7_308	7	Normal Liver Control	1438	933	Cholangiocytes	c_2_7_85	205.409	c_2_7_469	635.164
c_1_7_310	7	Normal Liver Control	1304	1079	Cholangiocytes	c_2_7_85	343.46	c_2_7_469	633.603
c_1_7_320	7	Normal Liver Control	1693	1140	Cholangiocytes	c_2_7_85	516.512	c_2_7_469	962.437
c_1_7_328	7	Normal Liver Control	1358	1155	Cholangiocytes	c_2_7_85	414.059	c_2_7_469	726.681
c_1_7_329	7	Normal Liver Control	2031	1192	Cholangiocytes	c_2_7_100	573.496	c_2_7_148	699.818
c_1_7_332	7	Normal Liver Control	2140	1236	Cholangiocytes	c_2_7_100	510.906	c_2_7_148	587.716
c_1_7_336	7	Normal Liver Control	1021	1252	Cholangiocytes	c_2_7_85	616.001	c_2_7_469	675.856
c_1_7_338	7	Normal Liver Control	847	1238	Cholangiocytes	c_2_7_85	717.867	c_2_7_469	654.664
c_1_7_340	7	Normal Liver Control	1669	1374	Cholangiocytes	c_2_7_506	654.762	c_2_7_512	1059.2
c_1_7_352	7	Normal Liver Control	47	1407	Cholangiocytes	c_2_7_45	929.749	c_2_7_469	1188.24
c_1_7_354	7	Normal Liver Control	1592	1436	Cholangiocytes	c_2_7_506	570.677	c_2_7_512	965.456
c_1_7_355	7	Normal Liver Control	1224	1430	Cholangiocytes	c_2_7_506	587.799	c_2_7_512	838.766
c_1_7_357	7	Normal Liver Control	1685	1434	Cholangiocytes	c_2_7_506	606.123	c_2_7_512	1019.08
c_1_7_358	7	Normal Liver Control	1409	1477	Cholangiocytes	c_2_7_506	505.286	c_2_7_512	845
c_1_7_363	7	Normal Liver Control	4004	1601	Cholangiocytes	c_2_7_376	1279.55	c_2_7_495	411.024
c_1_7_371	7	Normal Liver Control	407	1590	Cholangiocytes	c_2_7_506	1091.8	c_2_7_512	950.378
c_1_7_372	7	Normal Liver Control	506	1835	Cholangiocytes	c_2_7_506	931.67	c_2_7_512	715.659
c_1_7_383	7	Normal Liver Control	2688	1855	Cholangiocytes	c_2_7_100	969.965	c_2_7_148	591.288
c_1_7_384	7	Normal Liver Control	1620	1923	Cholangiocytes	c_2_7_506	202.773	c_2_7_512	631.547
c_1_7_387	7	Normal Liver Control	1364	1956	Cholangiocytes	c_2_7_506	67.2309	c_2_7_512	411.097
c_1_7_389	7	Normal Liver Control	2803	1967	Cholangiocytes	c_2_7_100	1103.84	c_2_7_148	706.102
c_1_7_390	7	Normal Liver Control	291	2004	Cholangiocytes	c_2_7_506	1135.21	c_2_7_512	832.381
c_1_7_391	7	Normal Liver Control	457	2054	Cholangiocytes	c_2_7_506	971.671	c_2_7_512	659.043
c_1_7_395	7	Normal Liver Control	530	2135	Cholangiocytes	c_2_7_506	908.969	c_2_7_512	567.274
c_1_7_398	7	Normal Liver Control	1275	2198	Cholangiocytes	c_2_7_506	263.547	c_2_7_512	199.905
c_1_7_402	7	Normal Liver Control	2630	2238	Cholangiocytes	c_2_7_506	1230.92	c_2_7_363	774.319
c_1_7_404	7	Normal Liver Control	841	2339	Cholangiocytes	c_2_7_506	685.328	c_2_7_512	256.462
c_1_7_411	7	Normal Liver Control	1888	2428	Cholangiocytes	c_2_7_506	642.153	c_2_7_512	821.984
c_1_7_419	7	Normal Liver Control	2410	2531	Cholangiocytes	c_2_7_528	924.76	c_2_7_363	793.305
c_1_7_422	7	Normal Liver Control	278	2671	Cholangiocytes	c_2_7_556	1163.59	c_2_7_555	780.026
c_1_7_430	7	Normal Liver Control	2895	2695	Cholangiocytes	c_2_7_560	1014.89	c_2_7_363	282.064
c_1_7_431	7	Normal Liver Control	123	2785	Cholangiocytes	c_2_7_556	1212.42	c_2_7_555	693.001
c_1_7_437	7	Normal Liver Control	282	2855	Cholangiocytes	c_2_7_556	1042.25	c_2_7_555	596.088
c_1_7_443	7	Normal Liver Control	199	2863	Cholangiocytes	c_2_7_556	1105.81	c_2_7_555	598.941
c_1_7_445	7	Normal Liver Control	3157	2926	Cholangiocytes	c_2_7_376	785.408	c_2_7_363	117.068
c_1_7_450	7	Normal Liver Control	3098	2940	Cholangiocytes	c_2_7_376	845.204	c_2_7_363	142.077
c_1_7_453	7	Normal Liver Control	4176	2977	Cholangiocytes	c_2_7_376	254.615	c_2_7_524	688.817
c_1_7_454	7	Normal Liver Control	3689	3044	Cholangiocytes	c_2_7_376	301.213	c_2_7_524	231.709
c_1_7_458	7	Normal Liver Control	210	3058	Cholangiocytes	c_2_7_556	1001.57	c_2_7_555	406.605
c_1_7_460	7	Normal Liver Control	3680	3149	Cholangiocytes	c_2_7_376	375.528	c_2_7_524	292.857
c_1_7_464	7	Normal Liver Control	2793	3181	Cholangiocytes	c_2_7_560	580.195	c_2_7_550	375.48
c_1_7_465	7	Normal Liver Control	2985	3405	Cholangiocytes	c_2_7_602	516.294	c_2_7_550	458.023
c_1_7_473	7	Normal Liver Control	3694	3472	Cholangiocytes	c_2_7_598	488.746	c_2_7_600	405.02
c_1_7_474	7	Normal Liver Control	41	3646	Cholangiocytes	c_2_7_556	1094.91	c_2_7_555	339.33
c_1_7_478	7	Normal Liver Control	3810	3680	Cholangiocytes	c_2_7_598	463.017	c_2_7_600	226.612
c_1_7_480	7	Normal Liver Control	505	3692	Cholangiocytes	c_2_7_556	655.049	c_2_7_555	305.832
c_1_7_483	7	Normal Liver Control	196	3700	Cholangiocytes	c_2_7_556	953.656	c_2_7_555	278.18
c_1_7_485	7	Normal Liver Control	2023	3825	Cholangiocytes	c_2_7_605	220.145	c_2_7_550	631.003
c_1_7_486	7	Normal Liver Control	3892	3858	Cholangiocytes	c_2_7_632	289.43	c_2_7_600	194.928
c_1_7_487	7	Normal Liver Control	2843	4120	Cholangiocytes	c_2_7_602	213.122	c_2_7_550	741.741
c_1_7_489	7	Normal Liver Control	82	4157	Cholangiocytes	c_2_7_556	1245.32	c_2_7_555	745.349
c_1_7_491	7	Normal Liver Control	2933	4187	Cholangiocytes	c_2_7_602	284.401	c_2_7_600	825.424
c_1_7_492	7	Normal Liver Control	3435	4224	Cholangiocytes	c_2_7_611	229.26	c_2_7_600	435.406
c_1_7_497	7	Normal Liver Control	1930	174	Cholangiocytes	c_1_7_254	492.577	c_2_7_466	1017.35
c_2_7_10	7	Normal Liver Control	3468	233	Cholangiocytes	c_2_7_460	664.199	c_2_7_455	225.887
c_2_7_12	7	Normal Liver Control	2830	90	Cholangiocytes	c_2_7_460	55.1453	c_2_7_466	402.782
c_2_7_461	7	Normal Liver Control	2390	254	Cholangiocytes	c_2_7_460	495.073	c_2_7_466	558.885
c_2_7_464	7	Normal Liver Control	4007	1301	Cholangiocytes	c_2_7_100	1536.52	c_2_7_495	528.025
c_2_7_483	7	Normal Liver Control	3606	1669	Cholangiocytes	c_2_7_376	1255.52	c_2_7_495	40.8044
c_2_7_497	7	Normal Liver Control	389	3223	Cholangiocytes	c_2_7_556	774.138	c_2_7_555	237.844
c_2_7_530	7	Normal Liver Control	495	3355	Cholangiocytes	c_2_7_556	637.823	c_2_7_555	200.883
c_2_7_538	7	Normal Liver Control	919	3404	Cholangiocytes	c_2_7_556	214.086	c_2_7_555	602.758
c_2_7_546	7	Normal Liver Control	2196	3450	Cholangiocytes	c_2_7_560	174.734	c_2_7_550	333.006
c_2_7_549	7	Normal Liver Control	1746	3543	Cholangiocytes	c_2_7_572	136.029	c_2_7_550	788.742
c_2_7_561	8	Normal Liver Control	1111	299	Cholangiocytes	c_2_8_43	605.03	c_2_8_550	906.727
c_1_8_2	8	Normal Liver Control	1559	845	Cholangiocytes	c_2_8_43	101.316	c_2_8_550	384.887
c_1_8_12	8	Normal Liver Control	2650	1231	Cholangiocytes	c_2_8_21	683.089	c_2_8_584	1063.34
c_1_8_20	8	Normal Liver Control	3182	1392	Cholangiocytes	c_2_8_157	514.51	c_2_8_584	1467.93
c_1_8_22	8	Normal Liver Control	2761	1440	Cholangiocytes	c_2_8_157	512.447	c_2_8_584	1056.89
c_1_8_24	8	Normal Liver Control	1871	2283	Cholangiocytes	c_2_8_587	596.306	c_2_8_583	428.189
c_1_8_42	8	Normal Liver Control	3585	2374	Cholangiocytes	c_2_8_217	134.766	c_2_8_381	1181.91
c_1_8_46	8	Normal Liver Control	2576	2497	Cholangiocytes	c_2_8_587	558.17	c_2_8_271	959.542
c_1_8_47	8	Normal Liver Control	3263	2565	Cholangiocytes	c_2_8_217	506.262	c_2_8_381	980.009
c_1_8_49	8	Normal Liver Control	2370	2569	Cholangiocytes	c_2_8_587	595.102	c_2_8_271	744.744
c_1_8_50	8	Normal Liver Control	3887	2742	Cholangiocytes	c_2_8_217	442.242	c_2_8_381	943.75
c_1_8_56	8	Normal Liver Control	175	3230	Cholangiocytes	c_2_8_295	1281.02	c_2_8_259	770
c_1_8_67	8	Normal Liver Control	1090	3237	Cholangiocytes	c_2_8_295	478.177	c_2_8_259	770.284
c_1_8_68	8	Normal Liver Control	2161	3191	Cholangiocytes	c_2_8_295	816.002	c_2_8_271	743.186
c_1_8_69	8	Normal Liver Control	810	3200	Cholangiocytes	c_2_8_295	677.827	c_2_8_259	611.003
c_1_8_70	8	Normal Liver Control	1567	3275	Cholangiocytes	c_2_8_295	427.102	c_2_8_271	609.476
c_1_8_73	8	Normal Liver Control	3795	3545	Cholangiocytes	c_2_8_217	1212.71	c_2_8_381	415.059
c_1_8_81	8	Normal Liver Control	2353	3591	Cholangiocytes	c_2_8_295	1184	c_2_8_381	1028.37
c_1_8_86	8	Normal Liver Control	2848	3741	Cholangiocytes	c_2_8_217	1651.3	c_2_8_381	569.415
c_1_8_88	8	Normal Liver Control	3766	3757	Cholangiocytes	c_2_8_217	1422.95	c_2_8_381	443.798
c_1_8_92	8	Normal Liver Control	2278	4071	Cholangiocytes	c_2_8_295	1476.31	c_2_8_381	1224.13
c_1_8_99	8	Normal Liver Control	3741	4156	Cholangiocytes	c_2_8_217	1821.2	c_2_8_381	715.713
c_1_8_103	8	Normal Liver Control	2451	36	Cholangiocytes	c_2_8_495	266.593	c_2_8_550	1577.82
c_1_8_105	8	Normal Liver Control	651	110	Cholangiocytes	c_2_8_43	1068.44	c_2_8_101	1206.15
c_1_8_107	8	Normal Liver Control	4018	171	Cholangiocytes	c_2_8_495	1331.05	c_2_8_584	2793.62
c_1_8_111	8	Normal Liver Control	3153	176	Cholangiocytes	c_2_8_495	466.275	c_2_8_550	2054.56
c_1_8_112	8	Normal Liver Control	596	319	Cholangiocytes	c_2_8_43	1002.65	c_2_8_101	1005.02
c_1_8_115	8	Normal Liver Control	2683	322	Cholangiocytes	c_2_8_495	162.049	c_2_8_550	1575.89
c_1_8_116	8	Normal Liver Control	2119	765	Cholangiocytes	c_2_8_21	487.976	c_2_8_550	864.765
c_1_8_135	8	Normal Liver Control	940	785	Cholangiocytes	c_2_8_43	552.232	c_2_8_101	559.866
c_1_8_136	8	Normal Liver Control	2596	879	Cholangiocytes	c_2_8_21	327.099	c_2_8_584	1266.42
c_1_8_141	8	Normal Liver Control	1395	925	Cholangiocytes	c_2_8_43	183.698	c_2_8_550	250.06
c_1_8_145	8	Normal Liver Control	2918	951	Cholangiocytes	c_2_8_21	535.248	c_2_8_584	1446.33
c_1_8_147	8	Normal Liver Control	202	960	Cholangiocytes	c_2_8_582	905.221	c_2_8_101	652.154
c_1_8_149	8	Normal Liver Control	3621	1344	Cholangiocytes	c_2_8_565	618.389	c_2_8_584	1901.93
c_1_8_161	8	Normal Liver Control	1071	1323	Cholangiocytes	c_2_8_43	695.814	c_2_8_101	320.189
c_1_8_162	8	Normal Liver Control	2691	1860	Cholangiocytes	c_2_8_587	330.297	c_2_8_584	902.014
c_1_8_175	8	Normal Liver Control	1570	2013	Cholangiocytes	c_2_8_587	811.937	c_2_8_583	210.877
c_1_8_179	8	Normal Liver Control	898	2194	Cholangiocytes	c_2_8_582	812.988	c_2_8_182	358.006
c_1_8_186	8	Normal Liver Control	2700	2243	Cholangiocytes	c_2_8_587	417.279	c_2_8_584	990.184
c_1_8_188	8	Normal Liver Control	440	2459	Cholangiocytes	c_2_8_582	659.735	c_2_8_259	250.667
c_1_8_192	8	Normal Liver Control	1214	2470	Cholangiocytes	c_2_8_295	452.25	c_2_8_271	462.952
c_1_8_194	8	Normal Liver Control	3900	2588	Cholangiocytes	c_2_8_217	314.014	c_2_8_381	1083.01
c_1_8_197	8	Normal Liver Control	1514	2808	Cholangiocytes	c_2_8_295	128.413	c_2_8_271	182.332
c_1_8_198	8	Normal Liver Control	1029	3023	Cholangiocytes	c_2_8_295	404.5	c_2_8_259	566.52
c_1_8_202	8	Normal Liver Control	3554	3269	Cholangiocytes	c_2_8_217	947.605	c_2_8_381	320.37
c_1_8_208	8	Normal Liver Control	3755	3345	Cholangiocytes	c_2_8_217	1010.83	c_2_8_381	421.751
c_1_8_210	8	Normal Liver Control	393	3388	Cholangiocytes	c_2_8_295	1134.58	c_2_8_635	789.227
c_1_8_211	8	Normal Liver Control	3683	3378	Cholangiocytes	c_2_8_217	1043.46	c_2_8_381	342.65
c_1_8_212	8	Normal Liver Control	1603	3465	Cholangiocytes	c_2_8_295	617.909	c_2_8_271	796.528
c_1_8_213	8	Normal Liver Control	1517	3600	Cholangiocytes	c_2_8_295	729.343	c_2_8_636	837.683
c_1_8_217	8	Normal Liver Control	4039	3793	Cholangiocytes	c_2_8_217	1493.78	c_2_8_381	706.616
c_1_8_220	8	Normal Liver Control	594	3829	Cholangiocytes	c_2_8_295	1250.39	c_2_8_635	304.608
c_1_8_222	8	Normal Liver Control	2632	3852	Cholangiocytes	c_2_8_295	1564.4	c_2_8_381	811.234
c_1_8_223	8	Normal Liver Control	145	4072	Cholangiocytes	c_2_8_295	1736.63	c_2_8_635	580.882
c_1_8_224	8	Normal Liver Control	678	4066	Cholangiocytes	c_2_8_295	1392.99	c_2_8_635	60.4401
c_1_8_225	8	Normal Liver Control	3338	4054	Cholangiocytes	c_2_8_217	1759.64	c_2_8_381	517.706
c_1_8_226	8	Normal Liver Control	1705	4128	Cholangiocytes	c_2_8_295	1284.06	c_2_8_636	851.15
c_1_8_227	8	Normal Liver Control	4049	4197	Cholangiocytes	c_2_8_217	1891.9	c_2_8_381	939.064
c_1_8_229	8	Normal Liver Control	1406	306	Cholangiocytes	c_2_8_43	470.919	c_2_8_550	867.442
c_2_8_7	8	Normal Liver Control	729	375	Cholangiocytes	c_2_8_43	858.723	c_2_8_101	937.258
c_2_8_11	8	Normal Liver Control	438	544	Cholangiocytes	c_2_8_43	1077.75	c_2_8_101	829.333
c_2_8_25	8	Normal Liver Control	1907	1037	Cholangiocytes	c_2_8_43	494.013	c_2_8_550	567.297
c_2_8_70	8	Normal Liver Control	3280	2080	Cholangiocytes	c_2_8_157	325.83	c_2_8_381	1461.43
c_2_8_184	8	Normal Liver Control	3558	71	Cholangiocytes	c_2_8_495	875.535	c_2_8_550	2461.91
c_2_8_491	8	Normal Liver Control	1671	358	Cholangiocytes	c_2_8_43	448.288	c_2_8_550	872.824
c_2_8_510	8	Normal Liver Control	2211	1433	Cholangiocytes	c_2_8_587	567.081	c_2_8_584	596.798
c_2_8_561	9	Normal Liver Control	2271	125	Cholangiocytes	c_2_9_56	846.914	c_2_9_382	1010.03
c_1_9_1	9	Normal Liver Control	2352	1022	Cholangiocytes	c_2_9_56	395.204	c_2_9_462	452.842
c_1_9_20	9	Normal Liver Control	2248	1215	Cholangiocytes	c_2_9_56	406.857	c_2_9_462	239.535
c_1_9_28	9	Normal Liver Control	2292	1791	Cholangiocytes	c_2_9_481	281.519	c_2_9_462	350.464
c_1_9_40	9	Normal Liver Control	2644	2434	Cholangiocytes	c_2_9_481	809.791	c_2_9_462	1075.76
c_1_9_61	9	Normal Liver Control	3097	2770	Cholangiocytes	c_2_9_632	882.644	c_2_9_684	1409.47
c_1_9_68	9	Normal Liver Control	1560	3490	Cholangiocytes	c_1_9_364	1104.07	c_2_9_680	716.048
c_1_9_79	9	Normal Liver Control	1480	3684	Cholangiocytes	c_1_9_364	1068.84	c_2_9_715	541.631
c_1_9_82	9	Normal Liver Control	2364	3914	Cholangiocytes	c_1_9_364	258.24	c_2_9_684	126.495
c_1_9_84	9	Normal Liver Control	2678	4095	Cholangiocytes	c_1_9_364	251.104	c_2_9_721	320.79
c_1_9_87	9	Normal Liver Control	3838	66	Cholangiocytes	c_2_9_306	168.962	c_2_9_462	2139.72
c_1_9_88	9	Normal Liver Control	3464	106	Cholangiocytes	c_2_9_306	214.009	c_2_9_462	1840.94
c_1_9_90	9	Normal Liver Control	3670	261	Cholangiocytes	c_2_9_306	213	c_2_9_462	1885.86
c_1_9_95	9	Normal Liver Control	4036	297	Cholangiocytes	c_2_9_306	442.67	c_2_9_462	2162.63
c_1_9_96	9	Normal Liver Control	2715	316	Cholangiocytes	c_2_9_42	650.394	c_2_9_462	1243.5
c_1_9_98	9	Normal Liver Control	3568	406	Cholangiocytes	c_2_9_306	372.247	c_2_9_462	1715.91
c_1_9_100	9	Normal Liver Control	539	486	Cholangiocytes	c_2_9_364	290.062	c_2_9_387	668.542
c_1_9_105	9	Normal Liver Control	1590	511	Cholangiocytes	c_2_9_373	496.67	c_2_9_382	345.371
c_1_9_106	9	Normal Liver Control	1923	572	Cholangiocytes	c_2_9_56	348.323	c_2_9_382	449.952
c_1_9_107	9	Normal Liver Control	3877	854	Cholangiocytes	c_2_9_42	644.64	c_2_9_462	1773.5
c_1_9_113	9	Normal Liver Control	820	1011	Cholangiocytes	c_2_9_360	332.388	c_2_9_431	261.706
c_1_9_119	9	Normal Liver Control	1655	1023	Cholangiocytes	c_2_9_56	333.305	c_2_9_382	185.607
c_1_9_120	9	Normal Liver Control	3125	1095	Cholangiocytes	c_2_9_42	441.509	c_2_9_462	984.612
c_1_9_124	9	Normal Liver Control	750	1613	Cholangiocytes	c_2_9_470	306.472	c_2_9_431	418.199
c_1_9_142	9	Normal Liver Control	2930	1810	Cholangiocytes	c_2_9_481	441.989	c_2_9_462	807.224
c_1_9_151	9	Normal Liver Control	4174	1985	Cholangiocytes	c_2_9_632	1266.29	c_2_9_462	2038.2
c_1_9_155	9	Normal Liver Control	3124	2040	Cholangiocytes	c_2_9_481	724.189	c_2_9_462	1089.87
c_1_9_157	9	Normal Liver Control	4139	2042	Cholangiocytes	c_2_9_632	1202.57	c_2_9_462	2020.37
c_1_9_158	9	Normal Liver Control	3260	2074	Cholangiocytes	c_2_9_481	857.15	c_2_9_462	1223.49
c_1_9_159	9	Normal Liver Control	981	2173	Cholangiocytes	c_2_9_470	797.117	c_2_9_540	120.603
c_1_9_162	9	Normal Liver Control	1679	2228	Cholangiocytes	c_2_9_481	1034.28	c_2_9_540	733.541
c_1_9_163	9	Normal Liver Control	4086	2255	Cholangiocytes	c_2_9_632	983.094	c_2_9_462	2043.78
c_1_9_165	9	Normal Liver Control	2244	2365	Cholangiocytes	c_2_9_481	784.082	c_2_9_462	914.749
c_1_9_173	9	Normal Liver Control	4153	2423	Cholangiocytes	c_2_9_632	841.3	c_2_9_721	2160.35
c_1_9_177	9	Normal Liver Control	2421	2468	Cholangiocytes	c_2_9_481	841.452	c_2_9_462	1039.27
c_1_9_180	9	Normal Liver Control	2877	2445	Cholangiocytes	c_2_9_481	885.013	c_2_9_462	1198.72
c_1_9_181	9	Normal Liver Control	2863	2497	Cholangiocytes	c_2_9_481	927.761	c_2_9_462	1234.69
c_1_9_183	9	Normal Liver Control	4054	2510	Cholangiocytes	c_2_9_632	728.047	c_2_9_721	2033.62
c_1_9_184	9	Normal Liver Control	2068	2500	Cholangiocytes	c_2_9_481	980.07	c_2_9_462	1058.17
c_1_9_185	9	Normal Liver Control	2761	2528	Cholangiocytes	c_2_9_481	925.592	c_2_9_462	1211.13
c_1_9_188	9	Normal Liver Control	2959	2534	Cholangiocytes	c_2_9_481	1000.08	c_2_9_462	1318.48
c_1_9_190	9	Normal Liver Control	2374	2570	Cholangiocytes	c_2_9_481	949.089	c_2_9_462	1131.39
c_1_9_191	9	Normal Liver Control	2847	2586	Cholangiocytes	c_2_9_481	1005.93	c_2_9_462	1303.01
c_1_9_192	9	Normal Liver Control	2937	2599	Cholangiocytes	c_2_9_481	1050.19	c_2_9_462	1360.44
c_1_9_194	9	Normal Liver Control	2710	2633	Cholangiocytes	c_2_9_481	1016.97	c_2_9_462	1284.58
c_1_9_198	9	Normal Liver Control	1291	2708	Cholangiocytes	c_2_9_470	1407.6	c_2_9_540	541.489
c_1_9_205	9	Normal Liver Control	2722	2726	Cholangiocytes	c_1_9_289	1034.18	c_2_9_684	1258.93
c_1_9_207	9	Normal Liver Control	2703	2825	Cholangiocytes	c_1_9_289	953.765	c_2_9_684	1160.37
c_1_9_212	9	Normal Liver Control	2877	2821	Cholangiocytes	c_1_9_289	889.265	c_2_9_684	1243.54
c_1_9_213	9	Normal Liver Control	2993	2860	Cholangiocytes	c_1_9_289	822.322	c_2_9_684	1275.09
c_1_9_219	9	Normal Liver Control	1982	2910	Cholangiocytes	c_1_9_364	1331.77	c_2_9_684	1012.43
c_1_9_221	9	Normal Liver Control	1417	2927	Cholangiocytes	c_2_9_682	1484.61	c_1_9_249	723.038
c_1_9_225	9	Normal Liver Control	2671	3007	Cholangiocytes	c_1_9_289	816.088	c_2_9_684	981.675
c_1_9_230	9	Normal Liver Control	1866	3021	Cholangiocytes	c_1_9_364	1275.45	c_2_9_684	945.145
c_1_9_231	9	Normal Liver Control	1088	3093	Cholangiocytes	c_2_9_682	1129.3	c_1_9_249	356.535
c_1_9_235	9	Normal Liver Control	1189	3135	Cholangiocytes	c_2_9_682	1176.29	c_1_9_249	424.924
c_1_9_236	9	Normal Liver Control	2083	3141	Cholangiocytes	c_1_9_364	1080.3	c_2_9_684	764.299
c_1_9_237	9	Normal Liver Control	2609	3208	Cholangiocytes	c_1_9_289	710.243	c_2_9_684	774.546
c_1_9_240	9	Normal Liver Control	1912	3259	Cholangiocytes	c_1_9_364	1044.02	c_2_9_684	710.27
c_1_9_244	9	Normal Liver Control	792	3406	Cholangiocytes	c_2_9_682	698.988	c_1_9_249	107.117
c_1_9_259	9	Normal Liver Control	1387	3438	Cholangiocytes	c_2_9_682	1191.61	c_1_9_249	606.153
c_1_9_262	9	Normal Liver Control	3596	3530	Cholangiocytes	c_2_9_632	413.943	c_2_9_721	939.749
c_1_9_269	9	Normal Liver Control	873	3529	Cholangiocytes	c_2_9_682	689.424	c_1_9_249	242.231
c_1_9_271	9	Normal Liver Control	2038	3530	Cholangiocytes	c_1_9_364	746.879	c_2_9_684	411.928
c_1_9_273	9	Normal Liver Control	1478	3573	Cholangiocytes	c_1_9_364	1124.58	c_2_9_680	603.364
c_1_9_276	9	Normal Liver Control	253	3605	Cholangiocytes	c_2_9_682	280.503	c_1_9_249	624.157
c_1_9_277	9	Normal Liver Control	1565	3594	Cholangiocytes	c_1_9_364	1039.84	c_2_9_722	637.024
c_1_9_278	9	Normal Liver Control	1633	3655	Cholangiocytes	c_1_9_364	949.662	c_2_9_722	573.031
c_1_9_285	9	Normal Liver Control	2765	3648	Cholangiocytes	c_1_9_289	386.467	c_2_9_684	577.673
c_1_9_287	9	Normal Liver Control	1987	3652	Cholangiocytes	c_1_9_364	679.486	c_2_9_684	346.667
c_1_9_288	9	Normal Liver Control	1898	3680	Cholangiocytes	c_1_9_364	722.335	c_2_9_684	400.805
c_1_9_292	9	Normal Liver Control	2068	3694	Cholangiocytes	c_1_9_364	595.355	c_2_9_684	260.017
c_1_9_298	9	Normal Liver Control	948	3717	Cholangiocytes	c_2_9_682	686.619	c_2_9_680	148.014
c_1_9_300	9	Normal Liver Control	1595	3721	Cholangiocytes	c_1_9_364	949.611	c_2_9_722	508.009
c_1_9_301	9	Normal Liver Control	2042	3782	Cholangiocytes	c_1_9_364	547.39	c_2_9_684	225.062
c_1_9_304	9	Normal Liver Control	2114	3801	Cholangiocytes	c_1_9_364	483.741	c_2_9_684	153.688
c_1_9_307	9	Normal Liver Control	3016	3815	Cholangiocytes	c_1_9_289	200.322	c_2_9_721	417.653
c_1_9_310	9	Normal Liver Control	2239	3858	Cholangiocytes	c_1_9_364	362.25	c_2_9_684	31.0161
c_1_9_311	9	Normal Liver Control	2820	3865	Cholangiocytes	c_1_9_289	385.701	c_2_9_721	394.241
c_1_9_312	9	Normal Liver Control	2960	3870	Cholangiocytes	c_1_9_289	278.729	c_2_9_721	360.112
c_1_9_315	9	Normal Liver Control	2069	3871	Cholangiocytes	c_1_9_364	468.37	c_2_9_684	171.945
c_1_9_320	9	Normal Liver Control	3170	3895	Cholangiocytes	c_1_9_289	228.79	c_2_9_721	390.674
c_1_9_321	9	Normal Liver Control	980	3878	Cholangiocytes	c_2_9_682	698.026	c_2_9_680	32.6956
c_1_9_322	9	Normal Liver Control	3100	3932	Cholangiocytes	c_1_9_289	269.863	c_2_9_721	325.523
c_1_9_325	9	Normal Liver Control	847	3920	Cholangiocytes	c_2_9_682	566.146	c_2_9_680	116.765
c_1_9_329	9	Normal Liver Control	811	3982	Cholangiocytes	c_2_9_682	538.001	c_2_9_680	181.687
c_1_9_334	9	Normal Liver Control	1658	3996	Cholangiocytes	c_1_9_364	795.512	c_2_9_722	234.062
c_1_9_338	9	Normal Liver Control	1233	4034	Cholangiocytes	c_2_9_682	962.757	c_2_9_715	279.508
c_1_9_341	9	Normal Liver Control	50	4038	Cholangiocytes	c_2_9_682	278.46	c_2_9_680	916.476
c_1_9_342	9	Normal Liver Control	982	4051	Cholangiocytes	c_2_9_682	719.645	c_2_9_680	188.733
c_1_9_344	9	Normal Liver Control	1735	4051	Cholangiocytes	c_1_9_364	709.734	c_2_9_722	207.348
c_1_9_346	9	Normal Liver Control	653	4067	Cholangiocytes	c_2_9_682	413.679	c_2_9_680	359.184
c_1_9_351	9	Normal Liver Control	76	4113	Cholangiocytes	c_2_9_682	308.021	c_2_9_680	908.504
c_1_9_352	9	Normal Liver Control	2432	4084	Cholangiocytes	c_1_9_364	78.1025	c_2_9_684	273.659
c_1_9_353	9	Normal Liver Control	2538	4078	Cholangiocytes	c_1_9_364	132.136	c_2_9_684	352.881
c_1_9_355	9	Normal Liver Control	2378	4114	Cholangiocytes	c_1_9_364	75.2861	c_2_9_684	263.949
c_1_9_356	9	Normal Liver Control	2492	4089	Cholangiocytes	c_1_9_364	92.0054	c_2_9_684	321.72
c_1_9_357	9	Normal Liver Control	798	4127	Cholangiocytes	c_2_9_682	570.355	c_2_9_680	302.899
c_1_9_358	9	Normal Liver Control	1107	4130	Cholangiocytes	c_2_9_682	860.895	c_2_9_680	308.016
c_1_9_360	9	Normal Liver Control	2547	4158	Cholangiocytes	c_1_9_364	111.072	c_2_9_684	408.179
c_1_9_363	9	Normal Liver Control	3617	4181	Cholangiocytes	c_1_9_289	693.795	c_2_9_721	649.85
c_1_9_368	9	Normal Liver Control	787	4223	Cholangiocytes	c_2_9_682	608.232	c_2_9_680	393.361
c_1_9_373	9	Normal Liver Control	3654	906	Cholangiocytes	c_2_9_42	458.955	c_2_9_462	1546.23
c_2_9_54	9	Normal Liver Control	3215	983	Cholangiocytes	c_2_9_42	311.978	c_2_9_462	1111.35
c_2_9_58	9	Normal Liver Control	1687	2233	Cholangiocytes	c_2_9_481	1030.65	c_2_9_540	741.119
c_2_9_150	9	Normal Liver Control	1869	2533	Cholangiocytes	c_2_9_481	1113.7	c_2_9_540	952.773
c_2_9_170	9	Normal Liver Control	3374	377	Cholangiocytes	c_2_9_42	318.849	c_2_9_462	1585.99
c_2_9_320	9	Normal Liver Control	351	483	Cholangiocytes	c_2_9_364	344.925	c_2_9_69	725.698
c_2_9_334	9	Normal Liver Control	514	465	Cholangiocytes	c_2_9_364	311.58	c_2_9_387	701.103
c_2_9_335	9	Normal Liver Control	451	564	Cholangiocytes	c_2_9_364	227.306	c_2_9_69	698.434
c_2_9_342	9	Normal Liver Control	518	661	Cholangiocytes	c_2_9_364	115.974	c_2_9_387	603.59
c_2_9_350	9	Normal Liver Control	1220	725	Cholangiocytes	c_2_9_373	101.966	c_2_9_387	204.561
c_2_9_358	9	Normal Liver Control	406	839	Cholangiocytes	c_2_9_364	141.767	c_2_9_69	453.982
c_2_9_374	9	Normal Liver Control	272	1014	Cholangiocytes	c_2_9_386	158.685	c_2_9_69	237.8
c_2_9_404	9	Normal Liver Control	1577	1306	Cholangiocytes	c_2_9_402	402.677	c_2_9_430	112.294
c_2_9_439	9	Normal Liver Control	2886	1726	Cholangiocytes	c_2_9_481	372.787	c_2_9_462	732.575
c_2_9_485	9	Normal Liver Control	766	2555	Cholangiocytes	c_2_9_470	1023.63	c_2_9_540	322.304
c_2_9_562	10	Normal Liver Control	1507	425	Cholangiocytes	c_2_10_423	969.487	c_1_10_318	1410.43
c_1_10_9	10	Normal Liver Control	922	1042	Cholangiocytes	c_2_10_427	588.695	c_2_10_452	1015.42
c_1_10_27	10	Normal Liver Control	1709	1201	Cholangiocytes	c_2_10_445	259.326	c_1_10_318	611.703
c_1_10_32	10	Normal Liver Control	2624	1425	Cholangiocytes	c_2_10_423	535.451	c_1_10_318	763.841
c_1_10_41	10	Normal Liver Control	4087	1447	Cholangiocytes	c_2_10_398	1174.75	c_1_10_355	1384.71
c_1_10_43	10	Normal Liver Control	1213	2103	Cholangiocytes	c_2_10_125	337.12	c_1_10_318	801.798
c_1_10_67	10	Normal Liver Control	1302	2311	Cholangiocytes	c_2_10_125	494.495	c_1_10_318	839.2
c_1_10_74	10	Normal Liver Control	1822	2709	Cholangiocytes	c_2_10_506	270.059	c_1_10_318	949.487
c_1_10_102	10	Normal Liver Control	2311	2702	Cholangiocytes	c_2_10_506	481.226	c_1_10_355	793.184
c_1_10_105	10	Normal Liver Control	2719	2729	Cholangiocytes	c_2_10_527	754.072	c_1_10_355	514.208
c_1_10_106	10	Normal Liver Control	1934	2797	Cholangiocytes	c_2_10_506	170	c_1_10_318	1030.02
c_1_10_107	10	Normal Liver Control	2409	3126	Cholangiocytes	c_2_10_506	526.234	c_1_10_355	1016.42
c_1_10_135	10	Normal Liver Control	1629	3072	Cholangiocytes	c_2_10_506	298.814	c_1_10_318	1341.78
c_1_10_136	10	Normal Liver Control	3260	3139	Cholangiocytes	c_2_10_527	96.8814	c_1_10_355	888.993
c_1_10_139	10	Normal Liver Control	2778	3542	Cholangiocytes	c_2_10_527	588.103	c_1_10_355	1267.85
c_1_10_164	10	Normal Liver Control	2034	3653	Cholangiocytes	c_2_10_506	699.443	c_1_10_355	1663.21
c_1_10_176	10	Normal Liver Control	1934	3794	Cholangiocytes	c_2_10_506	829.408	c_1_10_355	1836.07
c_1_10_179	10	Normal Liver Control	4170	4052	Cholangiocytes	c_2_10_527	1209.55	c_2_10_562	114.983
c_1_10_203	10	Normal Liver Control	1034	249	Cholangiocytes	c_2_10_427	1164	c_2_10_452	1620.31
c_1_10_217	10	Normal Liver Control	1267	390	Cholangiocytes	c_2_10_445	1068.12	c_1_10_318	1533.1
c_1_10_223	10	Normal Liver Control	3202	612	Cholangiocytes	c_2_10_398	101.242	c_1_10_355	1693.32
c_1_10_233	10	Normal Liver Control	1350	650	Cholangiocytes	c_2_10_445	795.331	c_1_10_318	1263.71
c_1_10_236	10	Normal Liver Control	1065	717	Cholangiocytes	c_2_10_427	856.458	c_2_10_452	1312.28
c_1_10_241	10	Normal Liver Control	2014	720	Cholangiocytes	c_2_10_423	432.658	c_1_10_318	1049.54
c_1_10_242	10	Normal Liver Control	949	821	Cholangiocytes	c_2_10_427	702.567	c_2_10_452	1157
c_1_10_249	10	Normal Liver Control	3566	954	Cholangiocytes	c_2_10_398	463.113	c_1_10_355	1456.72
c_1_10_261	10	Normal Liver Control	1312	983	Cholangiocytes	c_2_10_445	500.992	c_1_10_318	1005.14
c_1_10_264	10	Normal Liver Control	4015	1061	Cholangiocytes	c_2_10_398	912.616	c_1_10_355	1601.87
c_1_10_267	10	Normal Liver Control	1409	1164	Cholangiocytes	c_2_10_445	295.853	c_1_10_318	804.135
c_1_10_273	10	Normal Liver Control	2387	1165	Cholangiocytes	c_2_10_423	206.652	c_1_10_318	749.213
c_1_10_274	10	Normal Liver Control	3099	1202	Cholangiocytes	c_2_10_47	357.136	c_1_10_355	1095.44
c_1_10_276	10	Normal Liver Control	3784	1301	Cholangiocytes	c_2_10_398	850.756	c_1_10_355	1269.85
c_1_10_279	10	Normal Liver Control	320	1317	Cholangiocytes	c_2_10_427	128.316	c_2_10_452	356.675
c_1_10_281	10	Normal Liver Control	4226	1444	Cholangiocytes	c_2_10_398	1284.15	c_1_10_355	1498.93
c_1_10_290	10	Normal Liver Control	1768	1498	Cholangiocytes	c_2_10_445	219.864	c_1_10_318	319.828
c_1_10_293	10	Normal Liver Control	4210	1627	Cholangiocytes	c_2_10_398	1384.95	c_1_10_355	1389.47
c_1_10_305	10	Normal Liver Control	1309	1664	Cholangiocytes	c_2_10_125	191.565	c_1_10_318	640.338
c_1_10_308	10	Normal Liver Control	3744	2105	Cholangiocytes	c_2_10_527	1221.01	c_1_10_355	776.843
c_1_10_347	10	Normal Liver Control	557	2180	Cholangiocytes	c_1_10_328	360.373	c_2_10_452	851.461
c_1_10_350	10	Normal Liver Control	3013	2184	Cholangiocytes	c_2_10_527	1083.17	c_1_10_355	110.422
c_1_10_351	10	Normal Liver Control	4074	2244	Cholangiocytes	c_2_10_527	1269.69	c_1_10_355	1085.06
c_1_10_353	10	Normal Liver Control	404	2465	Cholangiocytes	c_2_10_488	391.215	c_2_10_452	1022.25
c_1_10_363	10	Normal Liver Control	3947	2470	Cholangiocytes	c_2_10_527	1014.85	c_1_10_355	973.413
c_1_10_366	10	Normal Liver Control	214	2662	Cholangiocytes	c_2_10_488	446.84	c_2_10_452	1161.64
c_1_10_375	10	Normal Liver Control	1013	2752	Cholangiocytes	c_2_10_506	919.997	c_1_10_318	1353.3
c_1_10_381	10	Normal Liver Control	547	2764	Cholangiocytes	c_2_10_488	701.231	c_2_10_452	1353.16
c_1_10_382	10	Normal Liver Control	107	2872	Cholangiocytes	c_2_10_488	639.253	c_2_10_577	1329.01
c_1_10_388	10	Normal Liver Control	3807	3009	Cholangiocytes	c_2_10_527	573.942	c_2_10_562	1043.87
c_1_10_398	10	Normal Liver Control	340	3151	Cholangiocytes	c_2_10_488	951.696	c_2_10_577	1091.76
c_1_10_403	10	Normal Liver Control	635	3194	Cholangiocytes	c_2_10_488	1105.28	c_2_10_577	1170.99
c_1_10_408	10	Normal Liver Control	1021	3240	Cholangiocytes	c_2_10_506	928.652	c_2_10_577	1376.17
c_1_10_410	10	Normal Liver Control	1983	3405	Cholangiocytes	c_2_10_506	446.346	c_1_10_355	1500.94
c_1_10_420	10	Normal Liver Control	1361	3630	Cholangiocytes	c_2_10_506	861.066	c_2_10_577	1443.85
c_1_10_433	10	Normal Liver Control	3459	3623	Cholangiocytes	c_2_10_527	428.627	c_2_10_562	720.556
c_1_10_434	10	Normal Liver Control	3021	3679	Cholangiocytes	c_2_10_527	514.382	c_2_10_562	1093.2
c_1_10_436	10	Normal Liver Control	3707	3763	Cholangiocytes	c_2_10_527	680.459	c_2_10_562	437.018
c_1_10_441	10	Normal Liver Control	68	3913	Cholangiocytes	c_2_10_488	1680.13	c_2_10_577	288.014
c_1_10_447	10	Normal Liver Control	2855	3960	Cholangiocytes	c_2_10_527	840.745	c_2_10_562	1205.6
c_1_10_452	10	Normal Liver Control	2873	4031	Cholangiocytes	c_2_10_527	894.452	c_2_10_562	1186.03
c_1_10_453	10	Normal Liver Control	1429	4201	Cholangiocytes	c_2_10_506	1325.57	c_2_10_577	1395
c_1_10_463	10	Normal Liver Control	937	4205	Cholangiocytes	c_2_10_506	1574.94	c_2_10_577	903.02
c_1_10_465	10	Normal Liver Control	437	4220	Cholangiocytes	c_2_10_506	1933.61	c_2_10_577	403.547
c_1_10_467	10	Normal Liver Control	1385	1574	Cholangiocytes	c_2_10_445	238.757	c_1_10_318	588.545
c_2_10_99	10	Normal Liver Control	1465	1888	Cholangiocytes	c_2_10_125	82.7587	c_1_10_318	491.138
c_2_10_129	10	Normal Liver Control	2926	2128	Cholangiocytes	c_2_10_527	1160.97	c_1_10_355	176.045
c_2_10_161	10	Normal Liver Control	802	2204	Cholangiocytes	c_1_10_328	487.74	c_2_10_452	1038.57
c_2_10_166	10	Normal Liver Control	2447	1223	Cholangiocytes	c_2_10_423	281.704	c_1_10_318	742.948
c_2_10_431	10	Normal Liver Control	1430	2179	Cholangiocytes	c_2_10_125	351.689	c_1_10_318	656.403
c_2_10_487	10	Normal Liver Control	1537	3382	Cholangiocytes	c_2_10_506	558.149	c_1_10_318	1664.76
c_2_10_532	11	Normal Liver Control	978	1079	Cholangiocytes	c_2_11_462	54.9181	c_1_11_338	894.712
c_1_11_40	11	Normal Liver Control	3273	1092	Cholangiocytes	c_1_11_269	129.031	c_1_11_282	254.892
c_1_11_43	11	Normal Liver Control	3197	2946	Cholangiocytes	c_2_11_269	384.981	c_2_11_251	270.18
c_1_11_123	11	Normal Liver Control	3297	3027	Cholangiocytes	c_2_11_269	256.689	c_2_11_251	146.103
c_1_11_124	11	Normal Liver Control	1731	3347	Cholangiocytes	c_2_11_321	434.07	c_1_11_564	740.978
c_1_11_135	11	Normal Liver Control	3709	4104	Cholangiocytes	c_2_11_379	191.128	c_2_11_611	763.51
c_1_11_159	11	Normal Liver Control	1224	165	Cholangiocytes	c_1_11_182	206.303	c_1_11_163	178.6
c_1_11_172	11	Normal Liver Control	1207	210	Cholangiocytes	c_1_11_182	162.003	c_1_11_163	197.434
c_1_11_176	11	Normal Liver Control	1076	246	Cholangiocytes	c_1_11_182	76.1183	c_1_11_163	188.066
c_1_11_180	11	Normal Liver Control	1415	369	Cholangiocytes	c_1_11_182	329.515	c_1_11_163	456.374
c_1_11_191	11	Normal Liver Control	961	453	Cholangiocytes	c_2_11_5	109.458	c_1_11_163	412.826
c_1_11_200	11	Normal Liver Control	54	497	Cholangiocytes	c_2_11_12	537.425	c_1_11_163	1116.89
c_1_11_204	11	Normal Liver Control	1525	490	Cholangiocytes	c_2_11_5	457.421	c_1_11_163	619.484
c_1_11_208	11	Normal Liver Control	2218	902	Cholangiocytes	c_2_11_409	631.677	c_1_11_240	294.364
c_1_11_234	11	Normal Liver Control	1892	933	Cholangiocytes	c_2_11_468	585.704	c_1_11_280	417.939
c_1_11_237	11	Normal Liver Control	1397	1088	Cholangiocytes	c_2_11_468	97.3088	c_1_11_280	584.956
c_1_11_250	11	Normal Liver Control	2673	1099	Cholangiocytes	c_1_11_269	580.128	c_1_11_240	207.461
c_1_11_253	11	Normal Liver Control	304	1205	Cholangiocytes	c_2_11_45	585.28	c_1_11_338	1191.5
c_1_11_263	11	Normal Liver Control	361	1231	Cholangiocytes	c_2_11_45	553.962	c_1_11_338	1130.56
c_1_11_270	11	Normal Liver Control	1496	1272	Cholangiocytes	c_2_11_468	165.324	c_1_11_280	431.115
c_1_11_271	11	Normal Liver Control	71	1501	Cholangiocytes	c_2_11_45	949.418	c_1_11_338	1253.43
c_1_11_295	11	Normal Liver Control	45	1538	Cholangiocytes	c_2_11_45	993.228	c_1_11_338	1265.88
c_1_11_297	11	Normal Liver Control	420	1590	Cholangiocytes	c_2_11_462	790.914	c_1_11_338	895.85
c_1_11_302	11	Normal Liver Control	424	1867	Cholangiocytes	c_2_11_462	987.395	c_1_11_338	826.56
c_1_11_331	11	Normal Liver Control	1775	1904	Cholangiocytes	c_2_11_532	245.153	c_1_11_83	299.713
c_1_11_335	11	Normal Liver Control	432	1960	Cholangiocytes	c_2_11_230	959.465	c_1_11_338	816.48
c_1_11_339	11	Normal Liver Control	547	1974	Cholangiocytes	c_2_11_230	958.833	c_1_11_338	702.257
c_1_11_341	11	Normal Liver Control	516	2042	Cholangiocytes	c_2_11_230	886.648	c_1_11_338	740.219
c_1_11_350	11	Normal Liver Control	3342	2087	Cholangiocytes	c_2_11_144	229.059	c_2_11_551	445.597
c_1_11_357	11	Normal Liver Control	2439	2114	Cholangiocytes	c_2_11_507	282.113	c_1_11_327	313.766
c_1_11_358	11	Normal Liver Control	1126	2166	Cholangiocytes	c_2_11_532	599.404	c_1_11_338	263.894
c_1_11_368	11	Normal Liver Control	1781	2349	Cholangiocytes	c_2_11_532	212.511	c_1_11_83	505.799
c_1_11_384	11	Normal Liver Control	816	2369	Cholangiocytes	c_2_11_230	701.691	c_1_11_399	317.555
c_1_11_385	11	Normal Liver Control	768	2636	Cholangiocytes	c_2_11_230	480.463	c_1_11_399	280.959
c_1_11_400	11	Normal Liver Control	2839	2652	Cholangiocytes	c_2_11_206	792.752	c_2_11_551	664.783
c_1_11_402	11	Normal Liver Control	2774	2669	Cholangiocytes	c_2_11_206	729.736	c_2_11_551	731.927
c_1_11_405	11	Normal Liver Control	1027	2680	Cholangiocytes	c_2_11_230	690.325	c_1_11_399	92.7631
c_1_11_409	11	Normal Liver Control	1004	3040	Cholangiocytes	c_2_11_591	614.103	c_1_11_399	452.86
c_1_11_443	11	Normal Liver Control	2032	3038	Cholangiocytes	c_2_11_206	452.32	c_1_11_399	1084.33
c_1_11_444	11	Normal Liver Control	840	3046	Cholangiocytes	c_2_11_230	478.44	c_1_11_399	500.873
c_1_11_450	11	Normal Liver Control	50	3110	Cholangiocytes	c_2_11_230	380.927	c_2_11_356	858.094
c_1_11_455	11	Normal Liver Control	3326	3154	Cholangiocytes	c_2_11_269	162.865	c_2_11_251	137.201
c_1_11_461	11	Normal Liver Control	3698	3292	Cholangiocytes	c_1_11_487	222.072	c_1_11_447	315.636
c_1_11_474	11	Normal Liver Control	3683	3380	Cholangiocytes	c_1_11_487	183.698	c_2_11_251	394.808
c_1_11_478	11	Normal Liver Control	4215	3413	Cholangiocytes	c_1_11_487	365.089	c_1_11_447	484.85
c_1_11_483	11	Normal Liver Control	1594	3530	Cholangiocytes	c_2_11_321	230.228	c_1_11_564	549.441
c_1_11_496	11	Normal Liver Control	4176	3671	Cholangiocytes	c_2_11_325	270.267	c_1_11_447	683.533
c_1_11_510	11	Normal Liver Control	4221	3713	Cholangiocytes	c_2_11_325	319.595	c_1_11_447	740.629
c_1_11_513	11	Normal Liver Control	902	3704	Cholangiocytes	c_2_11_591	346.286	c_1_11_550	347.248
c_1_11_514	11	Normal Liver Control	1553	3780	Cholangiocytes	c_2_11_333	167.045	c_2_11_377	301.241
c_1_11_519	11	Normal Liver Control	737	3916	Cholangiocytes	c_2_11_591	585.024	c_1_11_550	93.0054
c_1_11_533	11	Normal Liver Control	2455	3991	Cholangiocytes	c_2_11_388	273.234	c_2_11_611	496.275
c_1_11_548	11	Normal Liver Control	1294	4004	Cholangiocytes	c_1_11_578	162.049	c_2_11_377	210.345
c_1_11_551	11	Normal Liver Control	1382	4036	Cholangiocytes	c_1_11_578	159.261	c_2_11_377	116.709
c_1_11_556	11	Normal Liver Control	1240	4071	Cholangiocytes	c_1_11_578	107.355	c_2_11_377	252.032
c_1_11_558	11	Normal Liver Control	270	4080	Cholangiocytes	c_2_11_316	514.405	c_2_11_356	213.6
c_1_11_563	11	Normal Liver Control	1306	4103	Cholangiocytes	c_1_11_578	65	c_2_11_377	188.096
c_1_11_568	11	Normal Liver Control	1405	4109	Cholangiocytes	c_1_11_585	95.1893	c_2_11_377	93.4077
c_1_11_572	11	Normal Liver Control	47	4110	Cholangiocytes	c_2_11_316	573.65	c_2_11_356	397.925
c_1_11_573	11	Normal Liver Control	711	4135	Cholangiocytes	c_1_11_578	579.829	c_1_11_550	128.456
c_1_11_574	11	Normal Liver Control	574	4200	Cholangiocytes	c_1_11_578	716.807	c_1_11_550	250.45
c_1_11_584	11	Normal Liver Control	1860	779	Cholangiocytes	c_2_11_468	639.688	c_1_11_280	574.144
c_2_11_31	11	Normal Liver Control	4154	776	Cholangiocytes	c_2_11_82	526.966	c_2_11_463	413.237
c_2_11_33	11	Normal Liver Control	64	952	Cholangiocytes	c_2_11_12	662.451	c_1_11_163	1354.08
c_2_11_50	11	Normal Liver Control	3640	1482	Cholangiocytes	c_2_11_82	375.203	c_1_11_61	240.3
c_2_11_94	11	Normal Liver Control	218	2422	Cholangiocytes	c_2_11_230	521.476	c_1_11_399	843.693
c_2_11_188	11	Normal Liver Control	4087	2731	Cholangiocytes	c_1_11_487	758.331	c_1_11_396	368.079
c_2_11_208	11	Normal Liver Control	1731	2781	Cholangiocytes	c_2_11_206	373.027	c_1_11_399	712.362
c_2_11_223	11	Normal Liver Control	626	3061	Cholangiocytes	c_2_11_230	285.408	c_1_11_399	631.146
c_2_11_249	11	Normal Liver Control	3242	3705	Cholangiocytes	c_2_11_363	284.255	c_2_11_611	458.504
c_2_11_327	11	Normal Liver Control	3414	3682	Cholangiocytes	c_2_11_363	375.033	c_2_11_611	598.302
c_2_11_328	11	Normal Liver Control	1259	3857	Cholangiocytes	c_2_11_333	183.251	c_2_11_377	319.081
c_2_11_349	11	Normal Liver Control	563	3895	Cholangiocytes	c_2_11_316	465.988	c_2_11_356	178.07
c_2_11_359	11	Normal Liver Control	2336	3993	Cholangiocytes	c_2_11_388	195.898	c_2_11_611	614.239
c_2_11_366	11	Normal Liver Control	1553	4178	Cholangiocytes	c_1_11_585	156.179	c_1_11_564	117.346
c_2_11_391	11	Normal Liver Control	3915	171	Cholangiocytes	c_2_11_436	932.618	c_2_11_412	257.707
c_2_11_406	11	Normal Liver Control	2287	444	Cholangiocytes	c_2_11_409	173.531	c_1_11_11	267.556
c_2_11_427	11	Normal Liver Control	2583	2201	Cholangiocytes	c_2_11_507	393.265	c_1_11_327	345.879
c_2_11_536	11	Normal Liver Control	2299	2412	Cholangiocytes	c_2_11_206	304.592	c_1_11_83	526.927
c_2_11_548	12	Normal Liver Control	2830	1935	Cholangiocytes	c_2_12_518	594.909	c_2_12_469	978.497
c_1_12_7	12	Normal Liver Control	3856	1988	Cholangiocytes	c_2_12_525	373.301	c_2_12_555	384.596
c_1_12_8	12	Normal Liver Control	3296	2913	Cholangiocytes	c_1_12_744	571.896	c_2_12_568	519.512
c_1_12_15	12	Normal Liver Control	1237	3344	Cholangiocytes	c_2_12_293	628.029	c_1_12_770	365.941
c_1_12_19	12	Normal Liver Control	1807	35	Cholangiocytes	c_2_12_432	586.247	c_2_12_469	1486.62
c_1_12_37	12	Normal Liver Control	842	36	Cholangiocytes	c_2_12_432	788.424	c_2_12_469	2318.68
c_1_12_39	12	Normal Liver Control	4187	69	Cholangiocytes	c_1_12_162	1367.29	c_1_12_327	1242.27
c_1_12_45	12	Normal Liver Control	1419	175	Cholangiocytes	c_2_12_432	342.667	c_2_12_469	1737.5
c_1_12_58	12	Normal Liver Control	3473	187	Cholangiocytes	c_1_12_162	680.165	c_1_12_261	811.942
c_1_12_59	12	Normal Liver Control	3597	192	Cholangiocytes	c_1_12_162	781.799	c_1_12_261	867.676
c_1_12_60	12	Normal Liver Control	2072	204	Cholangiocytes	c_2_12_432	678.018	c_2_12_469	1174.68
c_1_12_65	12	Normal Liver Control	4231	235	Cholangiocytes	c_1_12_162	1356.4	c_1_12_327	1076.15
c_1_12_77	12	Normal Liver Control	761	254	Cholangiocytes	c_2_12_432	754.231	c_2_12_469	2317.1
c_1_12_82	12	Normal Liver Control	2440	276	Cholangiocytes	c_1_12_162	569.78	c_2_12_469	867.627
c_1_12_86	12	Normal Liver Control	2466	348	Cholangiocytes	c_1_12_162	511.215	c_2_12_469	794.936
c_1_12_101	12	Normal Liver Control	4130	381	Cholangiocytes	c_1_12_162	1226.75	c_1_12_327	933.696
c_1_12_108	12	Normal Liver Control	2732	407	Cholangiocytes	c_1_12_162	257.527	c_2_12_469	606.001
c_1_12_110	12	Normal Liver Control	1201	398	Cholangiocytes	c_2_12_432	292.027	c_2_12_469	1854.14
c_1_12_112	12	Normal Liver Control	649	440	Cholangiocytes	c_1_12_286	700.588	c_2_12_469	2375.96
c_1_12_124	12	Normal Liver Control	1800	441	Cholangiocytes	c_2_12_432	338.954	c_2_12_469	1278.74
c_1_12_127	12	Normal Liver Control	2539	460	Cholangiocytes	c_1_12_162	400.362	c_2_12_469	662.091
c_1_12_131	12	Normal Liver Control	2483	488	Cholangiocytes	c_1_12_162	447.207	c_2_12_469	679.539
c_1_12_135	12	Normal Liver Control	1355	511	Cholangiocytes	c_2_12_432	114.039	c_2_12_469	1674.02
c_1_12_143	12	Normal Liver Control	731	519	Cholangiocytes	c_1_12_286	593.317	c_2_12_469	2279.26
c_1_12_144	12	Normal Liver Control	3350	594	Cholangiocytes	c_1_12_162	430.141	c_1_12_261	396.066
c_1_12_163	12	Normal Liver Control	2340	600	Cholangiocytes	c_1_12_162	580.249	c_2_12_469	725.143
c_1_12_165	12	Normal Liver Control	799	631	Cholangiocytes	c_1_12_286	463.389	c_2_12_469	2192.74
c_1_12_177	12	Normal Liver Control	3077	622	Cholangiocytes	c_1_12_162	161.771	c_1_12_261	304.304
c_1_12_186	12	Normal Liver Control	1228	659	Cholangiocytes	c_2_12_432	281.258	c_2_12_469	1764.91
c_1_12_189	12	Normal Liver Control	2103	691	Cholangiocytes	c_2_12_432	658.244	c_2_12_469	905.756
c_1_12_198	12	Normal Liver Control	868	685	Cholangiocytes	c_1_12_286	389.166	c_2_12_469	2116.73
c_1_12_200	12	Normal Liver Control	1131	699	Cholangiocytes	c_2_12_432	385.317	c_2_12_469	1854.32
c_1_12_201	12	Normal Liver Control	2561	695	Cholangiocytes	c_1_12_162	376.065	c_2_12_469	487.305
c_1_12_203	12	Normal Liver Control	3058	706	Cholangiocytes	c_1_12_162	184.859	c_1_12_261	227.059
c_1_12_208	12	Normal Liver Control	993	739	Cholangiocytes	c_1_12_286	319.307	c_2_12_469	1986.02
c_1_12_217	12	Normal Liver Control	802	733	Cholangiocytes	c_1_12_286	370.073	c_2_12_570	2103.56
c_1_12_224	12	Normal Liver Control	1577	758	Cholangiocytes	c_2_12_432	266.833	c_2_12_469	1404.49
c_1_12_225	12	Normal Liver Control	1427	747	Cholangiocytes	c_2_12_432	236.755	c_2_12_469	1554.5
c_1_12_227	12	Normal Liver Control	1472	802	Cholangiocytes	c_2_12_432	288.016	c_2_12_469	1502.97
c_1_12_233	12	Normal Liver Control	2174	809	Cholangiocytes	c_2_12_432	764.232	c_2_12_469	807.411
c_1_12_236	12	Normal Liver Control	1211	821	Cholangiocytes	c_1_12_286	331.652	c_2_12_469	1760.98
c_1_12_238	12	Normal Liver Control	1415	838	Cholangiocytes	c_2_12_432	328.469	c_2_12_469	1556.27
c_1_12_240	12	Normal Liver Control	4126	826	Cholangiocytes	c_2_12_525	829.184	c_1_12_327	492.741
c_1_12_244	12	Normal Liver Control	4071	900	Cholangiocytes	c_2_12_525	742.445	c_1_12_327	434.839
c_1_12_256	12	Normal Liver Control	3393	915	Cholangiocytes	c_1_12_162	577.887	c_1_12_261	265.092
c_1_12_259	12	Normal Liver Control	3050	936	Cholangiocytes	c_1_12_162	376.177	c_1_12_261	79.2465
c_1_12_264	12	Normal Liver Control	2363	1015	Cholangiocytes	c_1_12_162	704.892	c_2_12_469	604.988
c_1_12_281	12	Normal Liver Control	2091	1048	Cholangiocytes	c_2_12_432	819.78	c_2_12_469	878.834
c_1_12_285	12	Normal Liver Control	1648	1103	Cholangiocytes	c_2_12_432	615.599	c_2_12_469	1325.1
c_1_12_297	12	Normal Liver Control	2918	1112	Cholangiocytes	c_1_12_162	529.004	c_2_12_469	153.688
c_1_12_299	12	Normal Liver Control	3357	1177	Cholangiocytes	c_2_12_514	340.767	c_1_12_261	342.733
c_1_12_305	12	Normal Liver Control	3092	1292	Cholangiocytes	c_2_12_514	283.746	c_2_12_469	349.503
c_1_12_323	12	Normal Liver Control	1201	1333	Cholangiocytes	c_1_12_286	353.425	c_2_12_570	1399.94
c_1_12_331	12	Normal Liver Control	2207	1314	Cholangiocytes	c_1_12_162	1021.14	c_2_12_469	834.976
c_1_12_336	12	Normal Liver Control	3101	1366	Cholangiocytes	c_2_12_514	225.364	c_2_12_469	422.167
c_1_12_342	12	Normal Liver Control	2427	1385	Cholangiocytes	c_2_12_514	857.864	c_2_12_469	682.702
c_1_12_351	12	Normal Liver Control	2541	1421	Cholangiocytes	c_2_12_514	740.131	c_2_12_469	622.615
c_1_12_354	12	Normal Liver Control	3622	1464	Cholangiocytes	c_2_12_525	291.208	c_1_12_327	610.483
c_1_12_367	12	Normal Liver Control	979	1470	Cholangiocytes	c_1_12_286	412	c_2_12_570	1363.49
c_1_12_368	12	Normal Liver Control	2019	1477	Cholangiocytes	c_2_12_432	1108.99	c_2_12_469	1076.07
c_1_12_370	12	Normal Liver Control	3169	1481	Cholangiocytes	c_2_12_514	110.354	c_2_12_469	553.565
c_1_12_372	12	Normal Liver Control	4103	1523	Cholangiocytes	c_2_12_525	249.576	c_1_12_327	238.839
c_1_12_381	12	Normal Liver Control	1339	1521	Cholangiocytes	c_1_12_286	586.489	c_2_12_570	1180.29
c_1_12_382	12	Normal Liver Control	3196	1568	Cholangiocytes	c_2_12_514	100	c_2_12_469	644.441
c_1_12_396	12	Normal Liver Control	3937	1571	Cholangiocytes	c_2_12_525	79.3221	c_1_12_327	379.178
c_1_12_403	12	Normal Liver Control	2138	1585	Cholangiocytes	c_2_12_514	1140.6	c_2_12_469	1033.8
c_1_12_407	12	Normal Liver Control	3327	1600	Cholangiocytes	c_2_12_518	41.7732	c_1_12_261	706.601
c_1_12_408	12	Normal Liver Control	726	1624	Cholangiocytes	c_1_12_286	619.972	c_2_12_570	1383.72
c_1_12_409	12	Normal Liver Control	2275	1643	Cholangiocytes	c_2_12_514	1010.06	c_2_12_469	967.373
c_1_12_412	12	Normal Liver Control	3989	1644	Cholangiocytes	c_2_12_525	121.511	c_1_12_327	401.329
c_1_12_416	12	Normal Liver Control	3094	1652	Cholangiocytes	c_2_12_518	221.165	c_2_12_469	697.84
c_1_12_418	12	Normal Liver Control	3277	1662	Cholangiocytes	c_2_12_518	95.5667	c_1_12_261	754.852
c_1_12_420	12	Normal Liver Control	3228	1677	Cholangiocytes	c_2_12_518	129.248	c_2_12_469	757.737
c_1_12_422	12	Normal Liver Control	2592	1687	Cholangiocytes	c_2_12_514	707.034	c_2_12_469	812.23
c_1_12_423	12	Normal Liver Control	3778	1694	Cholangiocytes	c_2_12_525	122.025	c_1_12_327	579.581
c_1_12_425	12	Normal Liver Control	2381	1711	Cholangiocytes	c_2_12_514	917.733	c_2_12_469	947.233
c_1_12_428	12	Normal Liver Control	1481	1723	Cholangiocytes	c_1_12_286	833.204	c_2_12_570	952.534
c_1_12_429	12	Normal Liver Control	1827	1722	Cholangiocytes	c_1_12_286	1077.03	c_2_12_570	958.225
c_1_12_431	12	Normal Liver Control	2731	1741	Cholangiocytes	c_2_12_514	592.717	c_2_12_469	809.846
c_1_12_435	12	Normal Liver Control	1956	1750	Cholangiocytes	c_2_12_581	1162.88	c_2_12_570	964.867
c_1_12_436	12	Normal Liver Control	2090	1804	Cholangiocytes	c_2_12_581	1069.24	c_2_12_570	968.383
c_1_12_446	12	Normal Liver Control	1965	1859	Cholangiocytes	c_2_12_581	1058.47	c_2_12_570	865.901
c_1_12_452	12	Normal Liver Control	2649	1887	Cholangiocytes	c_2_12_518	723.619	c_2_12_469	974.028
c_1_12_457	12	Normal Liver Control	3203	1906	Cholangiocytes	c_2_12_518	350.407	c_2_12_555	773.401
c_1_12_458	12	Normal Liver Control	1029	1969	Cholangiocytes	c_1_12_286	912.371	c_2_12_570	924.55
c_1_12_466	12	Normal Liver Control	2565	1987	Cholangiocytes	c_2_12_518	844.677	c_1_12_627	946.616
c_1_12_472	12	Normal Liver Control	2511	2021	Cholangiocytes	c_2_12_581	823.969	c_1_12_627	888.935
c_1_12_478	12	Normal Liver Control	2610	2024	Cholangiocytes	c_2_12_518	825.679	c_1_12_627	942.2
c_1_12_479	12	Normal Liver Control	2741	2026	Cholangiocytes	c_2_12_518	721.258	c_2_12_585	982.255
c_1_12_480	12	Normal Liver Control	3539	2109	Cholangiocytes	c_2_12_518	590.931	c_2_12_555	384.926
c_1_12_491	12	Normal Liver Control	2161	2122	Cholangiocytes	c_2_12_581	744.043	c_1_12_627	666.177
c_1_12_493	12	Normal Liver Control	1506	2158	Cholangiocytes	c_2_12_581	1102.55	c_2_12_570	521.767
c_1_12_500	12	Normal Liver Control	2408	2145	Cholangiocytes	c_2_12_581	689.697	c_1_12_627	729.697
c_1_12_502	12	Normal Liver Control	2617	2196	Cholangiocytes	c_2_12_581	681.648	c_2_12_585	782.274
c_1_12_505	12	Normal Liver Control	2772	2207	Cholangiocytes	c_2_12_581	741.049	c_2_12_585	827.8
c_1_12_508	12	Normal Liver Control	2798	2281	Cholangiocytes	c_2_12_581	695.018	c_2_12_585	775.031
c_1_12_522	12	Normal Liver Control	3500	2301	Cholangiocytes	c_2_12_518	759.095	c_2_12_555	328.544
c_1_12_529	12	Normal Liver Control	4216	2318	Cholangiocytes	c_2_12_525	783.093	c_2_12_555	398.54
c_1_12_530	12	Normal Liver Control	3066	2424	Cholangiocytes	c_2_12_581	801.761	c_2_12_568	705.861
c_1_12_551	12	Normal Liver Control	2725	2452	Cholangiocytes	c_2_12_581	516.748	c_2_12_585	591.108
c_1_12_554	12	Normal Liver Control	3481	2497	Cholangiocytes	c_2_12_597	772.286	c_2_12_568	294.105
c_1_12_564	12	Normal Liver Control	2585	2525	Cholangiocytes	c_2_12_581	372.485	c_2_12_585	460.626
c_1_12_570	12	Normal Liver Control	2267	2526	Cholangiocytes	c_2_12_581	327.054	c_1_12_627	335.839
c_1_12_573	12	Normal Liver Control	2886	2554	Cholangiocytes	c_2_12_581	580.931	c_2_12_585	622.403
c_1_12_579	12	Normal Liver Control	3020	2565	Cholangiocytes	c_2_12_581	697.001	c_2_12_568	721.907
c_1_12_581	12	Normal Liver Control	2089	2567	Cholangiocytes	c_2_12_581	392.725	c_1_12_627	215.539
c_1_12_585	12	Normal Liver Control	3113	2608	Cholangiocytes	c_2_12_581	769.917	c_2_12_568	625.819
c_1_12_593	12	Normal Liver Control	2701	2670	Cholangiocytes	c_2_12_581	363.142	c_2_12_585	406.764
c_1_12_601	12	Normal Liver Control	4113	2675	Cholangiocytes	c_2_12_597	447.815	c_2_12_568	376.63
c_1_12_608	12	Normal Liver Control	1851	2696	Cholangiocytes	c_2_12_581	543.801	c_1_12_627	210.618
c_1_12_612	12	Normal Liver Control	2159	2710	Cholangiocytes	c_2_12_581	250.799	c_1_12_627	132.74
c_1_12_614	12	Normal Liver Control	1798	2731	Cholangiocytes	c_2_12_581	588.09	c_2_12_570	171.493
c_1_12_617	12	Normal Liver Control	3691	2753	Cholangiocytes	c_2_12_597	441.192	c_2_12_568	122.385
c_1_12_619	12	Normal Liver Control	4146	2790	Cholangiocytes	c_2_12_597	356.741	c_2_12_568	434.7
c_1_12_625	12	Normal Liver Control	1944	2812	Cholangiocytes	c_2_12_581	433.559	c_1_12_627	106.569
c_1_12_633	12	Normal Liver Control	3818	2878	Cholangiocytes	c_2_12_597	265.149	c_2_12_568	251.086
c_1_12_650	12	Normal Liver Control	3866	2895	Cholangiocytes	c_2_12_597	226.294	c_2_12_568	285.323
c_1_12_653	12	Normal Liver Control	4207	2915	Cholangiocytes	c_2_12_597	302.605	c_2_12_602	401.991
c_1_12_660	12	Normal Liver Control	3993	3078	Cholangiocytes	c_2_12_597	33.6006	c_2_12_602	155.467
c_1_12_685	12	Normal Liver Control	2846	3155	Cholangiocytes	c_1_12_744	269.156	c_2_12_585	486.741
c_1_12_703	12	Normal Liver Control	2389	3243	Cholangiocytes	c_2_12_581	409.176	c_2_12_585	294.435
c_1_12_726	12	Normal Liver Control	2367	3287	Cholangiocytes	c_2_12_581	453.11	c_2_12_612	291.153
c_1_12_729	12	Normal Liver Control	2056	3301	Cholangiocytes	c_2_12_581	566.683	c_2_12_612	129.865
c_1_12_730	12	Normal Liver Control	3880	3316	Cholangiocytes	c_1_12_743	114.586	c_2_12_602	115.521
c_1_12_735	12	Normal Liver Control	2271	3335	Cholangiocytes	c_2_12_581	512.091	c_2_12_612	183.831
c_1_12_737	12	Normal Liver Control	2762	3331	Cholangiocytes	c_1_12_744	224.617	c_2_12_585	522.851
c_1_12_738	12	Normal Liver Control	2449	3352	Cholangiocytes	c_2_12_581	522.98	c_2_12_612	347.714
c_1_12_740	12	Normal Liver Control	1172	3474	Cholangiocytes	c_2_12_293	608.313	c_1_12_770	334.093
c_1_12_749	12	Normal Liver Control	3705	3473	Cholangiocytes	c_1_12_743	121.211	c_2_12_602	350.053
c_1_12_750	12	Normal Liver Control	1451	3512	Cholangiocytes	c_2_12_293	880.672	c_1_12_770	116.4
c_1_12_752	12	Normal Liver Control	2619	3531	Cholangiocytes	c_1_12_744	386.994	c_2_12_612	522.917
c_1_12_754	12	Normal Liver Control	3774	3565	Cholangiocytes	c_1_12_743	168.181	c_2_12_602	382.126
c_1_12_759	12	Normal Liver Control	2664	3580	Cholangiocytes	c_1_12_744	368.383	c_2_12_612	578.564
c_1_12_761	12	Normal Liver Control	3319	3592	Cholangiocytes	c_1_12_744	395.991	c_1_12_813	396.34
c_1_12_766	12	Normal Liver Control	2676	3658	Cholangiocytes	c_1_12_744	405.179	c_2_12_642	551.928
c_1_12_771	12	Normal Liver Control	2531	3651	Cholangiocytes	c_1_12_744	518.987	c_2_12_642	443.361
c_1_12_772	12	Normal Liver Control	3901	3693	Cholangiocytes	c_1_12_743	310.541	c_2_12_602	467.248
c_1_12_779	12	Normal Liver Control	2723	3826	Cholangiocytes	c_1_12_744	506.463	c_1_12_813	482.457
c_1_12_791	12	Normal Liver Control	1766	3863	Cholangiocytes	c_2_12_581	1196.73	c_2_12_629	258.822
c_1_12_797	12	Normal Liver Control	3320	3991	Cholangiocytes	c_1_12_744	691.871	c_1_12_813	137.481
c_1_12_817	12	Normal Liver Control	3913	4072	Cholangiocytes	c_1_12_743	682.256	c_1_12_813	735.821
c_1_12_832	12	Normal Liver Control	3265	4079	Cholangiocytes	c_1_12_744	746.924	c_1_12_813	139.27
c_1_12_834	12	Normal Liver Control	2441	4106	Cholangiocytes	c_1_12_744	896.4	c_2_12_642	266.597
c_1_12_837	12	Normal Liver Control	3009	4203	Cholangiocytes	c_1_12_744	814.553	c_1_12_813	296.007
c_1_12_846	12	Normal Liver Control	1928	352	Cholangiocytes	c_2_12_432	486.749	c_2_12_469	1206
c_2_12_411	12	Normal Liver Control	1063	398	Cholangiocytes	c_2_12_432	422.246	c_2_12_469	1985.96
c_2_12_418	12	Normal Liver Control	752	471	Cholangiocytes	c_1_12_286	629.363	c_2_12_469	2268.66
c_2_12_426	12	Normal Liver Control	1291	480	Cholangiocytes	c_2_12_432	181.218	c_2_12_469	1744.08
c_2_12_427	12	Normal Liver Control	628	521	Cholangiocytes	c_1_12_286	641.537	c_2_12_570	2368.55
c_2_12_436	12	Normal Liver Control	507	630	Cholangiocytes	c_1_12_286	637.156	c_2_12_570	2327.01
c_2_12_445	12	Normal Liver Control	407	713	Cholangiocytes	c_1_12_286	667.989	c_2_12_570	2306.81
c_2_12_453	12	Normal Liver Control	288	885	Cholangiocytes	c_1_12_286	712.327	c_2_12_570	2233.46
c_2_12_466	12	Normal Liver Control	3257	1321	Cholangiocytes	c_2_12_514	187.963	c_1_12_261	419.335
c_2_12_494	12	Normal Liver Control	3079	1399	Cholangiocytes	c_2_12_514	225.144	c_2_12_469	447.502
c_2_12_501	12	Normal Liver Control	3165	1381	Cholangiocytes	c_2_12_514	168.671	c_2_12_469	460.246
c_2_12_503	12	Normal Liver Control	3610	1412	Cholangiocytes	c_2_12_525	330.651	c_1_12_327	611.4
c_2_12_505	12	Normal Liver Control	3292	1427	Cholangiocytes	c_2_12_514	82.5651	c_1_12_261	530.962
c_2_12_507	12	Normal Liver Control	3225	1436	Cholangiocytes	c_2_12_514	88.2326	c_1_12_261	523.073
c_2_12_509	12	Normal Liver Control	3172	1490	Cholangiocytes	c_2_12_514	105.546	c_2_12_469	563.038
c_2_12_510	12	Normal Liver Control	3905	1497	Cholangiocytes	c_2_12_525	122.801	c_1_12_327	359.806
c_2_12_511	12	Normal Liver Control	3072	1498	Cholangiocytes	c_2_12_514	204.245	c_2_12_469	542.457
c_2_12_512	12	Normal Liver Control	3791	1515	Cholangiocytes	c_2_12_525	128.062	c_1_12_327	468.722
c_2_12_513	12	Normal Liver Control	3138	1602	Cholangiocytes	c_2_12_518	164.347	c_2_12_469	658.847
c_2_12_520	12	Normal Liver Control	4037	1791	Cholangiocytes	c_2_12_525	241.934	c_1_12_327	511.249
c_2_12_537	12	Normal Liver Control	3920	1840	Cholangiocytes	c_2_12_525	230.274	c_2_12_555	540.15
c_2_12_541	12	Normal Liver Control	22	3735	Cholangiocytes	c_2_12_670	704.989	c_1_12_770	1451.02
c_2_12_627	13	Normal Liver Control	4170	102	Cholangiocytes	c_2_13_370	2398.63	c_2_13_369	912.537
c_1_13_1	13	Normal Liver Control	3761	419	Cholangiocytes	c_2_13_370	1908.76	c_2_13_369	538.533
c_1_13_11	13	Normal Liver Control	3213	581	Cholangiocytes	c_2_13_370	1337.32	c_2_13_369	726.819
c_1_13_12	13	Normal Liver Control	1123	588	Cholangiocytes	c_2_13_370	892.53	c_2_13_355	309.511
c_1_13_15	13	Normal Liver Control	3408	602	Cholangiocytes	c_2_13_370	1519.98	c_2_13_369	554.437
c_1_13_16	13	Normal Liver Control	2704	630	Cholangiocytes	c_2_13_370	841.552	c_2_13_369	1178.83
c_1_13_18	13	Normal Liver Control	3001	653	Cholangiocytes	c_2_13_370	1113.6	c_2_13_369	888.803
c_1_13_19	13	Normal Liver Control	898	704	Cholangiocytes	c_2_13_8	908.067	c_2_13_355	90.1998
c_1_13_21	13	Normal Liver Control	4138	708	Cholangiocytes	c_2_13_470	2066.67	c_2_13_369	386.699
c_1_13_25	13	Normal Liver Control	2932	840	Cholangiocytes	c_2_13_370	1007.78	c_2_13_369	912.896
c_1_13_30	13	Normal Liver Control	4104	856	Cholangiocytes	c_2_13_470	1932.8	c_2_13_369	282.793
c_1_13_33	13	Normal Liver Control	3422	892	Cholangiocytes	c_2_13_370	1491.79	c_2_13_369	420.305
c_1_13_36	13	Normal Liver Control	3893	1112	Cholangiocytes	c_2_13_470	1601.48	c_2_13_369	169.189
c_1_13_45	13	Normal Liver Control	2171	1260	Cholangiocytes	c_2_13_370	379.666	c_1_13_286	1204.22
c_1_13_52	13	Normal Liver Control	889	1323	Cholangiocytes	c_2_13_370	1102.73	c_1_13_266	504.401
c_1_13_57	13	Normal Liver Control	1594	1345	Cholangiocytes	c_2_13_370	508.571	c_2_13_355	892.415
c_1_13_58	13	Normal Liver Control	3607	1579	Cholangiocytes	c_2_13_470	1069.63	c_2_13_369	668.199
c_1_13_71	13	Normal Liver Control	2687	1658	Cholangiocytes	c_2_13_470	642.309	c_1_13_286	555.079
c_1_13_73	13	Normal Liver Control	1698	1835	Cholangiocytes	c_2_13_370	900.92	c_1_13_266	1116.24
c_1_13_76	13	Normal Liver Control	3704	1975	Cholangiocytes	c_2_13_470	950.371	c_2_13_502	619.085
c_1_13_82	13	Normal Liver Control	2445	2165	Cholangiocytes	c_2_13_470	382.649	c_1_13_286	644.168
c_1_13_86	13	Normal Liver Control	1264	2218	Cholangiocytes	c_2_13_506	446.598	c_1_13_266	836.307
c_1_13_87	13	Normal Liver Control	728	2300	Cholangiocytes	c_2_13_506	425.688	c_1_13_266	590.093
c_1_13_88	13	Normal Liver Control	3711	2370	Cholangiocytes	c_2_13_470	907.622	c_2_13_502	258.643
c_1_13_90	13	Normal Liver Control	4035	2434	Cholangiocytes	c_2_13_470	1236.53	c_2_13_502	209.99
c_1_13_94	13	Normal Liver Control	4107	2561	Cholangiocytes	c_2_13_470	1328.15	c_2_13_502	232.175
c_1_13_96	13	Normal Liver Control	3857	2614	Cholangiocytes	c_2_13_470	1099.15	c_2_13_502	47.5395
c_1_13_99	13	Normal Liver Control	1106	2701	Cholangiocytes	c_2_13_506	126.606	c_2_13_563	858.811
c_1_13_107	13	Normal Liver Control	471	2825	Cholangiocytes	c_2_13_506	603.884	c_2_13_563	631.495
c_1_13_112	13	Normal Liver Control	1197	2893	Cholangiocytes	c_2_13_506	337.627	c_2_13_563	765.11
c_1_13_115	13	Normal Liver Control	469	3038	Cholangiocytes	c_2_13_506	713.137	c_2_13_563	432.612
c_1_13_125	13	Normal Liver Control	1518	3170	Cholangiocytes	c_2_13_506	750.473	c_2_13_249	568.1
c_1_13_132	13	Normal Liver Control	3386	3195	Cholangiocytes	c_2_13_470	1075.21	c_1_13_319	595.763
c_1_13_133	13	Normal Liver Control	3699	3354	Cholangiocytes	c_2_13_470	1389.2	c_2_13_502	803.512
c_1_13_139	13	Normal Liver Control	1429	3328	Cholangiocytes	c_2_13_506	830.569	c_2_13_249	564.536
c_1_13_142	13	Normal Liver Control	490	3430	Cholangiocytes	c_2_13_506	991.586	c_2_13_563	162
c_1_13_150	13	Normal Liver Control	1534	3458	Cholangiocytes	c_2_13_506	995.435	c_2_13_249	427.628
c_1_13_151	13	Normal Liver Control	1931	3515	Cholangiocytes	c_2_13_506	1284.16	c_2_13_249	30
c_1_13_152	13	Normal Liver Control	3431	3549	Cholangiocytes	c_2_13_470	1406.05	c_1_13_319	870.982
c_1_13_154	13	Normal Liver Control	141	3504	Cholangiocytes	c_2_13_506	1269.3	c_2_13_563	516.33
c_1_13_156	13	Normal Liver Control	1733	3520	Cholangiocytes	c_2_13_506	1158.03	c_2_13_249	222.38
c_1_13_157	13	Normal Liver Control	2870	3610	Cholangiocytes	c_2_13_470	1322.5	c_2_13_606	594.96
c_1_13_158	13	Normal Liver Control	1349	3730	Cholangiocytes	c_2_13_506	1174.86	c_2_13_249	637.217
c_1_13_165	13	Normal Liver Control	3318	3706	Cholangiocytes	c_2_13_470	1506.32	c_2_13_626	829.285
c_1_13_166	13	Normal Liver Control	102	3800	Cholangiocytes	c_2_13_506	1518.37	c_2_13_563	662.873
c_1_13_170	13	Normal Liver Control	3466	3915	Cholangiocytes	c_2_13_470	1754.47	c_2_13_633	674.867
c_1_13_174	13	Normal Liver Control	3070	3879	Cholangiocytes	c_2_13_470	1611.6	c_2_13_626	527.06
c_1_13_178	13	Normal Liver Control	454	4001	Cholangiocytes	c_2_13_506	1516.09	c_2_13_563	604.355
c_1_13_182	13	Normal Liver Control	3602	4014	Cholangiocytes	c_2_13_470	1899.38	c_2_13_633	510.004
c_1_13_185	13	Normal Liver Control	290	4084	Cholangiocytes	c_2_13_506	1659.61	c_2_13_563	747.503
c_1_13_190	13	Normal Liver Control	971	4109	Cholangiocytes	c_2_13_506	1511.19	c_2_13_563	750.201
c_1_13_191	13	Normal Liver Control	803	4134	Cholangiocytes	c_2_13_506	1551.84	c_2_13_563	720.012
c_1_13_193	13	Normal Liver Control	1111	4159	Cholangiocytes	c_2_13_506	1562.05	c_2_13_628	690.16
c_1_13_197	13	Normal Liver Control	3313	4203	Cholangiocytes	c_2_13_470	1979.76	c_2_13_626	688.163
c_1_13_200	13	Normal Liver Control	2545	66	Cholangiocytes	c_2_13_370	1088.1	c_2_13_369	1567.43
c_1_13_201	13	Normal Liver Control	3536	185	Cholangiocytes	c_2_13_370	1783.6	c_2_13_369	824.314
c_1_13_208	13	Normal Liver Control	122	308	Cholangiocytes	c_2_13_8	45.618	c_2_13_355	910.547
c_1_13_210	13	Normal Liver Control	1944	328	Cholangiocytes	c_2_13_370	637.113	c_2_13_355	1150.59
c_1_13_212	13	Normal Liver Control	220	340	Cholangiocytes	c_2_13_8	138.755	c_2_13_355	810.987
c_1_13_213	13	Normal Liver Control	1912	371	Cholangiocytes	c_2_13_370	594.337	c_2_13_355	1104.23
c_1_13_214	13	Normal Liver Control	115	393	Cholangiocytes	c_2_13_8	126.669	c_2_13_355	874.374
c_1_13_217	13	Normal Liver Control	2276	429	Cholangiocytes	c_2_13_370	636.892	c_2_13_355	1431.32
c_1_13_218	13	Normal Liver Control	1915	484	Cholangiocytes	c_2_13_370	481.3	c_2_13_355	1068.94
c_1_13_224	13	Normal Liver Control	1823	512	Cholangiocytes	c_2_13_370	465.929	c_2_13_355	972.772
c_1_13_225	13	Normal Liver Control	1830	677	Cholangiocytes	c_2_13_370	305.529	c_2_13_355	945.269
c_1_13_231	13	Normal Liver Control	1910	679	Cholangiocytes	c_2_13_370	286.845	c_2_13_355	1024.47
c_1_13_232	13	Normal Liver Control	682	984	Cholangiocytes	c_2_13_8	922.22	c_2_13_355	283.196
c_1_13_235	13	Normal Liver Control	1899	993	Cholangiocytes	c_2_13_370	43.2782	c_2_13_355	1026.47
c_1_13_236	13	Normal Liver Control	2364	1290	Cholangiocytes	c_2_13_370	540.601	c_1_13_286	1044.2
c_1_13_240	13	Normal Liver Control	2429	1507	Cholangiocytes	c_2_13_370	735.373	c_1_13_286	847.606
c_1_13_252	13	Normal Liver Control	2437	1556	Cholangiocytes	c_2_13_370	777.371	c_1_13_286	810.672
c_1_13_257	13	Normal Liver Control	119	1606	Cholangiocytes	c_2_13_8	1339.11	c_1_13_266	483.389
c_1_13_258	13	Normal Liver Control	601	1703	Cholangiocytes	c_2_13_506	993.839	c_1_13_266	27.7849
c_1_13_264	13	Normal Liver Control	3123	1729	Cholangiocytes	c_2_13_470	643.005	c_1_13_286	324.992
c_1_13_265	13	Normal Liver Control	3032	1821	Cholangiocytes	c_2_13_470	519.277	c_1_13_286	234.753
c_1_13_273	13	Normal Liver Control	3944	1949	Cholangiocytes	c_2_13_470	1186.75	c_2_13_502	624.822
c_1_13_283	13	Normal Liver Control	2740	1954	Cholangiocytes	c_2_13_470	341.634	c_1_13_286	352.605
c_1_13_284	13	Normal Liver Control	989	2024	Cholangiocytes	c_2_13_506	576.532	c_1_13_266	499.813
c_1_13_285	13	Normal Liver Control	916	2099	Cholangiocytes	c_2_13_506	513.055	c_1_13_266	496.614
c_1_13_287	13	Normal Liver Control	2847	2079	Cholangiocytes	c_2_13_470	213.776	c_1_13_286	233.684
c_1_13_290	13	Normal Liver Control	408	2118	Cholangiocytes	c_2_13_506	787.077	c_1_13_266	430.026
c_1_13_291	13	Normal Liver Control	3137	2184	Cholangiocytes	c_2_13_470	346.302	c_1_13_286	145.097
c_1_13_296	13	Normal Liver Control	2721	2242	Cholangiocytes	c_2_13_470	98.0051	c_1_13_286	405.765
c_1_13_307	13	Normal Liver Control	3344	2427	Cholangiocytes	c_2_13_470	554.448	c_1_13_286	460.001
c_1_13_311	13	Normal Liver Control	3643	2509	Cholangiocytes	c_2_13_470	864.463	c_2_13_502	239.885
c_1_13_312	13	Normal Liver Control	868	3187	Cholangiocytes	c_2_13_506	610.175	c_2_13_563	325.123
c_1_13_323	13	Normal Liver Control	2333	3437	Cholangiocytes	c_2_13_470	1242.01	c_2_13_249	390
c_1_13_325	13	Normal Liver Control	1176	3551	Cholangiocytes	c_2_13_506	962.979	c_2_13_563	537.789
c_1_13_326	13	Normal Liver Control	226	3810	Cholangiocytes	c_2_13_506	1454.15	c_2_13_563	570.855
c_1_13_328	13	Normal Liver Control	214	57	Cholangiocytes	c_2_13_8	238	c_2_13_355	1001.43
c_2_13_2	13	Normal Liver Control	2448	4019	Cholangiocytes	c_2_13_470	1766.86	c_2_13_606	114.691
c_2_13_290	13	Normal Liver Control	4073	1311	Cholangiocytes	c_2_13_470	1599.76	c_2_13_369	429.076
c_2_13_393	13	Normal Liver Control	2078	3353	Cholangiocytes	c_2_13_470	1289.78	c_2_13_249	218.011
c_2_13_552	13	Normal Liver Control	112	4043	Cholangiocytes	c_2_13_506	1711.64	c_2_13_563	816.927
c_2_13_614	14	Normal Liver Control	3014	96	Cholangiocytes	c_2_14_398	445.567	c_2_14_373	786.163
c_1_14_2	14	Normal Liver Control	3083	426	Cholangiocytes	c_2_14_398	346.521	c_2_14_373	874.356
c_1_14_7	14	Normal Liver Control	2945	589	Cholangiocytes	c_2_14_398	252.982	c_2_14_373	804.413
c_1_14_13	14	Normal Liver Control	3806	1141	Cholangiocytes	c_2_14_72	493.207	c_2_14_206	1764.59
c_1_14_52	14	Normal Liver Control	3522	1163	Cholangiocytes	c_2_14_72	237.059	c_2_14_373	1601.22
c_1_14_55	14	Normal Liver Control	4203	1238	Cholangiocytes	c_2_14_72	859.314	c_2_14_206	1886.62
c_1_14_60	14	Normal Liver Control	814	1426	Cholangiocytes	c_1_14_357	834.416	c_2_14_464	951.734
c_1_14_67	14	Normal Liver Control	3687	1428	Cholangiocytes	c_2_14_72	354.594	c_2_14_206	1454.21
c_1_14_71	14	Normal Liver Control	4175	1389	Cholangiocytes	c_2_14_72	829.55	c_2_14_206	1750.69
c_1_14_73	14	Normal Liver Control	2883	1439	Cholangiocytes	c_2_14_96	205.273	c_2_14_144	940.306
c_1_14_77	14	Normal Liver Control	575	1499	Cholangiocytes	c_1_14_396	810.04	c_2_14_464	759.495
c_1_14_81	14	Normal Liver Control	2776	1548	Cholangiocytes	c_2_14_96	76.6877	c_2_14_144	788.524
c_1_14_83	14	Normal Liver Control	2947	1700	Cholangiocytes	c_2_14_96	173.072	c_2_14_144	857.826
c_1_14_89	14	Normal Liver Control	2061	1888	Cholangiocytes	c_2_14_96	777.551	c_2_14_144	180.014
c_1_14_109	14	Normal Liver Control	4173	2017	Cholangiocytes	c_2_14_72	1077.44	c_2_14_206	1324.96
c_1_14_118	14	Normal Liver Control	3158	2089	Cholangiocytes	c_2_14_96	592.547	c_2_14_206	659.731
c_1_14_127	14	Normal Liver Control	3395	2237	Cholangiocytes	c_2_14_96	860.584	c_2_14_206	603.81
c_1_14_137	14	Normal Liver Control	2080	2266	Cholangiocytes	c_2_14_96	959.371	c_1_14_129	207.634
c_1_14_139	14	Normal Liver Control	3015	2354	Cholangiocytes	c_2_14_227	662.544	c_2_14_206	391.082
c_1_14_149	14	Normal Liver Control	3982	2385	Cholangiocytes	c_2_14_249	839.89	c_1_14_427	931.55
c_1_14_151	14	Normal Liver Control	2127	2488	Cholangiocytes	c_2_14_227	832.049	c_2_14_474	285.855
c_1_14_160	14	Normal Liver Control	3424	2431	Cholangiocytes	c_2_14_249	732.535	c_2_14_206	475.732
c_1_14_162	14	Normal Liver Control	1744	2524	Cholangiocytes	c_1_14_421	696.348	c_1_14_129	522.444
c_1_14_167	14	Normal Liver Control	4109	2607	Cholangiocytes	c_2_14_249	728.034	c_1_14_427	818.667
c_1_14_172	14	Normal Liver Control	2656	2759	Cholangiocytes	c_2_14_227	262.688	c_2_14_474	309.898
c_1_14_181	14	Normal Liver Control	1204	2747	Cholangiocytes	c_1_14_421	374.178	c_2_14_513	919.663
c_1_14_182	14	Normal Liver Control	3982	2718	Cholangiocytes	c_2_14_249	560.483	c_1_14_427	651.584
c_1_14_184	14	Normal Liver Control	2492	2743	Cholangiocytes	c_2_14_227	387.047	c_2_14_474	175.65
c_1_14_185	14	Normal Liver Control	2064	2864	Cholangiocytes	c_2_14_227	743.11	c_2_14_474	419.49
c_1_14_195	14	Normal Liver Control	877	2894	Cholangiocytes	c_2_14_252	463.781	c_2_14_513	807.085
c_1_14_199	14	Normal Liver Control	3288	2896	Cholangiocytes	c_2_14_249	405	c_2_14_206	271.831
c_1_14_203	14	Normal Liver Control	3825	3015	Cholangiocytes	c_2_14_249	246.465	c_1_14_427	330.829
c_1_14_211	14	Normal Liver Control	1924	2988	Cholangiocytes	c_1_14_421	589.607	c_2_14_474	606.383
c_1_14_212	14	Normal Liver Control	481	3221	Cholangiocytes	c_2_14_252	65.5134	c_1_14_287	727.585
c_1_14_227	14	Normal Liver Control	2420	3194	Cholangiocytes	c_2_14_227	434.373	c_2_14_474	594.757
c_1_14_228	14	Normal Liver Control	640	3302	Cholangiocytes	c_2_14_252	205.061	c_1_14_287	555.786
c_1_14_235	14	Normal Liver Control	1756	3432	Cholangiocytes	c_2_14_271	437.715	c_2_14_513	674.772
c_1_14_251	14	Normal Liver Control	1553	3444	Cholangiocytes	c_2_14_271	236.907	c_2_14_513	483.448
c_1_14_252	14	Normal Liver Control	892	3504	Cholangiocytes	c_2_14_271	437.879	c_1_14_287	237.407
c_1_14_255	14	Normal Liver Control	2829	3553	Cholangiocytes	c_2_14_309	477.419	c_1_14_427	807.25
c_1_14_259	14	Normal Liver Control	283	3588	Cholangiocytes	c_2_14_503	197.952	c_1_14_287	757.594
c_1_14_266	14	Normal Liver Control	736	3612	Cholangiocytes	c_2_14_531	489.449	c_1_14_287	308.38
c_1_14_267	14	Normal Liver Control	1389	3605	Cholangiocytes	c_2_14_297	57.9828	c_2_14_513	273.227
c_1_14_269	14	Normal Liver Control	2233	3586	Cholangiocytes	c_2_14_309	261.939	c_2_14_474	998.421
c_1_14_275	14	Normal Liver Control	3178	3678	Cholangiocytes	c_2_14_499	658.475	c_1_14_427	600.621
c_1_14_280	14	Normal Liver Control	401	3770	Cholangiocytes	c_2_14_503	395.258	c_1_14_287	636.435
c_1_14_285	14	Normal Liver Control	870	3726	Cholangiocytes	c_2_14_531	313.968	c_1_14_287	165.922
c_1_14_286	14	Normal Liver Control	1790	3799	Cholangiocytes	c_2_14_297	467.732	c_2_14_513	681.704
c_1_14_290	14	Normal Liver Control	2244	3791	Cholangiocytes	c_2_14_309	165.366	c_2_14_513	1129.28
c_1_14_292	14	Normal Liver Control	1212	3792	Cholangiocytes	c_2_14_297	199.529	c_2_14_513	157.293
c_1_14_293	14	Normal Liver Control	1543	3860	Cholangiocytes	c_2_14_297	289.519	c_2_14_513	464.812
c_1_14_296	14	Normal Liver Control	2495	3880	Cholangiocytes	c_2_14_309	131.894	c_1_14_427	1257.06
c_1_14_302	14	Normal Liver Control	1009	4175	Cholangiocytes	c_2_14_531	239.136	c_1_14_287	480.6
c_1_14_327	14	Normal Liver Control	2216	4182	Cholangiocytes	c_2_14_309	445.929	c_2_14_513	1210.87
c_1_14_334	14	Normal Liver Control	1328	42	Cholangiocytes	c_2_14_9	503.441	c_2_14_373	923.23
c_1_14_338	14	Normal Liver Control	748	57	Cholangiocytes	c_2_14_378	249.736	c_2_14_373	1495.74
c_1_14_339	14	Normal Liver Control	683	136	Cholangiocytes	c_2_14_378	148.923	c_2_14_373	1554.71
c_1_14_343	14	Normal Liver Control	572	261	Cholangiocytes	c_2_14_378	44.7214	c_2_14_373	1664.81
c_1_14_348	14	Normal Liver Control	1104	396	Cholangiocytes	c_1_14_357	263.154	c_2_14_373	1147.34
c_1_14_351	14	Normal Liver Control	200	695	Cholangiocytes	c_2_14_378	595.426	c_2_14_464	1477.18
c_1_14_358	14	Normal Liver Control	331	766	Cholangiocytes	c_2_14_378	572.917	c_2_14_464	1410.14
c_1_14_360	14	Normal Liver Control	118	781	Cholangiocytes	c_2_14_5	687.073	c_2_14_464	1394.96
c_1_14_361	14	Normal Liver Control	519	783	Cholangiocytes	c_1_14_357	457.738	c_2_14_464	1420.19
c_1_14_362	14	Normal Liver Control	1529	988	Cholangiocytes	c_1_14_357	705.598	c_2_14_373	1051.99
c_1_14_364	14	Normal Liver Control	1277	1585	Cholangiocytes	c_1_14_396	1014.04	c_1_14_129	876.704
c_1_14_372	14	Normal Liver Control	2036	1715	Cholangiocytes	c_2_14_96	761.577	c_2_14_144	346.562
c_1_14_375	14	Normal Liver Control	3964	1980	Cholangiocytes	c_2_14_72	899.884	c_2_14_206	1179.26
c_1_14_383	14	Normal Liver Control	3822	2040	Cholangiocytes	c_2_14_72	858.68	c_2_14_206	1033.14
c_1_14_389	14	Normal Liver Control	620	2065	Cholangiocytes	c_1_14_396	249.69	c_2_14_464	411.167
c_1_14_391	14	Normal Liver Control	670	2489	Cholangiocytes	c_1_14_396	207.386	c_2_14_464	547.995
c_1_14_397	14	Normal Liver Control	2952	2568	Cholangiocytes	c_2_14_227	439.841	c_2_14_206	206.93
c_1_14_404	14	Normal Liver Control	3029	2700	Cholangiocytes	c_2_14_227	362.989	c_2_14_206	54.6717
c_1_14_409	14	Normal Liver Control	2738	3339	Cholangiocytes	c_2_14_227	363.979	c_2_14_206	680.21
c_1_14_428	14	Normal Liver Control	2768	3391	Cholangiocytes	c_2_14_227	412.093	c_2_14_206	713.314
c_1_14_430	14	Normal Liver Control	2780	4023	Cholangiocytes	c_2_14_309	443.497	c_1_14_427	1123.71
c_1_14_440	14	Normal Liver Control	510	4052	Cholangiocytes	c_2_14_338	454.11	c_1_14_287	633.228
c_1_14_441	14	Normal Liver Control	2567	4053	Cholangiocytes	c_2_14_309	315.425	c_1_14_427	1300.35
c_1_14_443	14	Normal Liver Control	2772	4116	Cholangiocytes	c_2_14_309	494.636	c_1_14_427	1197.45
c_1_14_446	14	Normal Liver Control	2797	782	Cholangiocytes	c_2_14_398	342.3	c_2_14_373	801.904
c_2_14_37	14	Normal Liver Control	1514	834	Cholangiocytes	c_1_14_357	620.414	c_2_14_373	954.939
c_2_14_44	14	Normal Liver Control	1914	1453	Cholangiocytes	c_2_14_96	894.306	c_1_14_129	625.799
c_2_14_82	14	Normal Liver Control	891	1798	Cholangiocytes	c_1_14_396	605.06	c_2_14_464	765.572
c_2_14_110	14	Normal Liver Control	2979	2480	Cholangiocytes	c_2_14_227	531.753	c_2_14_206	275.443
c_2_14_182	14	Normal Liver Control	457	3496	Cholangiocytes	c_2_14_252	341.123	c_1_14_287	609.407
c_2_14_279	14	Normal Liver Control	1551	3910	Cholangiocytes	c_2_14_297	333.024	c_2_14_513	495.025
c_2_14_323	14	Normal Liver Control	3634	309	Cholangiocytes	c_2_14_14	99.8098	c_2_14_373	1401.57
c_2_14_381	14	Normal Liver Control	984	3564	Cholangiocytes	c_2_14_271	369.965	c_1_14_287	139.864
c_2_14_505	14	Normal Liver Control	2995	3812	Cholangiocytes	c_2_14_309	586.873	c_1_14_427	822.587
c_2_14_527	14	Normal Liver Control	1789	3838	Cholangiocytes	c_2_14_297	480.983	c_2_14_513	689.575
c_2_14_528	14	Normal Liver Control	1586	4061	Cholangiocytes	c_2_14_297	478.403	c_2_14_513	611.31
c_2_14_539	14	Normal Liver Control	1080	4116	Cholangiocytes	c_2_14_531	166.301	c_1_14_287	423.615
c_2_14_544	14	Normal Liver Control	1699	4148	Cholangiocytes	c_2_14_297	612.54	c_2_14_513	753.76
c_2_14_547	14	Normal Liver Control	1809	4216	Cholangiocytes	c_2_14_297	733.09	c_2_14_513	881.917
c_2_14_552	15	Normal Liver Control	1758	493	Cholangiocytes	c_2_15_643	1349.19	c_2_15_621	122.703
c_1_15_7	15	Normal Liver Control	1221	1027	Cholangiocytes	c_2_15_643	592.662	c_2_15_638	306.472
c_1_15_19	15	Normal Liver Control	1103	1467	Cholangiocytes	c_2_15_643	334.072	c_1_15_121	355.294
c_1_15_24	15	Normal Liver Control	3612	1780	Cholangiocytes	c_2_15_650	707.503	c_2_15_645	576.896
c_1_15_30	15	Normal Liver Control	3636	2134	Cholangiocytes	c_2_15_650	592.03	c_2_15_649	602.133
c_1_15_39	15	Normal Liver Control	1965	2246	Cholangiocytes	c_1_15_188	434.876	c_2_15_270	402.443
c_1_15_43	15	Normal Liver Control	3955	2372	Cholangiocytes	c_2_15_650	366.149	c_2_15_649	442.304
c_1_15_48	15	Normal Liver Control	3411	2530	Cholangiocytes	c_2_15_666	631.723	c_2_15_661	285.631
c_1_15_49	15	Normal Liver Control	3070	2519	Cholangiocytes	c_2_15_666	506.885	c_2_15_661	511.157
c_1_15_50	15	Normal Liver Control	3636	2729	Cholangiocytes	c_2_15_673	637.05	c_2_15_661	159.239
c_1_15_53	15	Normal Liver Control	3567	3171	Cholangiocytes	c_2_15_673	204.318	c_2_15_661	374.977
c_1_15_59	15	Normal Liver Control	2703	3195	Cholangiocytes	c_2_15_672	152.109	c_2_15_446	277.245
c_1_15_62	15	Normal Liver Control	3389	3892	Cholangiocytes	c_2_15_681	309.032	c_2_15_485	330.151
c_1_15_78	15	Normal Liver Control	1624	4134	Cholangiocytes	c_2_15_677	997.068	c_2_15_463	804.032
c_1_15_87	15	Normal Liver Control	3203	189	Cholangiocytes	c_2_15_616	149.013	c_2_15_591	238.027
c_1_15_91	15	Normal Liver Control	1042	184	Cholangiocytes	c_2_15_643	1260.05	c_2_15_621	703.011
c_1_15_92	15	Normal Liver Control	3564	218	Cholangiocytes	c_2_15_616	284.29	c_2_15_619	366.59
c_1_15_94	15	Normal Liver Control	4144	329	Cholangiocytes	c_2_15_628	408.044	c_2_15_619	238.925
c_1_15_98	15	Normal Liver Control	961	772	Cholangiocytes	c_2_15_643	669.92	c_1_15_121	401.513
c_1_15_103	15	Normal Liver Control	72	775	Cholangiocytes	c_2_15_643	949.211	c_1_15_121	924.619
c_1_15_104	15	Normal Liver Control	1015	978	Cholangiocytes	c_2_15_643	499.533	c_1_15_121	219.802
c_1_15_110	15	Normal Liver Control	1085	1046	Cholangiocytes	c_2_15_643	483.224	c_1_15_121	216.113
c_1_15_113	15	Normal Liver Control	615	1103	Cholangiocytes	c_2_15_643	349.726	c_1_15_121	300.563
c_1_15_114	15	Normal Liver Control	1480	1163	Cholangiocytes	c_2_15_643	750.568	c_2_15_638	100.18
c_1_15_120	15	Normal Liver Control	2866	1202	Cholangiocytes	c_2_15_630	786.548	c_2_15_631	415.935
c_1_15_122	15	Normal Liver Control	637	1227	Cholangiocytes	c_2_15_643	232.034	c_1_15_121	276.93
c_1_15_123	15	Normal Liver Control	2344	1270	Cholangiocytes	c_2_15_630	1206.71	c_2_15_642	411.951
c_1_15_125	15	Normal Liver Control	736	1302	Cholangiocytes	c_2_15_643	118.903	c_1_15_121	216.813
c_1_15_128	15	Normal Liver Control	984	1309	Cholangiocytes	c_2_15_643	236.129	c_1_15_121	158.42
c_1_15_129	15	Normal Liver Control	638	1308	Cholangiocytes	c_2_15_643	172.261	c_1_15_121	303.223
c_1_15_130	15	Normal Liver Control	3361	1308	Cholangiocytes	c_2_15_630	750.177	c_2_15_644	512.385
c_1_15_131	15	Normal Liver Control	2198	1390	Cholangiocytes	c_1_15_188	1167.28	c_2_15_642	257.752
c_1_15_135	15	Normal Liver Control	3427	1572	Cholangiocytes	c_2_15_650	975.057	c_2_15_644	450.708
c_1_15_149	15	Normal Liver Control	2983	1616	Cholangiocytes	c_2_15_630	1109.12	c_2_15_644	39.0128
c_1_15_151	15	Normal Liver Control	3407	1695	Cholangiocytes	c_2_15_650	928.186	c_2_15_644	424.887
c_1_15_155	15	Normal Liver Control	2012	1959	Cholangiocytes	c_1_15_188	649.844	c_2_15_191	428.235
c_1_15_162	15	Normal Liver Control	3830	1970	Cholangiocytes	c_2_15_650	428.215	c_2_15_649	401.647
c_1_15_165	15	Normal Liver Control	399	1987	Cholangiocytes	c_2_15_656	648.298	c_2_15_379	957.452
c_1_15_166	15	Normal Liver Control	1457	2019	Cholangiocytes	c_2_15_326	453.431	c_2_15_270	184.448
c_1_15_168	15	Normal Liver Control	815	2070	Cholangiocytes	c_2_15_656	642.748	c_2_15_270	761.822
c_1_15_169	15	Normal Liver Control	1027	2155	Cholangiocytes	c_2_15_326	505.066	c_2_15_270	544.074
c_1_15_171	15	Normal Liver Control	929	2182	Cholangiocytes	c_2_15_326	570.601	c_2_15_270	642.252
c_1_15_173	15	Normal Liver Control	862	2210	Cholangiocytes	c_2_15_656	555.59	c_2_15_663	662.397
c_1_15_174	15	Normal Liver Control	109	2302	Cholangiocytes	c_2_15_656	506.009	c_2_15_379	798.091
c_1_15_176	15	Normal Liver Control	2777	2435	Cholangiocytes	c_1_15_188	520.035	c_2_15_661	806.813
c_1_15_179	15	Normal Liver Control	790	2460	Cholangiocytes	c_2_15_656	338.615	c_2_15_663	412.022
c_1_15_181	15	Normal Liver Control	1974	2476	Cholangiocytes	c_1_15_188	307.327	c_2_15_380	457.771
c_1_15_183	15	Normal Liver Control	3914	2704	Cholangiocytes	c_2_15_650	656.027	c_2_15_665	328.495
c_1_15_195	15	Normal Liver Control	1242	2790	Cholangiocytes	c_2_15_326	365.79	c_2_15_663	430.686
c_1_15_198	15	Normal Liver Control	492	2933	Cholangiocytes	c_2_15_656	305.026	c_2_15_379	122.691
c_1_15_205	15	Normal Liver Control	2441	2992	Cholangiocytes	c_2_15_674	400.556	c_2_15_391	368.848
c_1_15_208	15	Normal Liver Control	3164	3025	Cholangiocytes	c_2_15_411	138.679	c_2_15_446	341.602
c_1_15_209	15	Normal Liver Control	3247	3024	Cholangiocytes	c_2_15_411	197.408	c_2_15_661	332.182
c_1_15_210	15	Normal Liver Control	3680	3052	Cholangiocytes	c_2_15_673	318.277	c_2_15_661	310.203
c_1_15_212	15	Normal Liver Control	860	3064	Cholangiocytes	c_2_15_656	567.972	c_2_15_663	197.307
c_1_15_213	15	Normal Liver Control	1696	3150	Cholangiocytes	c_2_15_674	677.516	c_2_15_403	104.403
c_1_15_218	15	Normal Liver Control	1326	3176	Cholangiocytes	c_2_15_326	711.372	c_2_15_463	272.712
c_1_15_221	15	Normal Liver Control	3103	3210	Cholangiocytes	c_2_15_411	70.6116	c_2_15_446	168.434
c_1_15_225	15	Normal Liver Control	3931	3328	Cholangiocytes	c_2_15_673	305.374	c_2_15_667	292.959
c_1_15_233	15	Normal Liver Control	3323	3352	Cholangiocytes	c_2_15_673	305.321	c_2_15_485	217.338
c_1_15_234	15	Normal Liver Control	3877	3394	Cholangiocytes	c_2_15_673	250.569	c_2_15_667	376.379
c_1_15_237	15	Normal Liver Control	3401	3450	Cholangiocytes	c_2_15_673	242.043	c_2_15_485	114.14
c_1_15_243	15	Normal Liver Control	3695	3514	Cholangiocytes	c_2_15_673	162.459	c_2_15_485	319.625
c_1_15_244	15	Normal Liver Control	3399	3537	Cholangiocytes	c_2_15_673	285.801	c_2_15_485	32.0156
c_1_15_248	15	Normal Liver Control	3285	3550	Cholangiocytes	c_2_15_673	389.236	c_2_15_485	94.7629
c_1_15_250	15	Normal Liver Control	1591	3623	Cholangiocytes	c_2_15_674	782.352	c_2_15_463	406.647
c_1_15_255	15	Normal Liver Control	3275	3636	Cholangiocytes	c_2_15_673	444.42	c_2_15_485	127.64
c_1_15_258	15	Normal Liver Control	1390	3646	Cholangiocytes	c_2_15_674	981.305	c_2_15_463	266.008
c_1_15_259	15	Normal Liver Control	3491	3638	Cholangiocytes	c_2_15_673	304.554	c_2_15_485	135.351
c_1_15_260	15	Normal Liver Control	3209	3660	Cholangiocytes	c_2_15_673	511.856	c_2_15_485	196.224
c_1_15_262	15	Normal Liver Control	586	3702	Cholangiocytes	c_2_15_656	1077.76	c_1_15_291	393.459
c_1_15_263	15	Normal Liver Control	1267	3731	Cholangiocytes	c_2_15_674	1123.88	c_2_15_463	301.042
c_1_15_265	15	Normal Liver Control	2014	3776	Cholangiocytes	c_2_15_677	469.524	c_2_15_680	747.048
c_1_15_267	15	Normal Liver Control	4196	3807	Cholangiocytes	c_2_15_681	529.208	c_2_15_683	403.714
c_1_15_269	15	Normal Liver Control	3760	3852	Cholangiocytes	c_2_15_681	130.384	c_2_15_683	251.078
c_1_15_272	15	Normal Liver Control	541	3877	Cholangiocytes	c_2_15_656	1249.81	c_1_15_291	219.545
c_1_15_273	15	Normal Liver Control	382	3968	Cholangiocytes	c_2_15_656	1344.84	c_1_15_291	224.397
c_1_15_279	15	Normal Liver Control	2587	3942	Cholangiocytes	c_2_15_677	478.75	c_2_15_680	167.371
c_1_15_280	15	Normal Liver Control	2520	3961	Cholangiocytes	c_2_15_677	474.489	c_2_15_680	236.958
c_1_15_282	15	Normal Liver Control	395	4092	Cholangiocytes	c_2_15_656	1467.48	c_1_15_291	172.026
c_1_15_290	15	Normal Liver Control	4172	4187	Cholangiocytes	c_2_15_681	531.93	c_2_15_683	307.924
c_1_15_294	16	Normal Liver Control	889	117	Cholangiocytes	c_2_16_587	879.985	c_2_16_80	1267.9
c_1_16_1	16	Normal Liver Control	2779	425	Cholangiocytes	c_2_16_569	555.133	c_2_16_4	243.463
c_1_16_6	16	Normal Liver Control	1566	638	Cholangiocytes	c_2_16_587	109.713	c_2_16_80	429.755
c_1_16_10	16	Normal Liver Control	2297	604	Cholangiocytes	c_2_16_569	416.48	c_1_16_349	241.207
c_1_16_12	16	Normal Liver Control	1405	713	Cholangiocytes	c_2_16_587	284.192	c_2_16_80	572.155
c_1_16_15	16	Normal Liver Control	4170	975	Cholangiocytes	c_2_16_127	269.072	c_2_16_597	244.632
c_1_16_24	16	Normal Liver Control	3395	1027	Cholangiocytes	c_2_16_601	370.45	c_2_16_605	615.9
c_1_16_27	16	Normal Liver Control	1394	1146	Cholangiocytes	c_2_16_587	634.612	c_1_16_63	540.318
c_1_16_29	16	Normal Liver Control	2111	1154	Cholangiocytes	c_2_16_587	750.597	c_2_16_600	116.709
c_1_16_30	16	Normal Liver Control	2317	1252	Cholangiocytes	c_2_16_601	847.345	c_2_16_600	181.706
c_1_16_34	16	Normal Liver Control	3532	1276	Cholangiocytes	c_2_16_601	372.05	c_2_16_144	505.226
c_1_16_36	16	Normal Liver Control	3742	1261	Cholangiocytes	c_2_16_127	251.436	c_2_16_144	300.746
c_1_16_37	16	Normal Liver Control	1027	1259	Cholangiocytes	c_2_16_587	931.357	c_1_16_63	530.202
c_1_16_38	16	Normal Liver Control	1226	1358	Cholangiocytes	c_2_16_587	898.709	c_1_16_63	346.699
c_1_16_42	16	Normal Liver Control	4161	1434	Cholangiocytes	c_2_16_127	338.115	c_2_16_144	162.265
c_1_16_46	16	Normal Liver Control	3903	1485	Cholangiocytes	c_2_16_127	336.733	c_2_16_144	200.661
c_1_16_47	16	Normal Liver Control	4066	1537	Cholangiocytes	c_2_16_127	393.878	c_2_16_608	177.124
c_1_16_52	16	Normal Liver Control	3673	1610	Cholangiocytes	c_2_16_127	543.354	c_2_16_144	455.027
c_1_16_53	16	Normal Liver Control	4195	1608	Cholangiocytes	c_2_16_127	505.8	c_2_16_608	30.0832
c_1_16_55	16	Normal Liver Control	3449	1657	Cholangiocytes	c_2_16_601	446.467	c_2_16_205	283.593
c_1_16_56	16	Normal Liver Control	3816	1684	Cholangiocytes	c_2_16_127	550.96	c_2_16_608	412.158
c_1_16_61	16	Normal Liver Control	3099	1769	Cholangiocytes	c_2_16_601	458.35	c_2_16_205	101
c_1_16_65	16	Normal Liver Control	3282	1819	Cholangiocytes	c_2_16_601	518.089	c_2_16_205	89.1964
c_1_16_66	16	Normal Liver Control	1441	1852	Cholangiocytes	c_2_16_632	863.009	c_1_16_63	193.992
c_1_16_69	16	Normal Liver Control	730	1802	Cholangiocytes	c_2_16_632	1154.74	c_2_16_274	513.989
c_1_16_70	16	Normal Liver Control	144	1855	Cholangiocytes	c_2_16_633	1129.22	c_2_16_274	596.934
c_1_16_74	16	Normal Liver Control	2146	1819	Cholangiocytes	c_2_16_601	1134.14	c_2_16_186	298.107
c_1_16_75	16	Normal Liver Control	3494	1904	Cholangiocytes	c_2_16_601	676.125	c_2_16_205	317.555
c_1_16_78	16	Normal Liver Control	1112	1975	Cholangiocytes	c_2_16_632	808.223	c_1_16_63	372.163
c_1_16_82	16	Normal Liver Control	2568	1991	Cholangiocytes	c_2_16_601	899.896	c_2_16_186	330.055
c_1_16_84	16	Normal Liver Control	546	2022	Cholangiocytes	c_2_16_633	990.39	c_2_16_274	264.229
c_1_16_85	16	Normal Liver Control	1972	2044	Cholangiocytes	c_2_16_632	858.176	c_2_16_186	565.088
c_1_16_86	16	Normal Liver Control	1287	2097	Cholangiocytes	c_2_16_632	635.943	c_2_16_625	362.271
c_1_16_93	16	Normal Liver Control	1016	2161	Cholangiocytes	c_2_16_632	695.814	c_2_16_274	475.716
c_1_16_95	16	Normal Liver Control	3701	2124	Cholangiocytes	c_2_16_601	972.112	c_2_16_205	604.346
c_1_16_97	16	Normal Liver Control	3505	2252	Cholangiocytes	c_2_16_601	997.807	c_2_16_205	555.534
c_1_16_104	16	Normal Liver Control	2681	2288	Cholangiocytes	c_2_16_601	1085.4	c_2_16_285	100.499
c_1_16_105	16	Normal Liver Control	2974	2224	Cholangiocytes	c_2_16_601	928.238	c_2_16_285	386.478
c_1_16_106	16	Normal Liver Control	788	2311	Cholangiocytes	c_2_16_632	764.472	c_2_16_274	232.349
c_1_16_107	16	Normal Liver Control	4191	2286	Cholangiocytes	c_2_16_127	1152.39	c_2_16_629	243.091
c_1_16_110	16	Normal Liver Control	1794	2315	Cholangiocytes	c_2_16_632	536.143	c_2_16_625	311.45
c_1_16_112	16	Normal Liver Control	3810	2273	Cholangiocytes	c_2_16_127	1129.39	c_2_16_629	439.533
c_1_16_114	16	Normal Liver Control	3965	2306	Cholangiocytes	c_2_16_127	1151.01	c_2_16_629	300.821
c_1_16_116	16	Normal Liver Control	3392	2465	Cholangiocytes	c_2_16_601	1172.77	c_2_16_205	703.287
c_1_16_124	16	Normal Liver Control	3868	2415	Cholangiocytes	c_2_16_127	1264.12	c_2_16_629	320.576
c_1_16_125	16	Normal Liver Control	989	2510	Cholangiocytes	c_2_16_632	492.675	c_2_16_326	461.681
c_1_16_131	16	Normal Liver Control	1236	2520	Cholangiocytes	c_2_16_632	280.046	c_2_16_625	285.787
c_1_16_132	16	Normal Liver Control	1410	2521	Cholangiocytes	c_2_16_632	195.87	c_2_16_625	150.881
c_1_16_133	16	Normal Liver Control	1678	2516	Cholangiocytes	c_2_16_632	312.541	c_2_16_625	221.057
c_1_16_134	16	Normal Liver Control	3502	2562	Cholangiocytes	c_2_16_601	1292.52	c_2_16_629	666.867
c_1_16_135	16	Normal Liver Control	2361	2503	Cholangiocytes	c_2_16_632	948.008	c_2_16_285	288.765
c_1_16_136	16	Normal Liver Control	3219	2576	Cholangiocytes	c_2_16_601	1262.29	c_2_16_285	642.676
c_1_16_137	16	Normal Liver Control	2050	2657	Cholangiocytes	c_2_16_632	615.738	c_2_16_625	615.543
c_1_16_142	16	Normal Liver Control	2492	2640	Cholangiocytes	c_2_16_632	1057.66	c_2_16_285	303.191
c_1_16_143	16	Normal Liver Control	3668	2639	Cholangiocytes	c_2_16_601	1417.4	c_2_16_629	512.173
c_1_16_145	16	Normal Liver Control	827	2646	Cholangiocytes	c_2_16_632	613.89	c_2_16_326	281.064
c_1_16_147	16	Normal Liver Control	1794	2650	Cholangiocytes	c_2_16_632	362.869	c_2_16_625	394.495
c_1_16_148	16	Normal Liver Control	4080	2668	Cholangiocytes	c_2_16_127	1516.99	c_2_16_629	165.36
c_1_16_149	16	Normal Liver Control	3925	2702	Cholangiocytes	c_2_16_127	1547.65	c_2_16_629	298.873
c_1_16_152	16	Normal Liver Control	1344	2758	Cholangiocytes	c_2_16_632	102.46	c_2_16_636	281.144
c_1_16_154	16	Normal Liver Control	1544	2750	Cholangiocytes	c_2_16_632	112.579	c_2_16_636	356.654
c_1_16_155	16	Normal Liver Control	2716	2742	Cholangiocytes	c_2_16_632	1279.28	c_2_16_285	393.712
c_1_16_156	16	Normal Liver Control	3166	2738	Cholangiocytes	c_2_16_601	1423.01	c_2_16_285	668.719
c_1_16_157	16	Normal Liver Control	3534	2782	Cholangiocytes	c_2_16_601	1513.43	c_2_16_637	521.254
c_1_16_159	16	Normal Liver Control	2564	2809	Cholangiocytes	c_2_16_632	1130.91	c_2_16_285	449.678
c_1_16_160	16	Normal Liver Control	3986	2826	Cholangiocytes	c_2_16_127	1671.08	c_2_16_629	349.182
c_1_16_163	16	Normal Liver Control	1797	2829	Cholangiocytes	c_2_16_632	377.619	c_2_16_636	507.488
c_1_16_164	16	Normal Liver Control	2298	2876	Cholangiocytes	c_2_16_632	875.924	c_2_16_285	602.844
c_1_16_167	16	Normal Liver Control	4163	2897	Cholangiocytes	c_2_16_127	1752.66	c_2_16_629	369.034
c_1_16_169	16	Normal Liver Control	3404	2896	Cholangiocytes	c_2_16_601	1599.41	c_2_16_637	484.927
c_1_16_170	16	Normal Liver Control	1607	2901	Cholangiocytes	c_2_16_632	251.984	c_2_16_636	305.005
c_1_16_171	16	Normal Liver Control	1990	2904	Cholangiocytes	c_2_16_632	584.406	c_2_16_636	668.768
c_1_16_172	16	Normal Liver Control	3222	2879	Cholangiocytes	c_2_16_601	1565.15	c_2_16_637	626.422
c_1_16_173	16	Normal Liver Control	3816	2906	Cholangiocytes	c_2_16_601	1720.17	c_2_16_637	382.28
c_1_16_174	16	Normal Liver Control	2977	2920	Cholangiocytes	c_2_16_632	1553.58	c_2_16_285	666.228
c_1_16_175	16	Normal Liver Control	1848	2992	Cholangiocytes	c_2_16_632	495.631	c_2_16_636	515.149
c_1_16_181	16	Normal Liver Control	2484	3008	Cholangiocytes	c_2_16_632	1087.22	c_2_16_285	658.754
c_1_16_182	16	Normal Liver Control	3234	3000	Cholangiocytes	c_2_16_601	1686.54	c_2_16_637	547.863
c_1_16_186	16	Normal Liver Control	966	3044	Cholangiocytes	c_2_16_632	574.528	c_2_16_636	369.034
c_1_16_187	16	Normal Liver Control	577	3064	Cholangiocytes	c_2_16_633	309.763	c_2_16_418	168.077
c_1_16_190	16	Normal Liver Control	2282	3085	Cholangiocytes	c_2_16_632	922.456	c_2_16_285	795.167
c_1_16_193	16	Normal Liver Control	2609	3142	Cholangiocytes	c_2_16_632	1247.36	c_2_16_285	780.01
c_1_16_198	16	Normal Liver Control	2354	3182	Cholangiocytes	c_2_16_632	1029.07	c_2_16_285	859.931
c_1_16_203	16	Normal Liver Control	3981	3197	Cholangiocytes	c_2_16_127	2042.03	c_2_16_637	282.418
c_1_16_207	16	Normal Liver Control	3353	3222	Cholangiocytes	c_2_16_601	1916.54	c_2_16_637	359.635
c_1_16_209	16	Normal Liver Control	2139	3254	Cholangiocytes	c_2_16_632	885.056	c_2_16_636	832.251
c_1_16_212	16	Normal Liver Control	1442	3261	Cholangiocytes	c_2_16_632	546.023	c_2_16_636	246.441
c_1_16_214	16	Normal Liver Control	3677	3290	Cholangiocytes	c_2_16_601	2041.04	c_2_16_637	36.2353
c_1_16_215	16	Normal Liver Control	2520	3311	Cholangiocytes	c_2_16_632	1236.17	c_2_16_285	953.546
c_1_16_216	16	Normal Liver Control	2212	3326	Cholangiocytes	c_2_16_632	986.887	c_2_16_636	922.766
c_1_16_223	16	Normal Liver Control	2364	3336	Cholangiocytes	c_2_16_632	1115.78	c_2_16_285	1005.32
c_1_16_224	16	Normal Liver Control	3218	3383	Cholangiocytes	c_2_16_632	1902.15	c_2_16_637	503.171
c_1_16_226	16	Normal Liver Control	1143	3386	Cholangiocytes	c_2_16_632	732.582	c_2_16_636	396.577
c_1_16_228	16	Normal Liver Control	1966	3356	Cholangiocytes	c_2_16_632	831.097	c_2_16_636	706.152
c_1_16_231	16	Normal Liver Control	1554	3357	Cholangiocytes	c_2_16_632	652.574	c_2_16_636	386.115
c_1_16_234	16	Normal Liver Control	1319	3452	Cholangiocytes	c_2_16_632	746.387	c_2_16_636	413.31
c_1_16_235	16	Normal Liver Control	4027	3434	Cholangiocytes	c_2_16_127	2279.71	c_2_16_640	99.3579
c_1_16_237	16	Normal Liver Control	2068	3428	Cholangiocytes	c_2_16_632	952.119	c_2_16_636	829.825
c_1_16_238	16	Normal Liver Control	796	3421	Cholangiocytes	c_2_16_633	681.382	c_2_16_418	263.287
c_1_16_240	16	Normal Liver Control	1868	3504	Cholangiocytes	c_2_16_632	899.045	c_2_16_636	707.329
c_1_16_241	16	Normal Liver Control	3006	3517	Cholangiocytes	c_2_16_632	1762.09	c_2_16_637	744.14
c_1_16_245	16	Normal Liver Control	2661	3484	Cholangiocytes	c_2_16_632	1445.52	c_2_16_637	1069.03
c_1_16_247	16	Normal Liver Control	1038	3482	Cholangiocytes	c_2_16_632	864.575	c_2_16_418	491.35
c_1_16_248	16	Normal Liver Control	2492	3506	Cholangiocytes	c_2_16_632	1318.6	c_2_16_669	1149.59
c_1_16_249	16	Normal Liver Control	1614	3522	Cholangiocytes	c_2_16_632	826.183	c_2_16_636	557.79
c_1_16_250	16	Normal Liver Control	2091	3542	Cholangiocytes	c_2_16_632	1054.35	c_2_16_669	829.295
c_1_16_252	16	Normal Liver Control	3314	3636	Cholangiocytes	c_2_16_632	2090.78	c_2_16_637	536.464
c_1_16_254	16	Normal Liver Control	1085	3639	Cholangiocytes	c_2_16_632	988.777	c_2_16_418	622.762
c_1_16_257	16	Normal Liver Control	631	3693	Cholangiocytes	c_2_16_633	798.304	c_2_16_656	301.171
c_1_16_261	16	Normal Liver Control	3585	3676	Cholangiocytes	c_2_16_632	2353.17	c_2_16_640	406.989
c_1_16_265	16	Normal Liver Control	2888	3686	Cholangiocytes	c_2_16_632	1745.92	c_2_16_637	919.027
c_1_16_266	16	Normal Liver Control	2160	3767	Cholangiocytes	c_2_16_632	1276.49	c_2_16_669	727.835
c_1_16_270	16	Normal Liver Control	1847	3755	Cholangiocytes	c_2_16_632	1117.9	c_2_16_669	512.001
c_1_16_272	16	Normal Liver Control	3823	3842	Cholangiocytes	c_2_16_601	2612.02	c_2_16_640	367.042
c_1_16_277	16	Normal Liver Control	2588	3836	Cholangiocytes	c_2_16_632	1606.69	c_2_16_669	1083.71
c_1_16_280	16	Normal Liver Control	812	3864	Cholangiocytes	c_2_16_633	1035.17	c_2_16_656	344.688
[truncated: 21,860 more rows]

## Sheet: 5f
Scaled expression of ETS2-regulated genes
Count matrix available in Zenodo: https://zenodo.org/records/10707942
Code available on GitHub: https://github.com/JamesLeeLab/chr21q22_manuscript
	Group	Phenotype	Distance from Duct	Cell X Position	Cell Y Position	FoV	ETS2_Module_EnrichmentScore	slide		Distance	ETS2_Module_EnrichmentScore_Mean	SD	SEM	Count	Lower95CI	Upper95CI
Cell ID	PSC	Inflammatory.macrophages	5.38516	92	1764	251	3.44537	slide1		0-250um	0.179352	1.39531	0.016638	7033	0.146742	0.211963
c_1_251_198	PSC	Inflammatory.macrophages	7.2111	3663	2155	238	-0.521098	slide1		250-500um	0.110102	1.19956	0.0144232	6917	0.0818328	0.138372
c_1_238_393	PSC	Non.inflammatory.macrophages	8.06226	880	3669	241	-0.45229	slide2		500-750um	-0.0241684	1.04317	0.0172715	3648	-0.0580205	0.00968374
c_2_241_465	PSC	Inflammatory.macrophages	9	57	955	263	-0.521098	slide1		750-1000um	-0.0973232	0.908373	0.0226246	1612	-0.141668	-0.052979
c_1_263_190	PSC	Non.inflammatory.macrophages	9.21954	3245	514	254	-0.45229	slide2		1000-1250um	-0.223774	0.771144	0.0266547	837	-0.276017	-0.171531
c_2_254_154	PSC	Non.inflammatory.macrophages	10.8167	3456	683	265	-0.521098	slide1		1250-1500um	-0.262872	0.608209	0.0296423	421	-0.320971	-0.204773
c_1_265_115	PSC	Inflammatory.macrophages	12.8062	1362	3702	235	-0.45229	slide2		1500-1750um	-0.275533	0.560837	0.0359777	243	-0.346049	-0.205016
c_2_235_35	PSC	Inflammatory.macrophages	14.3178	174	2052	237	-0.521098	slide1		1750-2000um	-0.26237	0.519503	0.0453892	131	-0.351333	-0.173408
c_1_237_313	PSC	Inflammatory.macrophages	14.5602	113	4221	255	-0.45229	slide2		over2000um	-0.335591	0.408743	0.0272495	225	-0.389	-0.282182
c_2_255_520	PSC	Inflammatory.macrophages	16.7631	614	426	273	-0.521098	slide1
c_1_273_113	PSC	Non.inflammatory.macrophages	16.9706	1060	2200	255	-0.45229	slide2
c_2_255_303	PSC	Inflammatory.macrophages	17.8045	2169	3739	183	-0.45229	slide2
c_2_183_492	PSC	Inflammatory.macrophages	17.8045	4132	2526	189	-0.45229	slide2
c_2_189_216	PSC	Non.inflammatory.macrophages	19.0263	3962	3486	262	-0.45229	slide2
c_2_262_374	PSC	Non.inflammatory.macrophages	20	2269	1114	245	-0.45229	slide2
c_2_245_227	PSC	Inflammatory.macrophages	20.025	2661	307	222	-0.521098	slide1
c_1_222_132	PSC	Non.inflammatory.macrophages	20.6155	435	1579	208	-0.45229	slide2
c_2_208_158	PSC	Inflammatory.macrophages	21.4009	550	2858	246	-0.521098	slide1
c_1_246_1232	PSC	Inflammatory.macrophages	22.2036	4198	3602	244	-0.45229	slide2
c_2_244_788	PSC	Inflammatory.macrophages	22.3607	321	2391	266	-0.45229	slide2
c_2_266_463	PSC	Non.inflammatory.macrophages	24.0832	1705	3956	241	-0.45229	slide2
c_2_241_478	PSC	Inflammatory.macrophages	24.1868	4215	4217	189	-0.45229	slide2
c_2_189_339	PSC	Non.inflammatory.macrophages	25.7099	304	743	222	0.356007	slide2
c_2_222_111	PSC	Inflammatory.macrophages	26.0768	75	1465	273	-0.521098	slide1
c_1_273_315	PSC	Inflammatory.macrophages	26.2488	2236	3394	208	0.702618	slide1
c_1_208_939	PSC	Inflammatory.macrophages	26.4008	1223	2529	222	-0.45229	slide2
c_2_222_183	PSC	Non.inflammatory.macrophages	26.4764	2628	427	252	-0.521098	slide1
c_1_252_126	PSC	Inflammatory.macrophages	26.5707	1673	2604	203	1.35504	slide1
c_1_203_863	PSC	Inflammatory.macrophages	27.5136	2724	3468	272	-0.521098	slide1
c_1_272_675	PSC	Non.inflammatory.macrophages	27.8568	1641	3405	254	-0.45229	slide2
c_2_254_422	PSC	Non.inflammatory.macrophages	28.0179	3932	2017	266	0.834287	slide2
c_2_266_389	PSC	Inflammatory.macrophages	28.2312	692	1114	267	-0.521098	slide1
c_1_267_257	PSC	Inflammatory.macrophages	29.0172	218	2538	270	-0.521098	slide1
c_1_270_432	PSC	Non.inflammatory.macrophages	29.6142	1696	3401	254	-0.45229	slide2
c_2_254_422	PSC	Non.inflammatory.macrophages	30.0666	1895	2901	266	-0.45229	slide2
c_2_266_552	PSC	Inflammatory.macrophages	30.0832	1475	360	190	-0.45229	slide2
c_2_190_14	PSC	Inflammatory.macrophages	30.0832	1082	1390	263	-0.45229	slide2
c_2_263_78	PSC	Inflammatory.macrophages	30.4138	3034	1379	267	-0.521098	slide1
c_1_267_325	PSC	Inflammatory.macrophages	30.6105	1822	321	209	-0.101383	slide1
c_1_209_99	PSC	Inflammatory.macrophages	30.6757	1643	3640	246	-0.45229	slide2
c_2_246_811	PSC	Inflammatory.macrophages	30.8707	484	733	226	-0.521098	slide1
c_1_226_447	PSC	Inflammatory.macrophages	31.1448	2895	3147	209	-0.521098	slide1
c_1_209_903	PSC	Non.inflammatory.macrophages	31.8904	3333	517	254	1.32809	slide2
c_2_254_153	PSC	Inflammatory.macrophages	32	3191	3545	272	-0.45229	slide2
c_2_272_1092	PSC	Inflammatory.macrophages	32.0156	2866	558	254	-0.521098	slide1
c_1_254_184	PSC	Inflammatory.macrophages	32.2025	2136	3444	266	-0.521098	slide1
c_1_266_670	PSC	Non.inflammatory.macrophages	32.3883	1082	488	190	-0.45229	slide2
c_2_190_22	PSC	Inflammatory.macrophages	32.6497	2986	3090	182	-0.45229	slide2
c_2_182_27	PSC	Inflammatory.macrophages	32.7567	3703	320	170	-0.521098	slide1
c_1_170_137	PSC	Inflammatory.macrophages	33.0151	3614	1211	225	-0.521098	slide1
c_1_225_783	PSC	Inflammatory.macrophages	33.0606	3443	885	202	-0.45229	slide2
c_2_202_135	PSC	Inflammatory.macrophages	33.2415	1352	1157	217	-0.521098	slide1
c_1_217_499	PSC	Inflammatory.macrophages	33.9706	286	1737	248	-0.521098	slide1
c_1_248_236	PSC	Inflammatory.macrophages	34.0147	4034	2500	275	-0.45229	slide2
c_2_275_235	PSC	Inflammatory.macrophages	34.0588	3495	3934	283	3.56988	slide2
c_2_283_375	PSC	Inflammatory.macrophages	34.3657	1770	4227	220	-0.521098	slide1
c_1_220_730	PSC	Inflammatory.macrophages	34.4819	117	1605	196	-0.521098	slide1
c_1_196_434	PSC	Inflammatory.macrophages	34.7131	2500	3793	246	-0.521098	slide1
c_1_246_1577	PSC	Inflammatory.macrophages	35.0143	1574	1827	184	-0.45229	slide2
c_2_184_135	PSC	Non.inflammatory.macrophages	35.171	2688	3596	267	0.661983	slide2
c_2_267_778	PSC	Inflammatory.macrophages	35.3412	27	361	267	-0.45229	slide2
c_2_267_57	PSC	Inflammatory.macrophages	35.3553	615	4052	232	-0.521098	slide1
c_1_232_1620	PSC	Inflammatory.macrophages	35.5106	3282	812	202	0.0124775	slide1
c_1_202_328	PSC	Inflammatory.macrophages	35.5106	1396	2029	263	0.318331	slide1
c_1_263_379	PSC	Non.inflammatory.macrophages	35.805	1402	3789	177	-0.521098	slide1
c_1_177_1658	PSC	Inflammatory.macrophages	35.8469	1879	316	209	-0.101383	slide1
c_1_209_99	PSC	Inflammatory.macrophages	36.2353	1775	1342	233	-0.521098	slide1
c_1_233_213	PSC	Inflammatory.macrophages	36.4005	4065	3812	196	-0.521098	slide1
c_1_196_1082	PSC	Inflammatory.macrophages	36.4005	3990	3123	232	1.46213	slide1
c_1_232_1421	PSC	Inflammatory.macrophages	37.054	2630	3778	225	0.206456	slide1
c_1_225_1629	PSC	Non.inflammatory.macrophages	37.2022	4101	1735	194	-0.45229	slide2
c_2_194_12	PSC	Inflammatory.macrophages	37.6962	3345	464	194	1.03826	slide1
c_1_194_147	PSC	Non.inflammatory.macrophages	38.0132	1843	3587	270	-0.45229	slide2
c_2_270_304	PSC	Inflammatory.macrophages	38.1182	956	2376	239	-0.521098	slide1
c_1_239_474	PSC	Inflammatory.macrophages	38.4187	4034	3840	244	-0.101383	slide1
c_1_244_1499	PSC	Inflammatory.macrophages	38.4708	1581	4207	184	-0.521098	slide1
c_1_184_1552	PSC	Inflammatory.macrophages	38.4838	3904	1859	194	-0.521098	slide1
c_1_194_410	PSC	Inflammatory.macrophages	38.9102	3281	3215	262	-0.521098	slide1
c_1_262_967	PSC	Inflammatory.macrophages	39	1797	3318	208	2.28726	slide1
c_1_208_928	PSC	Non.inflammatory.macrophages	39.2938	104	1681	206	-0.521098	slide1
c_1_206_307	PSC	Inflammatory.macrophages	40	4006	1526	170	-0.521098	slide1
c_1_170_544	PSC	Inflammatory.macrophages	40.05	3956	461	202	-0.45229	slide2
c_2_202_85	PSC	Inflammatory.macrophages	40.4969	491	3933	195	-0.521098	slide1
c_1_195_742	PSC	Inflammatory.macrophages	40.5216	3995	3546	254	-0.521098	slide1
c_1_254_980	PSC	Inflammatory.macrophages	40.7063	852	3313	231	1.91246	slide1
c_1_231_1266	PSC	Inflammatory.macrophages	40.8044	3306	3538	153	10.7574	slide1
c_1_153_552	PSC	Non.inflammatory.macrophages	40.8167	483	1542	208	-0.45229	slide2
c_2_208_158	PSC	Inflammatory.macrophages	41.0122	2035	17	197	1.03826	slide1
c_1_197_47	PSC	Inflammatory.macrophages	41.1096	1674	4199	184	0.206456	slide1
c_1_184_1533	PSC	Inflammatory.macrophages	41.2311	3952	1798	194	-0.521098	slide1
c_1_194_410	PSC	Inflammatory.macrophages	41.3038	2867	4231	239	-0.45229	slide2
c_2_239_146	PSC	Inflammatory.macrophages	41.3401	1613	2977	208	0.411127	slide1
c_1_208_836	PSC	Inflammatory.macrophages	41.4005	659	3005	203	0.206456	slide1
c_1_203_978	PSC	Inflammatory.macrophages	41.4367	635	1706	237	1.34335	slide1
c_1_237_255	PSC	Inflammatory.macrophages	41.4849	3488	1612	254	-0.521098	slide1
c_1_254_557	PSC	Inflammatory.macrophages	41.6773	1050	1251	263	-0.521098	slide1
c_1_263_262	PSC	Non.inflammatory.macrophages	41.7732	1786	2204	157	-0.521098	slide1
c_1_157_636	PSC	Inflammatory.macrophages	41.8688	1400	2295	218	1.46758	slide1
c_1_218_447	PSC	Inflammatory.macrophages	42.0476	212	3295	195	-0.521098	slide1
c_1_195_535	PSC	Inflammatory.macrophages	42.0476	2582	3648	245	-0.521098	slide1
c_1_245_1320	PSC	Non.inflammatory.macrophages	42.2019	4238	2773	194	-0.521098	slide1
c_1_194_590	PSC	Inflammatory.macrophages	42.4264	1258	3388	175	-0.101383	slide1
c_1_175_1698	PSC	Inflammatory.macrophages	42.45	4068	442	274	1.11489	slide1
c_1_274_156	PSC	Inflammatory.macrophages	42.5793	4186	3707	244	-0.521098	slide1
c_1_244_1444	PSC	Non.inflammatory.macrophages	42.5793	2602	808	162	-0.521098	slide1
c_1_162_104	PSC	Inflammatory.macrophages	42.8019	4110	3726	244	-0.521098	slide1
c_1_244_1444	PSC	Inflammatory.macrophages	43	2094	2892	202	-0.521098	slide1
c_1_202_1420	PSC	Inflammatory.macrophages	43.0116	3767	2905	255	-0.45229	slide2
c_2_255_352	PSC	Inflammatory.macrophages	43.0813	375	3667	183	1.35504	slide1
c_1_183_1178	PSC	Inflammatory.macrophages	43.0813	4125	391	274	1.11489	slide1
c_1_274_156	PSC	Non.inflammatory.macrophages	43.1045	989	922	222	1.35504	slide1
c_1_222_322	PSC	Inflammatory.macrophages	43.1856	337	126	256	-0.521098	slide1
c_1_256_45	PSC	Inflammatory.macrophages	43.2897	3963	1367	270	-0.521098	slide1
c_1_270_257	PSC	Inflammatory.macrophages	43.2897	1806	3823	270	-0.45229	slide2
c_2_270_348	PSC	Non.inflammatory.macrophages	43.4166	1034	3574	157	-0.45229	slide2
c_2_157_189	PSC	Inflammatory.macrophages	43.566	501	4146	195	-0.521098	slide1
c_1_195_804	PSC	Non.inflammatory.macrophages	43.8292	820	2440	159	-0.45229	slide2
c_2_159_32	PSC	Inflammatory.macrophages	43.909	3745	4113	216	1.058	slide1
c_1_216_1303	PSC	Non.inflammatory.macrophages	43.909	974	3591	157	-0.45229	slide2
c_2_157_189	PSC	Inflammatory.macrophages	44.0114	3862	3871	244	-0.521098	slide1
c_1_244_1524	PSC	Inflammatory.macrophages	44.2945	240	2280	157	-0.101383	slide1
c_1_157_653	PSC	Inflammatory.macrophages	44.643	3352	294	194	-0.101383	slide1
c_1_194_93	PSC	Inflammatory.macrophages	44.7772	1827	2721	218	2.7307	slide1
c_1_218_512	PSC	Inflammatory.macrophages	44.911	4099	2503	189	-0.45229	slide2
c_2_189_216	PSC	Non.inflammatory.macrophages	44.911	176	2524	256	-0.45229	slide2
c_2_256_442	PSC	Non.inflammatory.macrophages	44.9444	3969	2294	259	-0.45229	slide2
c_2_259_617	PSC	Inflammatory.macrophages	45	815	3863	276	-0.45229	slide2
c_2_276_593	PSC	Inflammatory.macrophages	45.0444	3309	3627	254	-0.521098	slide1
c_1_254_1023	PSC	Inflammatory.macrophages	45.0444	1566	3773	266	-0.521098	slide1
c_1_266_727	PSC	Non.inflammatory.macrophages	45.1774	3587	1917	255	-0.45229	slide2
c_2_255_293	PSC	Inflammatory.macrophages	45.2548	4141	463	274	1.11489	slide1
c_1_274_156	PSC	Inflammatory.macrophages	45.2769	4050	1824	232	3.74002	slide1
c_1_232_892	PSC	Inflammatory.macrophages	45.31	1389	1492	225	-0.521098	slide1
c_1_225_945	PSC	Inflammatory.macrophages	45.5412	188	2192	233	-0.101383	slide1
c_1_233_314	PSC	Inflammatory.macrophages	45.607	2907	2521	184	-0.45229	slide2
c_2_184_203	PSC	Non.inflammatory.macrophages	45.607	341	2914	255	-0.45229	slide2
c_2_255_360	PSC	Non.inflammatory.macrophages	45.607	1553	367	260	-0.521098	slide1
c_1_260_191	PSC	Inflammatory.macrophages	45.6508	4078	4215	269	-0.45229	slide2
c_2_269_554	PSC	Non.inflammatory.macrophages	45.6508	3130	14	222	1.03826	slide1
c_1_222_43	PSC	Inflammatory.macrophages	46.0435	1191	626	272	-0.521098	slide1
c_1_272_157	PSC	Inflammatory.macrophages	46.2277	1395	2534	254	0.206456	slide1
c_1_254_769	PSC	Non.inflammatory.macrophages	46.4004	4167	3802	177	1.11489	slide1
c_1_177_1695	PSC	Inflammatory.macrophages	46.5188	1324	2520	190	-0.521098	slide1
c_1_190_901	PSC	Inflammatory.macrophages	46.5296	651	100	211	-0.521098	slide1
c_1_211_53	PSC	Inflammatory.macrophages	46.6476	3380	227	194	-0.101383	slide1
c_1_194_93	PSC	Inflammatory.macrophages	46.6905	2415	3165	254	0.411127	slide1
c_1_254_864	PSC	Inflammatory.macrophages	46.7547	1505	1057	210	-0.521098	slide1
c_1_210_586	PSC	Inflammatory.macrophages	47.1699	2880	783	252	1.28421	slide1
c_1_252_180	PSC	Inflammatory.macrophages	47.2652	4244	2109	245	-0.521098	slide1
c_1_245_932	PSC	Inflammatory.macrophages	47.2969	2215	3851	170	-0.521098	slide1
c_1_170_1284	PSC	Inflammatory.macrophages	47.2969	1008	1390	263	-0.45229	slide2
c_2_263_78	PSC	Inflammatory.macrophages	47.4131	452	225	208	-0.521098	slide1
c_1_208_148	PSC	Inflammatory.macrophages	47.4236	1379	2397	218	-0.521098	slide1
c_1_218_455	PSC	Inflammatory.macrophages	47.4342	776	1882	144	-0.521098	slide1
c_1_144_562	PSC	Inflammatory.macrophages	47.4342	871	3544	190	-0.45229	slide2
c_2_190_140	PSC	Inflammatory.macrophages	47.5184	1312	2583	190	0.206456	slide1
c_1_190_926	PSC	Non.inflammatory.macrophages	47.5395	859	1828	162	-0.521098	slide1
c_1_162_316	PSC	Non.inflammatory.macrophages	47.634	3901	2233	259	-0.45229	slide2
c_2_259_617	PSC	Inflammatory.macrophages	47.7074	315	43	256	-0.521098	slide1
c_1_256_45	PSC	Inflammatory.macrophages	47.7074	3292	2198	256	-0.521098	slide1
c_1_256_323	PSC	Inflammatory.macrophages	47.8017	3853	4229	195	3.66967	slide1
c_1_195_822	PSC	Non.inflammatory.macrophages	47.8017	2139	1750	184	-0.45229	slide2
c_2_184_15	PSC	Non.inflammatory.macrophages	47.8539	2668	2450	194	-0.521098	slide1
c_1_194_534	PSC	Inflammatory.macrophages	48	4160	2334	262	-0.101383	slide1
c_1_262_719	PSC	Inflammatory.macrophages	48.0208	3554	3990	182	-0.521098	slide1
c_1_182_942	PSC	Inflammatory.macrophages	48.0833	167	2331	176	-0.521098	slide1
c_1_176_995	PSC	Inflammatory.macrophages	48.1041	1741	2720	218	2.7307	slide1
c_1_218_512	PSC	Inflammatory.macrophages	48.2597	2042	2111	202	-0.101383	slide1
c_1_202_1021	PSC	Inflammatory.macrophages	48.3735	4215	2104	245	-0.521098	slide1
c_1_245_932	PSC	Inflammatory.macrophages	48.4665	386	3682	254	-0.45229	slide2
c_2_254_458	PSC	Inflammatory.macrophages	48.5077	1935	1434	254	-0.521098	slide1
c_1_254_475	PSC	Inflammatory.macrophages	48.7647	354	3711	254	-0.45229	slide2
c_2_254_458	PSC	Inflammatory.macrophages	48.8262	19	764	190	1.058	slide1
c_1_190_304	PSC	Inflammatory.macrophages	48.8365	14	3177	245	-0.521098	slide1
c_1_245_1205	PSC	Inflammatory.macrophages	49.0408	1677	3210	154	0.934009	slide1
c_1_154_612	PSC	Inflammatory.macrophages	49.0408	708	628	208	0.0124775	slide1
c_1_208_295	PSC	Inflammatory.macrophages	49.0918	1821	2962	161	-0.521098	slide1
c_1_161_838	PSC	Inflammatory.macrophages	49.0918	3849	2919	255	-0.45229	slide2
c_2_255_352	PSC	Non.inflammatory.macrophages	49.163	26	3746	190	-0.45229	slide2
c_2_190_160	PSC	Non.inflammatory.macrophages	49.2443	3321	523	170	-0.521098	slide1
c_1_170_209	PSC	Non.inflammatory.macrophages	49.3356	2811	100	259	-0.521098	slide1
c_1_259_111	PSC	Inflammatory.macrophages	49.4065	1565	1802	218	-0.521098	slide1
c_1_218_367	PSC	Inflammatory.macrophages	49.5177	193	3706	183	1.1048	slide1
c_1_183_1182	PSC	Inflammatory.macrophages	49.6488	4098	330	236	1.46213	slide1
c_1_236_6	PSC	Non.inflammatory.macrophages	49.6488	1762	4002	241	-0.45229	slide2
c_2_241_478	PSC	Inflammatory.macrophages	49.93	997	587	171	-0.521098	slide1
c_1_171_220	PSC	Inflammatory.macrophages	49.98	1022	1324	222	2.8205	slide1
c_1_222_451	PSC	Inflammatory.macrophages	50.1597	3412	3601	254	-0.521098	slide1
c_1_254_997	PSC	Inflammatory.macrophages	50.1597	3147	764	260	-0.521098	slide1
c_1_260_276	PSC	Inflammatory.macrophages	50.2494	1414	2463	182	2.75089	slide1
c_1_182_582	PSC	Inflammatory.macrophages	50.2494	1152	3396	256	-0.521098	slide1
c_1_256_604	PSC	Inflammatory.macrophages	50.2494	1449	2899	272	-0.45229	slide2
c_2_272_897	PSC	Inflammatory.macrophages	50.2494	3708	827	272	-0.521098	slide1
c_1_272_203	PSC	Non.inflammatory.macrophages	50.2494	3816	2564	275	-0.45229	slide2
c_2_275_248	PSC	Inflammatory.macrophages	50.2892	1039	3625	161	1.11489	slide1
c_1_161_1094	PSC	Inflammatory.macrophages	50.3289	2573	2707	221	1.35504	slide1
c_1_221_608	PSC	Inflammatory.macrophages	50.448	2690	320	222	-0.521098	slide1
c_1_222_132	PSC	Non.inflammatory.macrophages	50.4777	805	1862	267	-0.45229	slide2
c_2_267_390	PSC	Non.inflammatory.macrophages	50.5668	88	1290	260	-0.521098	slide1
c_1_260_426	PSC	Inflammatory.macrophages	50.5964	4219	4148	189	-0.45229	slide2
c_2_189_339	PSC	Inflammatory.macrophages	50.6063	3463	1449	208	3.1706	slide1
c_1_208_552	PSC	Inflammatory.macrophages	50.774	2950	2751	181	0.0124775	slide1
c_1_181_659	PSC	Inflammatory.macrophages	50.8035	3912	531	274	-0.521098	slide1
c_1_274_191	PSC	Inflammatory.macrophages	50.9117	4173	2843	238	-0.521098	slide1
c_1_238_709	PSC	Inflammatory.macrophages	50.9608	3403	83	143	1.34401	slide1
c_1_143_54	PSC	Inflammatory.macrophages	50.9902	2418	502	202	-0.521098	slide1
c_1_202_201	PSC	Inflammatory.macrophages	50.9902	975	3618	241	-0.521098	slide1
c_1_241_805	PSC	Non.inflammatory.macrophages	51	3591	2962	254	-0.45229	slide2
c_2_254_367	PSC	Inflammatory.macrophages	51.1077	3336	3561	254	-0.521098	slide1
c_1_254_997	PSC	Non.inflammatory.macrophages	51.2445	1128	515	190	-0.45229	slide2
c_2_190_22	PSC	Inflammatory.macrophages	51.264	3383	2184	266	-0.521098	slide1
c_1_266_368	PSC	Non.inflammatory.macrophages	51.4198	775	4073	254	-0.45229	slide2
c_2_254_494	PSC	Inflammatory.macrophages	51.5461	1292	969	222	-0.521098	slide1
c_1_222_357	PSC	Inflammatory.macrophages	51.6236	1026	3767	183	-0.521098	slide1
c_1_183_1247	PSC	Inflammatory.macrophages	51.6624	676	1999	162	-0.521098	slide1
c_1_162_340	PSC	Inflammatory.macrophages	51.6624	3312	4077	177	-0.521098	slide1
c_1_177_1805	PSC	Inflammatory.macrophages	51.6624	443	133	208	-0.521098	slide1
c_1_208_148	PSC	Non.inflammatory.macrophages	51.788	2176	1788	184	-0.45229	slide2
c_2_184_15	PSC	Inflammatory.macrophages	51.8556	3570	3061	228	-0.101383	slide1
c_1_228_1286	PSC	Inflammatory.macrophages	51.8845	653	3465	254	-0.45229	slide2
c_2_254_428	PSC	Inflammatory.macrophages	51.9711	3008	558	162	-0.521098	slide1
c_1_162_82	PSC	Inflammatory.macrophages	52.0096	3473	1541	208	0.702618	slide1
c_1_208_564	PSC	Inflammatory.macrophages	52.0096	3934	1614	261	-0.521098	slide1
c_1_261_489	PSC	Inflammatory.macrophages	52.1536	588	4111	195	-0.521098	slide1
c_1_195_804	PSC	Inflammatory.macrophages	52.1728	3819	2841	255	-0.45229	slide2
c_2_255_352	PSC	Inflammatory.macrophages	52.2015	3576	761	161	-0.521098	slide1
c_1_161_273	PSC	Inflammatory.macrophages	52.345	215	2205	256	-0.521098	slide1
c_1_256_307	PSC	Non.inflammatory.macrophages	52.3546	2972	1693	184	-0.521098	slide1
c_1_184_671	PSC	Inflammatory.macrophages	52.3927	1925	4232	245	0.702618	slide1
c_1_245_1458	PSC	Inflammatory.macrophages	52.4976	1002	1555	268	-0.521098	slide1
c_1_268_275	PSC	Inflammatory.macrophages	52.4976	1788	3604	270	-0.45229	slide2
c_2_270_305	PSC	Non.inflammatory.macrophages	52.4976	3929	3545	262	-0.45229	slide2
c_2_262_374	PSC	Non.inflammatory.macrophages	52.5547	1226	1436	190	-0.521098	slide1
c_1_190_544	PSC	Inflammatory.macrophages	52.6118	1251	2136	238	-0.521098	slide1
c_1_238_391	PSC	Inflammatory.macrophages	52.8394	2615	2865	266	-0.521098	slide1
c_1_266_556	PSC	Inflammatory.macrophages	52.8867	595	3178	146	-0.45229	slide2
c_2_146_244	PSC	Non.inflammatory.macrophages	52.9245	1324	3955	241	-0.45229	slide2
c_2_241_477	PSC	Inflammatory.macrophages	53.0094	3756	2234	157	-0.521098	slide1
c_1_157_683	PSC	Inflammatory.macrophages	53.0377	705	1232	261	-0.521098	slide1
c_1_261_404	PSC	Non.inflammatory.macrophages	53.0754	3019	2472	157	-0.45229	slide2
c_2_157_140	PSC	Inflammatory.macrophages	53.0848	1725	2615	184	-0.521098	slide1
c_1_184_956	PSC	Inflammatory.macrophages	53.1507	3529	2305	262	-0.521098	slide1
c_1_262_717	PSC	Non.inflammatory.macrophages	53.1507	2075	4033	184	1.11489	slide1
c_1_184_1444	PSC	Non.inflammatory.macrophages	53.2353	1526	4084	178	-0.521098	slide1
c_1_178_673	PSC	Inflammatory.macrophages	53.3667	247	1727	195	2.62498	slide1
c_1_195_256	PSC	Non.inflammatory.macrophages	53.4135	887	403	184	1.43017	slide1
c_1_184_217	PSC	Inflammatory.macrophages	53.535	3949	404	161	-0.521098	slide1
c_1_161_180	PSC	Inflammatory.macrophages	53.7122	3471	2798	207	-0.521098	slide1
c_1_207_578	PSC	Non.inflammatory.macrophages	53.8516	3891	2550	254	-0.45229	slide2
c_2_254_298	PSC	Inflammatory.macrophages	54.037	2072	100	252	1.058	slide1
c_1_252_74	PSC	Inflammatory.macrophages	54.0833	2602	808	162	-0.521098	slide1
c_1_162_103	PSC	Inflammatory.macrophages	54.1202	282	782	171	0.702618	slide1
c_1_171_361	PSC	Inflammatory.macrophages	54.3323	4208	560	161	-0.521098	slide1
c_1_161_206	PSC	Non.inflammatory.macrophages	54.3415	760	1852	162	-0.521098	slide1
c_1_162_316	PSC	Inflammatory.macrophages	54.3783	4031	2046	266	1.59678	slide1
c_1_266_328	PSC	Inflammatory.macrophages	54.4059	263	4002	183	0.702618	slide1
c_1_183_1309	PSC	Inflammatory.macrophages	54.4059	2375	3453	235	-0.521098	slide1
c_1_235_374	PSC	Non.inflammatory.macrophages	54.4243	843	3936	241	-0.45229	slide2
c_2_241_476	PSC	Inflammatory.macrophages	54.4885	1739	3750	183	-0.521098	slide1
c_1_183_1213	PSC	Inflammatory.macrophages	54.4885	2681	4110	245	-0.521098	slide1
c_1_245_1445	PSC	Non.inflammatory.macrophages	54.5711	1125	2225	255	-0.45229	slide2
c_2_255_303	PSC	Inflammatory.macrophages	54.5894	126	4225	178	0.934009	slide1
c_1_178_703	PSC	Inflammatory.macrophages	54.7083	4184	2758	266	-0.521098	slide1
c_1_266_503	PSC	Non.inflammatory.macrophages	54.7083	2786	811	254	-0.521098	slide1
c_1_254_252	PSC	Inflammatory.macrophages	54.7814	518	3163	263	-0.521098	slide1
c_1_263_522	PSC	Inflammatory.macrophages	54.9181	3024	2267	255	-0.101383	slide1
c_1_255_613	PSC	Inflammatory.macrophages	55	4059	2781	209	1.058	slide1
c_1_209_809	PSC	Inflammatory.macrophages	55.0727	3465	4042	182	-0.521098	slide1
c_1_182_942	PSC	Inflammatory.macrophages	55.2178	3898	492	161	-0.521098	slide1
c_1_161_191	PSC	Inflammatory.macrophages	55.3173	2929	3210	208	0.318331	slide1
c_1_208_907	PSC	Inflammatory.macrophages	55.3173	639	3096	263	-0.101383	slide1
c_1_263_492	PSC	Inflammatory.macrophages	55.4437	1719	3046	161	-0.521098	slide1
c_1_161_844	PSC	Inflammatory.macrophages	55.4437	606	3981	195	-0.521098	slide1
c_1_195_740	PSC	Inflammatory.macrophages	55.4437	1868	1380	254	-0.521098	slide1
c_1_254_475	PSC	Non.inflammatory.macrophages	55.4707	1309	4146	157	-0.45229	slide2
c_2_157_213	PSC	Inflammatory.macrophages	55.5428	1822	4144	208	-0.101383	slide1
c_1_208_1113	PSC	Inflammatory.macrophages	55.5698	136	2819	245	-0.521098	slide1
c_1_245_1099	PSC	Inflammatory.macrophages	55.6597	3149	2590	220	-0.521098	slide1
c_1_220_435	PSC	Inflammatory.macrophages	55.7315	2162	2769	218	-0.521098	slide1
c_1_218_526	PSC	Non.inflammatory.macrophages	55.7584	3388	3872	152	-0.45229	slide2
c_2_152_276	PSC	Inflammatory.macrophages	55.9017	3387	3533	177	-0.521098	slide1
c_1_177_1520	PSC	Inflammatory.macrophages	55.9017	1951	1363	245	-0.521098	slide1
c_1_245_710	PSC	Inflammatory.macrophages	55.9017	1044	1324	263	-0.45229	slide2
c_2_263_78	PSC	Non.inflammatory.macrophages	55.9017	866	2024	184	1.058	slide1
c_1_184_787	PSC	Inflammatory.macrophages	55.9732	2112	349	260	0.206456	slide1
c_1_260_185	PSC	Inflammatory.macrophages	56.0357	792	1574	184	-0.521098	slide1
c_1_184_591	PSC	Inflammatory.macrophages	56.0803	3431	3915	148	-0.521098	slide1
c_1_148_760	PSC	Inflammatory.macrophages	56.0803	3669	694	161	-0.521098	slide1
c_1_161_284	PSC	Inflammatory.macrophages	56.0803	1478	1775	263	-0.101383	slide1
c_1_263_346	PSC	Inflammatory.macrophages	56.0892	39	3157	178	-0.521098	slide1
c_1_178_515	PSC	Inflammatory.macrophages	56.2228	1017	2493	157	-0.521098	slide1
c_1_157_721	PSC	Non.inflammatory.macrophages	56.2228	2419	1919	254	-0.45229	slide2
c_2_254_238	PSC	Inflammatory.macrophages	56.2939	2881	2806	240	-0.521098	slide1
c_1_240_688	PSC	Inflammatory.macrophages	56.2939	695	3615	255	-0.45229	slide2
c_2_255_449	PSC	Inflammatory.macrophages	56.3028	4038	519	259	-0.521098	slide1
c_1_259_262	PSC	Non.inflammatory.macrophages	56.3205	3851	3466	287	1.66428	slide2
c_2_287_386	PSC	Inflammatory.macrophages	56.5685	580	345	203	-0.101383	slide1
c_1_203_121	PSC	Inflammatory.macrophages	56.5685	2149	3445	208	3.23118	slide1
c_1_208_951	PSC	Inflammatory.macrophages	56.5685	1816	604	238	3.08952	slide1
c_1_238_94	PSC	Inflammatory.macrophages	56.6127	3564	713	161	-0.521098	slide1
c_1_161_273	PSC	Inflammatory.macrophages	56.6392	1422	1041	254	-0.521098	slide1
c_1_254_277	PSC	Inflammatory.macrophages	56.6392	3469	331	300	1.32809	slide2
c_2_300_65	PSC	Inflammatory.macrophages	56.7979	61	2253	266	-0.521098	slide1
c_1_266_387	PSC	Inflammatory.macrophages	56.8243	3654	3025	194	-0.521098	slide1
c_1_194_655	PSC	Inflammatory.macrophages	56.8595	2106	1062	176	-0.101383	slide1
c_1_176_481	PSC	Inflammatory.macrophages	56.8595	2909	531	254	-0.521098	slide1
c_1_254_184	PSC	Inflammatory.macrophages	56.8859	881	530	208	0.411127	slide1
c_1_208_282	PSC	Inflammatory.macrophages	56.921	421	3180	178	0.546053	slide1
c_1_178_504	PSC	Inflammatory.macrophages	57.0088	339	3229	245	-0.521098	slide1
c_1_245_1189	PSC	Inflammatory.macrophages	57.0088	1320	2035	263	0.738046	slide1
c_1_263_374	PSC	Non.inflammatory.macrophages	57.0088	2418	502	202	-0.521098	slide1
c_1_202_181	PSC	Inflammatory.macrophages	57.0789	3359	757	221	-0.521098	slide1
c_1_221_211	PSC	Non.inflammatory.macrophages	57.0789	164	2423	256	-0.45229	slide2
c_2_256_442	PSC	Inflammatory.macrophages	57.2451	3768	638	202	-0.521098	slide1
c_1_202_247	PSC	Inflammatory.macrophages	57.2713	61	2737	162	-0.521098	slide1
c_1_162_599	PSC	Inflammatory.macrophages	57.3149	3751	1773	262	2.0165	slide1
c_1_262_539	PSC	Non.inflammatory.macrophages	57.3847	2640	870	260	-0.521098	slide1
c_1_260_314	PSC	Inflammatory.macrophages	57.4543	481	4064	195	-0.521098	slide1
c_1_195_787	PSC	Inflammatory.macrophages	57.5674	798	1910	144	-0.521098	slide1
c_1_144_562	PSC	Inflammatory.macrophages	57.5674	1521	23	224	-0.521098	slide1
c_1_224_44	PSC	Inflammatory.macrophages	57.5847	1326	2654	246	-0.521098	slide1
c_1_246_1172	PSC	Inflammatory.macrophages	57.6975	1228	1498	184	0.0124775	slide1
c_1_184_562	PSC	Non.inflammatory.macrophages	57.7062	2406	630	208	-0.45229	slide2
c_2_208_82	PSC	Inflammatory.macrophages	57.7235	3374	2284	156	-0.521098	slide1
c_1_156_445	PSC	Non.inflammatory.macrophages	57.7235	745	606	203	1.11489	slide1
c_1_203_199	PSC	Inflammatory.macrophages	57.7754	2762	4107	202	-0.521098	slide1
c_1_202_2080	PSC	Inflammatory.macrophages	57.8014	2275	1745	178	-0.521098	slide1
c_1_178_291	PSC	Inflammatory.macrophages	58.0086	1958	1534	238	-0.521098	slide1
c_1_238_226	PSC	Inflammatory.macrophages	58.0517	293	330	144	-0.521098	slide1
c_1_144_84	PSC	Inflammatory.macrophages	58.1378	864	3725	183	-0.45229	slide2
c_2_183_498	PSC	Inflammatory.macrophages	58.1378	656	563	203	0.0124775	slide1
c_1_203_159	PSC	Inflammatory.macrophages	58.1893	1934	1147	176	-0.521098	slide1
c_1_176_510	PSC	Inflammatory.macrophages	58.2151	1310	2317	218	1.46758	slide1
c_1_218_447	PSC	Inflammatory.macrophages	58.2495	3420	1178	202	-0.521098	slide1
c_1_202_521	PSC	Inflammatory.macrophages	58.258	3088	514	259	-0.521098	slide1
c_1_259_250	PSC	Inflammatory.macrophages	58.3095	1682	208	208	0.206456	slide1
c_1_208_152	PSC	Inflammatory.macrophages	58.3095	1494	1598	222	-0.521098	slide1
c_1_222_531	PSC	Inflammatory.macrophages	58.5235	233	3221	195	-0.521098	slide1
c_1_195_535	PSC	Non.inflammatory.macrophages	58.5235	2516	3771	267	-0.45229	slide2
c_2_267_835	PSC	Inflammatory.macrophages	58.5491	3489	2245	261	-0.101383	slide1
c_1_261_680	PSC	Inflammatory.macrophages	58.6941	618	3018	189	-0.521098	slide1
c_1_189_1777	PSC	Non.inflammatory.macrophages	58.6941	1515	684	190	-0.45229	slide2
c_2_190_36	PSC	Non.inflammatory.macrophages	58.8218	3398	2618	321	-0.45229	slide2
c_2_321_440	PSC	Inflammatory.macrophages	58.8558	3753	189	190	-0.521098	slide1
c_1_190_112	PSC	Inflammatory.macrophages	58.8558	3789	998	202	-0.521098	slide1
c_1_202_430	PSC	Non.inflammatory.macrophages	58.8727	4107	507	202	-0.521098	slide1
c_1_202_215	PSC	Inflammatory.macrophages	58.8982	126	2912	245	-0.521098	slide1
c_1_245_1099	PSC	Inflammatory.macrophages	59.1354	3696	260	190	3.44537	slide1
c_1_190_155	PSC	Inflammatory.macrophages	59.1354	689	745	203	3.71467	slide1
c_1_203_238	PSC	Inflammatory.macrophages	59.397	1910	552	215	-0.521098	slide1
c_1_215_330	PSC	Non.inflammatory.macrophages	59.6657	4200	482	202	-0.521098	slide1
c_1_202_215	PSC	Non.inflammatory.macrophages	59.9083	663	3193	190	-0.521098	slide1
c_1_190_1138	PSC	Non.inflammatory.macrophages	59.9083	1007	821	222	1.35504	slide1
c_1_222_322	PSC	Inflammatory.macrophages	60	45	3115	178	0.546053	slide1
c_1_178_501	PSC	Non.inflammatory.macrophages	60.0167	918	2471	159	-0.45229	slide2
c_2_159_32	PSC	Inflammatory.macrophages	60.0333	707	2172	210	-0.101383	slide1
c_1_210_1206	PSC	Inflammatory.macrophages	60.0833	4229	477	189	-0.521098	slide1
c_1_189_371	PSC	Inflammatory.macrophages	60.0833	3581	955	202	-0.521098	slide1
c_1_202_435	PSC	Inflammatory.macrophages	60.208	3377	191	143	1.34401	slide1
c_1_143_54	PSC	Non.inflammatory.macrophages	60.2163	3526	3289	269	1.45563	slide2
c_2_269_425	PSC	Inflammatory.macrophages	60.2993	3824	1367	194	-0.521098	slide1
c_1_194_330	PSC	Inflammatory.macrophages	60.3075	2351	3499	182	-0.521098	slide1
c_1_182_820	PSC	Inflammatory.macrophages	60.3738	965	488	224	-0.45229	slide2
c_2_224_92	PSC	Inflammatory.macrophages	60.3738	1241	1633	268	-0.521098	slide1
c_1_268_286	PSC	Inflammatory.macrophages	60.407	3121	841	260	-0.521098	slide1
c_1_260_276	PSC	Inflammatory.macrophages	60.4152	4123	2474	275	-0.45229	slide2
c_2_275_235	PSC	Non.inflammatory.macrophages	60.531	889	2043	278	-0.45229	slide2
c_2_278_318	PSC	Inflammatory.macrophages	60.6712	3128	3158	274	-0.45229	slide2
c_2_274_392	PSC	Inflammatory.macrophages	60.7289	1108	232	184	0.206456	slide1
c_1_184_113	PSC	Inflammatory.macrophages	60.7454	1216	1807	218	2.70331	slide1
c_1_218_374	PSC	Inflammatory.macrophages	60.8276	1915	2719	176	-0.521098	slide1
c_1_176_1232	PSC	Inflammatory.macrophages	60.8276	3944	1825	236	-0.45229	slide2
c_2_236_91	PSC	Non.inflammatory.macrophages	60.8358	1876	2541	184	-0.521098	slide1
c_1_184_910	PSC	Inflammatory.macrophages	60.9016	4129	2624	203	-0.521098	slide1
c_1_203_881	PSC	Non.inflammatory.macrophages	61	1118	2021	178	1.91246	slide1
c_1_178_354	PSC	Inflammatory.macrophages	61.0082	2832	1895	254	-0.45229	slide2
c_2_254_243	PSC	Inflammatory.macrophages	61.0737	3943	3819	244	-0.101383	slide1
c_1_244_1499	PSC	Inflammatory.macrophages	61.0737	3589	1626	254	-0.521098	slide1
c_1_254_557	PSC	Non.inflammatory.macrophages	61.2046	214	4239	178	-0.521098	slide1
c_1_178_717	PSC	Inflammatory.macrophages	61.2944	2728	3117	195	0.0124775	slide1
c_1_195_517	PSC	Inflammatory.macrophages	61.327	4175	3736	215	-0.521098	slide1
c_1_215_40	PSC	Non.inflammatory.macrophages	61.3922	388	1550	208	-0.45229	slide2
c_2_208_158	PSC	Inflammatory.macrophages	61.4003	109	2814	195	-0.521098	slide1
c_1_195_484	PSC	Inflammatory.macrophages	61.4003	2573	2485	208	2.7307	slide1
c_1_208_762	PSC	Inflammatory.macrophages	61.5224	37	1255	171	-0.521098	slide1
c_1_171_547	PSC	Inflammatory.macrophages	61.5224	606	492	273	-0.521098	slide1
c_1_273_113	PSC	Non.inflammatory.macrophages	61.5224	1833	3441	182	2.81529	slide1
c_1_182_824	PSC	Inflammatory.macrophages	61.5549	380	1279	161	-0.521098	slide1
c_1_161_429	PSC	Inflammatory.macrophages	61.5873	4213	3667	244	-0.45229	slide2
c_2_244_788	PSC	Inflammatory.macrophages	61.6117	1086	2149	255	-0.521098	slide1
c_1_255_565	PSC	Non.inflammatory.macrophages	61.6604	3557	3959	148	-0.521098	slide1
c_1_148_750	PSC	Inflammatory.macrophages	61.6847	641	685	208	0.0124775	slide1
c_1_208_295	PSC	Inflammatory.macrophages	61.6847	1809	3798	246	-0.521098	slide1
c_1_246_1560	PSC	Inflammatory.macrophages	61.8142	2103	1538	268	0.206456	slide1
c_1_268_273	PSC	Inflammatory.macrophages	61.8466	4097	2837	160	0.206456	slide1
c_1_160_855	PSC	Non.inflammatory.macrophages	61.8466	4131	4075	269	-0.45229	slide2
c_2_269_529	PSC	Inflammatory.macrophages	61.8547	3646	3946	182	-0.521098	slide1
c_1_182_940	PSC	Non.inflammatory.macrophages	61.8547	1042	571	190	-0.45229	slide2
c_2_190_22	PSC	Inflammatory.macrophages	62.0081	1043	3820	256	-0.521098	slide1
c_1_256_737	PSC	Inflammatory.macrophages	62.0322	1212	1627	184	-0.521098	slide1
c_1_184_664	PSC	Inflammatory.macrophages	62.1691	876	1651	184	-0.521098	slide1
c_1_184_619	PSC	Inflammatory.macrophages	62.2415	2843	538	254	-0.521098	slide1
c_1_254_184	PSC	Inflammatory.macrophages	62.2656	3691	1355	216	1.52452	slide1
c_1_216_655	PSC	Inflammatory.macrophages	62.3618	3314	1064	175	-0.521098	slide1
c_1_175_553	PSC	Inflammatory.macrophages	62.3618	4203	2529	189	-0.45229	slide2
c_2_189_216	PSC	Inflammatory.macrophages	62.3699	3045	2931	255	-0.521098	slide1
c_1_255_733	PSC	Non.inflammatory.macrophages	62.3699	257	721	222	0.356007	slide2
c_2_222_111	PSC	Inflammatory.macrophages	62.434	3068	731	260	-0.521098	slide1
c_1_260_276	PSC	Non.inflammatory.macrophages	62.434	1867	2140	157	-0.521098	slide1
c_1_157_636	PSC	Non.inflammatory.macrophages	62.482	2965	4216	195	1.04588	slide1
c_1_195_821	PSC	Inflammatory.macrophages	62.6498	3040	2682	184	-0.45229	slide2
c_2_184_217	PSC	Inflammatory.macrophages	62.6498	4142	1415	265	1.1048	slide1
c_1_265_193	PSC	Inflammatory.macrophages	62.8013	456	2368	246	-0.521098	slide1
c_1_246_1007	PSC	Inflammatory.macrophages	62.9682	3495	4013	148	-0.521098	slide1
c_1_148_760	PSC	Inflammatory.macrophages	62.9682	3535	1673	232	-0.101383	slide1
c_1_232_874	PSC	Inflammatory.macrophages	63.1269	2066	3214	187	-0.521098	slide1
c_1_187_360	PSC	Inflammatory.macrophages	63.1348	1086	2202	222	-0.521098	slide1
c_1_222_731	PSC	Inflammatory.macrophages	63.1585	790	1797	144	-0.521098	slide1
c_1_144_562	PSC	Inflammatory.macrophages	63.1585	385	3079	245	-0.521098	slide1
c_1_245_1177	PSC	Inflammatory.macrophages	63.1981	4141	2726	160	0.206456	slide1
c_1_160_855	PSC	Inflammatory.macrophages	63.2851	1167	1443	254	-0.521098	slide1
c_1_254_479	PSC	Inflammatory.macrophages	63.3246	3892	935	260	-0.521098	slide1
c_1_260_321	PSC	Inflammatory.macrophages	63.3482	3237	48	175	-0.521098	slide1
c_1_175_123	PSC	Non.inflammatory.macrophages	63.4114	36	3797	195	-0.45229	slide2
c_2_195_120	PSC	Inflammatory.macrophages	63.5059	1784	3647	183	-0.521098	slide1
c_1_183_1213	PSC	Inflammatory.macrophages	63.5059	2286	297	266	3.32724	slide1
c_1_266_68	PSC	Non.inflammatory.macrophages	63.5295	2105	3769	195	-0.521098	slide1
c_1_195_654	PSC	Non.inflammatory.macrophages	63.5295	199	3726	255	-0.45229	slide2
c_2_255_465	PSC	Inflammatory.macrophages	63.6396	1422	1572	225	-0.521098	slide1
c_1_225_945	PSC	Inflammatory.macrophages	63.6553	4137	582	259	-0.521098	slide1
c_1_259_262	PSC	Inflammatory.macrophages	63.7809	938	220	184	0.62617	slide1
c_1_184_101	PSC	Non.inflammatory.macrophages	63.7887	1736	4054	208	-0.521098	slide1
c_1_208_1103	PSC	Inflammatory.macrophages	63.8122	222	3505	245	-0.521098	slide1
c_1_245_1261	PSC	Inflammatory.macrophages	63.8122	1685	2628	254	0.206456	slide1
c_1_254_791	PSC	Non.inflammatory.macrophages	63.8905	4088	1597	170	0.0124775	slide1
c_1_170_579	PSC	Inflammatory.macrophages	63.9062	622	533	203	0.0124775	slide1
c_1_203_159	PSC	Inflammatory.macrophages	64.0312	3609	311	170	-0.521098	slide1
c_1_170_137	PSC	Non.inflammatory.macrophages	64.0312	3202	3890	208	0.206456	slide1
c_1_208_1061	PSC	Inflammatory.macrophages	64.1327	2054	375	176	-0.521098	slide1
c_1_176_176	PSC	Inflammatory.macrophages	64.1405	1899	794	260	-0.521098	slide1
c_1_260_281	PSC	Inflammatory.macrophages	64.2028	2160	3366	208	3.23118	slide1
c_1_208_951	PSC	Inflammatory.macrophages	64.2028	1035	305	302	0.661983	slide2
c_2_302_61	PSC	Inflammatory.macrophages	64.2573	1420	2607	190	0.206456	slide1
c_1_190_914	PSC	Inflammatory.macrophages	64.2573	4015	2911	257	-0.521098	slide1
c_1_257_733	PSC	Inflammatory.macrophages	64.2806	1301	1670	268	-0.521098	slide1
c_1_268_286	PSC	Inflammatory.macrophages	64.3506	1715	3258	208	2.28726	slide1
c_1_208_928	PSC	Inflammatory.macrophages	64.3817	534	424	273	-0.521098	slide1
c_1_273_113	PSC	Inflammatory.macrophages	64.4127	4079	374	274	1.11489	slide1
c_1_274_156	PSC	Inflammatory.macrophages	64.5136	705	811	171	-0.45229	slide2
c_2_171_61	PSC	Inflammatory.macrophages	64.5136	1785	323	209	-0.101383	slide1
c_1_209_99	PSC	Inflammatory.macrophages	64.5136	1284	1919	263	0.738046	slide1
c_1_263_374	PSC	Non.inflammatory.macrophages	64.5368	155	762	190	-0.521098	slide1
c_1_190_315	PSC	Non.inflammatory.macrophages	64.5368	1086	2149	255	-0.45229	slide2
c_2_255_303	PSC	Non.inflammatory.macrophages	64.6375	279	76	208	-0.521098	slide1
c_1_208_124	PSC	Inflammatory.macrophages	64.6607	736	3509	195	4.7272	slide1
c_1_195_563	PSC	Inflammatory.macrophages	64.7611	3088	3361	177	2.75089	slide1
c_1_177_1501	PSC	Inflammatory.macrophages	64.8151	2729	2343	254	-0.521098	slide1
c_1_254_741	PSC	Inflammatory.macrophages	64.846	439	3119	190	1.84245	slide1
c_1_190_1128	PSC	Inflammatory.macrophages	64.846	880	3669	241	1.02446	slide1
c_1_241_832	PSC	Inflammatory.macrophages	64.846	2093	3489	266	-0.521098	slide1
c_1_266_670	PSC	Inflammatory.macrophages	65	48	1156	171	-0.521098	slide1
c_1_171_547	PSC	Inflammatory.macrophages	65	3144	695	202	3.13882	slide1
c_1_202_306	PSC	Inflammatory.macrophages	65.0077	3108	566	254	-0.521098	slide1
c_1_254_165	PSC	Inflammatory.macrophages	65.0692	3015	2210	255	-0.101383	slide1
c_1_255_613	PSC	Inflammatory.macrophages	65.0692	1504	327	267	-0.45229	slide2
c_2_267_44	PSC	Inflammatory.macrophages	65.1153	3831	418	202	-0.521098	slide1
c_1_202_194	PSC	Non.inflammatory.macrophages	65.123	1477	580	218	-0.521098	slide1
c_1_218_116	PSC	Inflammatory.macrophages	65.192	207	3228	195	-0.521098	slide1
c_1_195_535	PSC	Inflammatory.macrophages	65.192	1894	3184	245	-0.521098	slide1
c_1_245_1171	PSC	Non.inflammatory.macrophages	65.192	615	3202	183	0.206456	slide1
c_1_183_1075	PSC	Non.inflammatory.macrophages	65.192	1017	2177	255	-0.45229	slide2
c_2_255_303	PSC	Non.inflammatory.macrophages	65.2534	2432	939	176	-0.521098	slide1
c_1_176_429	PSC	Inflammatory.macrophages	65.2763	3904	1060	143	-0.521098	slide1
c_1_143_272	PSC	Inflammatory.macrophages	65.2993	1176	1715	184	-0.521098	slide1
c_1_184_664	PSC	Inflammatory.macrophages	65.3682	2916	449	324	-0.45229	slide2
c_2_324_56	PSC	Inflammatory.macrophages	65.3758	1000	3086	218	-0.521098	slide1
c_1_218_595	PSC	Non.inflammatory.macrophages	65.4905	3851	2002	266	0.834287	slide2
c_2_266_389	PSC	Inflammatory.macrophages	65.5134	1447	2468	159	-0.521098	slide1
c_1_159_802	PSC	Inflammatory.macrophages	65.521	590	262	222	4.01003	slide1
c_1_222_122	PSC	Non.inflammatory.macrophages	65.7343	3979	1268	170	-0.521098	slide1
c_1_170_474	PSC	Inflammatory.macrophages	65.7875	576	369	273	-0.521098	slide1
c_1_273_113	PSC	Inflammatory.macrophages	65.7951	3482	1813	295	2.13639	slide2
c_2_295_187	PSC	Inflammatory.macrophages	65.8027	1653	3597	246	-0.45229	slide2
c_2_246_811	PSC	Inflammatory.macrophages	65.8635	500	2788	246	-0.521098	slide1
c_1_246_1232	PSC	Non.inflammatory.macrophages	65.9242	1773	4130	208	-0.521098	slide1
c_1_208_1103	PSC	Non.inflammatory.macrophages	65.9469	1375	2544	270	-0.45229	slide2
c_2_270_186	PSC	Inflammatory.macrophages	66.0984	2589	2902	266	-0.521098	slide1
c_1_266_556	PSC	Inflammatory.macrophages	66.1891	158	91	266	-0.521098	slide1
c_1_266_38	PSC	Non.inflammatory.macrophages	66.1891	4155	3866	291	6.9127	slide2
c_2_291_544	PSC	Inflammatory.macrophages	66.2193	2691	1180	245	-0.521098	slide1
c_1_245_675	PSC	Inflammatory.macrophages	66.2722	988	1676	208	1.12233	slide1
c_1_208_628	PSC	Inflammatory.macrophages	66.2722	1501	32	273	-0.45229	slide2
c_2_273_4	PSC	Inflammatory.macrophages	66.2873	1569	4150	130	-0.521098	slide1
c_1_130_341	PSC	Inflammatory.macrophages	66.3702	760	646	208	-0.521098	slide1
c_1_208_284	PSC	Inflammatory.macrophages	66.3702	1262	1137	245	-0.521098	slide1
c_1_245_641	PSC	Inflammatory.macrophages	66.3702	1102	1521	248	1.02446	slide1
c_1_248_213	PSC	Inflammatory.macrophages	66.468	2253	3689	183	-0.45229	slide2
c_2_183_481	PSC	Inflammatory.macrophages	66.4831	3239	655	160	-0.521098	slide1
c_1_160_240	PSC	Inflammatory.macrophages	66.4906	767	3440	195	4.7272	slide1
c_1_195_563	PSC	Non.inflammatory.macrophages	66.4906	1012	506	190	-0.45229	slide2
c_2_190_22	PSC	Inflammatory.macrophages	66.5733	129	3638	230	-0.521098	slide1
c_1_230_1415	PSC	Inflammatory.macrophages	66.5733	3065	840	260	-0.521098	slide1
c_1_260_276	PSC	Inflammatory.macrophages	66.6108	1397	3952	246	-0.521098	slide1
c_1_246_1644	PSC	Inflammatory.macrophages	66.7083	3779	3990	182	1.91246	slide1
c_1_182_946	PSC	Inflammatory.macrophages	66.7083	1609	267	208	0.206456	slide1
c_1_208_152	PSC	Inflammatory.macrophages	66.7308	3642	613	202	2.14754	slide1
c_1_202_228	PSC	Inflammatory.macrophages	66.7308	3318	1488	245	-0.521098	slide1
c_1_245_786	PSC	Non.inflammatory.macrophages	66.888	1241	2465	201	-0.521098	slide1
c_1_201_1476	PSC	Inflammatory.macrophages	67	2616	3348	316	0.696835	slide2
c_2_316_968	PSC	Inflammatory.macrophages	67.082	166	1995	208	2.74823	slide1
c_1_208_688	PSC	Inflammatory.macrophages	67.082	2054	902	292	1.98341	slide2
c_2_292_185	PSC	Inflammatory.macrophages	67.1193	3661	2950	207	-0.521098	slide1
c_1_207_620	PSC	Inflammatory.macrophages	67.1193	1376	332	261	-0.521098	slide1
c_1_261_119	PSC	Inflammatory.macrophages	67.1193	464	1272	268	-0.45229	slide2
c_2_268_238	PSC	Non.inflammatory.macrophages	67.1863	4030	3510	262	-0.45229	slide2
c_2_262_374	PSC	Inflammatory.macrophages	67.2681	3308	2803	225	1.43017	slide1
c_1_225_1406	PSC	Inflammatory.macrophages	67.2681	892	1036	261	-0.521098	slide1
c_1_261_360	PSC	Non.inflammatory.macrophages	67.2681	3414	1198	256	-0.521098	slide1
c_1_256_164	PSC	Inflammatory.macrophages	67.3573	1177	218	184	0.206456	slide1
c_1_184_113	PSC	Inflammatory.macrophages	67.4685	2460	2267	184	-0.45229	slide2
c_2_184_177	PSC	Inflammatory.macrophages	67.4685	4124	2797	262	1.35504	slide1
c_1_262_812	PSC	Non.inflammatory.macrophages	67.4685	3726	2863	267	-0.45229	slide2
c_2_267_592	PSC	Inflammatory.macrophages	67.5352	1651	2905	263	1.34401	slide1
c_1_263_470	PSC	Inflammatory.macrophages	67.6018	3622	1663	254	-0.521098	slide1
c_1_254_584	PSC	Non.inflammatory.macrophages	67.6757	1231	1997	184	-0.521098	slide1
c_1_184_802	PSC	Inflammatory.macrophages	67.897	2224	1414	266	-0.521098	slide1
c_1_266_213	PSC	Non.inflammatory.macrophages	67.9117	364	752	222	0.356007	slide2
c_2_222_111	PSC	Inflammatory.macrophages	67.9412	4055	2633	157	-0.521098	slide1
c_1_157_750	PSC	Non.inflammatory.macrophages	67.9559	3735	3720	253	1.03826	slide1
c_1_253_788	PSC	Inflammatory.macrophages	67.9779	3725	240	190	-0.521098	slide1
c_1_190_112	PSC	Inflammatory.macrophages	67.9779	657	1073	267	-0.521098	slide1
c_1_267_257	PSC	Inflammatory.macrophages	68	164	2423	256	3.58002	slide1
c_1_256_397	PSC	Inflammatory.macrophages	68.0074	3891	2550	254	-0.521098	slide1
c_1_254_758	PSC	Inflammatory.macrophages	68.0074	2214	287	260	0.206456	slide1
c_1_260_185	PSC	Inflammatory.macrophages	68.0074	1533	3696	266	2.75089	slide1
c_1_266_705	PSC	Inflammatory.macrophages	68.0661	1621	2571	254	-0.101383	slide1
c_1_254_771	PSC	Inflammatory.macrophages	68.0661	103	2292	266	-0.521098	slide1
c_1_266_387	PSC	Inflammatory.macrophages	68.1175	440	3176	245	-0.521098	slide1
c_1_245_1189	PSC	Inflammatory.macrophages	68.1542	3703	2916	207	-0.521098	slide1
c_1_207_620	PSC	Non.inflammatory.macrophages	68.1836	1418	3828	177	-0.521098	slide1
c_1_177_1658	PSC	Non.inflammatory.macrophages	68.1836	730	4129	254	-0.45229	slide2
c_2_254_494	PSC	Inflammatory.macrophages	68.2422	3012	2525	195	-0.521098	slide1
c_1_195_404	PSC	Inflammatory.macrophages	68.2495	3094	2522	195	-0.521098	slide1
c_1_195_404	PSC	Inflammatory.macrophages	68.2495	1661	2888	208	0.411127	slide1
c_1_208_836	PSC	Inflammatory.macrophages	68.3081	1325	2450	218	-0.521098	slide1
c_1_218_459	PSC	Inflammatory.macrophages	68.3593	3118	3697	182	1.59157	slide1
c_1_182_877	PSC	Non.inflammatory.macrophages	68.3593	3398	4235	148	-0.521098	slide1
c_1_148_793	PSC	Inflammatory.macrophages	68.4105	3518	3985	148	-0.521098	slide1
c_1_148_760	PSC	Inflammatory.macrophages	68.4105	467	2863	246	-0.521098	slide1
c_1_246_1232	PSC	Inflammatory.macrophages	68.593	937	1638	184	-0.521098	slide1
c_1_184_619	PSC	Non.inflammatory.macrophages	68.6804	3568	3327	177	1.28421	slide1
c_1_177_1476	PSC	Inflammatory.macrophages	68.7314	1605	64	202	-0.521098	slide1
c_1_202_29	PSC	Inflammatory.macrophages	68.7677	4016	1736	262	1.57747	slide1
c_1_262_536	PSC	Inflammatory.macrophages	68.884	1300	554	176	-0.521098	slide1
c_1_176_256	PSC	Inflammatory.macrophages	69.029	1478	1443	161	1.91246	slide1
c_1_161_481	PSC	Inflammatory.macrophages	69.0652	4199	437	161	-0.521098	slide1
c_1_161_206	PSC	Non.inflammatory.macrophages	69.2026	4005	3450	262	-0.45229	slide2
c_2_262_374	PSC	Inflammatory.macrophages	69.2604	2948	640	162	-0.45229	slide2
c_2_162_10	PSC	Inflammatory.macrophages	69.2604	2881	3291	208	0.318331	slide1
c_1_208_907	PSC	Inflammatory.macrophages	69.2892	3031	3985	208	-0.521098	slide1
c_1_208_1091	PSC	Inflammatory.macrophages	69.3397	3447	948	202	1.11489	slide1
c_1_202_415	PSC	Inflammatory.macrophages	69.3758	3986	3883	244	-0.101383	slide1
c_1_244_1499	PSC	Inflammatory.macrophages	69.4622	375	1571	184	0.206456	slide1
c_1_184_628	PSC	Inflammatory.macrophages	69.4622	1461	1727	263	2.08259	slide1
c_1_263_337	PSC	Inflammatory.macrophages	69.527	3298	3250	220	-0.521098	slide1
c_1_220_531	PSC	Non.inflammatory.macrophages	69.6348	2300	2520	267	-0.521098	slide1
c_1_267_465	PSC	Inflammatory.macrophages	69.6419	4173	2848	160	0.206456	slide1
c_1_160_855	PSC	Inflammatory.macrophages	69.6419	924	3678	190	-0.521098	slide1
c_1_190_1343	PSC	Inflammatory.macrophages	69.6419	2669	310	258	-0.521098	slide1
c_1_258_157	PSC	Non.inflammatory.macrophages	69.7782	1362	3702	235	-0.521098	slide1
c_1_235_401	PSC	Inflammatory.macrophages	69.814	1411	215	262	-0.521098	slide1
c_1_262_86	PSC	Inflammatory.macrophages	70.0357	4191	2011	245	-0.521098	slide1
c_1_245_932	PSC	Inflammatory.macrophages	70.0357	4178	419	274	1.11489	slide1
c_1_274_156	PSC	Non.inflammatory.macrophages	70.0928	605	3072	190	2.98	slide1
c_1_190_1118	PSC	Inflammatory.macrophages	70.1783	4148	2582	189	-0.45229	slide2
c_2_189_216	PSC	Inflammatory.macrophages	70.1783	4218	2031	219	-0.521098	slide1
c_1_219_282	PSC	Inflammatory.macrophages	70.1783	1970	2908	266	0.318331	slide1
c_1_266_581	PSC	Non.inflammatory.macrophages	70.1783	250	3471	183	-0.45229	slide2
c_2_183_462	PSC	Inflammatory.macrophages	70.214	1359	1953	318	3.85308	slide2
c_2_318_396	PSC	Inflammatory.macrophages	70.2282	140	1107	171	-0.521098	slide1
c_1_171_491	PSC	Inflammatory.macrophages	70.2638	278	768	203	-0.521098	slide1
c_1_203_246	PSC	Inflammatory.macrophages	70.3278	779	1068	267	-0.521098	slide1
c_1_267_257	PSC	Inflammatory.macrophages	70.406	72	870	270	-0.521098	slide1
c_1_270_10	PSC	Inflammatory.macrophages	70.6045	2765	2950	148	-0.521098	slide1
c_1_148_558	PSC	Inflammatory.macrophages	70.6045	59	825	190	-0.521098	slide1
c_1_190_358	PSC	Inflammatory.macrophages	70.6045	749	593	208	-0.521098	slide1
c_1_208_284	PSC	Inflammatory.macrophages	70.7107	779	811	261	-0.521098	slide1
c_1_261_264	PSC	Non.inflammatory.macrophages	70.7248	600	874	203	3.08803	slide1
c_1_203_282	PSC	Inflammatory.macrophages	70.8308	1810	241	209	-0.101383	slide1
c_1_209_99	PSC	Inflammatory.macrophages	70.8308	2057	1660	268	0.206456	slide1
c_1_268_273	PSC	Inflammatory.macrophages	70.8378	46	3292	245	-0.521098	slide1
c_1_245_1205	PSC	Inflammatory.macrophages	70.859	2090	3934	208	2.66416	slide1
c_1_208_1055	PSC	Inflammatory.macrophages	70.9366	3433	3520	195	-0.521098	slide1
c_1_195_617	PSC	Non.inflammatory.macrophages	70.9366	2349	1950	254	-0.45229	slide2
c_2_254_238	PSC	Inflammatory.macrophages	71.007	3018	4034	272	0.661983	slide2
c_2_272_1205	PSC	Inflammatory.macrophages	71.0634	1508	194	208	-0.101383	slide1
c_1_208_142	PSC	Inflammatory.macrophages	71.1126	520	4052	195	-0.521098	slide1
c_1_195_740	PSC	Inflammatory.macrophages	71.1196	214	4239	178	-0.521098	slide1
c_1_178_709	PSC	Inflammatory.macrophages	71.1688	1470	2015	263	0.318331	slide1
c_1_263_379	PSC	Inflammatory.macrophages	71.1969	3879	442	202	-0.521098	slide1
c_1_202_202	PSC	Inflammatory.macrophages	71.1969	685	559	208	3.21394	slide1
c_1_208_276	PSC	Non.inflammatory.macrophages	71.1969	3998	3567	262	-0.45229	slide2
c_2_262_374	PSC	Inflammatory.macrophages	71.2811	2859	4051	187	-0.45229	slide2
c_2_187_423	PSC	Inflammatory.macrophages	71.2811	1101	3668	208	0.318331	slide1
c_1_208_1016	PSC	Inflammatory.macrophages	71.3092	233	2885	245	-0.521098	slide1
c_1_245_1099	PSC	Inflammatory.macrophages	71.3442	537	4068	195	-0.521098	slide1
c_1_195_804	PSC	Inflammatory.macrophages	71.3442	2689	683	260	-0.521098	slide1
c_1_260_263	PSC	Inflammatory.macrophages	71.4493	1443	4062	246	-0.521098	slide1
c_1_246_1644	PSC	Inflammatory.macrophages	71.5122	950	534	208	0.702618	slide1
c_1_208_283	PSC	Inflammatory.macrophages	71.5542	835	3501	231	-0.521098	slide1
c_1_231_1382	PSC	Non.inflammatory.macrophages	71.5542	942	285	184	-0.521098	slide1
c_1_184_162	PSC	Inflammatory.macrophages	71.5612	303	1588	217	1.59678	slide1
c_1_217_594	PSC	Inflammatory.macrophages	71.5681	384	3057	178	0.546053	slide1
c_1_178_504	PSC	Inflammatory.macrophages	71.5891	2486	820	162	-0.521098	slide1
c_1_162_103	PSC	Inflammatory.macrophages	71.5891	1834	3843	246	-0.521098	slide1
c_1_246_1560	PSC	Inflammatory.macrophages	71.5891	3187	2254	256	-0.521098	slide1
c_1_256_323	PSC	Non.inflammatory.macrophages	71.5891	2910	4238	195	1.04588	slide1
c_1_195_821	PSC	Inflammatory.macrophages	71.6938	4208	1825	194	0.318331	slide1
c_1_194_395	PSC	Inflammatory.macrophages	71.6938	3932	540	202	-0.521098	slide1
c_1_202_202	PSC	Inflammatory.macrophages	71.7844	3707	450	170	-0.45229	slide2
c_2_170_3	PSC	Inflammatory.macrophages	71.7844	3872	4141	182	-0.521098	slide1
c_1_182_958	PSC	Inflammatory.macrophages	71.8401	471	325	222	4.01003	slide1
c_1_222_122	PSC	Inflammatory.macrophages	71.8679	33	3206	178	-0.521098	slide1
c_1_178_515	PSC	Inflammatory.macrophages	71.8679	2913	3283	208	0.318331	slide1
c_1_208_907	PSC	Inflammatory.macrophages	71.8679	3974	2661	275	-0.45229	slide2
c_2_275_250	PSC	Inflammatory.macrophages	72.0069	2471	818	254	-0.521098	slide1
c_1_254_253	PSC	Non.inflammatory.macrophages	72.0278	3304	4173	244	-0.521098	slide1
c_1_244_1594	PSC	Non.inflammatory.macrophages	72.0694	2639	3688	208	0.0124775	slide1
c_1_208_1027	PSC	Inflammatory.macrophages	72.111	704	3802	190	3.67605	slide1
c_1_190_1401	PSC	Non.inflammatory.macrophages	72.111	1060	903	222	1.35504	slide1
c_1_222_322	PSC	Inflammatory.macrophages	72.2011	2556	823	269	-0.521098	slide1
c_1_269_94	PSC	Inflammatory.macrophages	72.2496	775	669	261	-0.521098	slide1
c_1_261_264	PSC	Inflammatory.macrophages	72.3395	2926	4074	189	-0.101383	slide1
c_1_189_2202	PSC	Inflammatory.macrophages	72.3395	818	970	261	-0.521098	slide1
c_1_261_360	PSC	Inflammatory.macrophages	72.3671	153	2377	256	3.58002	slide1
c_1_256_397	PSC	Inflammatory.macrophages	72.4224	3760	440	202	-0.521098	slide1
c_1_202_194	PSC	Inflammatory.macrophages	72.4431	2187	1887	156	-0.521098	slide1
c_1_156_354	PSC	Inflammatory.macrophages	72.45	2370	3860	208	0.738046	slide1
c_1_208_1057	PSC	Non.inflammatory.macrophages	72.4707	635	3783	129	-0.45229	slide2
c_2_129_188	PSC	Inflammatory.macrophages	72.4983	3219	3432	208	2.56772	slide1
c_1_208_965	PSC	Inflammatory.macrophages	72.4983	1448	3590	266	2.75089	slide1
c_1_266_705	PSC	Inflammatory.macrophages	72.4983	1573	292	267	-0.45229	slide2
c_2_267_44	PSC	Inflammatory.macrophages	72.5603	2105	944	292	1.98341	slide2
c_2_292_185	PSC	Non.inflammatory.macrophages	72.5603	1935	1418	296	0.356007	slide2
c_2_296_140	PSC	Inflammatory.macrophages	72.6223	3967	1040	143	-0.521098	slide1
c_1_143_272	PSC	Inflammatory.macrophages	72.7186	3643	1758	254	-0.521098	slide1
c_1_254_584	PSC	Inflammatory.macrophages	72.7324	3286	851	202	0.0124775	slide1
c_1_202_328	PSC	Inflammatory.macrophages	72.8011	3472	4037	148	-0.521098	slide1
c_1_148_760	PSC	Inflammatory.macrophages	72.8011	2185	3150	245	-0.521098	slide1
c_1_245_1156	PSC	Inflammatory.macrophages	72.8011	2621	2286	268	-0.521098	slide1
c_1_268_355	PSC	Non.inflammatory.macrophages	72.8011	1037	2091	178	1.91246	slide1
c_1_178_354	PSC	Inflammatory.macrophages	72.8972	1610	112	208	-0.101383	slide1
c_1_208_142	PSC	Inflammatory.macrophages	72.9178	1922	2278	224	1.75201	slide1
c_1_224_725	PSC	Non.inflammatory.macrophages	72.9178	1179	140	273	0.661983	slide2
c_2_273_61	PSC	Inflammatory.macrophages	72.9452	77	2624	162	-0.521098	slide1
c_1_162_599	PSC	Inflammatory.macrophages	72.9932	172	4032	245	-0.521098	slide1
c_1_245_1416	PSC	Non.inflammatory.macrophages	73	3336	4119	148	-0.521098	slide1
c_1_148_793	PSC	Inflammatory.macrophages	73.0274	1845	683	202	-0.521098	slide1
c_1_202_289	PSC	Non.inflammatory.macrophages	73.0274	1606	3556	177	2.75089	slide1
c_1_177_1597	PSC	Non.inflammatory.macrophages	73.0548	1781	2462	184	-0.521098	slide1
c_1_184_910	PSC	Inflammatory.macrophages	73.3485	3900	1095	244	-0.521098	slide1
c_1_244_472	PSC	Non.inflammatory.macrophages	73.3894	2389	3101	272	-0.45229	slide2
c_2_272_959	PSC	Inflammatory.macrophages	73.4098	344	738	211	0.318331	slide1
c_1_211_299	PSC	Inflammatory.macrophages	73.6817	1602	1591	208	6.02287	slide1
c_1_208_577	PSC	Inflammatory.macrophages	73.7631	983	2143	266	-0.521098	slide1
c_1_266_348	PSC	Inflammatory.macrophages	73.7835	1773	4130	208	-0.101383	slide1
c_1_208_1113	PSC	Inflammatory.macrophages	73.8241	983	3381	181	1.1048	slide1
c_1_181_807	PSC	Inflammatory.macrophages	74	2403	805	254	-0.521098	slide1
c_1_254_253	PSC	Inflammatory.macrophages	74.1687	111	2690	162	-0.521098	slide1
c_1_162_599	PSC	Inflammatory.macrophages	74.1687	3813	2966	255	-0.45229	slide2
c_2_255_352	PSC	Inflammatory.macrophages	74.2428	1928	3357	270	0.661983	slide2
c_2_270_282	PSC	Non.inflammatory.macrophages	74.2765	3970	1943	266	0.834287	slide2
c_2_266_389	PSC	Inflammatory.macrophages	74.3303	903	3818	220	-0.521098	slide1
c_1_220_628	PSC	Inflammatory.macrophages	74.3303	3499	1666	245	-0.521098	slide1
c_1_245_810	PSC	Inflammatory.macrophages	74.3303	981	3642	256	-0.521098	slide1
c_1_256_691	PSC	Inflammatory.macrophages	74.3303	1084	444	260	-0.521098	slide1
c_1_260_204	PSC	Inflammatory.macrophages	74.411	1528	233	208	-0.101383	slide1
c_1_208_142	PSC	Non.inflammatory.macrophages	74.4312	491	3933	195	0.206456	slide1
c_1_195_718	PSC	Inflammatory.macrophages	74.5453	225	1263	267	-0.101383	slide1
c_1_267_318	PSC	Non.inflammatory.macrophages	74.6257	1723	2056	208	-0.521098	slide1
c_1_208_713	PSC	Inflammatory.macrophages	74.7329	2041	3436	208	3.23118	slide1
c_1_208_951	PSC	Non.inflammatory.macrophages	74.7329	19	764	190	-0.521098	slide1
c_1_190_315	PSC	Inflammatory.macrophages	74.8465	570	1790	271	-0.45229	slide2
c_2_271_314	PSC	Inflammatory.macrophages	74.8866	2216	318	266	3.32724	slide1
c_1_266_68	PSC	Non.inflammatory.macrophages	74.9533	578	504	203	-0.521098	slide1
c_1_203_137	PSC	Non.inflammatory.macrophages	74.9533	386	2933	255	-0.45229	slide2
c_2_255_360	PSC	Inflammatory.macrophages	75	1216	835	176	-0.521098	slide1
c_1_176_386	PSC	Inflammatory.macrophages	75.0067	612	1894	162	-0.521098	slide1
c_1_162_340	PSC	Inflammatory.macrophages	75.0067	2770	3337	238	1.058	slide1
c_1_238_996	PSC	Inflammatory.macrophages	75.0267	402	480	160	0.206456	slide1
c_1_160_124	PSC	Inflammatory.macrophages	75.0267	2110	3752	183	-0.45229	slide2
c_2_183_492	PSC	Inflammatory.macrophages	75.0267	3603	1862	194	-0.521098	slide1
c_1_194_430	PSC	Inflammatory.macrophages	75.06	2686	2469	254	-0.521098	slide1
c_1_254_741	PSC	Non.inflammatory.macrophages	75.06	2919	2295	266	-0.45229	slide2
c_2_266_428	PSC	Inflammatory.macrophages	75.0733	2224	1676	178	-0.521098	slide1
c_1_178_273	PSC	Inflammatory.macrophages	75.1332	611	4173	195	-0.521098	slide1
c_1_195_804	PSC	Inflammatory.macrophages	75.1665	1514	3950	246	-0.521098	slide1
c_1_246_1644	PSC	Non.inflammatory.macrophages	75.1665	3439	1801	208	2.38912	slide1
c_1_208_647	PSC	Inflammatory.macrophages	75.1798	845	418	222	-0.521098	slide1
c_1_222_187	PSC	Inflammatory.macrophages	75.1864	314	3822	216	-0.521098	slide1
c_1_216_1222	PSC	Inflammatory.macrophages	75.2728	3483	3040	188	-0.521098	slide1
c_1_188_1452	PSC	Non.inflammatory.macrophages	75.2861	2994	2242	266	-0.45229	slide2
c_2_266_428	PSC	Inflammatory.macrophages	75.3923	1387	2646	190	0.206456	slide1
c_1_190_926	PSC	Inflammatory.macrophages	75.4255	264	387	208	-0.521098	slide1
c_1_208_204	PSC	Non.inflammatory.macrophages	75.4255	3488	1286	256	-0.521098	slide1
c_1_256_164	PSC	Inflammatory.macrophages	75.6042	172	2813	195	-0.521098	slide1
c_1_195_484	PSC	Inflammatory.macrophages	75.6042	922	1696	208	1.12233	slide1
c_1_208_628	PSC	Inflammatory.macrophages	75.6108	2157	1339	274	1.03826	slide1
c_1_274_356	PSC	Inflammatory.macrophages	75.6439	433	3796	201	-0.521098	slide1
c_1_201_2047	PSC	Non.inflammatory.macrophages	75.6637	3982	2031	266	0.834287	slide2
c_2_266_389	PSC	Non.inflammatory.macrophages	75.71	337	3439	255	-0.45229	slide2
c_2_255_420	PSC	Inflammatory.macrophages	75.8024	1348	1797	218	2.70331	slide1
c_1_218_374	PSC	Inflammatory.macrophages	75.8024	694	1328	261	0.206456	slide1
c_1_261_440	PSC	Non.inflammatory.macrophages	75.9605	1000	3086	218	-0.521098	slide1
c_1_218_587	PSC	Inflammatory.macrophages	76.0066	2095	3604	177	-0.521098	slide1
c_1_177_1569	PSC	Inflammatory.macrophages	76.0066	2766	3609	267	1.61396	slide1
c_1_267_498	PSC	Inflammatory.macrophages	76.0592	652	681	171	-0.45229	slide2
c_2_171_61	PSC	Inflammatory.macrophages	76.1052	1964	3743	177	3.25633	slide1
c_1_177_1626	PSC	Inflammatory.macrophages	76.1577	304	731	203	-0.521098	slide1
c_1_203_246	PSC	Inflammatory.macrophages	76.1577	740	239	235	3.47907	slide1
c_1_235_84	PSC	Non.inflammatory.macrophages	76.1577	582	3154	190	2.98	slide1
c_1_190_1118	PSC	Non.inflammatory.macrophages	76.1577	1777	3146	263	-0.45229	slide2
c_2_263_361	PSC	Non.inflammatory.macrophages	76.1643	2588	4057	251	-0.521098	slide1
c_1_251_345	PSC	Non.inflammatory.macrophages	76.243	658	640	203	1.11489	slide1
c_1_203_199	PSC	Inflammatory.macrophages	76.3806	3420	1262	195	3.11667	slide1
c_1_195_200	PSC	Inflammatory.macrophages	76.4003	3563	616	202	2.14754	slide1
c_1_202_228	PSC	Inflammatory.macrophages	76.4199	2188	3649	183	-0.45229	slide2
c_2_183_492	PSC	Inflammatory.macrophages	76.4199	968	2175	266	-0.521098	slide1
c_1_266_348	PSC	Inflammatory.macrophages	76.4788	397	2158	144	-0.521098	slide1
c_1_144_689	PSC	Inflammatory.macrophages	76.4853	1919	4017	246	7.37481	slide1
c_1_246_1671	PSC	Inflammatory.macrophages	76.5376	2840	3662	267	1.61396	slide1
c_1_267_498	PSC	Inflammatory.macrophages	76.5572	1016	3910	256	-0.521098	slide1
c_1_256_754	PSC	Inflammatory.macrophages	76.5572	2343	434	267	1.46213	slide1
c_1_267_87	PSC	Inflammatory.macrophages	76.6094	2151	4189	217	16.4783	slide1
c_1_217_186	PSC	Inflammatory.macrophages	76.6942	218	3879	183	0.702618	slide1
c_1_183_1309	PSC	Inflammatory.macrophages	76.6942	118	2543	255	-0.101383	slide1
c_1_255_662	PSC	Non.inflammatory.macrophages	76.6942	116	1185	260	-0.521098	slide1
c_1_260_426	PSC	Inflammatory.macrophages	76.7919	3840	4044	182	1.91246	slide1
c_1_182_946	PSC	Inflammatory.macrophages	76.922	1785	2957	263	1.34401	slide1
c_1_263_470	PSC	Non.inflammatory.macrophages	76.922	1030	3484	157	-0.45229	slide2
c_2_157_189	PSC	Inflammatory.macrophages	77	3741	536	275	-0.45229	slide2
c_2_275_76	PSC	Inflammatory.macrophages	77.0779	1061	2100	222	-0.521098	slide1
c_1_222_731	PSC	Inflammatory.macrophages	77.1038	557	4215	195	-0.521098	slide1
c_1_195_804	PSC	Non.inflammatory.macrophages	77.1038	113	3758	195	-0.521098	slide1
c_1_195_689	PSC	Inflammatory.macrophages	77.1751	413	2389	245	-0.521098	slide1
c_1_245_992	PSC	Inflammatory.macrophages	77.201	1566	287	249	-0.45229	slide2
c_2_249_109	PSC	Inflammatory.macrophages	77.201	3314	2178	256	-0.521098	slide1
c_1_256_323	PSC	Non.inflammatory.macrophages	77.2334	4110	1385	202	-0.521098	slide1
c_1_202_656	PSC	Inflammatory.macrophages	77.2528	62	4031	171	-0.521098	slide1
c_1_171_2007	PSC	Inflammatory.macrophages	77.2528	502	155	208	-0.521098	slide1
c_1_208_148	PSC	Inflammatory.macrophages	77.2787	985	3713	208	0.318331	slide1
c_1_208_1016	PSC	Non.inflammatory.macrophages	77.3175	4052	1825	266	-0.45229	slide2
c_2_266_357	PSC	Inflammatory.macrophages	77.3692	3980	4076	221	4.73412	slide1
c_1_221_800	PSC	Inflammatory.macrophages	77.3886	871	3847	183	-0.45229	slide2
c_2_183_498	PSC	Inflammatory.macrophages	77.5242	841	3440	190	-0.45229	slide2
c_2_190_140	PSC	Inflammatory.macrophages	77.5242	2122	2266	254	-0.521098	slide1
c_1_254_700	PSC	Inflammatory.macrophages	77.6209	352	4226	178	-0.521098	slide1
c_1_178_709	PSC	Inflammatory.macrophages	77.6209	2227	1952	254	1.53461	slide1
c_1_254_633	PSC	Non.inflammatory.macrophages	77.6466	1056	234	184	-0.521098	slide1
c_1_184_104	PSC	Inflammatory.macrophages	77.7817	4033	3546	254	-0.521098	slide1
c_1_254_980	PSC	Non.inflammatory.macrophages	77.801	3901	3458	262	-0.45229	slide2
c_2_262_374	PSC	Inflammatory.macrophages	77.8267	3840	4095	182	-0.521098	slide1
c_1_182_958	PSC	Inflammatory.macrophages	77.8781	758	528	203	0.0124775	slide1
c_1_203_159	PSC	Inflammatory.macrophages	77.9872	215	2926	245	-0.521098	slide1
c_1_245_1099	PSC	Non.inflammatory.macrophages	78.0064	3206	571	254	-0.45229	slide2
c_2_254_154	PSC	Inflammatory.macrophages	78.0256	1165	987	222	-0.521098	slide1
c_1_222_357	PSC	Inflammatory.macrophages	78.032	323	3491	245	-0.521098	slide1
c_1_245_1261	PSC	Inflammatory.macrophages	78.1025	3798	2978	207	-0.521098	slide1
c_1_207_620	PSC	Inflammatory.macrophages	78.2304	426	4172	195	-0.521098	slide1
c_1_195_787	PSC	Inflammatory.macrophages	78.2304	1539	126	252	0.411127	slide1
c_1_252_53	PSC	Inflammatory.macrophages	78.2304	791	1898	295	-0.45229	slide2
c_2_295_206	PSC	Non.inflammatory.macrophages	78.2624	375	1571	184	-0.521098	slide1
c_1_184_609	PSC	Non.inflammatory.macrophages	78.2624	1256	1511	254	-0.45229	slide2
c_2_254_214	PSC	Inflammatory.macrophages	78.2943	1843	3587	270	-0.45229	slide2
c_2_270_305	PSC	Non.inflammatory.macrophages	78.492	1788	3604	270	-0.45229	slide2
c_2_270_304	PSC	Inflammatory.macrophages	78.5175	3169	2524	229	-0.521098	slide1
c_1_229_1014	PSC	Inflammatory.macrophages	78.5493	1380	3464	254	1.46213	slide1
c_1_254_976	PSC	Inflammatory.macrophages	78.6384	2572	4082	177	0.702618	slide1
c_1_177_1825	PSC	Inflammatory.macrophages	78.7464	4199	3383	244	-0.521098	slide1
c_1_244_1290	PSC	Non.inflammatory.macrophages	78.7464	1822	4144	208	-0.521098	slide1
c_1_208_1103	PSC	Inflammatory.macrophages	78.7718	1540	2379	217	1.35504	slide1
c_1_217_764	PSC	Inflammatory.macrophages	78.7909	3639	938	202	-0.521098	slide1
c_1_202_432	PSC	Inflammatory.macrophages	78.7909	2300	2520	267	-0.521098	slide1
c_1_267_469	PSC	Non.inflammatory.macrophages	78.8162	2323	2164	222	0.934009	slide1
c_1_222_765	PSC	Non.inflammatory.macrophages	78.8162	1657	4020	241	-0.45229	slide2
c_2_241_478	PSC	Non.inflammatory.macrophages	78.8733	217	2541	256	-0.45229	slide2
c_2_256_442	PSC	Inflammatory.macrophages	78.8923	3804	2719	195	0.206456	slide1
c_1_195_462	PSC	Inflammatory.macrophages	79.0253	1283	488	261	-0.521098	slide1
c_1_261_156	PSC	Non.inflammatory.macrophages	79.0253	4173	2843	238	-0.521098	slide1
c_1_238_676	PSC	Inflammatory.macrophages	79.0569	936	3742	256	-0.521098	slide1
c_1_256_691	PSC	Inflammatory.macrophages	79.0569	4200	3338	292	3.78085	slide2
c_2_292_594	PSC	Inflammatory.macrophages	79.0759	3636	4206	247	-0.101383	slide1
c_1_247_1129	PSC	Non.inflammatory.macrophages	79.0759	352	4226	178	-0.521098	slide1
c_1_178_717	PSC	Non.inflammatory.macrophages	79.0759	410	100	208	-0.521098	slide1
c_1_208_124	PSC	Non.inflammatory.macrophages	79.1012	126	4225	178	-0.521098	slide1
c_1_178_692	PSC	Inflammatory.macrophages	79.1202	1148	2497	178	6.45565	slide1
c_1_178_405	PSC	Inflammatory.macrophages	79.1202	1909	4118	208	-0.101383	slide1
c_1_208_1113	PSC	Inflammatory.macrophages	79.1202	4070	3672	244	-0.521098	slide1
c_1_244_1444	PSC	Inflammatory.macrophages	79.177	4039	468	274	1.11489	slide1
c_1_274_156	PSC	Inflammatory.macrophages	79.3095	558	3909	195	-0.521098	slide1
c_1_195_740	PSC	Inflammatory.macrophages	79.3095	812	4060	254	-0.521098	slide1
c_1_254_1100	PSC	Inflammatory.macrophages	79.3977	103	1768	274	0.206456	slide1
c_1_274_416	PSC	Inflammatory.macrophages	79.404	3916	4206	195	3.66967	slide1
c_1_195_822	PSC	Inflammatory.macrophages	79.511	1820	3184	245	-0.521098	slide1
c_1_245_1171	PSC	Non.inflammatory.macrophages	79.511	878	2949	183	2.61736	slide1
c_1_183_1001	PSC	Inflammatory.macrophages	79.555	892	1875	144	-0.521098	slide1
c_1_144_562	PSC	Inflammatory.macrophages	79.6241	3055	2778	181	0.0124775	slide1
c_1_181_659	PSC	Non.inflammatory.macrophages	79.6241	3787	2686	275	-0.45229	slide2
c_2_275_248	PSC	Inflammatory.macrophages	79.6492	1356	4148	245	-0.45229	slide2
c_2_245_715	PSC	Inflammatory.macrophages	79.712	448	1876	183	-0.521098	slide1
c_1_183_684	PSC	Inflammatory.macrophages	79.7559	1319	2645	190	0.206456	slide1
c_1_190_926	PSC	Inflammatory.macrophages	79.7621	2871	4122	177	-0.521098	slide1
c_1_177_1855	PSC	Inflammatory.macrophages	79.8311	1179	1716	222	-0.521098	slide1
c_1_222_579	PSC	Inflammatory.macrophages	79.9062	470	3639	183	1.35504	slide1
c_1_183_1178	PSC	Inflammatory.macrophages	80	3889	870	260	-0.521098	slide1
c_1_260_321	PSC	Non.inflammatory.macrophages	80.025	3334	491	170	-0.521098	slide1
c_1_170_209	PSC	Inflammatory.macrophages	80.05	3191	741	160	-0.521098	slide1
c_1_160_240	PSC	Inflammatory.macrophages	80.05	3603	3979	182	-0.521098	slide1
c_1_182_940	PSC	Inflammatory.macrophages	80.0812	641	1125	267	-0.521098	slide1
c_1_267_257	PSC	Inflammatory.macrophages	80.1561	95	4100	245	-0.521098	slide1
c_1_245_1416	PSC	Inflammatory.macrophages	80.1561	1948	61	249	0.0124775	slide1
c_1_249_38	PSC	Non.inflammatory.macrophages	80.1561	637	4155	178	1.11489	slide1
c_1_178_697	PSC	Inflammatory.macrophages	80.2309	3102	3460	151	-0.521098	slide1
c_1_151_167	PSC	Inflammatory.macrophages	80.2309	2367	3691	269	-0.521098	slide1
c_1_269_417	PSC	Inflammatory.macrophages	80.2808	3743	1917	207	-0.521098	slide1
c_1_207_351	PSC	Inflammatory.macrophages	80.2808	1424	250	261	-0.521098	slide1
c_1_261_119	PSC	Inflammatory.macrophages	80.3617	369	3547	190	-0.521098	slide1
c_1_190_1287	PSC	Inflammatory.macrophages	80.3617	2550	973	245	-0.45229	slide2
c_2_245_200	PSC	Inflammatory.macrophages	80.3617	3965	3079	266	1.1048	slide1
c_1_266_628	PSC	Inflammatory.macrophages	80.4984	2468	3056	216	-0.521098	slide1
c_1_216_1062	PSC	Inflammatory.macrophages	80.4984	1954	4231	246	4.38688	slide1
c_1_246_1689	PSC	Non.inflammatory.macrophages	80.5047	2543	630	208	-0.45229	slide2
c_2_208_82	PSC	Inflammatory.macrophages	80.5233	2248	3291	208	0.702618	slide1
c_1_208_939	PSC	Inflammatory.macrophages	80.604	973	2465	157	-0.521098	slide1
c_1_157_721	PSC	Inflammatory.macrophages	80.604	2440	900	245	-0.521098	slide1
c_1_245_533	PSC	Inflammatory.macrophages	80.6226	2307	653	219	1.45798	slide1
c_1_219_65	PSC	Inflammatory.macrophages	80.6226	93	3265	245	-0.521098	slide1
c_1_245_1205	PSC	Inflammatory.macrophages	80.6226	3026	29	266	0.0124775	slide1
c_1_266_28	PSC	Non.inflammatory.macrophages	80.6226	199	4115	202	-0.521098	slide1
c_1_202_2123	PSC	Inflammatory.macrophages	80.6536	2017	1335	245	-0.521098	slide1
c_1_245_710	PSC	Inflammatory.macrophages	80.7775	53	3150	245	-0.521098	slide1
c_1_245_1205	PSC	Inflammatory.macrophages	80.7775	3733	2922	255	-0.45229	slide2
c_2_255_352	PSC	Non.inflammatory.macrophages	80.8084	2199	2186	260	3.71467	slide1
c_1_260_717	PSC	Inflammatory.macrophages	80.895	28	813	190	-0.521098	slide1
c_1_190_358	PSC	Inflammatory.macrophages	80.895	1021	1711	222	-0.521098	slide1
c_1_222_579	PSC	Inflammatory.macrophages	80.9568	3536	520	202	2.14754	slide1
c_1_202_228	PSC	Inflammatory.macrophages	80.9568	2164	917	267	1.11489	slide1
c_1_267_202	PSC	Inflammatory.macrophages	80.9938	1519	4035	246	-0.521098	slide1
c_1_246_1644	PSC	Non.inflammatory.macrophages	80.9938	3556	1183	256	-0.521098	slide1
c_1_256_164	PSC	Inflammatory.macrophages	81	282	2259	157	-0.101383	slide1
c_1_157_653	PSC	Inflammatory.macrophages	81.0555	1631	1300	147	-0.521098	slide1
c_1_147_267	PSC	Inflammatory.macrophages	81.1234	88	1290	260	-0.521098	slide1
c_1_260_425	PSC	Non.inflammatory.macrophages	81.2219	3006	4162	195	1.04588	slide1
c_1_195_821	PSC	Non.inflammatory.macrophages	81.2712	3974	2661	275	3.38225	slide2
c_2_275_245	PSC	Non.inflammatory.macrophages	81.3019	3995	1821	182	5.84199	slide1
c_1_182_415	PSC	Inflammatory.macrophages	81.3204	3412	54	143	1.34401	slide1
c_1_143_54	PSC	Non.inflammatory.macrophages	81.3204	618	1343	184	4.22329	slide1
c_1_184_480	PSC	Inflammatory.macrophages	81.3449	2443	2976	254	2.74823	slide1
c_1_254_830	PSC	Non.inflammatory.macrophages	81.3449	2638	690	162	-0.521098	slide1
c_1_162_104	PSC	Inflammatory.macrophages	81.3941	1503	1899	184	-0.45229	slide2
c_2_184_135	PSC	Inflammatory.macrophages	81.3941	145	1540	261	-0.521098	slide1
c_1_261_485	PSC	Non.inflammatory.macrophages	81.3941	1659	3494	182	1.35504	slide1
c_1_182_819	PSC	Inflammatory.macrophages	81.5414	3411	3972	240	-0.45229	slide2
c_2_240_408	PSC	Inflammatory.macrophages	81.5843	1584	109	197	-0.521098	slide1
c_1_197_27	PSC	Inflammatory.macrophages	81.6149	841	3724	190	2.98	slide1
c_1_190_1369	PSC	Non.inflammatory.macrophages	81.6149	3693	3975	244	-0.521098	slide1
c_1_244_1548	PSC	Inflammatory.macrophages	81.6333	1445	1567	144	-0.521098	slide1
c_1_144_437	PSC	Inflammatory.macrophages	81.6884	2611	1192	245	-0.521098	slide1
c_1_245_675	PSC	Inflammatory.macrophages	81.7435	4225	3689	244	-0.521098	slide1
c_1_244_1444	PSC	Non.inflammatory.macrophages	81.7435	1496	3215	246	-0.521098	slide1
c_1_246_1357	PSC	Inflammatory.macrophages	81.7863	2649	2698	254	-0.521098	slide1
c_1_254_793	PSC	Inflammatory.macrophages	81.7863	2485	3824	258	1.59678	slide1
c_1_258_990	PSC	Inflammatory.macrophages	81.939	3274	3597	254	-0.521098	slide1
c_1_254_1023	PSC	Inflammatory.macrophages	81.9878	2595	3149	285	3.82814	slide2
c_2_285_626	PSC	Inflammatory.macrophages	82.0061	1097	2549	178	6.45565	slide1
c_1_178_405	PSC	Inflammatory.macrophages	82.0061	1825	1972	254	-0.521098	slide1
c_1_254_639	PSC	Inflammatory.macrophages	82.0061	3954	643	274	-0.521098	slide1
c_1_274_191	PSC	Inflammatory.macrophages	82.0244	2791	847	206	0.411127	slide1
c_1_206_144	PSC	Inflammatory.macrophages	82.0244	2392	2543	268	1.49363	slide2
c_2_268_494	PSC	Inflammatory.macrophages	82.0366	761	825	184	-0.521098	slide1
c_1_184_334	PSC	Inflammatory.macrophages	82.0975	3992	991	143	-0.521098	slide1
c_1_143_272	PSC	Inflammatory.macrophages	82.1523	830	746	203	3.71467	slide1
c_1_203_238	PSC	Inflammatory.macrophages	82.1523	984	1336	263	-0.45229	slide2
c_2_263_78	PSC	Non.inflammatory.macrophages	82.201	1126	454	190	-0.45229	slide2
c_2_190_22	PSC	Inflammatory.macrophages	82.2192	3803	3904	177	1.75201	slide1
c_1_177_1757	PSC	Inflammatory.macrophages	82.2192	1134	480	247	0.206456	slide1
c_1_247_185	PSC	Inflammatory.macrophages	82.2192	2858	2583	255	-0.521098	slide1
c_1_255_672	PSC	Inflammatory.macrophages	82.28	2532	2095	268	-0.521098	slide1
c_1_268_345	PSC	Inflammatory.macrophages	82.2982	3680	2024	181	1.34335	slide1
c_1_181_483	PSC	Inflammatory.macrophages	82.365	4182	2023	231	-0.521098	slide1
c_1_231_740	PSC	Inflammatory.macrophages	82.3772	2688	3596	267	0.206456	slide1
c_1_267_497	PSC	Non.inflammatory.macrophages	82.3772	2977	1923	157	-0.45229	slide2
c_2_157_108	PSC	Inflammatory.macrophages	82.3893	3221	643	202	1.02446	slide1
c_1_202_300	PSC	Inflammatory.macrophages	82.4197	1469	1810	218	-0.521098	slide1
c_1_218_367	PSC	Inflammatory.macrophages	82.4621	441	3673	190	5.30901	slide1
c_1_190_1310	PSC	Inflammatory.macrophages	82.4621	3714	607	202	-0.521098	slide1
c_1_202_247	PSC	Inflammatory.macrophages	82.4924	4088	1597	170	-0.521098	slide1
c_1_170_544	PSC	Non.inflammatory.macrophages	82.4924	622	533	203	-0.521098	slide1
c_1_203_137	PSC	Inflammatory.macrophages	82.5409	1550	99	208	-0.101383	slide1
c_1_208_142	PSC	Inflammatory.macrophages	82.5651	4101	1735	194	0.318331	slide1
c_1_194_395	PSC	Inflammatory.macrophages	82.5651	1407	1154	245	-0.521098	slide1
c_1_245_641	PSC	Inflammatory.macrophages	82.6075	1362	1842	263	0.738046	slide1
c_1_263_362	PSC	Inflammatory.macrophages	82.7345	276	3074	263	2.72474	slide1
c_1_263_12	PSC	Non.inflammatory.macrophages	82.7345	3371	551	254	1.32809	slide2
c_2_254_153	PSC	Inflammatory.macrophages	82.7587	3395	4027	148	-0.521098	slide1
c_1_148_760	PSC	Inflammatory.macrophages	82.7647	1910	4055	208	-0.101383	slide1
c_1_208_1113	PSC	Inflammatory.macrophages	82.7647	291	3526	245	-0.521098	slide1
c_1_245_1261	PSC	Non.inflammatory.macrophages	82.8734	664	3042	190	2.98	slide1
c_1_190_1118	PSC	Non.inflammatory.macrophages	82.8734	2536	3487	254	-0.45229	slide2
c_2_254_444	PSC	Inflammatory.macrophages	82.8794	2571	2392	208	2.7307	slide1
c_1_208_762	PSC	Inflammatory.macrophages	82.9759	1799	1864	161	0.934009	slide1
c_1_161_589	PSC	Non.inflammatory.macrophages	83.006	1443	3352	157	-0.45229	slide2
c_2_157_178	PSC	Inflammatory.macrophages	83.0241	582	3154	190	1.84245	slide1
c_1_190_1128	PSC	Inflammatory.macrophages	83.0542	1950	702	218	-0.521098	slide1
c_1_218_133	PSC	Inflammatory.macrophages	83.0963	1877	1361	245	-0.521098	slide1
c_1_245_710	PSC	Inflammatory.macrophages	83.0963	642	964	301	-0.45229	slide2
c_2_301_130	PSC	Inflammatory.macrophages	83.1505	4129	1521	170	-0.521098	slide1
c_1_170_544	PSC	Inflammatory.macrophages	83.1865	506	4213	195	-0.521098	slide1
c_1_195_804	PSC	Inflammatory.macrophages	83.1865	3679	1186	231	-0.521098	slide1
c_1_231_498	PSC	Inflammatory.macrophages	83.1925	907	1778	208	1.12233	slide1
c_1_208_628	PSC	Inflammatory.macrophages	83.2166	4226	2506	189	-0.45229	slide2
c_2_189_216	PSC	Inflammatory.macrophages	83.2166	3851	1126	202	-0.521098	slide1
c_1_202_514	PSC	Non.inflammatory.macrophages	83.2166	1047	478	184	-0.521098	slide1
c_1_184_254	PSC	Non.inflammatory.macrophages	83.2166	3860	1200	202	-0.521098	slide1
c_1_202_566	PSC	Inflammatory.macrophages	83.2947	887	403	184	1.11489	slide1
c_1_184_209	PSC	Inflammatory.macrophages	83.2947	1655	3038	208	0.411127	slide1
c_1_208_836	PSC	Inflammatory.macrophages	83.3547	779	3763	190	2.98	slide1
c_1_190_1369	PSC	Inflammatory.macrophages	83.4086	108	3604	183	1.1048	slide1
c_1_183_1182	PSC	Inflammatory.macrophages	83.4865	3995	1821	182	0.0124775	slide1
c_1_182_439	PSC	Inflammatory.macrophages	83.4865	65	2816	195	-0.521098	slide1
c_1_195_484	PSC	Inflammatory.macrophages	83.4865	169	1268	267	-0.101383	slide1
c_1_267_318	PSC	Non.inflammatory.macrophages	83.4865	77	433	184	0.0124775	slide1
c_1_184_196	PSC	Inflammatory.macrophages	83.5225	2769	2418	254	-0.521098	slide1
c_1_254_741	PSC	Inflammatory.macrophages	83.6301	2072	3330	208	3.23118	slide1
c_1_208_951	PSC	Non.inflammatory.macrophages	83.7257	1782	2910	266	-0.45229	slide2
c_2_266_552	PSC	Inflammatory.macrophages	83.7437	4093	1610	182	4.76847	slide1
c_1_182_368	PSC	Inflammatory.macrophages	83.7735	4030	594	274	-0.521098	slide1
c_1_274_191	PSC	Non.inflammatory.macrophages	83.7735	59	825	190	-0.521098	slide1
c_1_190_315	PSC	Inflammatory.macrophages	83.8153	137	1630	190	-0.521098	slide1
c_1_190_584	PSC	Inflammatory.macrophages	83.8153	2710	595	254	1.03826	slide1
c_1_254_157	PSC	Inflammatory.macrophages	83.9345	1689	2855	263	1.34401	slide1
c_1_263_470	PSC	Inflammatory.macrophages	84.0119	354	166	256	-0.521098	slide1
c_1_256_45	PSC	Inflammatory.macrophages	84.0119	2205	488	266	-0.521098	slide1
c_1_266_85	PSC	Inflammatory.macrophages	84.0238	3336	2226	256	-0.521098	slide1
c_1_256_323	PSC	Inflammatory.macrophages	84.0595	2180	2935	161	-0.521098	slide1
c_1_161_831	PSC	Inflammatory.macrophages	84.0595	1818	718	218	-0.521098	slide1
c_1_218_140	PSC	Non.inflammatory.macrophages	84.1487	1521	1386	184	1.02446	slide1
c_1_184_493	PSC	Inflammatory.macrophages	84.1546	2826	3144	195	-0.521098	slide1
c_1_195_525	PSC	Inflammatory.macrophages	84.1546	3860	1200	202	-0.521098	slide1
c_1_202_514	PSC	Inflammatory.macrophages	84.1724	4078	1903	266	-0.45229	slide2
c_2_266_387	PSC	Non.inflammatory.macrophages	84.1724	3999	1980	266	0.834287	slide2
c_2_266_389	PSC	Non.inflammatory.macrophages	84.2021	1059	828	222	1.35504	slide1
c_1_222_322	PSC	Inflammatory.macrophages	84.214	1225	623	246	-0.521098	slide1
c_1_246_256	PSC	Inflammatory.macrophages	84.22	3012	2330	255	-0.101383	slide1
c_1_255_613	PSC	Inflammatory.macrophages	84.22	940	2349	266	-0.521098	slide1
c_1_266_423	PSC	Non.inflammatory.macrophages	84.22	811	4000	256	-0.45229	slide2
c_2_256_624	PSC	Inflammatory.macrophages	84.3149	3047	2841	181	0.0124775	slide1
c_1_181_659	PSC	Inflammatory.macrophages	84.3149	905	1388	222	2.8205	slide1
c_1_222_451	PSC	Inflammatory.macrophages	84.3801	1476	3082	246	0.411127	slide1
c_1_246_1290	PSC	Inflammatory.macrophages	84.3801	3964	3641	254	-0.521098	slide1
c_1_254_980	PSC	Inflammatory.macrophages	84.4038	553	2927	246	-0.521098	slide1
c_1_246_1232	PSC	Inflammatory.macrophages	84.4038	3586	4008	254	-0.521098	slide1
c_1_254_1090	PSC	Inflammatory.macrophages	84.4334	2260	3752	183	-0.45229	slide2
c_2_183_492	PSC	Inflammatory.macrophages	84.4334	1115	2103	184	-0.521098	slide1
c_1_184_842	PSC	Inflammatory.macrophages	84.4808	768	171	276	-0.45229	slide2
c_2_276_78	PSC	Inflammatory.macrophages	84.5281	3701	2917	202	3.15042	slide1
c_1_202_1515	PSC	Inflammatory.macrophages	84.5991	109	519	171	-0.521098	slide1
c_1_171_183	PSC	Inflammatory.macrophages	84.5991	467	3274	245	-0.521098	slide1
c_1_245_1189	PSC	Inflammatory.macrophages	84.6463	1412	3509	266	-0.521098	slide1
c_1_266_684	PSC	Non.inflammatory.macrophages	84.6463	3338	4233	148	-0.521098	slide1
c_1_148_793	PSC	Inflammatory.macrophages	84.6936	4103	2711	160	0.206456	slide1
c_1_160_855	PSC	Non.inflammatory.macrophages	84.6936	722	2351	182	-0.521098	slide1
c_1_182_543	PSC	Inflammatory.macrophages	84.8528	1708	3015	208	0.411127	slide1
c_1_208_836	PSC	Inflammatory.macrophages	84.9294	712	3437	254	-0.45229	slide2
c_2_254_428	PSC	Inflammatory.macrophages	85	699	701	208	0.0124775	slide1
c_1_208_295	PSC	Inflammatory.macrophages	85	1741	1230	233	-0.521098	slide1
c_1_233_212	PSC	Inflammatory.macrophages	85.0059	1901	2491	269	-0.521098	slide1
c_1_269_357	PSC	Inflammatory.macrophages	85.0235	132	234	208	1.11489	slide1
c_1_208_181	PSC	Inflammatory.macrophages	85.0235	1045	3733	254	-0.521098	slide1
c_1_254_1047	PSC	Inflammatory.macrophages	85.0529	1237	1770	184	-0.521098	slide1
c_1_184_664	PSC	Inflammatory.macrophages	85.0529	4026	2922	266	0.696835	slide2
c_2_266_554	PSC	Non.inflammatory.macrophages	85.0529	2817	3689	266	0.696835	slide2
c_2_266_722	PSC	Inflammatory.macrophages	85.0882	351	4164	178	-0.521098	slide1
c_1_178_709	PSC	Inflammatory.macrophages	85.0882	3773	145	190	-0.521098	slide1
c_1_190_112	PSC	Non.inflammatory.macrophages	85.1587	4210	73	195	-0.521098	slide1
c_1_195_55	PSC	Inflammatory.macrophages	85.2115	3377	300	300	1.32809	slide2
c_2_300_65	PSC	Inflammatory.macrophages	85.276	4149	4130	189	-0.45229	slide2
c_2_189_339	PSC	Inflammatory.macrophages	85.276	4058	3750	244	-0.101383	slide1
c_1_244_1499	PSC	Inflammatory.macrophages	85.3756	410	100	208	-0.521098	slide1
c_1_208_148	PSC	Non.inflammatory.macrophages	85.3756	2383	3411	254	-0.521098	slide1
c_1_254_911	PSC	Inflammatory.macrophages	85.4459	981	3716	256	-0.521098	slide1
c_1_256_691	PSC	Non.inflammatory.macrophages	85.4751	439	1648	208	-0.45229	slide2
c_2_208_158	PSC	Inflammatory.macrophages	85.5862	1157	2349	144	-0.521098	slide1
c_1_144_734	PSC	Non.inflammatory.macrophages	85.5862	4062	1935	138	-0.521098	slide1
c_1_138_164	PSC	Non.inflammatory.macrophages	85.703	110	2544	256	-0.45229	slide2
c_2_256_442	PSC	Inflammatory.macrophages	85.7963	3129	1403	194	-0.521098	slide1
c_1_194_309	PSC	Inflammatory.macrophages	85.8021	2549	1768	281	3.66981	slide2
c_2_281_378	PSC	Inflammatory.macrophages	85.9069	1388	2751	183	-0.521098	slide1
c_1_183_918	PSC	Inflammatory.macrophages	85.9069	2384	3624	183	-0.45229	slide2
c_2_183_481	PSC	Inflammatory.macrophages	85.9069	3680	3582	205	-0.521098	slide1
c_1_205_339	PSC	Inflammatory.macrophages	85.9593	1129	1421	263	-0.45229	slide2
c_2_263_78	PSC	Non.inflammatory.macrophages	85.9593	1108	232	184	-0.521098	slide1
c_1_184_104	PSC	Inflammatory.macrophages	85.9826	3174	2626	184	-0.45229	slide2
c_2_184_217	PSC	Inflammatory.macrophages	85.9884	3603	1162	176	-0.521098	slide1
c_1_176_508	PSC	Inflammatory.macrophages	86.0058	2137	938	209	0.0124775	slide1
c_1_209_270	PSC	Inflammatory.macrophages	86.1452	2054	3662	177	3.25633	slide1
c_1_177_1626	PSC	Inflammatory.macrophages	86.267	1837	3771	183	-0.521098	slide1
c_1_183_1213	PSC	Inflammatory.macrophages	86.2786	2178	539	202	-0.521098	slide1
c_1_202_192	PSC	Inflammatory.macrophages	86.3134	3572	1812	194	-0.521098	slide1
c_1_194_430	PSC	Non.inflammatory.macrophages	86.3134	3495	1126	256	-0.521098	slide1
c_1_256_164	PSC	Inflammatory.macrophages	86.3308	483	1542	208	0.546053	slide1
c_1_208_539	PSC	Inflammatory.macrophages	86.3308	3999	1980	266	1.59678	slide1
c_1_266_328	PSC	Inflammatory.macrophages	86.3308	2088	2115	266	-0.521098	slide1
c_1_266_332	PSC	Non.inflammatory.macrophages	86.3713	2551	702	162	-0.521098	slide1
c_1_162_104	PSC	Non.inflammatory.macrophages	86.3713	142	458	184	0.0124775	slide1
c_1_184_196	PSC	Non.inflammatory.macrophages	86.4523	96	1339	203	-0.521098	slide1
c_1_203_421	PSC	Non.inflammatory.macrophages	86.5332	4210	1790	207	-0.521098	slide1
c_1_207_361	PSC	Inflammatory.macrophages	86.539	4123	2927	207	7.84577	slide1
c_1_207_623	PSC	Non.inflammatory.macrophages	86.5794	2740	3577	267	0.661983	slide2
c_2_267_778	PSC	Non.inflammatory.macrophages	86.6083	680	4135	254	-0.45229	slide2
c_2_254_494	PSC	Inflammatory.macrophages	86.8159	1819	2817	215	-0.521098	slide1
c_1_215_1215	PSC	Inflammatory.macrophages	86.8217	610	3505	254	2.75189	slide1
c_1_254_992	PSC	Inflammatory.macrophages	86.8332	1452	2344	218	1.46758	slide1
c_1_218_447	PSC	Inflammatory.macrophages	86.8332	1878	1501	268	-0.521098	slide1
c_1_268_266	PSC	Inflammatory.macrophages	86.977	2747	4230	245	-0.521098	slide1
c_1_245_1445	PSC	Inflammatory.macrophages	87.0057	1268	2643	241	-0.521098	slide1
c_1_241_626	PSC	Non.inflammatory.macrophages	87.0057	812	4060	254	-0.45229	slide2
c_2_254_494	PSC	Non.inflammatory.macrophages	87.023	2813	3919	262	-0.45229	slide2
c_2_262_465	PSC	Inflammatory.macrophages	87.046	3366	2597	257	-0.521098	slide1
c_1_257_636	PSC	Non.inflammatory.macrophages	87.0919	554	4004	255	-0.45229	slide2
c_2_255_501	PSC	Inflammatory.macrophages	87.1321	59	3041	178	0.546053	slide1
c_1_178_501	PSC	Inflammatory.macrophages	87.2067	2071	268	260	0.206456	slide1
c_1_260_185	PSC	Inflammatory.macrophages	87.2067	295	82	266	-0.521098	slide1
c_1_266_38	PSC	Non.inflammatory.macrophages	87.2067	1517	440	210	-0.521098	slide1
c_1_210_312	PSC	Inflammatory.macrophages	87.2812	3692	528	202	2.14754	slide1
c_1_202_228	PSC	Inflammatory.macrophages	87.2983	2706	4061	245	-0.521098	slide1
c_1_245_1445	PSC	Inflammatory.macrophages	87.3212	4144	351	274	1.11489	slide1
c_1_274_156	PSC	Inflammatory.macrophages	87.3613	4107	507	202	0.740031	slide1
c_1_202_250	PSC	Inflammatory.macrophages	87.367	4014	2575	157	-0.521098	slide1
c_1_157_750	PSC	Inflammatory.macrophages	87.367	3179	1296	267	-0.521098	slide1
c_1_267_326	PSC	Non.inflammatory.macrophages	87.4185	4078	1903	266	-0.45229	slide2
c_2_266_357	PSC	Inflammatory.macrophages	87.4643	3949	358	161	-0.521098	slide1
c_1_161_180	PSC	Inflammatory.macrophages	87.4643	4212	4109	189	-0.45229	slide2
c_2_189_339	PSC	Inflammatory.macrophages	87.4757	1307	1394	254	-0.521098	slide1
c_1_254_479	PSC	Inflammatory.macrophages	87.5557	2482	3439	182	-0.521098	slide1
c_1_182_820	PSC	Inflammatory.macrophages	87.5957	3085	3349	148	1.35504	slide1
c_1_148_641	PSC	Inflammatory.macrophages	87.6584	1414	1620	222	-0.521098	slide1
c_1_222_531	PSC	Inflammatory.macrophages	87.6584	1373	1566	268	-0.521098	slide1
c_1_268_286	PSC	Inflammatory.macrophages	87.6641	1482	3909	246	-0.521098	slide1
c_1_246_1644	PSC	Non.inflammatory.macrophages	87.6641	452	476	273	1.91246	slide1
c_1_273_120	PSC	Inflammatory.macrophages	87.6926	1065	1466	263	-0.45229	slide2
c_2_263_78	PSC	Inflammatory.macrophages	87.7097	1500	135	208	-0.101383	slide1
c_1_208_142	PSC	Non.inflammatory.macrophages	87.7097	820	3808	241	-0.45229	slide2
c_2_241_476	PSC	Inflammatory.macrophages	87.8237	724	1924	184	0.934009	slide1
c_1_184_784	PSC	Inflammatory.macrophages	87.8465	1068	2513	204	2.33217	slide1
c_1_204_336	PSC	Non.inflammatory.macrophages	87.8635	133	1302	260	-0.521098	slide1
c_1_260_426	PSC	Inflammatory.macrophages	87.9204	2236	2795	218	-0.521098	slide1
c_1_218_526	PSC	Inflammatory.macrophages	87.9204	2389	2871	254	2.74823	slide1
c_1_254_830	PSC	Inflammatory.macrophages	87.9204	2203	2283	256	-0.521098	slide1
c_1_256_360	PSC	Inflammatory.macrophages	87.9318	315	3748	254	-0.45229	slide2
c_2_254_458	PSC	Inflammatory.macrophages	87.9318	3901	2233	259	-0.521098	slide1
c_1_259_803	PSC	Inflammatory.macrophages	87.9659	3230	730	160	-0.521098	slide1
c_1_160_240	PSC	Inflammatory.macrophages	88	2551	702	162	-0.521098	slide1
c_1_162_103	PSC	Inflammatory.macrophages	88	3664	1471	194	1.53461	slide1
c_1_194_341	PSC	Inflammatory.macrophages	88.0057	2159	2092	157	-0.45229	slide2
c_2_157_119	PSC	Inflammatory.macrophages	88.0511	3909	3884	244	-0.521098	slide1
c_1_244_1524	PSC	Inflammatory.macrophages	88.0738	656	1213	261	-0.521098	slide1
c_1_261_404	PSC	Inflammatory.macrophages	88.0909	1708	3766	183	-0.521098	slide1
c_1_183_1213	PSC	Inflammatory.macrophages	88.0909	478	1476	295	-0.0390395	slide2
c_2_295_142	PSC	Non.inflammatory.macrophages	88.0909	4119	1617	194	-0.45229	slide2
c_2_194_12	PSC	Inflammatory.macrophages	88.1192	3418	292	194	-0.101383	slide1
c_1_194_93	PSC	Inflammatory.macrophages	88.1192	2053	3858	250	-0.45229	slide2
c_2_250_552	PSC	Inflammatory.macrophages	88.1419	1059	483	260	-0.521098	slide1
c_1_260_204	PSC	Inflammatory.macrophages	88.2326	3334	2638	195	1.15776	slide1
c_1_195_420	PSC	Inflammatory.macrophages	88.2383	1121	2504	157	-0.521098	slide1
c_1_157_721	PSC	Inflammatory.macrophages	88.2553	3955	3178	244	-0.521098	slide1
c_1_244_1206	PSC	Inflammatory.macrophages	88.3233	1787	2891	263	1.34401	slide1
c_1_263_470	PSC	Inflammatory.macrophages	88.3629	187	4233	255	-0.45229	slide2
c_2_255_520	PSC	Inflammatory.macrophages	88.3629	3945	830	260	-0.521098	slide1
c_1_260_321	PSC	Inflammatory.macrophages	88.3912	2117	3663	183	-0.45229	slide2
c_2_183_492	PSC	Inflammatory.macrophages	88.3912	2790	1795	240	-0.45229	slide2
c_2_240_158	PSC	Inflammatory.macrophages	88.3912	1027	1242	254	2.28726	slide1
c_1_254_376	PSC	Inflammatory.macrophages	88.459	3563	899	202	-0.45229	slide2
c_2_202_135	PSC	Inflammatory.macrophages	88.5268	3595	1309	221	-0.45229	slide2
c_2_221_133	PSC	Non.inflammatory.macrophages	88.5268	1831	1283	184	-0.521098	slide1
c_1_184_450	PSC	Non.inflammatory.macrophages	88.5438	2950	2109	254	-0.45229	slide2
c_2_254_253	PSC	Non.inflammatory.macrophages	88.5438	3236	3381	274	-0.45229	slide2
c_2_274_409	PSC	Inflammatory.macrophages	88.5889	308	3115	263	2.72474	slide1
c_1_263_12	PSC	Inflammatory.macrophages	88.6002	1131	4127	141	0.411127	slide1
c_1_141_795	PSC	Inflammatory.macrophages	88.6002	1394	3425	250	-0.45229	slide2
c_2_250_450	PSC	Non.inflammatory.macrophages	88.6002	417	1480	208	-0.45229	slide2
c_2_208_158	PSC	Non.inflammatory.macrophages	88.7525	2709	784	254	-0.521098	slide1
c_1_254_252	PSC	Inflammatory.macrophages	88.7694	3599	4013	283	-0.45229	slide2
c_2_283_385	PSC	Inflammatory.macrophages	88.8651	1290	1483	169	-0.521098	slide1
c_1_169_439	PSC	Non.inflammatory.macrophages	88.8651	34	3920	195	2.98094	slide1
c_1_195_725	PSC	Inflammatory.macrophages	88.8876	1358	578	176	-0.521098	slide1
c_1_176_256	PSC	Non.inflammatory.macrophages	89.0505	1602	1591	208	-0.521098	slide1
c_1_208_579	PSC	Non.inflammatory.macrophages	89.0505	394	838	239	-0.45229	slide2
c_2_239_56	PSC	Inflammatory.macrophages	89.0674	1749	4201	184	0.206456	slide1
c_1_184_1533	PSC	Inflammatory.macrophages	89.0674	1373	1649	268	-0.521098	slide1
c_1_268_286	PSC	Inflammatory.macrophages	89.1067	186	1648	222	0.934009	slide1
c_1_222_543	PSC	Non.inflammatory.macrophages	89.1403	547	639	184	-0.521098	slide1
c_1_184_262	PSC	Inflammatory.macrophages	89.2749	4225	3842	184	-0.521098	slide1
c_1_184_1328	PSC	Inflammatory.macrophages	89.2749	560	3752	190	-0.101383	slide1
c_1_190_1383	PSC	Inflammatory.macrophages	89.3085	32	3879	254	-0.45229	slide2
c_2_254_484	PSC	Inflammatory.macrophages	89.3588	2040	220	160	-0.521098	slide1
c_1_160_93	PSC	Non.inflammatory.macrophages	89.3588	4212	3741	177	1.11489	slide1
c_1_177_1695	PSC	Inflammatory.macrophages	89.4427	4179	522	259	-0.521098	slide1
c_1_259_262	PSC	Inflammatory.macrophages	89.4539	1834	1918	161	0.934009	slide1
c_1_161_589	PSC	Inflammatory.macrophages	89.4707	4158	1725	207	1.058	slide1
c_1_207_350	PSC	Non.inflammatory.macrophages	89.56	836	1948	184	1.058	slide1
c_1_184_787	PSC	Inflammatory.macrophages	89.627	2268	1547	268	-0.521098	slide1
c_1_268_254	PSC	Non.inflammatory.macrophages	89.627	89	1475	183	-0.521098	slide1
c_1_183_539	PSC	Inflammatory.macrophages	89.6939	2344	206	221	-0.521098	slide1
c_1_221_44	PSC	Inflammatory.macrophages	89.6939	308	357	239	-0.45229	slide2
c_2_239_7	PSC	Inflammatory.macrophages	89.6939	2675	4224	245	-0.521098	slide1
c_1_245_1445	PSC	Inflammatory.macrophages	89.822	3515	1801	194	-0.521098	slide1
c_1_194_430	PSC	Inflammatory.macrophages	89.822	998	3959	256	-0.521098	slide1
c_1_256_754	PSC	Inflammatory.macrophages	89.8276	1891	684	218	-0.521098	slide1
c_1_218_133	PSC	Inflammatory.macrophages	89.8276	1626	2299	256	1.61396	slide1
c_1_256_381	PSC	Inflammatory.macrophages	89.8443	2461	2044	286	2.38638	slide2
c_2_286_415	PSC	Inflammatory.macrophages	89.8721	988	634	171	-0.521098	slide1
c_1_171_220	PSC	Inflammatory.macrophages	89.8999	1860	1269	245	-0.521098	slide1
c_1_245_710	PSC	Inflammatory.macrophages	89.9444	1503	4208	184	-0.521098	slide1
c_1_184_1563	PSC	Inflammatory.macrophages	89.9611	1539	1391	267	-0.45229	slide2
c_2_267_281	PSC	Inflammatory.macrophages	90.0278	2269	3147	207	1.32809	slide2
c_2_207_630	PSC	Inflammatory.macrophages	90.0278	2636	2493	254	-0.101383	slide1
c_1_254_753	PSC	Inflammatory.macrophages	90.0944	3717	919	202	-0.521098	slide1
c_1_202_430	PSC	Non.inflammatory.macrophages	90.1388	1712	3393	182	1.35504	slide1
c_1_182_819	PSC	Non.inflammatory.macrophages	90.2441	1577	731	190	-0.45229	slide2
c_2_190_36	PSC	Non.inflammatory.macrophages	90.2497	778	3975	256	-0.45229	slide2
c_2_256_624	PSC	Inflammatory.macrophages	90.2718	2438	753	208	0.0124775	slide1
c_1_208_379	PSC	Inflammatory.macrophages	90.3549	3811	1050	202	-0.521098	slide1
c_1_202_430	PSC	Inflammatory.macrophages	90.377	1833	298	273	-0.521098	slide1
c_1_273_71	PSC	Inflammatory.macrophages	90.4268	1599	148	191	-0.521098	slide1
c_1_191_99	PSC	Inflammatory.macrophages	90.4268	2519	2163	268	-0.521098	slide1
c_1_268_355	PSC	Inflammatory.macrophages	90.4268	3965	1669	272	-0.521098	slide1
c_1_272_384	PSC	Inflammatory.macrophages	90.4434	538	2015	178	-0.521098	slide1
c_1_178_343	PSC	Inflammatory.macrophages	90.471	3064	463	259	-0.521098	slide1
c_1_259_250	PSC	Inflammatory.macrophages	90.5539	613	4054	195	-0.521098	slide1
c_1_195_740	PSC	Inflammatory.macrophages	90.5539	579	3532	254	2.75189	slide1
c_1_254_992	PSC	Inflammatory.macrophages	90.7855	3861	1755	194	-0.521098	slide1
c_1_194_410	PSC	Inflammatory.macrophages	90.802	495	3146	250	1.28421	slide1
c_1_250_339	PSC	Non.inflammatory.macrophages	90.802	49	1155	260	-0.521098	slide1
c_1_260_426	PSC	Inflammatory.macrophages	90.9725	291	2271	254	-0.45229	slide2
c_2_254_257	PSC	Non.inflammatory.macrophages	91	335	3048	216	1.76582	slide1
c_1_216_1028	PSC	Inflammatory.macrophages	91.0055	3130	2663	176	-0.521098	slide1
c_1_176_1188	PSC	Inflammatory.macrophages	91.0055	250	2402	266	-0.45229	slide2
c_2_266_463	PSC	Non.inflammatory.macrophages	91.0055	3944	3416	262	-0.45229	slide2
c_2_262_374	PSC	Inflammatory.macrophages	91.0494	3334	839	202	0.0124775	slide1
c_1_202_328	PSC	Inflammatory.macrophages	91.0879	2319	3373	208	0.702618	slide1
c_1_208_939	PSC	Inflammatory.macrophages	91.0879	129	1129	225	-0.521098	slide1
c_1_225_708	PSC	Inflammatory.macrophages	91.1811	2800	3600	267	1.61396	slide1
c_1_267_498	PSC	Inflammatory.macrophages	91.214	2025	675	218	-0.521098	slide1
c_1_218_133	PSC	Inflammatory.macrophages	91.2195	1851	3212	245	-0.521098	slide1
c_1_245_1171	PSC	Non.inflammatory.macrophages	91.2195	28	813	190	-0.521098	slide1
c_1_190_315	PSC	Inflammatory.macrophages	91.2414	338	788	171	0.702618	slide1
c_1_171_361	PSC	Non.inflammatory.macrophages	91.2414	2348	3756	183	-0.521098	slide1
c_1_183_1259	PSC	Non.inflammatory.macrophages	91.2688	3938	1201	202	-0.521098	slide1
c_1_202_566	PSC	Inflammatory.macrophages	91.351	1656	44	261	-0.521098	slide1
c_1_261_72	PSC	Inflammatory.macrophages	91.4002	3793	3037	207	-0.521098	slide1
c_1_207_620	PSC	Inflammatory.macrophages	91.4112	4210	1790	207	1.058	slide1
c_1_207_350	PSC	Inflammatory.macrophages	91.444	1339	2525	139	-0.521098	slide1
c_1_139_203	PSC	Inflammatory.macrophages	91.4822	294	1058	171	-0.521098	slide1
c_1_171_491	PSC	Non.inflammatory.macrophages	91.526	2539	690	208	-0.45229	slide2
c_2_208_82	PSC	Non.inflammatory.macrophages	91.6624	1674	3763	177	1.11489	slide1
c_1_177_1629	PSC	Inflammatory.macrophages	91.6788	2780	3107	195	0.0124775	slide1
c_1_195_517	PSC	Inflammatory.macrophages	91.7061	619	2539	286	7.57404	slide2
c_2_286_496	PSC	Non.inflammatory.macrophages	91.7061	3019	4096	177	-0.521098	slide1
c_1_177_1849	PSC	Non.inflammatory.macrophages	91.7824	1059	430	190	-0.45229	slide2
c_2_190_22	PSC	Non.inflammatory.macrophages	91.7878	1718	4114	208	-0.521098	slide1
c_1_208_1103	PSC	Inflammatory.macrophages	91.9239	3162	427	162	-0.521098	slide1
c_1_162_64	PSC	Inflammatory.macrophages	91.9239	1734	2007	164	1.28421	slide1
c_1_164_303	PSC	Inflammatory.macrophages	91.9674	4117	1826	194	0.318331	slide1
c_1_194_395	PSC	Inflammatory.macrophages	92.0054	671	487	273	-0.521098	slide1
c_1_273_113	PSC	Non.inflammatory.macrophages	92.0217	1324	2520	190	-0.521098	slide1
c_1_190_883	PSC	Inflammatory.macrophages	92.0272	2876	1766	267	0.0124775	slide1
c_1_267_396	PSC	Non.inflammatory.macrophages	92.0272	3518	3985	148	-0.521098	slide1
c_1_148_750	PSC	Inflammatory.macrophages	92.0869	1257	2382	255	0.740031	slide1
c_1_255_636	PSC	Inflammatory.macrophages	92.0978	4032	2522	157	-0.521098	slide1
c_1_157_750	PSC	Inflammatory.macrophages	92.1141	4044	454	202	-0.45229	slide2
c_2_202_85	PSC	Inflammatory.macrophages	92.1141	2647	866	269	-0.521098	slide1
c_1_269_94	PSC	Inflammatory.macrophages	92.1358	3202	3502	208	2.56772	slide1
c_1_208_965	PSC	Non.inflammatory.macrophages	92.1358	4164	3747	177	1.11489	slide1
c_1_177_1695	PSC	Inflammatory.macrophages	92.1792	3787	2686	275	1.1643	slide2
c_2_275_255	PSC	Inflammatory.macrophages	92.1954	1056	234	184	0.206456	slide1
c_1_184_113	PSC	Inflammatory.macrophages	92.1954	441	2265	245	-0.521098	slide1
c_1_245_992	PSC	Inflammatory.macrophages	92.1954	2113	2984	266	0.318331	slide1
c_1_266_581	PSC	Inflammatory.macrophages	92.1954	2551	2048	268	-0.521098	slide1
c_1_268_345	PSC	Non.inflammatory.macrophages	92.1954	31	4055	183	-0.521098	slide1
c_1_183_1340	PSC	Inflammatory.macrophages	92.2659	624	749	236	-0.521098	slide1
c_1_236_153	PSC	Inflammatory.macrophages	92.2659	2291	837	267	1.11489	slide1
c_1_267_202	PSC	Inflammatory.macrophages	92.2659	2827	2401	277	-0.45229	slide2
c_2_277_241	PSC	Non.inflammatory.macrophages	92.2659	3896	1186	202	-0.521098	slide1
c_1_202_566	PSC	Non.inflammatory.macrophages	92.2822	247	1727	195	2.20527	slide1
c_1_195_254	PSC	Inflammatory.macrophages	92.3959	2277	826	202	-0.521098	slide1
c_1_202_299	PSC	Inflammatory.macrophages	92.3959	2025	3675	266	-0.521098	slide1
c_1_266_726	PSC	Non.inflammatory.macrophages	92.4175	1522	3045	190	4.20599	slide1
c_1_190_1104	PSC	Inflammatory.macrophages	92.4554	419	3621	190	5.30901	slide1
c_1_190_1310	PSC	Inflammatory.macrophages	92.477	2722	2928	148	-0.521098	slide1
c_1_148_558	PSC	Inflammatory.macrophages	92.477	28	1927	177	-0.101383	slide1
c_1_177_775	PSC	Non.inflammatory.macrophages	92.5743	20	1493	183	-0.521098	slide1
c_1_183_539	PSC	Inflammatory.macrophages	92.6121	3368	3502	195	-0.521098	slide1
c_1_195_617	PSC	Inflammatory.macrophages	92.6175	156	4152	255	-0.45229	slide2
c_2_255_520	PSC	Non.inflammatory.macrophages	92.6499	1384	2873	268	2.6079	slide2
c_2_268_548	PSC	Inflammatory.macrophages	92.6553	838	510	208	0.411127	slide1
c_1_208_282	PSC	Non.inflammatory.macrophages	92.6553	1156	1985	184	-0.521098	slide1
c_1_184_802	PSC	Non.inflammatory.macrophages	92.6553	3400	1576	221	-0.45229	slide2
c_2_221_147	PSC	Inflammatory.macrophages	92.7038	3507	2217	161	-0.521098	slide1
c_1_161_654	PSC	Inflammatory.macrophages	92.7038	4089	3853	244	-0.101383	slide1
c_1_244_1499	PSC	Inflammatory.macrophages	92.7038	3134	2975	249	-0.521098	slide1
c_1_249_201	PSC	Non.inflammatory.macrophages	92.7793	385	346	273	1.91246	slide1
c_1_273_120	PSC	Inflammatory.macrophages	92.9624	3320	680	194	1.15776	slide1
c_1_194_184	PSC	Inflammatory.macrophages	93.0054	680	768	261	-0.521098	slide1
c_1_261_264	PSC	Non.inflammatory.macrophages	93.0054	3083	3950	195	0.0124775	slide1
c_1_195_701	PSC	Inflammatory.macrophages	93.0215	22	3073	178	0.546053	slide1
c_1_178_501	PSC	Non.inflammatory.macrophages	93.0215	689	745	203	1.11489	slide1
c_1_203_199	PSC	Inflammatory.macrophages	93.0591	4159	4114	189	-0.45229	slide2
c_2_189_339	PSC	Inflammatory.macrophages	93.086	3401	1376	195	3.11667	slide1
c_1_195_200	PSC	Inflammatory.macrophages	93.1075	372	690	190	-0.45229	slide2
c_2_190_35	PSC	Inflammatory.macrophages	93.1504	4202	2926	207	7.84577	slide1
c_1_207_623	PSC	Inflammatory.macrophages	93.2148	2962	2886	181	0.0124775	slide1
c_1_181_659	PSC	Inflammatory.macrophages	93.2309	289	1599	195	2.62498	slide1
c_1_195_256	PSC	Inflammatory.macrophages	93.2363	2193	1532	268	-0.521098	slide1
c_1_268_254	PSC	Inflammatory.macrophages	93.2952	4218	1882	143	-0.521098	slide1
c_1_143_518	PSC	Inflammatory.macrophages	93.3381	654	2592	203	0.206456	slide1
c_1_203_873	PSC	Inflammatory.macrophages	93.3435	3292	2574	195	1.15776	slide1
c_1_195_420	PSC	Inflammatory.macrophages	93.3488	3895	1360	194	-0.521098	slide1
c_1_194_330	PSC	Inflammatory.macrophages	93.3809	51	386	171	-0.521098	slide1
c_1_171_183	PSC	Inflammatory.macrophages	93.3809	437	1148	268	-0.45229	slide2
c_2_268_238	PSC	Inflammatory.macrophages	93.4077	1397	2418	254	0.206456	slide1
c_1_254_769	PSC	Inflammatory.macrophages	93.4933	449	2121	267	-0.521098	slide1
c_1_267_422	PSC	Non.inflammatory.macrophages	93.5094	188	2192	233	-0.45229	slide2
c_2_233_144	PSC	Inflammatory.macrophages	93.6216	3502	723	221	-0.521098	slide1
c_1_221_211	PSC	Non.inflammatory.macrophages	93.6376	1142	2741	246	-0.521098	slide1
c_1_246_1171	PSC	Inflammatory.macrophages	93.6483	807	1258	216	-0.521098	slide1
c_1_216_617	PSC	Inflammatory.macrophages	93.8136	2962	528	254	-0.521098	slide1
c_1_254_184	PSC	Inflammatory.macrophages	93.9149	119	436	171	-0.521098	slide1
c_1_171_183	PSC	Inflammatory.macrophages	93.9149	425	3622	254	-0.45229	slide2
c_2_254_458	PSC	Inflammatory.macrophages	93.9415	345	1987	245	0.206456	slide1
c_1_245_889	PSC	Inflammatory.macrophages	93.9415	1898	4140	246	4.38688	slide1
c_1_246_1689	PSC	Inflammatory.macrophages	93.9415	888	4025	254	-0.521098	slide1
c_1_254_1100	PSC	Non.inflammatory.macrophages	93.9415	3505	3310	177	1.28421	slide1
c_1_177_1476	PSC	Inflammatory.macrophages	93.9628	4092	2123	266	-0.101383	slide1
c_1_266_355	PSC	Inflammatory.macrophages	94.0213	1155	3650	148	-0.521098	slide1
c_1_148_691	PSC	Inflammatory.macrophages	94.0213	3436	3547	254	-0.521098	slide1
c_1_254_997	PSC	Inflammatory.macrophages	94.0213	401	109	273	-0.45229	slide2
c_2_273_15	PSC	Inflammatory.macrophages	94.0213	3895	635	274	-0.521098	slide1
c_1_274_191	PSC	Non.inflammatory.macrophages	94.0213	1020	239	184	-0.521098	slide1
c_1_184_104	PSC	Inflammatory.macrophages	94.0479	1112	3484	256	-0.521098	slide1
c_1_256_604	PSC	Non.inflammatory.macrophages	94.0479	2124	4086	184	1.11489	slide1
c_1_184_1444	PSC	Non.inflammatory.macrophages	94.0479	2688	3816	208	0.0124775	slide1
c_1_208_1027	PSC	Non.inflammatory.macrophages	94.0851	549	1798	245	-0.521098	slide1
c_1_245_842	PSC	Inflammatory.macrophages	94.1329	1855	3298	208	2.28726	slide1
c_1_208_928	PSC	Inflammatory.macrophages	94.1488	1293	1878	218	2.70331	slide1
c_1_218_374	PSC	Inflammatory.macrophages	94.1913	3097	2925	232	1.12233	slide1
c_1_232_1370	PSC	Inflammatory.macrophages	94.2444	3294	871	202	0.0124775	slide1
c_1_202_328	PSC	Inflammatory.macrophages	94.255	2140	2116	157	-0.45229	slide2
c_2_157_119	PSC	Inflammatory.macrophages	94.3398	1381	2585	254	0.206456	slide1
c_1_254_769	PSC	Inflammatory.macrophages	94.3663	2345	3969	208	0.738046	slide1
c_1_208_1057	PSC	Inflammatory.macrophages	94.3716	1109	3548	161	-0.101383	slide1
c_1_161_1044	PSC	Inflammatory.macrophages	94.4299	817	3658	256	-0.521098	slide1
c_1_256_691	PSC	Non.inflammatory.macrophages	94.7259	3453	533	254	-0.45229	slide2
c_2_254_160	PSC	Non.inflammatory.macrophages	94.7629	1902	3621	208	-0.521098	slide1
c_1_208_1004	PSC	Non.inflammatory.macrophages	94.8103	76	297	184	0.0124775	slide1
c_1_184_196	PSC	Inflammatory.macrophages	94.8683	2395	942	245	-0.45229	slide2
c_2_245_200	PSC	Inflammatory.macrophages	94.8947	2792	570	254	-0.521098	slide1
c_1_254_184	PSC	Non.inflammatory.macrophages	94.921	3457	3871	148	-0.521098	slide1
c_1_148_750	PSC	Inflammatory.macrophages	94.9368	2760	1839	192	-0.521098	slide1
c_1_192_190	PSC	Inflammatory.macrophages	95.0158	2504	903	245	-0.521098	slide1
c_1_245_533	PSC	Non.inflammatory.macrophages	95.0368	4034	2500	275	3.38225	slide2
c_2_275_245	PSC	Non.inflammatory.macrophages	95.0474	4188	2498	194	-0.45229	slide2
c_2_194_131	PSC	Inflammatory.macrophages	95.0789	3452	672	221	-0.521098	slide1
c_1_221_211	PSC	Inflammatory.macrophages	95.0789	1481	1446	267	-0.45229	slide2
c_2_267_281	PSC	Non.inflammatory.macrophages	95.0789	1053	612	190	-0.45229	slide2
c_2_190_22	PSC	Non.inflammatory.macrophages	95.0789	103	1332	260	-0.521098	slide1
c_1_260_426	PSC	Non.inflammatory.macrophages	95.1893	3869	3520	262	-0.45229	slide2
c_2_262_374	PSC	Non.inflammatory.macrophages	95.2103	171	2190	260	-0.521098	slide1
c_1_260_705	PSC	Inflammatory.macrophages	95.268	1981	3692	266	-0.521098	slide1
c_1_266_726	PSC	Inflammatory.macrophages	95.268	212	2293	267	-0.521098	slide1
c_1_267_441	PSC	Inflammatory.macrophages	95.2733	2510	2099	254	-0.521098	slide1
c_1_254_677	PSC	Inflammatory.macrophages	95.2733	877	3578	256	-0.521098	slide1
c_1_256_691	PSC	Inflammatory.macrophages	95.2943	2651	2557	208	-0.521098	slide1
c_1_208_767	PSC	Inflammatory.macrophages	95.3362	2332	867	254	-0.521098	slide1
c_1_254_253	PSC	Inflammatory.macrophages	95.3415	1024	257	167	-0.521098	slide1
c_1_167_147	PSC	Inflammatory.macrophages	95.3415	442	3039	178	0.546053	slide1
c_1_178_504	PSC	Inflammatory.macrophages	95.3415	76	4214	183	-0.521098	slide1
c_1_183_1434	PSC	Inflammatory.macrophages	95.352	1116	387	260	-0.521098	slide1
c_1_260_204	PSC	Non.inflammatory.macrophages	95.4411	2929	3766	321	-0.45229	slide2
c_2_321_726	PSC	Inflammatory.macrophages	95.462	1396	1070	254	-0.521098	slide1
c_1_254_277	PSC	Inflammatory.macrophages	95.5092	2815	2288	254	-0.521098	slide1
c_1_254_716	PSC	Inflammatory.macrophages	95.5249	3540	1653	245	-0.521098	slide1
c_1_245_810	PSC	Inflammatory.macrophages	95.5249	1414	1603	263	-0.101383	slide1
c_1_263_310	PSC	Inflammatory.macrophages	95.5877	730	3519	292	5.92241	slide2
c_2_292_609	PSC	Non.inflammatory.macrophages	95.5877	171	1832	144	-0.521098	slide1
c_1_144_533	PSC	Inflammatory.macrophages	95.6347	2325	2155	157	-0.45229	slide2
c_2_157_119	PSC	Inflammatory.macrophages	95.6347	3805	682	202	-0.521098	slide1
c_1_202_247	PSC	Inflammatory.macrophages	95.6347	3190	819	260	-0.521098	slide1
c_1_260_276	PSC	Inflammatory.macrophages	95.6713	465	573	184	2.75089	slide1
c_1_184_231	PSC	Inflammatory.macrophages	95.6922	763	804	171	-0.45229	slide2
c_2_171_61	PSC	Non.inflammatory.macrophages	95.7549	2550	599	208	-0.45229	slide2
c_2_208_82	PSC	Inflammatory.macrophages	95.7758	144	183	266	-0.521098	slide1
c_1_266_38	PSC	Inflammatory.macrophages	95.8019	1121	763	176	-0.521098	slide1
c_1_176_386	PSC	Inflammatory.macrophages	95.8019	766	3848	241	-0.521098	slide1
c_1_241_846	PSC	Inflammatory.macrophages	95.8019	1362	1009	245	-0.45229	slide2
c_2_245_191	PSC	Inflammatory.macrophages	95.901	3115	3915	208	-0.521098	slide1
c_1_208_1091	PSC	Inflammatory.macrophages	96	3066	2257	255	-0.101383	slide1
c_1_255_613	PSC	Inflammatory.macrophages	96.026	3982	2031	266	1.59678	slide1
c_1_266_328	PSC	Inflammatory.macrophages	96.0469	4115	631	259	-0.521098	slide1
c_1_259_262	PSC	Inflammatory.macrophages	96.0469	2662	2863	266	-0.521098	slide1
c_1_266_556	PSC	Inflammatory.macrophages	96.1301	3457	3871	148	-0.521098	slide1
c_1_148_760	PSC	Non.inflammatory.macrophages	96.1301	1022	546	260	1.46213	slide1
c_1_260_233	PSC	Inflammatory.macrophages	96.1769	1443	1678	263	2.08259	slide1
c_1_263_337	PSC	Non.inflammatory.macrophages	96.2081	2185	3150	245	-0.45229	slide2
c_2_245_504	PSC	Inflammatory.macrophages	96.2549	2616	2597	254	-0.521098	slide1
c_1_254_793	PSC	Inflammatory.macrophages	96.2549	2535	561	266	-0.521098	slide1
c_1_266_92	PSC	Inflammatory.macrophages	96.2601	178	3009	211	-0.101383	slide1
c_1_211_1452	PSC	Inflammatory.macrophages	96.3328	2816	2990	148	-0.521098	slide1
c_1_148_558	PSC	Inflammatory.macrophages	96.3846	726	3880	241	-0.521098	slide1
c_1_241_846	PSC	Inflammatory.macrophages	96.3846	1030	1738	268	0.0124775	slide1
c_1_268_294	PSC	Non.inflammatory.macrophages	96.3846	2616	3348	316	1.46498	slide2
c_2_316_970	PSC	Inflammatory.macrophages	96.4002	2105	3769	195	0.934009	slide1
c_1_195_690	PSC	Inflammatory.macrophages	96.4002	898	1283	222	2.8205	slide1
c_1_222_451	PSC	Non.inflammatory.macrophages	96.4261	776	3087	190	-0.521098	slide1
c_1_190_1138	PSC	Non.inflammatory.macrophages	96.5401	1076	4150	215	-0.521098	slide1
c_1_215_1762	PSC	Inflammatory.macrophages	96.566	3701	2669	195	0.206456	slide1
c_1_195_462	PSC	Inflammatory.macrophages	96.566	2083	3498	208	3.23118	slide1
c_1_208_951	PSC	Inflammatory.macrophages	96.566	470	1689	263	1.34401	slide1
c_1_263_343	PSC	Inflammatory.macrophages	96.6023	56	4106	245	-0.521098	slide1
c_1_245_1416	PSC	Inflammatory.macrophages	96.6023	401	715	250	2.08259	slide1
c_1_250_5	PSC	Inflammatory.macrophages	96.6023	2216	2376	256	-0.521098	slide1
c_1_256_360	PSC	Inflammatory.macrophages	96.6075	3298	338	194	-0.101383	slide1
c_1_194_93	PSC	Non.inflammatory.macrophages	96.6902	72	2498	256	-0.45229	slide2
c_2_256_442	PSC	Inflammatory.macrophages	96.7678	4180	626	189	-0.521098	slide1
c_1_189_371	PSC	Inflammatory.macrophages	96.7678	775	4073	254	-0.521098	slide1
c_1_254_1100	PSC	Inflammatory.macrophages	96.7729	722	661	171	-0.45229	slide2
c_2_171_61	PSC	Inflammatory.macrophages	96.7729	3969	2294	259	-0.521098	slide1
c_1_259_803	PSC	Inflammatory.macrophages	96.7988	2650	2628	254	-0.521098	slide1
c_1_254_793	PSC	Non.inflammatory.macrophages	96.7988	4104	2646	194	-0.45229	slide2
c_2_194_131	PSC	Inflammatory.macrophages	96.8297	666	1134	261	-0.521098	slide1
c_1_261_404	PSC	Inflammatory.macrophages	96.8349	2995	489	224	-0.521098	slide1
c_1_224_228	PSC	Inflammatory.macrophages	96.8401	3389	667	221	-0.521098	slide1
c_1_221_211	PSC	Inflammatory.macrophages	96.8401	630	1636	246	-0.521098	slide1
c_1_246_739	PSC	Inflammatory.macrophages	96.8762	1573	2911	263	-0.521098	slide1
c_1_263_484	PSC	Inflammatory.macrophages	96.8762	402	3763	271	-0.45229	slide2
c_2_271_631	PSC	Inflammatory.macrophages	96.8969	901	690	171	1.1048	slide1
c_1_171_317	PSC	Inflammatory.macrophages	96.9381	4215	3766	244	-0.521098	slide1
c_1_244_1444	PSC	Inflammatory.macrophages	97.0052	173	1527	222	0.934009	slide1
c_1_222_543	PSC	Inflammatory.macrophages	97.0155	2194	137	189	-0.521098	slide1
c_1_189_40	PSC	Inflammatory.macrophages	97.0464	718	1858	144	-0.521098	slide1
c_1_144_562	PSC	Inflammatory.macrophages	97.0618	2483	3505	182	-0.521098	slide1
c_1_182_820	PSC	Inflammatory.macrophages	97.0824	4041	956	143	-0.521098	slide1
c_1_143_240	PSC	Inflammatory.macrophages	97.0824	1819	2459	321	1.47688	slide2
c_2_321_405	PSC	Inflammatory.macrophages	97.2008	1912	4217	246	4.38688	slide1
c_1_246_1689	PSC	Non.inflammatory.macrophages	97.2522	3516	3952	177	1.11489	slide1
c_1_177_1786	PSC	Inflammatory.macrophages	97.3499	425	636	176	-0.521098	slide1
c_1_176_291	PSC	Inflammatory.macrophages	97.4064	3330	3513	254	-0.521098	slide1
c_1_254_997	PSC	Inflammatory.macrophages	97.4166	2511	1933	184	-0.521098	slide1
c_1_184_723	PSC	Inflammatory.macrophages	97.4526	639	3202	263	-0.521098	slide1
c_1_263_507	PSC	Inflammatory.macrophages	97.4987	1706	1420	268	-0.521098	slide1
c_1_268_234	PSC	Inflammatory.macrophages	97.6217	523	2054	178	-0.521098	slide1
c_1_178_343	PSC	Non.inflammatory.macrophages	97.6217	1471	509	218	-0.521098	slide1
c_1_218_116	PSC	Inflammatory.macrophages	97.6729	2838	3535	208	1.1048	slide1
c_1_208_984	PSC	Non.inflammatory.macrophages	97.8008	1725	2615	184	-0.521098	slide1
c_1_184_964	PSC	Inflammatory.macrophages	97.8366	3878	3230	266	1.1048	slide1
c_1_266_628	PSC	Inflammatory.macrophages	97.9081	3862	405	161	-0.521098	slide1
c_1_161_191	PSC	Inflammatory.macrophages	97.9439	2971	2482	184	-0.45229	slide2
c_2_184_203	PSC	Inflammatory.macrophages	97.9439	3264	3281	262	-0.521098	slide1
c_1_262_967	PSC	Inflammatory.macrophages	97.9439	995	2071	266	-0.521098	slide1
c_1_266_348	PSC	Inflammatory.macrophages	97.949	1106	3814	208	0.318331	slide1
c_1_208_1016	PSC	Inflammatory.macrophages	98.0051	4005	3718	244	-0.101383	slide1
c_1_244_1499	PSC	Non.inflammatory.macrophages	98.0051	308	357	239	-0.45229	slide2
c_2_239_19	PSC	Inflammatory.macrophages	98.0204	161	3768	183	1.1048	slide1
c_1_183_1182	PSC	Inflammatory.macrophages	98.0204	704	1634	184	-0.521098	slide1
c_1_184_635	PSC	Inflammatory.macrophages	98.0459	841	3875	183	-0.45229	slide2
c_2_183_498	PSC	Inflammatory.macrophages	98.0816	1058	3727	254	-0.521098	slide1
c_1_254_1047	PSC	Non.inflammatory.macrophages	98.0816	3274	4209	192	-0.521098	slide1
c_1_192_473	PSC	Non.inflammatory.macrophages	98.0867	119	2128	260	-0.521098	slide1
c_1_260_705	PSC	Inflammatory.macrophages	98.1835	1204	3218	218	4.50512	slide1
c_1_218_621	PSC	Non.inflammatory.macrophages	98.1835	1647	779	218	1.91246	slide1
c_1_218_152	PSC	Inflammatory.macrophages	98.2344	525	3236	190	1.84245	slide1
c_1_190_1128	PSC	Inflammatory.macrophages	98.2344	130	2190	256	-0.521098	slide1
c_1_256_307	PSC	Non.inflammatory.macrophages	98.2344	1819	3644	270	-0.45229	slide2
c_2_270_304	PSC	Inflammatory.macrophages	98.2497	199	4213	190	-0.521098	slide1
c_1_190_1522	PSC	Inflammatory.macrophages	98.326	1353	3999	246	-0.521098	slide1
c_1_246_1644	PSC	Inflammatory.macrophages	98.387	2123	2414	245	-0.521098	slide1
c_1_245_1020	PSC	Inflammatory.macrophages	98.4124	3222	1539	157	-0.521098	slide1
c_1_157_463	PSC	Inflammatory.macrophages	98.4124	231	2804	195	-0.521098	slide1
c_1_195_487	PSC	Non.inflammatory.macrophages	98.4124	3621	4063	244	-0.521098	slide1
c_1_244_1548	PSC	Inflammatory.macrophages	98.4733	25	1131	171	-0.521098	slide1
c_1_171_547	PSC	Non.inflammatory.macrophages	98.4784	2817	3974	262	-0.45229	slide2
c_2_262_465	PSC	Non.inflammatory.macrophages	98.4886	1195	561	270	0.696835	slide2
c_2_270_30	PSC	Inflammatory.macrophages	98.4937	809	851	181	2.9144	slide1
c_1_181_230	PSC	Inflammatory.macrophages	98.4937	887	2913	230	-0.45229	slide2
c_2_230_601	PSC	Non.inflammatory.macrophages	98.4937	1856	658	209	-0.521098	slide1
c_1_209_175	PSC	Non.inflammatory.macrophages	98.813	1740	3989	208	-0.521098	slide1
c_1_208_1103	PSC	Inflammatory.macrophages	98.8433	1226	1635	266	-0.101383	slide1
c_1_266_277	PSC	Inflammatory.macrophages	98.9545	3463	2759	269	0.696835	slide2
c_2_269_26	PSC	Non.inflammatory.macrophages	98.9545	3985	1254	202	-0.521098	slide1
c_1_202_566	PSC	Inflammatory.macrophages	98.9798	1842	90	191	2.99103	slide1
c_1_191_84	PSC	Inflammatory.macrophages	98.9798	49	1155	260	-0.521098	slide1
c_1_260_425	PSC	Inflammatory.macrophages	98.9949	184	815	270	-0.521098	slide1
c_1_270_10	PSC	Inflammatory.macrophages	99.0051	2015	3816	183	0.0124775	slide1
c_1_183_1279	PSC	Inflammatory.macrophages	99.0202	915	384	222	-0.521098	slide1
c_1_222_191	PSC	Inflammatory.macrophages	99.0202	2543	1311	266	-0.521098	slide1
c_1_266_191	PSC	Non.inflammatory.macrophages	99.0404	962	2049	178	1.91246	slide1
c_1_178_354	PSC	Inflammatory.macrophages	99.1262	4024	3090	244	-0.521098	slide1
c_1_244_1206	PSC	Inflammatory.macrophages	99.1413	3798	334	190	3.44537	slide1
c_1_190_155	PSC	Inflammatory.macrophages	99.1564	1209	1376	263	3.05973	slide1
c_1_263_266	PSC	Inflammatory.macrophages	99.2018	3233	584	160	-0.521098	slide1
c_1_160_240	PSC	Inflammatory.macrophages	99.2472	754	2652	197	-0.521098	slide1
c_1_197_1147	PSC	Inflammatory.macrophages	99.2824	2638	605	254	1.03826	slide1
c_1_254_157	PSC	Inflammatory.macrophages	99.2975	4114	2862	143	-0.521098	slide1
c_1_143_803	PSC	Inflammatory.macrophages	99.3177	4110	1385	202	-0.521098	slide1
c_1_202_652	PSC	Inflammatory.macrophages	99.3227	113	1850	195	0.206456	slide1
c_1_195_274	PSC	Non.inflammatory.macrophages	99.363	1125	607	190	-0.45229	slide2
c_2_190_22	PSC	Inflammatory.macrophages	99.4585	155	762	190	1.058	slide1
c_1_190_304	PSC	Non.inflammatory.macrophages	99.4585	1975	1823	254	-0.521098	slide1
c_1_254_637	PSC	Inflammatory.macrophages	99.4636	3703	83	234	-0.521098	slide1
c_1_234_1	PSC	Inflammatory.macrophages	99.6092	2914	1642	245	-0.521098	slide1
c_1_245_846	PSC	Inflammatory.macrophages	99.6393	3183	2031	272	0.696835	slide2
c_2_272_525	PSC	Inflammatory.macrophages	99.7246	3404	2106	266	-0.521098	slide1
c_1_266_368	PSC	Non.inflammatory.macrophages	99.7246	724	3055	190	2.98	slide1
c_1_190_1118	PSC	Non.inflammatory.macrophages	99.7647	975	3618	241	-0.45229	slide2
c_2_241_465	PSC	Non.inflammatory.macrophages	99.8098	1291	2585	270	-0.45229	slide2
c_2_270_186	PSC	Non.inflammatory.macrophages	99.8248	3465	4100	148	-0.521098	slide1
c_1_148_793	PSC	Inflammatory.macrophages	99.8599	1943	3827	266	-0.521098	slide1
c_1_266_738	PSC	Non.inflammatory.macrophages	99.905	586	3199	190	2.98	slide1
c_1_190_1118	PSC	Inflammatory.macrophages	99.93	1042	1231	261	0.0124775	slide1
c_1_261_430	PSC	Non.inflammatory.macrophages	99.96	221	3662	255	-0.45229	slide2
c_2_255_465	PSC	Inflammatory.macrophages	99.985	1069	2293	144	-0.521098	slide1
c_1_144_734	PSC	Inflammatory.macrophages	100	1236	2491	178	6.45565	slide1
c_1_178_405	PSC	Non.inflammatory.macrophages	100	2622	3783	208	0.0124775	slide1
c_1_208_1027	PSC	Non.inflammatory.macrophages	100.02	1800	3969	208	-0.521098	slide1
c_1_208_1103	PSC	Non.inflammatory.macrophages	100.13	3693	3782	253	1.03826	slide1
c_1_253_788	PSC	Non.inflammatory.macrophages	100.17	161	3768	183	-0.521098	slide1
c_1_183_1248	PSC	Non.inflammatory.macrophages	100.18	891	2831	288	-0.0390395	slide2
c_2_288_282	PSC	Inflammatory.macrophages	100.21	972	2090	222	-0.521098	slide1
c_1_222_731	PSC	Non.inflammatory.macrophages	100.225	1570	2975	190	4.20599	slide1
c_1_190_1104	PSC	Inflammatory.macrophages	100.285	4126	1471	182	-0.521098	slide1
c_1_182_352	PSC	Inflammatory.macrophages	100.285	47	1345	260	-0.521098	slide1
c_1_260_425	PSC	Inflammatory.macrophages	100.319	3517	595	202	2.14754	slide1
c_1_202_228	PSC	Inflammatory.macrophages	100.319	561	1434	261	1.46213	slide1
c_1_261_483	PSC	Inflammatory.macrophages	100.404	3036	4224	201	-0.521098	slide1
c_1_201_2222	PSC	Non.inflammatory.macrophages	100.409	205	443	184	0.0124775	slide1
c_1_184_196	PSC	Inflammatory.macrophages	100.499	2096	3222	203	0.738046	slide1
c_1_203_1025	PSC	Inflammatory.macrophages	100.499	245	2568	255	-0.101383	slide1
c_1_255_662	PSC	Inflammatory.macrophages	100.568	1605	1157	201	-0.521098	slide1
c_1_201_721	PSC	Inflammatory.macrophages	100.603	3840	1885	194	-0.521098	slide1
c_1_194_410	PSC	Inflammatory.macrophages	100.603	1876	4057	246	7.37481	slide1
c_1_246_1671	PSC	Non.inflammatory.macrophages	100.623	323	2491	238	2.04712	slide1
c_1_238_483	PSC	Inflammatory.macrophages	100.648	2064	3427	266	-0.521098	slide1
c_1_266_670	PSC	Non.inflammatory.macrophages	100.648	375	1730	225	-0.45229	slide2
c_2_225_154	PSC	Inflammatory.macrophages	100.658	3551	473	214	-0.521098	slide1
c_1_214_311	PSC	Non.inflammatory.macrophages	100.688	4060	3532	262	-0.45229	slide2
c_2_262_374	PSC	Inflammatory.macrophages	100.722	980	241	304	-0.45229	slide2
c_2_304_15	PSC	Inflammatory.macrophages	100.807	3443	2725	207	-0.521098	slide1
c_1_207_578	PSC	Inflammatory.macrophages	100.896	782	726	171	-0.45229	slide2
c_2_171_61	PSC	Inflammatory.macrophages	100.896	3029	3037	182	-0.45229	slide2
c_2_182_27	PSC	Inflammatory.macrophages	100.955	1902	3621	208	0.206456	slide1
c_1_208_1010	PSC	Inflammatory.macrophages	100.975	3719	637	161	-0.521098	slide1
c_1_161_284	PSC	Inflammatory.macrophages	101	2588	1248	266	-0.521098	slide1
c_1_266_191	PSC	Inflammatory.macrophages	101.134	2799	1592	254	0.318331	slide1
c_1_254_519	PSC	Non.inflammatory.macrophages	101.134	1240	807	222	-0.45229	slide2
c_2_222_112	PSC	Inflammatory.macrophages	101.139	3439	2056	269	-0.521098	slide1
c_1_269_310	PSC	Inflammatory.macrophages	101.242	400	1209	268	-0.45229	slide2
c_2_268_238	PSC	Non.inflammatory.macrophages	101.242	848	1835	267	-0.45229	slide2
c_2_267_390	PSC	Non.inflammatory.macrophages	101.242	2255	2044	275	-0.45229	slide2
c_2_275_184	PSC	Inflammatory.macrophages	101.316	3758	4116	126	-0.521098	slide1
c_1_126_226	PSC	Non.inflammatory.macrophages	101.316	1285	1994	184	-0.521098	slide1
c_1_184_802	PSC	Inflammatory.macrophages	101.415	4081	1095	205	-0.521098	slide1
c_1_205_113	PSC	Inflammatory.macrophages	101.494	1258	2566	190	0.206456	slide1
c_1_190_926	PSC	Inflammatory.macrophages	101.533	4053	4004	147	-0.521098	slide1
c_1_147_801	PSC	Inflammatory.macrophages	101.533	236	469	208	-0.521098	slide1
c_1_208_204	PSC	Inflammatory.macrophages	101.533	1819	3644	270	-0.45229	slide2
c_2_270_305	PSC	Inflammatory.macrophages	101.597	227	1990	233	0.318331	slide1
c_1_233_279	PSC	Non.inflammatory.macrophages	101.607	1757	3379	182	1.35504	slide1
c_1_182_819	PSC	Inflammatory.macrophages	101.637	3341	828	232	-0.521098	slide1
c_1_232_398	PSC	Inflammatory.macrophages	101.71	1346	1694	268	-0.521098	slide1
c_1_268_286	PSC	Inflammatory.macrophages	101.71	1700	3792	270	-0.45229	slide2
c_2_270_348	PSC	Inflammatory.macrophages	101.789	3397	860	221	-0.521098	slide1
c_1_221_211	PSC	Inflammatory.macrophages	101.789	1243	1186	245	-0.521098	slide1
c_1_245_641	PSC	Non.inflammatory.macrophages	101.789	657	3245	190	-0.521098	slide1
c_1_190_1138	PSC	Inflammatory.macrophages	101.823	2372	3714	183	-0.45229	slide2
c_2_183_481	PSC	Inflammatory.macrophages	101.828	754	692	208	-0.521098	slide1
c_1_208_284	PSC	Inflammatory.macrophages	101.833	550	2276	245	-0.521098	slide1
c_1_245_992	PSC	Non.inflammatory.macrophages	101.833	683	3989	256	-0.45229	slide2
c_2_256_624	PSC	Inflammatory.macrophages	101.843	1433	1615	208	6.02287	slide1
c_1_208_577	PSC	Inflammatory.macrophages	101.912	361	258	208	-0.521098	slide1
c_1_208_148	PSC	Inflammatory.macrophages	101.951	1538	823	218	-0.521098	slide1
c_1_218_166	PSC	Non.inflammatory.macrophages	101.951	2380	1065	245	-0.45229	slide2
c_2_245_227	PSC	Inflammatory.macrophages	101.98	2307	935	266	1.61396	slide1
c_1_266_123	PSC	Inflammatory.macrophages	102.005	2184	3864	224	-0.521098	slide1
c_1_224_1051	PSC	Inflammatory.macrophages	102.044	2620	3175	195	0.0124775	slide1
c_1_195_517	PSC	Inflammatory.macrophages	102.069	4042	354	274	1.11489	slide1
c_1_274_156	PSC	Inflammatory.macrophages	102.108	2423	328	211	-0.521098	slide1
c_1_211_139	PSC	Non.inflammatory.macrophages	102.108	3566	1863	255	-0.45229	slide2
c_2_255_293	PSC	Non.inflammatory.macrophages	102.142	975	2180	255	-0.45229	slide2
c_2_255_303	PSC	Inflammatory.macrophages	102.176	1878	3716	183	-0.521098	slide1
c_1_183_1213	PSC	Inflammatory.macrophages	102.176	2558	3452	249	-0.45229	slide2
c_2_249_716	PSC	Inflammatory.macrophages	102.201	2201	2046	157	-0.45229	slide2
c_2_157_119	PSC	Inflammatory.macrophages	102.259	3931	1411	194	-0.521098	slide1
c_1_194_330	PSC	Inflammatory.macrophages	102.318	248	935	267	-0.45229	slide2
c_2_267_183	PSC	Inflammatory.macrophages	102.357	1787	3402	208	2.28726	slide1
c_1_208_928	PSC	Non.inflammatory.macrophages	102.416	3695	4025	244	-0.521098	slide1
c_1_244_1548	PSC	Non.inflammatory.macrophages	102.416	841	1122	254	-0.45229	slide2
c_2_254_180	PSC	Inflammatory.macrophages	102.421	1788	4181	208	-0.101383	slide1
c_1_208_1113	PSC	Inflammatory.macrophages	102.421	2572	3694	267	0.206456	slide1
c_1_267_497	PSC	Inflammatory.macrophages	102.552	1298	1853	263	0.738046	slide1
c_1_263_362	PSC	Non.inflammatory.macrophages	102.552	1258	2423	270	-0.45229	slide2
c_2_270_186	PSC	Inflammatory.macrophages	102.591	508	1385	184	-0.521098	slide1
c_1_184_558	PSC	Inflammatory.macrophages	102.616	3973	755	160	-0.521098	slide1
c_1_160_288	PSC	Inflammatory.macrophages	102.65	1029	3807	254	-0.521098	slide1
c_1_254_1047	PSC	Inflammatory.macrophages	102.786	1879	4102	246	7.37481	slide1
c_1_246_1671	PSC	Non.inflammatory.macrophages	102.786	3578	4062	244	-0.521098	slide1
c_1_244_1548	PSC	Inflammatory.macrophages	102.801	4095	1084	266	-0.521098	slide1
c_1_266_180	PSC	Non.inflammatory.macrophages	102.801	386	1645	208	-0.45229	slide2
c_2_208_158	PSC	Non.inflammatory.macrophages	102.801	1854	1000	235	2.75089	slide1
c_1_235_168	PSC	Inflammatory.macrophages	102.825	2134	4128	189	-0.521098	slide1
c_1_189_2217	PSC	Inflammatory.macrophages	102.859	2171	1606	222	-0.521098	slide1
c_1_222_540	PSC	Inflammatory.macrophages	102.883	640	4102	195	-0.521098	slide1
c_1_195_804	PSC	Inflammatory.macrophages	102.883	3254	2490	266	-0.521098	slide1
c_1_266_406	PSC	Non.inflammatory.macrophages	102.883	766	3848	241	-0.45229	slide2
c_2_241_476	PSC	Inflammatory.macrophages	102.956	4183	932	170	-0.521098	slide1
c_1_170_346	PSC	Inflammatory.macrophages	102.956	68	3851	254	-0.45229	slide2
c_2_254_484	PSC	Non.inflammatory.macrophages	102.956	1115	2103	184	-0.521098	slide1
c_1_184_802	PSC	Non.inflammatory.macrophages	102.961	47	1345	260	-0.521098	slide1
c_1_260_426	PSC	Inflammatory.macrophages	103	2795	1043	245	-0.521098	slide1
c_1_245_615	PSC	Inflammatory.macrophages	103.019	4123	2433	161	-0.521098	slide1
c_1_161_677	PSC	Inflammatory.macrophages	103.078	3429	37	143	1.34401	slide1
c_1_143_54	PSC	Inflammatory.macrophages	103.078	285	3379	290	4.37229	slide2
c_2_290_73	PSC	Non.inflammatory.macrophages	103.097	2237	304	202	-0.521098	slide1
c_1_202_129	PSC	Non.inflammatory.macrophages	103.175	2551	3593	267	0.661983	slide2
c_2_267_778	PSC	Inflammatory.macrophages	103.247	3901	4011	147	-0.521098	slide1
c_1_147_801	PSC	Inflammatory.macrophages	103.276	1539	932	254	-0.521098	slide1
c_1_254_277	PSC	Inflammatory.macrophages	103.31	2863	1943	254	-0.45229	slide2
c_2_254_243	PSC	Inflammatory.macrophages	103.354	270	1868	225	-0.45229	slide2
c_2_225_159	PSC	Inflammatory.macrophages	103.392	1350	2679	190	0.206456	slide1
c_1_190_926	PSC	Inflammatory.macrophages	103.392	151	1797	208	-0.521098	slide1
c_1_208_675	PSC	Inflammatory.macrophages	103.407	2977	3205	208	0.318331	slide1
c_1_208_907	PSC	Inflammatory.macrophages	103.465	1699	2647	218	2.7307	slide1
c_1_218_512	PSC	Non.inflammatory.macrophages	103.465	2208	2767	267	-0.45229	slide2
c_2_267_601	PSC	Non.inflammatory.macrophages	103.47	4004	3410	262	-0.45229	slide2
c_2_262_374	PSC	Inflammatory.macrophages	103.484	1635	3590	148	-0.521098	slide1
c_1_148_685	PSC	Inflammatory.macrophages	103.484	2408	1671	252	-0.521098	slide1
c_1_252_358	PSC	Inflammatory.macrophages	103.586	3522	2849	206	-0.45229	slide2
c_2_206_407	PSC	Inflammatory.macrophages	103.6	3346	720	202	0.0124775	slide1
c_1_202_328	PSC	Inflammatory.macrophages	103.711	3043	581	254	-0.521098	slide1
c_1_254_165	PSC	Inflammatory.macrophages	103.73	1606	3556	177	-0.521098	slide1
c_1_177_1592	PSC	Inflammatory.macrophages	103.73	586	3199	190	1.84245	slide1
c_1_190_1128	PSC	Inflammatory.macrophages	103.73	2312	262	266	3.32724	slide1
c_1_266_68	PSC	Non.inflammatory.macrophages	103.812	1562	2875	190	5.64801	slide1
c_1_190_1038	PSC	Inflammatory.macrophages	103.856	1013	1445	272	0.206456	slide1
c_1_272_337	PSC	Non.inflammatory.macrophages	103.947	153	2377	256	-0.45229	slide2
c_2_256_442	PSC	Inflammatory.macrophages	104	2414	949	260	1.02446	slide1
c_1_260_306	PSC	Non.inflammatory.macrophages	104	3589	3297	177	1.28421	slide1
c_1_177_1476	PSC	Inflammatory.macrophages	104.019	3150	2408	181	-0.521098	slide1
c_1_181_576	PSC	Inflammatory.macrophages	104.043	1272	2484	218	-0.521098	slide1
c_1_218_459	PSC	Inflammatory.macrophages	104.048	733	3773	190	3.67605	slide1
c_1_190_1401	PSC	Inflammatory.macrophages	104.139	296	3579	255	-0.45229	slide2
c_2_255_436	PSC	Inflammatory.macrophages	104.173	1457	3887	246	-0.521098	slide1
c_1_246_1644	PSC	Inflammatory.macrophages	104.202	885	3870	183	-0.45229	slide2
c_2_183_498	PSC	Inflammatory.macrophages	104.235	4193	981	170	-0.521098	slide1
c_1_170_346	PSC	Inflammatory.macrophages	104.235	578	504	203	0.0124775	slide1
c_1_203_159	PSC	Inflammatory.macrophages	104.235	417	1480	208	0.546053	slide1
c_1_208_539	PSC	Inflammatory.macrophages	104.307	2386	2385	184	-0.45229	slide2
c_2_184_177	PSC	Non.inflammatory.macrophages	104.307	982	629	260	1.46213	slide1
c_1_260_233	PSC	Inflammatory.macrophages	104.393	3698	1799	254	-0.521098	slide1
c_1_254_584	PSC	Inflammatory.macrophages	104.403	1402	3789	177	3.54845	slide1
c_1_177_1701	PSC	Inflammatory.macrophages	104.403	243	2437	266	-0.45229	slide2
c_2_266_463	PSC	Inflammatory.macrophages	104.403	4009	401	274	1.11489	slide1
c_1_274_156	PSC	Inflammatory.macrophages	104.484	1031	3657	148	-0.521098	slide1
c_1_148_691	PSC	Non.inflammatory.macrophages	104.547	928	3722	157	-0.45229	slide2
c_2_157_198	PSC	Non.inflammatory.macrophages	104.561	1712	2196	157	-0.521098	slide1
c_1_157_636	PSC	Inflammatory.macrophages	104.58	960	653	171	1.1048	slide1
c_1_171_317	PSC	Inflammatory.macrophages	104.637	2134	839	209	0.0124775	slide1
c_1_209_270	PSC	Inflammatory.macrophages	104.652	2868	2466	157	-0.45229	slide2
c_2_157_145	PSC	Inflammatory.macrophages	104.785	3762	2886	207	-0.521098	slide1
c_1_207_620	PSC	Inflammatory.macrophages	104.805	1323	38	209	-0.521098	slide1
c_1_209_56	PSC	Non.inflammatory.macrophages	104.809	3820	178	249	-0.45229	slide2
c_2_249_42	PSC	Inflammatory.macrophages	104.862	1265	3086	269	-0.45229	slide2
c_2_269_36	PSC	Inflammatory.macrophages	104.995	1555	4028	183	1.86388	slide1
c_1_183_1378	PSC	Inflammatory.macrophages	104.995	1214	4166	245	-0.45229	slide2
c_2_245_715	PSC	Inflammatory.macrophages	105	3884	3517	195	-0.521098	slide1
c_1_195_613	PSC	Inflammatory.macrophages	105.005	1534	61	273	-0.45229	slide2
c_2_273_4	PSC	Inflammatory.macrophages	105.076	4229	3363	244	-0.521098	slide1
c_1_244_1290	PSC	Non.inflammatory.macrophages	105.081	1097	3582	157	-0.45229	slide2
c_2_157_189	PSC	Inflammatory.macrophages	105.119	1231	1997	184	-0.521098	slide1
c_1_184_821	PSC	Inflammatory.macrophages	105.119	528	2950	246	-0.521098	slide1
c_1_246_1232	PSC	Non.inflammatory.macrophages	105.119	2533	1658	268	0.356007	slide2
c_2_268_309	PSC	Non.inflammatory.macrophages	105.209	3260	356	221	-0.45229	slide2
c_2_221_60	PSC	Non.inflammatory.macrophages	105.262	1555	433	260	-0.521098	slide1
c_1_260_191	PSC	Inflammatory.macrophages	105.304	3557	3959	148	-0.521098	slide1
c_1_148_760	PSC	Inflammatory.macrophages	105.304	3920	1018	260	-0.521098	slide1
c_1_260_321	PSC	Inflammatory.macrophages	105.323	1857	4193	208	-0.101383	slide1
c_1_208_1113	PSC	Inflammatory.macrophages	105.342	1736	4054	208	-0.101383	slide1
c_1_208_1113	PSC	Non.inflammatory.macrophages	105.38	524	1636	208	-0.45229	slide2
c_2_208_158	PSC	Non.inflammatory.macrophages	105.385	1970	2908	266	-0.45229	slide2
c_2_266_552	PSC	Inflammatory.macrophages	105.475	4158	1367	265	1.1048	slide1
c_1_265_193	PSC	Inflammatory.macrophages	105.537	3914	2711	177	0.206456	slide1
c_1_177_1132	PSC	Inflammatory.macrophages	105.551	264	3605	255	-0.45229	slide2
c_2_255_436	PSC	Non.inflammatory.macrophages	105.589	2681	597	221	1.11489	slide1
c_1_221_135	PSC	Inflammatory.macrophages	105.622	1637	2096	274	1.91246	slide1
c_1_274_492	PSC	Inflammatory.macrophages	105.646	2131	2026	157	-0.521098	slide1
c_1_157_581	PSC	Inflammatory.macrophages	105.688	3107	3793	182	1.59157	slide1
c_1_182_877	PSC	Non.inflammatory.macrophages	105.773	3619	1860	255	-0.45229	slide2
c_2_255_293	PSC	Inflammatory.macrophages	105.802	1750	4131	157	-0.521098	slide1
c_1_157_1066	PSC	Inflammatory.macrophages	105.849	2377	2572	221	-0.521098	slide1
c_1_221_574	PSC	Inflammatory.macrophages	105.891	1063	1641	184	-0.521098	slide1
c_1_184_596	PSC	Inflammatory.macrophages	105.948	112	199	191	0.0124775	slide1
c_1_191_62	PSC	Inflammatory.macrophages	105.991	2966	1318	267	-0.521098	slide1
c_1_267_325	PSC	Non.inflammatory.macrophages	106	1615	3974	241	-0.45229	slide2
c_2_241_478	PSC	Inflammatory.macrophages	106.005	1239	440	261	-0.521098	slide1
c_1_261_156	PSC	Inflammatory.macrophages	106.019	2981	465	259	-0.521098	slide1
c_1_259_250	PSC	Inflammatory.macrophages	106.042	1842	3627	183	-0.521098	slide1
c_1_183_1213	PSC	Inflammatory.macrophages	106.042	3095	628	202	3.13882	slide1
c_1_202_306	PSC	Inflammatory.macrophages	106.042	2299	3779	208	0.738046	slide1
c_1_208_1057	PSC	Non.inflammatory.macrophages	106.066	1268	3033	235	-0.521098	slide1
c_1_235_307	PSC	Inflammatory.macrophages	106.301	2573	894	162	-0.521098	slide1
c_1_162_103	PSC	Inflammatory.macrophages	106.32	2581	2016	268	-0.521098	slide1
c_1_268_345	PSC	Inflammatory.macrophages	106.381	2533	866	254	-0.521098	slide1
c_1_254_253	PSC	Non.inflammatory.macrophages	106.471	872	1419	254	-0.521098	slide1
c_1_254_481	PSC	Non.inflammatory.macrophages	106.513	1076	2531	182	1.59678	slide1
c_1_182_580	PSC	Inflammatory.macrophages	106.527	559	4027	256	-0.45229	slide2
c_2_256_631	PSC	Inflammatory.macrophages	106.532	3327	2384	240	-0.521098	slide1
c_1_240_629	PSC	Non.inflammatory.macrophages	106.607	913	2003	184	1.058	slide1
c_1_184_787	PSC	Inflammatory.macrophages	106.626	1072	1309	254	2.28726	slide1
c_1_254_376	PSC	Inflammatory.macrophages	106.677	4112	3465	244	-0.521098	slide1
c_1_244_1290	PSC	Inflammatory.macrophages	106.677	545	2739	246	-0.521098	slide1
c_1_246_1232	PSC	Inflammatory.macrophages	106.677	2488	2460	266	-0.521098	slide1
c_1_266_462	PSC	Inflammatory.macrophages	106.705	3994	4044	147	-0.521098	slide1
c_1_147_801	PSC	Non.inflammatory.macrophages	106.705	707	3572	256	-0.45229	slide2
c_2_256_562	PSC	Inflammatory.macrophages	106.733	3852	2454	250	-0.45229	slide2
c_2_250_309	PSC	Inflammatory.macrophages	106.794	470	109	267	-0.45229	slide2
c_2_267_27	PSC	Inflammatory.macrophages	106.892	3078	712	160	-0.521098	slide1
c_1_160_240	PSC	Inflammatory.macrophages	106.892	1256	1511	254	-0.521098	slide1
c_1_254_479	PSC	Inflammatory.macrophages	106.963	3015	3368	148	-0.521098	slide1
c_1_148_638	PSC	Inflammatory.macrophages	107.019	2560	391	232	-0.521098	slide1
c_1_232_221	PSC	Inflammatory.macrophages	107.019	4107	538	274	1.11489	slide1
c_1_274_156	PSC	Non.inflammatory.macrophages	107.019	182	1509	144	-0.45229	slide2
c_2_144_9	PSC	Non.inflammatory.macrophages	107.019	1337	2949	268	2.6079	slide2
c_2_268_548	PSC	Inflammatory.macrophages	107.042	3342	3799	262	-0.45229	slide2
c_2_262_412	PSC	Inflammatory.macrophages	107.056	1414	1636	144	-0.521098	slide1
c_1_144_515	PSC	Inflammatory.macrophages	107.056	677	184	211	-0.521098	slide1
c_1_211_53	PSC	Inflammatory.macrophages	107.056	3702	2877	255	-0.45229	slide2
c_2_255_352	PSC	Inflammatory.macrophages	107.168	3052	2326	255	-0.101383	slide1
c_1_255_613	PSC	Inflammatory.macrophages	107.201	2211	3981	153	0.206456	slide1
c_1_153_643	PSC	Inflammatory.macrophages	107.205	1307	2380	182	2.75089	slide1
c_1_182_582	PSC	Inflammatory.macrophages	107.229	4150	2405	189	-0.45229	slide2
c_2_189_216	PSC	Non.inflammatory.macrophages	107.229	1164	2464	228	-0.45229	slide2
c_2_228_208	PSC	Inflammatory.macrophages	107.28	941	3564	256	-0.521098	slide1
c_1_256_691	PSC	Inflammatory.macrophages	107.299	342	1667	195	2.62498	slide1
c_1_195_256	PSC	Non.inflammatory.macrophages	107.299	2583	2171	250	-0.45229	slide2
c_2_250_229	PSC	Inflammatory.macrophages	107.355	218	1781	195	2.62498	slide1
c_1_195_256	PSC	Inflammatory.macrophages	107.355	2107	2727	218	-0.521098	slide1
c_1_218_526	PSC	Inflammatory.macrophages	107.355	1910	483	249	0.206456	slide1
c_1_249_76	PSC	Inflammatory.macrophages	107.424	919	1094	261	-0.521098	slide1
c_1_261_360	PSC	Inflammatory.macrophages	107.49	3343	1061	256	-0.45229	slide2
c_2_256_326	PSC	Non.inflammatory.macrophages	107.49	4174	1635	170	0.0124775	slide1
c_1_170_579	PSC	Inflammatory.macrophages	107.541	2189	433	266	-0.521098	slide1
c_1_266_85	PSC	Non.inflammatory.macrophages	107.541	3492	1920	255	-0.45229	slide2
c_2_255_293	PSC	Inflammatory.macrophages	107.615	3356	1195	256	-0.45229	slide2
c_2_256_326	PSC	Inflammatory.macrophages	107.629	3717	3914	177	1.75201	slide1
c_1_177_1757	PSC	Inflammatory.macrophages	107.629	2474	2353	184	-0.45229	slide2
c_2_184_177	PSC	Inflammatory.macrophages	107.671	4214	613	161	-0.521098	slide1
c_1_161_206	PSC	Inflammatory.macrophages	107.689	362	3432	245	-0.521098	slide1
c_1_245_1261	PSC	Inflammatory.macrophages	107.689	3082	678	260	-0.521098	slide1
c_1_260_276	PSC	Inflammatory.macrophages	107.708	1218	2504	218	1.058	slide1
c_1_218_462	PSC	Non.inflammatory.macrophages	107.713	781	3956	241	-0.45229	slide2
c_2_241_476	PSC	Inflammatory.macrophages	107.787	4216	418	274	1.11489	slide1
c_1_274_156	PSC	Inflammatory.macrophages	107.815	3013	3723	161	-0.521098	slide1
c_1_161_1161	PSC	Non.inflammatory.macrophages	107.824	4070	384	143	-0.45229	slide2
c_2_143_81	PSC	Non.inflammatory.macrophages	107.856	2011	1618	254	-0.45229	slide2
c_2_254_224	PSC	Inflammatory.macrophages	107.912	3712	468	202	-0.521098	slide1
c_1_202_194	PSC	Inflammatory.macrophages	107.912	2969	3275	208	0.318331	slide1
c_1_208_907	PSC	Inflammatory.macrophages	107.912	1315	1463	254	-0.521098	slide1
c_1_254_479	PSC	Inflammatory.macrophages	107.912	2431	1137	266	-0.521098	slide1
c_1_266_191	PSC	Inflammatory.macrophages	107.968	306	1351	190	3.42314	slide1
c_1_190_548	PSC	Inflammatory.macrophages	108	1464	895	254	-0.521098	slide1
c_1_254_277	PSC	Non.inflammatory.macrophages	108	2631	612	221	1.11489	slide1
c_1_221_135	PSC	Inflammatory.macrophages	108.005	271	1324	161	-0.521098	slide1
c_1_161_429	PSC	Non.inflammatory.macrophages	108.005	31	4013	195	2.98094	slide1
c_1_195_725	PSC	Non.inflammatory.macrophages	108.074	3724	43	221	-0.521098	slide1
c_1_221_19	PSC	Inflammatory.macrophages	108.116	257	1112	239	1.03826	slide1
c_1_239_311	PSC	Inflammatory.macrophages	108.167	1288	3256	218	4.50512	slide1
c_1_218_621	PSC	Inflammatory.macrophages	108.167	1432	1814	263	-0.101383	slide1
c_1_263_346	PSC	Inflammatory.macrophages	108.208	903	967	261	-0.521098	slide1
c_1_261_360	PSC	Inflammatory.macrophages	108.24	1205	1669	222	-0.521098	slide1
c_1_222_579	PSC	Inflammatory.macrophages	108.577	2817	138	214	-0.521098	slide1
c_1_214_100	PSC	Inflammatory.macrophages	108.674	41	1873	195	0.206456	slide1
c_1_195_274	PSC	Inflammatory.macrophages	108.674	2633	630	202	-0.521098	slide1
c_1_202_309	PSC	Non.inflammatory.macrophages	108.674	694	3267	190	-0.521098	slide1
c_1_190_1138	PSC	Inflammatory.macrophages	108.688	723	2103	182	4.22329	slide1
c_1_182_531	PSC	Inflammatory.macrophages	108.706	1647	2592	144	1.02446	slide1
c_1_144_844	PSC	Inflammatory.macrophages	108.724	1720	1223	254	-0.45229	slide2
c_2_254_191	PSC	Inflammatory.macrophages	108.78	1291	2585	270	-0.521098	slide1
c_1_270_450	PSC	Inflammatory.macrophages	108.784	3136	887	260	-0.521098	slide1
c_1_260_276	PSC	Inflammatory.macrophages	108.784	4172	2355	275	-0.45229	slide2
c_2_275_200	PSC	Inflammatory.macrophages	108.812	1349	1614	222	-0.521098	slide1
c_1_222_529	PSC	Inflammatory.macrophages	108.849	4201	2164	245	-0.521098	slide1
c_1_245_932	PSC	Inflammatory.macrophages	108.853	4179	2689	160	0.206456	slide1
c_1_160_855	PSC	Inflammatory.macrophages	108.853	2565	1818	268	2.38154	slide2
c_2_268_353	PSC	Inflammatory.macrophages	108.853	657	2131	269	-0.521098	slide1
c_1_269_311	PSC	Inflammatory.macrophages	108.931	1106	2250	222	-0.521098	slide1
c_1_222_731	PSC	Inflammatory.macrophages	108.931	1556	2741	254	0.206456	slide1
c_1_254_791	PSC	Inflammatory.macrophages	109	4200	371	274	1.11489	slide1
c_1_274_156	PSC	Inflammatory.macrophages	109.018	268	2345	157	-0.101383	slide1
c_1_157_653	PSC	Inflammatory.macrophages	109.041	3306	2457	266	-0.521098	slide1
c_1_266_406	PSC	Inflammatory.macrophages	109.078	2119	2509	252	3.23118	slide1
c_1_252_520	PSC	Inflammatory.macrophages	109.11	3205	751	260	-0.521098	slide1
c_1_260_276	PSC	Inflammatory.macrophages	109.142	918	568	207	-0.521098	slide1
c_1_207_120	PSC	Inflammatory.macrophages	109.179	3822	3489	166	-0.521098	slide1
c_1_166_706	PSC	Inflammatory.macrophages	109.179	1173	3322	256	-0.521098	slide1
c_1_256_604	PSC	Inflammatory.macrophages	109.202	738	2421	194	1.03826	slide1
c_1_194_493	PSC	Inflammatory.macrophages	109.202	2966	3144	217	3.02912	slide1
c_1_217_131	PSC	Inflammatory.macrophages	109.202	2587	3370	272	-0.45229	slide2
c_2_272_1038	PSC	Inflammatory.macrophages	109.225	1064	3068	218	-0.521098	slide1
c_1_218_595	PSC	Non.inflammatory.macrophages	109.225	2572	3694	267	-0.45229	slide2
c_2_267_835	PSC	Inflammatory.macrophages	109.252	1780	3096	305	-0.45229	slide2
c_2_305_133	PSC	Non.inflammatory.macrophages	109.252	288	13	208	-0.521098	slide1
c_1_208_124	PSC	Inflammatory.macrophages	109.289	300	2136	144	-0.521098	slide1
c_1_144_689	PSC	Inflammatory.macrophages	109.293	3645	3948	254	-0.521098	slide1
c_1_254_1090	PSC	Inflammatory.macrophages	109.33	285	3160	162	-0.521098	slide1
c_1_162_807	PSC	Inflammatory.macrophages	109.343	409	1693	262	1.03826	slide1
c_1_262_551	PSC	Non.inflammatory.macrophages	109.343	1868	3985	208	-0.521098	slide1
c_1_208_1103	PSC	Inflammatory.macrophages	109.385	3872	1528	194	-0.521098	slide1
c_1_194_330	PSC	Non.inflammatory.macrophages	109.444	1001	1536	254	-0.521098	slide1
c_1_254_481	PSC	Inflammatory.macrophages	109.481	2326	1181	162	1.46213	slide1
c_1_162_158	PSC	Inflammatory.macrophages	109.563	320	3550	255	-0.45229	slide2
c_2_255_436	PSC	Inflammatory.macrophages	109.59	1610	2562	144	1.02446	slide1
c_1_144_844	PSC	Inflammatory.macrophages	109.731	2034	1074	176	-0.101383	slide1
c_1_176_481	PSC	Inflammatory.macrophages	109.731	356	3731	183	1.35504	slide1
c_1_183_1178	PSC	Non.inflammatory.macrophages	109.731	105	4214	176	-0.521098	slide1
c_1_176_2140	PSC	Non.inflammatory.macrophages	109.731	650	4027	256	-0.45229	slide2
c_2_256_624	PSC	Inflammatory.macrophages	109.772	1914	3526	208	5.57748	slide1
c_1_208_988	PSC	Inflammatory.macrophages	109.772	1088	3387	256	-0.521098	slide1
c_1_256_604	PSC	Non.inflammatory.macrophages	109.772	880	3398	200	-0.45229	slide2
c_2_200_116	PSC	Inflammatory.macrophages	109.836	2459	730	162	-0.521098	slide1
c_1_162_103	PSC	Inflammatory.macrophages	109.836	1029	2647	218	1.63484	slide1
c_1_218_497	PSC	Non.inflammatory.macrophages	109.859	1041	1519	254	-0.521098	slide1
c_1_254_481	PSC	Non.inflammatory.macrophages	109.895	2384	3624	183	1.11489	slide1
c_1_183_1171	PSC	Non.inflammatory.macrophages	109.986	908	950	222	1.35504	slide1
c_1_222_322	PSC	Inflammatory.macrophages	110.018	4026	2791	160	0.206456	slide1
c_1_160_855	PSC	Inflammatory.macrophages	110.018	2128	2222	256	-0.521098	slide1
c_1_256_360	PSC	Inflammatory.macrophages	110.041	2535	1166	245	-0.101383	slide1
c_1_245_682	PSC	Inflammatory.macrophages	110.064	1087	1775	208	1.12233	slide1
c_1_208_628	PSC	Inflammatory.macrophages	110.064	1868	3985	208	-0.101383	slide1
c_1_208_1113	PSC	Inflammatory.macrophages	110.209	3942	651	269	-0.521098	slide1
c_1_269_67	PSC	Inflammatory.macrophages	110.218	1855	695	218	-0.521098	slide1
c_1_218_140	PSC	Non.inflammatory.macrophages	110.223	1420	2607	190	5.00064	slide1
c_1_190_929	PSC	Inflammatory.macrophages	110.309	1782	1919	269	0.356007	slide2
c_2_269_221	PSC	Non.inflammatory.macrophages	110.318	2955	2060	254	-0.45229	slide2
c_2_254_253	PSC	Non.inflammatory.macrophages	110.345	351	4164	178	-0.521098	slide1
c_1_178_717	PSC	Non.inflammatory.macrophages	110.368	2683	3170	182	1.46213	slide1
c_1_182_738	PSC	Non.inflammatory.macrophages	110.368	267	1359	261	-0.521098	slide1
c_1_261_460	PSC	Inflammatory.macrophages	110.422	2935	574	259	-0.521098	slide1
c_1_259_250	PSC	Inflammatory.macrophages	110.422	2170	383	266	3.32724	slide1
c_1_266_68	PSC	Non.inflammatory.macrophages	110.422	1875	4129	268	-0.45229	slide2
c_2_268_748	PSC	Inflammatory.macrophages	110.436	1855	3496	148	-0.521098	slide1
c_1_148_659	PSC	Inflammatory.macrophages	110.436	3928	990	161	-0.521098	slide1
c_1_161_332	PSC	Non.inflammatory.macrophages	110.44	1389	4164	157	-0.45229	slide2
c_2_157_213	PSC	Inflammatory.macrophages	110.454	1834	855	245	-0.521098	slide1
c_1_245_497	PSC	Inflammatory.macrophages	110.454	549	3257	263	-0.521098	slide1
c_1_263_522	PSC	Inflammatory.macrophages	110.454	2041	2147	266	-0.521098	slide1
c_1_266_332	PSC	Inflammatory.macrophages	110.463	438	3992	183	-0.101383	slide1
c_1_183_1349	PSC	Non.inflammatory.macrophages	110.639	1326	2654	246	-0.521098	slide1
c_1_246_1171	PSC	Inflammatory.macrophages	110.644	2416	3569	182	-0.521098	slide1
c_1_182_820	PSC	Inflammatory.macrophages	110.675	243	351	144	-0.521098	slide1
c_1_144_84	PSC	Non.inflammatory.macrophages	110.68	919	379	261	0.834287	slide2
c_2_261_32	PSC	Inflammatory.macrophages	110.693	3852	299	268	1.1643	slide2
c_2_268_70	PSC	Inflammatory.macrophages	110.725	698	3157	245	-0.521098	slide1
c_1_245_1174	PSC	Inflammatory.macrophages	110.725	1606	326	248	2.84357	slide1
c_1_248_47	PSC	Inflammatory.macrophages	110.887	645	1387	261	0.206456	slide1
c_1_261_440	PSC	Inflammatory.macrophages	110.91	3491	3108	153	-0.521098	slide1
c_1_153_484	PSC	Inflammatory.macrophages	110.941	1900	1615	268	-0.521098	slide1
c_1_268_266	PSC	Inflammatory.macrophages	111.005	3153	724	194	-0.521098	slide1
c_1_194_179	PSC	Inflammatory.macrophages	111.018	1123	1683	184	-0.521098	slide1
c_1_184_664	PSC	Inflammatory.macrophages	111.018	3733	3042	194	-0.521098	slide1
c_1_194_655	PSC	Inflammatory.macrophages	111.018	3003	2363	255	-0.101383	slide1
c_1_255_613	PSC	Inflammatory.macrophages	111.018	2351	949	259	1.46213	slide1
c_1_259_411	PSC	Inflammatory.macrophages	111.018	3551	69	273	0.702618	slide1
c_1_273_3	PSC	Inflammatory.macrophages	111.018	2762	1732	273	-0.521098	slide1
c_1_273_346	PSC	Non.inflammatory.macrophages	111.018	1503	410	260	-0.521098	slide1
c_1_260_191	PSC	Inflammatory.macrophages	111.041	217	3301	169	-0.521098	slide1
c_1_169_1080	PSC	Inflammatory.macrophages	111.086	190	2975	245	-0.521098	slide1
c_1_245_1099	PSC	Inflammatory.macrophages	111.162	744	3516	255	-0.45229	slide2
c_2_255_449	PSC	Inflammatory.macrophages	111.162	1396	2105	263	0.318331	slide1
c_1_263_379	PSC	Non.inflammatory.macrophages	111.198	1580	2825	190	5.64801	slide1
c_1_190_1038	PSC	Inflammatory.macrophages	111.221	581	1557	208	0.546053	slide1
c_1_208_539	PSC	Inflammatory.macrophages	111.234	300	3084	178	0.546053	slide1
c_1_178_504	PSC	Inflammatory.macrophages	111.319	3948	852	160	-0.521098	slide1
c_1_160_288	PSC	Inflammatory.macrophages	111.319	3289	3672	262	-0.45229	slide2
c_2_262_412	PSC	Inflammatory.macrophages	111.324	2740	3577	267	1.61396	slide1
c_1_267_498	PSC	Inflammatory.macrophages	111.328	306	2222	157	-0.101383	slide1
c_1_157_653	PSC	Inflammatory.macrophages	111.328	3065	2568	184	-0.45229	slide2
c_2_184_217	PSC	Non.inflammatory.macrophages	111.364	4213	429	202	-0.521098	slide1
c_1_202_215	PSC	Non.inflammatory.macrophages	111.364	1192	1530	254	-0.45229	slide2
c_2_254_214	PSC	Inflammatory.macrophages	111.4	1285	594	176	-0.521098	slide1
c_1_176_256	PSC	Inflammatory.macrophages	111.4	2161	3280	208	0.702618	slide1
c_1_208_939	PSC	Inflammatory.macrophages	111.4	3176	3485	208	2.56772	slide1
c_1_208_965	PSC	Non.inflammatory.macrophages	111.4	1499	2707	190	5.00064	slide1
c_1_190_929	PSC	Inflammatory.macrophages	111.414	1994	1406	245	-0.521098	slide1
c_1_245_710	PSC	Inflammatory.macrophages	111.45	1455	1400	184	-0.521098	slide1
c_1_184_486	PSC	Inflammatory.macrophages	111.517	2809	1681	245	-0.521098	slide1
c_1_245_846	PSC	Non.inflammatory.macrophages	111.521	1128	2107	178	1.91246	slide1
c_1_178_354	PSC	Inflammatory.macrophages	111.629	3233	2114	256	-0.521098	slide1
c_1_256_323	PSC	Non.inflammatory.macrophages	111.647	621	4217	178	1.11489	slide1
c_1_178_697	PSC	Inflammatory.macrophages	111.826	471	3249	190	1.84245	slide1
c_1_190_1128	PSC	Inflammatory.macrophages	111.83	3889	646	202	-0.521098	slide1
c_1_202_247	PSC	Inflammatory.macrophages	111.83	3221	1386	268	1.45563	slide2
c_2_268_285	PSC	Non.inflammatory.macrophages	111.83	958	2112	168	-0.45229	slide2
c_2_168_223	PSC	Inflammatory.macrophages	111.866	1820	4077	184	1.35504	slide1
c_1_184_1462	PSC	Inflammatory.macrophages	111.946	1725	3197	208	2.28726	slide1
c_1_208_928	PSC	Inflammatory.macrophages	111.987	2241	2168	254	-0.521098	slide1
c_1_254_700	PSC	Inflammatory.macrophages	112.004	2911	575	162	-0.45229	slide2
c_2_162_10	PSC	Inflammatory.macrophages	112.004	1521	1386	184	-0.521098	slide1
c_1_184_486	PSC	Inflammatory.macrophages	112.004	1892	64	191	2.99103	slide1
c_1_191_84	PSC	Inflammatory.macrophages	112.004	1838	2685	263	-0.521098	slide1
c_1_263_418	PSC	Inflammatory.macrophages	112.004	2790	1908	267	0.0124775	slide1
c_1_267_396	PSC	Non.inflammatory.macrophages	112.089	3033	4138	195	1.04588	slide1
c_1_195_821	PSC	Inflammatory.macrophages	112.161	1674	2709	218	2.7307	slide1
c_1_218_512	PSC	Non.inflammatory.macrophages	112.161	2332	1903	321	4.58002	slide2
c_2_321_323	PSC	Inflammatory.macrophages	112.178	232	819	203	-0.521098	slide1
c_1_203_246	PSC	Inflammatory.macrophages	112.254	3376	832	202	-0.45229	slide2
c_2_202_135	PSC	Non.inflammatory.macrophages	112.254	218	1781	195	2.20527	slide1
c_1_195_254	PSC	Non.inflammatory.macrophages	112.259	2895	3205	161	0.206456	slide1
c_1_161_884	PSC	Non.inflammatory.macrophages	112.33	3455	3835	148	-0.521098	slide1
c_1_148_750	PSC	Inflammatory.macrophages	112.379	1249	2595	270	-0.521098	slide1
c_1_270_450	PSC	Non.inflammatory.macrophages	112.379	3522	2849	206	-0.45229	slide2
c_2_206_400	PSC	Non.inflammatory.macrophages	112.379	665	1945	267	-0.45229	slide2
c_2_267_390	PSC	Inflammatory.macrophages	112.401	3369	1091	256	-0.45229	slide2
c_2_256_326	PSC	Inflammatory.macrophages	112.401	3873	2107	256	-0.521098	slide1
c_1_256_292	PSC	Inflammatory.macrophages	112.432	130	3318	195	-0.521098	slide1
c_1_195_555	PSC	Inflammatory.macrophages	112.446	3564	1283	221	-0.45229	slide2
c_2_221_133	PSC	Inflammatory.macrophages	112.446	1737	2044	254	-0.521098	slide1
c_1_254_669	PSC	Non.inflammatory.macrophages	112.446	1788	4181	208	-0.521098	slide1
c_1_208_1103	PSC	Inflammatory.macrophages	112.486	3225	3595	254	-0.521098	slide1
c_1_254_1023	PSC	Inflammatory.macrophages	112.508	1311	2364	184	1.11489	slide1
c_1_184_869	PSC	Non.inflammatory.macrophages	112.508	2452	1463	218	0.206456	slide1
c_1_218_322	PSC	Non.inflammatory.macrophages	112.606	4109	4154	245	-0.45229	slide2
c_2_245_738	PSC	Non.inflammatory.macrophages	112.614	1492	3163	190	11.7708	slide1
c_1_190_1147	PSC	Inflammatory.macrophages	112.645	1203	1671	268	-0.521098	slide1
c_1_268_286	PSC	Inflammatory.macrophages	112.681	830	3252	272	-0.45229	slide2
c_2_272_992	PSC	Inflammatory.macrophages	112.721	1611	2261	148	-0.521098	slide1
c_1_148_411	PSC	Inflammatory.macrophages	112.752	3162	3717	182	1.59157	slide1
c_1_182_877	PSC	Inflammatory.macrophages	112.752	966	2566	263	-0.521098	slide1
c_1_263_444	PSC	Non.inflammatory.macrophages	112.787	443	133	208	-0.521098	slide1
c_1_208_124	PSC	Inflammatory.macrophages	112.801	507	1984	210	1.35504	slide1
c_1_210_1078	PSC	Inflammatory.macrophages	112.805	353	3107	202	-0.521098	slide1
c_1_202_1582	PSC	Non.inflammatory.macrophages	112.872	1910	4055	208	-0.521098	slide1
c_1_208_1103	PSC	Non.inflammatory.macrophages	112.872	327	2838	255	-0.45229	slide2
c_2_255_360	PSC	Non.inflammatory.macrophages	112.947	735	4228	177	0.206456	slide1
c_1_177_1843	PSC	Non.inflammatory.macrophages	113.018	4008	477	143	-0.45229	slide2
c_2_143_81	PSC	Inflammatory.macrophages	113.031	2061	2303	207	-0.521098	slide1
c_1_207_467	PSC	Non.inflammatory.macrophages	113.071	3967	3618	262	-0.45229	slide2
c_2_262_374	PSC	Inflammatory.macrophages	113.111	1817	426	209	3.44798	slide1
c_1_209_137	PSC	Non.inflammatory.macrophages	113.146	2846	4062	321	0.605996	slide2
c_2_321_760	PSC	Non.inflammatory.macrophages	113.159	2083	1786	184	-0.45229	slide2
c_2_184_15	PSC	Non.inflammatory.macrophages	113.217	1896	3521	182	2.81529	slide1
c_1_182_824	PSC	Inflammatory.macrophages	113.252	2841	3462	208	1.1048	slide1
c_1_208_984	PSC	Non.inflammatory.macrophages	113.278	2061	2303	207	-0.45229	slide2
c_2_207_478	PSC	Non.inflammatory.macrophages	113.358	1957	3540	270	-0.45229	slide2
c_2_270_304	PSC	Inflammatory.macrophages	113.406	475	4229	195	-0.521098	slide1
c_1_195_804	PSC	Inflammatory.macrophages	113.442	3858	980	260	-0.521098	slide1
c_1_260_321	PSC	Inflammatory.macrophages	113.455	3851	3466	287	1.66428	slide2
c_2_287_391	PSC	Non.inflammatory.macrophages	113.464	704	1634	184	-0.45229	slide2
c_2_184_117	PSC	Non.inflammatory.macrophages	113.464	531	1568	254	-0.45229	slide2
c_2_254_217	PSC	Inflammatory.macrophages	113.534	364	1670	183	-0.521098	slide1
c_1_183_621	PSC	Inflammatory.macrophages	113.534	3816	2564	275	-0.45229	slide2
c_2_275_250	PSC	Inflammatory.macrophages	113.547	2006	3774	177	3.25633	slide1
c_1_177_1626	PSC	Inflammatory.macrophages	113.565	1661	3530	270	-0.45229	slide2
c_2_270_305	PSC	Non.inflammatory.macrophages	113.635	3288	4215	148	-0.521098	slide1
c_1_148_793	PSC	Inflammatory.macrophages	113.741	3541	2534	207	-0.521098	slide1
c_1_207_496	PSC	Inflammatory.macrophages	113.741	1922	2750	218	2.50231	slide1
c_1_218_532	PSC	Inflammatory.macrophages	113.741	2959	1642	245	-0.521098	slide1
c_1_245_846	PSC	Inflammatory.macrophages	113.745	1928	3753	266	-0.521098	slide1
c_1_266_726	PSC	Inflammatory.macrophages	113.78	489	176	169	-0.521098	slide1
c_1_169_86	PSC	Inflammatory.macrophages	113.78	860	732	171	1.1048	slide1
c_1_171_317	PSC	Inflammatory.macrophages	113.78	3402	3589	177	-0.521098	slide1
c_1_177_1520	PSC	Inflammatory.macrophages	113.846	3974	1031	161	-0.521098	slide1
c_1_161_332	PSC	Inflammatory.macrophages	113.886	2558	1776	254	-0.521098	slide1
c_1_254_570	PSC	Non.inflammatory.macrophages	113.952	643	2294	182	-0.521098	slide1
c_1_182_543	PSC	Inflammatory.macrophages	113.991	745	606	203	0.0124775	slide1
c_1_203_159	PSC	Inflammatory.macrophages	114.022	1207	713	176	-0.521098	slide1
c_1_176_309	PSC	Non.inflammatory.macrophages	114.057	938	220	184	-0.521098	slide1
c_1_184_162	PSC	Inflammatory.macrophages	114.061	1679	2565	184	-0.521098	slide1
c_1_184_956	PSC	Inflammatory.macrophages	114.11	1245	623	176	-0.521098	slide1
c_1_176_309	PSC	Inflammatory.macrophages	114.11	366	1731	222	-0.521098	slide1
c_1_222_568	PSC	Non.inflammatory.macrophages	114.14	2766	3609	267	0.661983	slide2
c_2_267_778	PSC	Inflammatory.macrophages	114.202	2124	1347	209	1.35504	slide1
c_1_209_419	PSC	Inflammatory.macrophages	114.215	676	3714	255	-0.45229	slide2
c_2_255_449	PSC	Inflammatory.macrophages	114.272	3844	991	202	-0.521098	slide1
c_1_202_430	PSC	Inflammatory.macrophages	114.28	2207	917	227	-0.45229	slide2
c_2_227_52	PSC	Inflammatory.macrophages	114.39	4167	428	189	-0.521098	slide1
c_1_189_371	PSC	Inflammatory.macrophages	114.403	1460	2390	218	1.46758	slide1
c_1_218_447	PSC	Inflammatory.macrophages	114.477	170	1284	171	-0.521098	slide1
c_1_171_547	PSC	Inflammatory.macrophages	114.477	1226	1436	190	0.206456	slide1
c_1_190_536	PSC	Inflammatory.macrophages	114.477	677	466	298	-0.0390395	slide2
c_2_298_10	PSC	Inflammatory.macrophages	114.49	4045	699	202	0.740031	slide1
c_1_202_250	PSC	Inflammatory.macrophages	114.49	4158	4227	269	-0.45229	slide2
c_2_269_554	PSC	Inflammatory.macrophages	114.495	3954	3919	244	-0.101383	slide1
c_1_244_1499	PSC	Inflammatory.macrophages	114.529	1087	1039	254	1.11489	slide1
c_1_254_288	PSC	Inflammatory.macrophages	114.543	1686	3975	157	-0.521098	slide1
c_1_157_975	PSC	Inflammatory.macrophages	114.586	1231	3518	161	-0.101383	slide1
c_1_161_1044	PSC	Inflammatory.macrophages	114.586	1893	65	197	1.03826	slide1
c_1_197_47	PSC	Non.inflammatory.macrophages	114.586	1213	3263	190	-0.521098	slide1
c_1_190_1216	PSC	Non.inflammatory.macrophages	114.621	793	3560	256	-0.45229	slide2
c_2_256_562	PSC	Inflammatory.macrophages	114.726	3067	3898	208	-0.521098	slide1
c_1_208_1091	PSC	Inflammatory.macrophages	114.756	472	3112	245	-0.521098	slide1
c_1_245_1177	PSC	Non.inflammatory.macrophages	114.756	656	563	203	-0.521098	slide1
c_1_203_137	PSC	Inflammatory.macrophages	114.769	151	874	171	0.702618	slide1
c_1_171_361	PSC	Inflammatory.macrophages	114.769	680	4135	254	-0.521098	slide1
c_1_254_1107	PSC	Inflammatory.macrophages	114.843	4129	2095	245	-0.521098	slide1
c_1_245_932	PSC	Inflammatory.macrophages	114.948	1888	1410	245	-0.521098	slide1
c_1_245_710	PSC	Inflammatory.macrophages	114.948	2512	2049	260	-0.521098	slide1
c_1_260_664	PSC	Inflammatory.macrophages	114.978	3862	246	167	4.3566	slide1
c_1_167_155	PSC	Inflammatory.macrophages	115	3870	2287	157	-0.521098	slide1
c_1_157_683	PSC	Inflammatory.macrophages	115	2291	775	267	1.11489	slide1
c_1_267_202	PSC	Inflammatory.macrophages	115.017	589	4039	241	-0.521098	slide1
c_1_241_902	PSC	Inflammatory.macrophages	115.109	2972	1693	184	1.11489	slide1
c_1_184_684	PSC	Inflammatory.macrophages	115.109	411	2378	203	0.206456	slide1
c_1_203_806	PSC	Inflammatory.macrophages	115.109	2360	3206	254	0.411127	slide1
c_1_254_864	PSC	Inflammatory.macrophages	115.109	534	1766	263	1.34401	slide1
c_1_263_343	PSC	Inflammatory.macrophages	115.122	3304	1406	221	-0.521098	slide1
c_1_221_398	PSC	Inflammatory.macrophages	115.156	969	1456	222	2.8205	slide1
c_1_222_451	PSC	Inflammatory.macrophages	115.213	3543	4055	254	-0.521098	slide1
c_1_254_1090	PSC	Inflammatory.macrophages	115.248	2082	2068	157	-0.521098	slide1
c_1_157_581	PSC	Inflammatory.macrophages	115.248	1668	3425	270	-0.45229	slide2
c_2_270_292	PSC	Inflammatory.macrophages	115.313	3180	868	260	-0.521098	slide1
c_1_260_276	PSC	Non.inflammatory.macrophages	115.317	826	3183	190	-0.521098	slide1
c_1_190_1138	PSC	Non.inflammatory.macrophages	115.378	3021	4232	195	1.04588	slide1
c_1_195_821	PSC	Inflammatory.macrophages	115.395	4193	1024	170	-0.521098	slide1
c_1_170_346	PSC	Inflammatory.macrophages	115.395	2048	741	208	3.46094	slide1
c_1_208_378	PSC	Inflammatory.macrophages	115.421	1739	2884	208	0.411127	slide1
c_1_208_836	PSC	Inflammatory.macrophages	115.421	827	2331	266	-0.521098	slide1
c_1_266_423	PSC	Inflammatory.macrophages	115.434	3619	440	202	2.14754	slide1
c_1_202_228	PSC	Inflammatory.macrophages	115.434	3514	774	202	-0.45229	slide2
c_2_202_135	PSC	Inflammatory.macrophages	115.434	510	2068	245	-0.45229	slide2
c_2_245_373	PSC	Inflammatory.macrophages	115.434	121	2059	246	-0.521098	slide1
c_1_246_841	PSC	Non.inflammatory.macrophages	115.434	1455	1400	184	1.02446	slide1
c_1_184_493	PSC	Inflammatory.macrophages	115.451	2407	3405	161	0.432192	slide1
c_1_161_46	PSC	Inflammatory.macrophages	115.521	401	1746	183	-0.521098	slide1
c_1_183_621	PSC	Inflammatory.macrophages	115.603	3106	1381	157	-0.521098	slide1
c_1_157_363	PSC	Inflammatory.macrophages	115.603	1031	404	176	-0.521098	slide1
c_1_176_164	PSC	Non.inflammatory.macrophages	115.676	746	1916	190	1.02446	slide1
c_1_190_683	PSC	Non.inflammatory.macrophages	115.694	4133	416	202	-0.521098	slide1
c_1_202_215	PSC	Inflammatory.macrophages	115.802	2542	876	208	0.0124775	slide1
c_1_208_379	PSC	Inflammatory.macrophages	115.802	2380	1065	245	-0.45229	slide2
c_2_245_200	PSC	Inflammatory.macrophages	115.802	2365	2459	266	-0.521098	slide1
c_1_266_462	PSC	Inflammatory.macrophages	115.836	2783	636	254	-0.521098	slide1
c_1_254_184	PSC	Inflammatory.macrophages	115.849	3403	2442	240	-0.521098	slide1
c_1_240_629	PSC	Non.inflammatory.macrophages	115.871	1662	594	190	-0.45229	slide2
c_2_190_36	PSC	Inflammatory.macrophages	115.879	569	388	222	4.01003	slide1
c_1_222_122	PSC	Inflammatory.macrophages	115.918	2838	40	266	0.0124775	slide1
c_1_266_28	PSC	Inflammatory.macrophages	115.953	3953	4209	195	3.66967	slide1
c_1_195_822	PSC	Inflammatory.macrophages	115.953	2915	3292	262	-0.521098	slide1
c_1_262_954	PSC	Inflammatory.macrophages	115.974	3896	1186	202	-0.521098	slide1
c_1_202_514	PSC	Inflammatory.macrophages	115.974	1567	303	208	0.206456	slide1
c_1_208_152	PSC	Inflammatory.macrophages	116.017	1915	2558	173	-0.521098	slide1
c_1_173_1188	PSC	Inflammatory.macrophages	116.017	1349	260	261	-0.521098	slide1
c_1_261_119	PSC	Inflammatory.macrophages	116.039	2371	1861	184	-0.521098	slide1
c_1_184_681	PSC	Inflammatory.macrophages	116.043	2551	3593	267	-0.45229	slide2
c_2_267_760	PSC	Inflammatory.macrophages	116.103	1549	1917	144	-0.521098	slide1
c_1_144_602	PSC	Inflammatory.macrophages	116.103	595	2173	183	-0.521098	slide1
c_1_183_759	PSC	Non.inflammatory.macrophages	116.103	4107	2507	194	-0.45229	slide2
c_2_194_131	PSC	Non.inflammatory.macrophages	116.155	38	1374	190	-0.521098	slide1
c_1_190_567	PSC	Inflammatory.macrophages	116.181	2848	1983	254	-0.45229	slide2
c_2_254_243	PSC	Non.inflammatory.macrophages	116.181	1007	159	260	0.206456	slide1
c_1_260_177	PSC	Inflammatory.macrophages	116.211	421	2814	246	-0.521098	slide1
c_1_246_1232	PSC	Inflammatory.macrophages	116.211	2666	2775	266	-0.521098	slide1
c_1_266_556	PSC	Non.inflammatory.macrophages	116.245	1631	3436	182	1.35504	slide1
c_1_182_819	PSC	Inflammatory.macrophages	116.276	2666	3605	208	1.1048	slide1
c_1_208_984	PSC	Inflammatory.macrophages	116.276	1311	3129	254	-0.521098	slide1
c_1_254_849	PSC	Non.inflammatory.macrophages	116.276	247	579	208	1.058	slide1
c_1_208_316	PSC	Non.inflammatory.macrophages	116.284	910	2095	184	1.058	slide1
c_1_184_787	PSC	Inflammatory.macrophages	116.297	1765	1143	176	-0.521098	slide1
c_1_176_510	PSC	Inflammatory.macrophages	116.297	290	2941	195	-0.521098	slide1
c_1_195_487	PSC	Inflammatory.macrophages	116.297	1963	3791	208	0.206456	slide1
c_1_208_1010	PSC	Inflammatory.macrophages	116.349	1418	3828	177	3.54845	slide1
c_1_177_1701	PSC	Inflammatory.macrophages	116.387	1087	2646	178	6.45565	slide1
c_1_178_405	PSC	Inflammatory.macrophages	116.387	4045	2972	207	7.84577	slide1
c_1_207_623	PSC	Non.inflammatory.macrophages	116.387	3575	3073	254	-0.45229	slide2
c_2_254_367	PSC	Inflammatory.macrophages	116.456	2139	736	208	3.46094	slide1
c_1_208_378	PSC	Inflammatory.macrophages	116.469	1504	1555	144	-0.521098	slide1
c_1_144_437	PSC	Inflammatory.macrophages	116.482	1997	640	266	-0.521098	slide1
c_1_266_104	PSC	Inflammatory.macrophages	116.499	1041	1519	254	-0.521098	slide1
c_1_254_471	PSC	Non.inflammatory.macrophages	116.52	281	938	239	-0.45229	slide2
c_2_239_56	PSC	Inflammatory.macrophages	116.559	1000	1770	268	0.0124775	slide1
c_1_268_294	PSC	Inflammatory.macrophages	116.606	613	4233	195	-0.521098	slide1
c_1_195_804	PSC	Inflammatory.macrophages	116.692	437	1951	183	1.94423	slide1
c_1_183_701	PSC	Non.inflammatory.macrophages	116.692	2591	3759	208	0.0124775	slide1
c_1_208_1027	PSC	Non.inflammatory.macrophages	116.709	2871	4122	177	-0.521098	slide1
c_1_177_1871	PSC	Non.inflammatory.macrophages	116.709	2438	753	208	-0.45229	slide2
c_2_208_82	PSC	Inflammatory.macrophages	116.73	1663	3864	245	-0.521098	slide1
c_1_245_1397	PSC	Inflammatory.macrophages	116.76	508	418	203	-0.101383	slide1
c_1_203_121	PSC	Inflammatory.macrophages	116.778	1973	3913	208	2.66416	slide1
[truncated: 19,072 more rows]

## Sheet: 5g
ETS2 signature in candidate drug classes
Differential expression analysis results for ETS2 g1-edited versus unedited macrophages provided in Supplementary Table 1
Data available on EGA: EGAD00001011338
Code available on GitHub: https://github.com/JamesLeeLab/chr21q22_manuscript
Compound	MOA	Pathway	pval	padj	log2err	ES	NES	size	leadingEdge
BRD-K01976263	Protein synthesis inhibitor	BRD-K01976263_Emetine Dihydrochloride Hydrate (74)_HCC515_24.0_h_0.63_um	3.49e-10	8.29e-06	0.814036	-0.51563	-2.25042	###	ALOX5AP|S100A9|RAB31|TNFSF10|CD163|MT1X|MT2A|S100A8|FPR1|TPST2|CTSL|CFH|GOLM1|SLC11A2|SLC26A2|MMP9|CD99|SGK1|MT1F|RNASET2|STEAP3|SLC39A8|SCPEP1|MAN1C1|CTSB|LAPTM5|CD14|PPM1H|LIPA|CPM|CPVL|EVI2B|GLRX|ITGB5|SSR1|IMPA2|PPT1|LY6E|CKLF|MS4A4A|IFI16|GNPTAB|VSIG4|LYZ|RNASE1|BDH1|CNPY3|CYBA|P4HA1|GRN|PLXND1|CD44|SMCO4|C5|SLC46A3|ABHD6|MMP12|ITM2C
BRD-K57080016	MEK inhibitor	BRD-K57080016_-666_A549_6.0_h_80.0_um	1.71e-09	2.03e-05	0.788187	-0.70011	-2.47743	44	CXCL1|ETV5|RTN2|QPCT|CCL2|SEMA3A|MMP9|DLC1|ADAM28|HHEX|S100A12|TGFBR2|PNP|CHST2|TGFBI|DUSP6|PLAU|ARL4C|ACTN1|FJX1|PTPN12|NRP1|KCTD12|CD74
BRD-K50168500	EGFR inhibitor	BRD-K50168500_canertinib_HME1_3_h_10_um	3.6e-08	0.000214	0.719513	-0.56642	-2.21696	78	ETS2|IL1A|ESR1|CXCL1|CXCL3|THBD|IL1B|EMP1|HBEGF|MMP9|DLC1|HHEX|S100A12|CXCL2|TSPAN4|PTGS2|MYC|SMURF2|PRKCD|ELK3|RHOH|ZFP36|PLAUR|DUSP6|PLAU|SLC20A1|CXCL8|IL6|MBP|MICAL2|RRS1|BTG2|IER3|ICAM1|MAP7
BRD-K49371609	PI3K inhibitor	BRD-K49371609_528116.cdx_HCC515_24.0_h_0.09_um	5.39e-08	0.000256	0.719513	-0.62788	-2.30851	55	S100A9|TNFSF10|RHOBTB3|S100A8|VAV3|CFH|KCNJ2|SGK1|MAP3K5|EPHB2|TCF4|SLC39A8|DPYD|CD14|DAB2|ALDH1A1|PDLIM5|RIN2|CXCL8|CCND3|GLRX|ITGB5
BRD-K24132293	Glutathione transferase inhibitor	BRD-K24132293_piperlongumine (HPLC)_THP1_6.0_h_10.0_um	1.43e-07	0.000378	0.690132	-0.55878	-2.17874	76	CD37|ALOX5AP|RHOBTB3|CTSH|SASH3|IKBKE|SLC11A2|PTPN6|SLC26A2|MEGF9|LCP2|SLC25A37|GSAP|MYC|SLC43A3|CTSC|PRKCD|ALOX5|TNS3|CD36|CPVL|SORD|DCPS|KCTD12|SERPINF1|BDH1|CYBA|DNPH1|SLC16A3|SMCO4
BRD-K02822062	Unknown	BRD-K02822062_CT-200783_SKM1_6.0_h_10.0_um	1.97e-07	0.000425	0.690132	-0.57254	-2.21974	72	CD37|ATP8B4|ARHGDIB|HEG1|SASH3|IKBKE|PTPN6|TRAF3IP3|MAF|TGFBR2|LMO2|MYC|CORO1A|STAB1|CTSC|PRKCD|DUSP6|TNS3|ADCY7|CD36|CPVL|SORD|ACTN1|S100A4|DCPS|GSN|RRS1|ABR|EFHD2|MMP12|RRP1B|ASPH|CAPG
BRD-K49865102	MEK inhibitor	BRD-K49865102_PD-0325901_HME1_3_h_0.12_um	2.39e-07	0.000437	0.674963	-0.62603	-2.23911	49	GALNT6|ETV5|THBD|IL1B|EMP1|SERPINA1|HBEGF|MT1F|TLR4|MX2|PNP|PTGS2|MYC|PRNP|DUSP6|PTPRE|LPXN|ARL4C|SLC20A1|CXCL8|GLRX|PTPN12|CYBA|SLC35F2|IER3
BRD-K61033289	PPARγ inhibitor	BRD-K61033289_15-Deoxy-?12,14-prostaglandin J2_THP1_6.0_h_10.0_um	3.4e-07	0.000505	0.674963	-0.55493	-2.14999	73	CD37|ALOX5AP|CD93|S100A8|CTSH|ARHGDIB|LY86|IKBKE|PRKCB|PTPN6|IRF8|CD53|CHSY1|LMO2|SAMHD1|LCP2|RNASE6|RAC2|MYC|PRKCD|DUSP6|LILRA2|STARD13|EVI2B|ACTN1|DCPS|KCTD12|ABAT|MNDA|HCK|INPP5A|FGR|MSL1|MFNG|IL1RN|CCDC86|TRIM14|BID|BST2
BRD-A58767537	EGFR inhibitor	BRD-A58767537_afatinib_MCF10A_3_h_0.04_um	4.04e-07	0.000565	0.674963	-0.56451	-2.17286	71	ETS2|IL1A|CXCL1|ETV5|CXCL3|IL1B|EMP1|CDC42EP3|HBEGF|PDP1|MYC|SMURF2|ELK3|ZFP36|PLAUR|DUSP6|PLAU|MX1|LPXN|SLC20A1|CXCL8|DNMBP|PTPN12
BRD-K92317137	NFkB pathway inhibitor	BRD-K92317137_-666_CL34_6.0_h_10.0_um	4.96e-07	0.000655	0.659444	-0.66974	-2.31145	38	S100A9|ESR1|S100A8|PTGS1|CCL2|TCF4|SLC39A8|RAC2|MYC|DUSP6|ALOX5|LYZ|RRS1|CD44|IL7R|SLC5A3|SH3BGRL|ASPH|ZBED5|PID1|NDRG3|GLIPR1
BRD-A39996500	HSP inhibitor	BRD-A39996500_radicicol_HME1_24_h_3.33_um	7.16e-07	0.000839	0.659444	-0.47186	-2.01177	###	IL1A|SPARC|SVIL|ETV5|THBD|ARHGDIB|IL1B|EMP1|SERPINA1|HBEGF|RTN1|MMP9|PDP1|STEAP3|PLSCR1|TGFBR2|PYGL|PPFIBP1|PNP|PTGS2|RAC2|MYC|ELK3|IL1RAP|PLAUR|DUSP6|PLAU|C2CD5|MCM4|CXCL8|ACTN1|FJX1|SPATS2L|PTPN12|NRP1|KCTD12
BRD-K61829047	exportin antagonist	BRD-K61829047_7b-cis_SKMEL28_6.0_h_10.0_um	7.41e-07	0.000839	0.659444	-0.72492	-2.3139	27	S100A9|S100A8|CTSH|CXCL1|ARHGDIB|PRKCB|ACSL1|MAP3K5|MYD88|CTSC|STOM|SORD
BRD-K83972459	Aurora kinase inhibitor	BRD-K83972459_JWE-035_HA1E_24_h_3.33_um	8.8e-07	0.000859	0.659444	-0.72397	-2.32429	28	S100A9|CD93|RHOBTB3|S100A8|GIMAP6|EMP1|KMO|RASGRP1|CCL2|GPX3|MEF2C|CD38|DDX60|PECAM1|EMP3
BRD-A19500257	HSP inhibitor	BRD-A19500257_geldanamycin_MDAMB231_24_h_10_um	9.04e-07	0.000859	0.659444	-0.57167	-2.1479	62	TNFSF10|ETV5|EMP1|MMP9|TGFB1|EPHB2|HHEX|FXYD5|RAC2|ELK3|PLAUR|DUSP6|PLAU|ARL4C|MCM4|SLC20A1|ITGB5|SPATS2L|FUT8|HLA-DQB1|SNX10|CEP170|MICAL2|CYBA|IER3|CD44|SERPINE1|SLC16A3
BRD-K02526760	ARFGAP inhibitor	BRD-K02526760_QS 11_WSUDLCL2_6.0_h_10.0_um	1.07e-06	0.00096	0.643552	-0.62025	-2.21545	46	S100A9|SPARC|S100A8|SERPINA1|PTPRC|MMP9|DMXL2|S100A12|TLR4|SLC25A37|MYC|CD14|CYBB|CTSS|TGFBI|TNS3|GLRX|CEP170|IFI16|MNDA|LYZ|HLA-DQA1|CYFIP2
BRD-K41895714	PI3K inhibitor	BRD-K41895714_AS-605240_HEPG2_24_h_0.04_um	1.09e-06	0.00096	0.643552	-0.61879	-2.20009	45	S100A9|SPARC|S100A8|EMP1|MMP9|ENO2|S100A12|TGFBR2|OLFML2B|TSPAN4|TGFBI|DUSP6|STOM|HSD17B11|GLRX|KCTD12|USP6NL|RRS1|RNASE1|LPAR6|IER3|SERPINE1|ICAM1
BRD-A13122391	RNA polymerase inhibitor	BRD-A13122391_16-HYDROXYTRIPTOLIDE_HT115_6.0_h_0.08_um	1.18e-06	0.000961	0.643552	-0.55208	-2.09088	67	ETS2|CD163|CXCL1|CXCL3|SERPINA1|GCA|PPBP|MEGF9|SLC39A8|TGFBR2|ADM|CXCL2|ID3|MYC|DPYD|NOTCH1|ZFP36|DUSP6|SOD2|CXCL8|WSB1|GLUL
BRD-K68174511	mTOR inhibitor	BRD-K68174511_torin-2_MDAMB231_3_h_3.33_um	1.29e-06	0.000961	0.643552	-0.60261	-2.17182	51	ALOX5AP|RHOBTB3|S100A8|ARHGDIB|SERPINA1|CDC42EP3|RTN1|MMP9|TGFB1|SGK1|ITGAM|S100A12|GATA3|LAPTM5|RAC2|SMURF2|DUSP6|DUSP7|BCL6|LEPROTL1|MICAL2|MNDA|RRS1
BRD-U68942961	LCK inhibitor	BRD-U68942961_-666_A375_6.0_h_10.0_um	1.29e-06	0.000961	0.643552	-0.60079	-2.16014	50	SPARC|RHOBTB3|SERPING1|ARHGDIB|EMP1|HBEGF|SLC26A2|GPX3|EPHB2|HCLS1|TGFBR2|LMO2|LAPTM5|STAB1|TGFBI|EPB41L2|LIPA|APLP2|KCTD12
BRD-K37764012	PAK4 inhibitor	BRD-K37764012_PF-3758309_HA1E_24_h_1.11_um	1.48e-06	0.001068	0.643552	-0.63188	-2.20437	41	ALOX5AP|SPARC|ESR1|TNFSF10|GALNT6|S100A8|ARHGDIB|PTPRC|SGK1|EPHB2|RNASET2|TCF4|EVI2A|MYC|PLAUR|PLAU|PTK2|CXCL8|FGL2|LGALS3BP|CLEC2B|AKR1B1|SERPINE1
BRD-U64521890	Flavinoid	BRD-U64521890_XMD16-144_A549_24_h_1.11_um	1.54e-06	0.00108	0.643552	-0.62327	-2.18664	42	TNFSF10|EPAS1|SERPINA1|CFH|PLP2|CCL2|SGK1|PTGS2|LYN|DPYD|DAB2|PDLIM5|PLAU|TPM1|ARL4C|MCM4|SPATS2L|NRP1|KCTD12|GLUL|HNMT|RNASE1|SLC16A3|C5
BRD-K74305673	IKK inhibitor	BRD-K74305673_IMD 0354_SKM1_6.0_h_10.0_um	2.29e-06	0.001449	0.627257	-0.6426	-2.20868	39	CHI3L2|ALOX5AP|S100A9|S100A8|SASH3|CCL2|GCNT1|TRAF3IP3|PDXK|CTSB|MYC|DUSP6|ADCY7|SORD|CLU|RRS1|CYBA|HSPA1A|CST3|GLIPR1|MAMLD1
BRD-A62809825	ATPase inhibitor	BRD-A62809825_-666_NCIH596_6.0_h_10.0_um	2.33e-06	0.001449	0.627257	-0.57881	-2.16815	58	ETS2|CCL5|TREM1|CASP1|KCNJ2|ADAM10|DMXL2|SAMHD1|TLR4|MX2|CYBB|CTSS|CTNND1|SLC2A3|CCR1|MAFB|C5AR1|EPB41L3|CLEC7A|UBE2D1|C3AR1|CLU|HNMT|ALDH3B1|ADAMDEC1|S100A10|ZEB2|SH3BP4
BRD-K92317137	NFkB pathway inhibitor	BRD-K92317137_-666_SNUC5_6.0_h_10.0_um	2.38e-06	0.001449	0.627257	-0.60787	-2.16124	45	TNFSF10|SVIL|S100A8|ARHGDIB|SERPINA1|MAP3K5|SLC39A8|FXYD5|TPCN1|MYC|SLC43A3|DUSP6|ALOX5|CD48|KCTD12|TRIM22|IFI16|MICAL2|LYZ|RRS1|HLA-DQA1|CLEC2B|CD44|METTL7A|PID1|GLIPR1
BRD-K49865102	MEK inhibitor	BRD-K49865102_HY-10254_HA1E_6.0_h_10.0_um	2.5e-06	0.001453	0.627257	-0.60583	-2.16394	46	CXCL5|ESR1|CXCL1|ETV5|EMP1|GOLM1|HBEGF|CCL2|LAPTM5|MYC|ELK3|PLAUR|DUSP6|PLAU|CPVL|CXCL8|EVI2B|GLRX|MXRA7|MICAL2|LYZ|IER3|IL7R|EFHD2
BRD-K52075040	Fatty acid synthase inhibitor	BRD-K52075040_-666_HT115_6.0_h_44.4_um	2.51e-06	0.001453	0.627257	-0.65456	-2.2177	35	SPARC|TNFSF10|CTSH|GPX3|TNIK|TLR4|CD14|ALDH1A1|TNS3|RNF130|DENND2D|KCTD12|LEPROT|CA12|VNN1|ADAMDEC1|TOP2A|RRP1B
BRD-K08799216	EGFR inhibitor	BRD-K08799216_pelitinib_MCF10A_3_h_10_um	2.89e-06	0.001633	0.627257	-0.5579	-2.09616	62	S100A9|RAB31|ACSL5|IL1B|EMP1|CDC42EP3|HBEGF|RTN1|HLA-DMB|TGFB1|PDP1|TGFBR2|PTGS2|NFE2L3|MYC|ELK3|ALDH1A1|DUSP6|ARL4C|SLC20A1|KCTD12
BRD-A36630025	Topoisomerase inhibitor	BRD-A36630025_-666_WSUDLCL2_6.0_h_0.35_um	3.12e-06	0.001686	0.627257	-0.52939	-2.05902	74	CD37|RHOBTB3|DOCK2|PTPRC|PTPN6|MAP3K5|ADAM28|SEMA4D|HCLS1|TCF4|TGFBR2|LMO2|ARPC1B|TLR4|LCP1|SLC25A37|ARHGEF6|MYC|EPB41L2|ADCY7|SORD|BTK|SERPINF1|LRRFIP1|CYBA|SLC35F2|ACTR3
BRD-K64890080	PLK inhibitor	BRD-K64890080_BI 2536_SKM1_6.0_h_10.0_um	3.24e-06	0.001709	0.627257	-0.5277	-2.05884	77	ALOX5AP|ARHGDIB|AIF1|IKBKE|PTPRC|PTPN6|SLC26A2|CD53|SLC39A8|LAT2|EVI2A|LMO2|C1S|FXYD5|PYCARD|LCP2|LAPTM5|MYC|DPYD|SLC43A3|EMP3|SLC19A1|TNS3|CCR1|SORD|EVI2B|C3AR1|SNX10|SLC27A3|IFI16
BRD-K64890080	PLK inhibitor	BRD-K64890080_BI-2536_HT29_24_h_3.33_um	3.48e-06	0.001735	0.627257	-0.49691	-2.00229	91	TNFSF13|MCTP1|S100A9|RHOBTB3|CTSH|ARHGDIB|CASP1|SERPINA1|CFH|STEAP3|S100A12|C1S|TLR4|FXYD5|GSAP|PTGS2|NFE2L3|MYC|DPYD|EMP3|ALDH1A1|KCNN4|SORD|CXCL8|PDSS1|SPATS2L|CDK14|BHLHE41|SLC1A3|CA12
BRD-K91900765	MAPK inhibitor	BRD-K91900765_S1458_HA1E_6.0_h_10.0_um	3.58e-06	0.001735	0.627257	-0.58918	-2.1234	51	ALOX5AP|S100A9|TNFSF10|CD163|MT1X|MT2A|S100A8|FCER1G|MT1F|DMXL2|HCLS1|TLR4|FXYD5|PYCARD|LAPTM5|SLC43A3|ALDH1A1|CXCL8
BRD-K86858124	Taxane	BRD-K86858124_Paclitaxel_MCF7_6.0_h_10.0_um	3.64e-06	0.001735	0.627257	-0.78345	-2.20625	17	S100A9|S100A8|QPCT|CTNND1|ARL4C|SLC2A3|BCL6|GNPTAB|HLA-DQA1|TRPV2|CD44
BRD-A39996500	HSP inhibitor	BRD-A39996500_radicicol_A549_24_h_10_um	3.65e-06	0.001735	0.627257	-0.46043	-1.9532	###	RAB31|CXCL5|TNFSF10|TACC3|EMP1|SERPINA1|RTN1|YWHAH|CCL2|MMP9|EPHB2|PLSCR1|ASRGL1|ID3|PRKCA|PTGS2|ELK3|SERPINB9|PDLIM5|TGFBI|DUSP6|TPM1|ALOX5|MCM4|CXCL8|PTPN12|KCTD12|PFKFB3|CKLF|HNMT|SERPINF1|CA12|LYZ|ABCC3|IER3|SERPINE1|CLEC5A|NLRP2|SRI
BRD-A19633847	Carnitine palmitoyltransferase inhibitor	BRD-A19633847_PERHEXILINE MALEATE_RMUGS_6.0_h_10.0_um	3.81e-06	0.001761	0.627257	-0.72189	-2.25788	25	ALOX5AP|CD93|SERPING1|IRF8|TCF4|SCARB2|COLEC12|LAPTM5|CORO1A|GNS|TGFBI|RIN2|TNS3|PBXIP1|HLA-DRA|HLA-DQA1|MN1|CD44|SH3BGRL
BRD-K13169950	HDAC inhibitor	BRD-K13169950_NSC 3852_PC3_24.0_h_10.0_um	3.9e-06	0.001761	0.610527	-0.56201	-2.10267	59	SPARC|ESR1|GALNT6|CTSH|IL1B|CDC42EP3|PRKCB|TGFBR2|TSPAN4|ELK3|LIPA|RIN2|ACTN1|NRP1|SLC27A3|MYOF|HNMT|SRC|KCNMA1|LYZ|CYBA|DNPH1|SERPINE1|SLC16A3
BRD-K46056750	CHK inhibitor	BRD-K46056750_AZD-7762_MCF10A_3_h_10_um	3.93e-06	0.001761	0.610527	-0.51929	-2.02478	76	IL1A|CXCL1|CXCL3|IL1B|EMP1|LY86|HBEGF|DLC1|ENO2|ADM|MX2|PLEK2|MYC|SMURF2|ELK3|ZFP36|PLAUR|DUSP6|PLAU|DUSP7|LPXN|SLC20A1|HK2|CXCL8|HCAR3|RRS1|LGALS3BP|IER3|SERPINE1|SLC16A3
BRD-K51575138	IKK inhibitor	BRD-K51575138_TPCA-1_EFO27_6.0_h_10.0_um	4.53e-06	0.001994	0.610527	-0.60113	-2.13729	45	CHI3L2|S100A9|SNCA|S100A8|CXCL1|EMP1|SERPINA1|IKBKE|QPCT|SLC39A8|TLR4|TGFBI|C2CD5|CTNND1|SOD2|CXCL8|CLU|OAS1
BRD-K71726959	CDK inhibitor	BRD-K71726959_N9-isoproplyolomoucine_SKM1_6.0_h_122.55_um	4.68e-06	0.002023	0.610527	-0.534	-2.04679	69	CHI3L2|SVIL|CTSH|ARHGDIB|SASH3|EMP1|IKBKE|PRKCB|PIK3CD|PTPN6|INPP5D|GCNT1|CD53|HCLS1|NPC2|LAT2|ID3|MX2|ARHGEF6|SLC43A3|CTSC|SORD|CXCL8|DCPS
BRD-K52075040	Fatty acid synthase inhibitor	BRD-K52075040_-666_OV7_6.0_h_44.4_um	5.14e-06	0.00218	0.610527	-0.59733	-2.14133	47	RHOBTB3|S100A8|ARHGDIB|SERPINA1|RTN1|PDLIM2|CCL2|C1RL|CD53|TCF4|SLC39A8|COLEC12|TLR4|TSPAN4|PLAU|PLEKHM1|ALOX5|LYZ|RRS1|VEZF1|S100A10|IL7R|MAP7|TOP2A|CD47
BRD-K49328571	SRC inhibitor	BRD-K49328571_dasatinib_HME1_3_h_3.33_um	5.39e-06	0.002207	0.610527	-0.5183	-2.04649	81	IL1A|S100A9|S100A8|CXCL1|ZC3H12A|CXCL3|IL1B|EMP1|HBEGF|KCNJ2|DLC1|PDP1|CXCL2|IL2RG|PNP|PTGS2|SMURF2|CHST2|ELK3|PLAUR|DUSP6|PLAU|SLC20A1|CXCL8|PTPN12|PFKFB3|IL6|MICAL2|MYO1B|IER3|CD44|ICAM1
BRD-K98548675	IKK inhibitor	BRD-K98548675_Parthenolide_SKM1_6.0_h_10.0_um	5.39e-06	0.002207	0.610527	-0.51343	-2.00559	75	ATP8B4|CTSH|HEG1|IKBKE|PTPN6|SLC26A2|STEAP3|TGFBR2|MX2|PNP|SYPL1|MYC|PPM1H|PRKCD|RIN2|TNS3|CCND3|KCTD12|RRS1|RBMS1|FKBP1A
BRD-K42308740	Unknown	BRD-K42308740_ST056792_A549_6.0_h_10.0_um	5.48e-06	0.002207	0.610527	-0.71392	-2.20674	24	CXCL5|TNFSF10|S100A8|CCL2|GPX3|ADAM28|TCF4|ID3|C2CD5|MCM4|CXCL8|CLU
BRD-K40175214	mTOR inhibitor	BRD-K40175214_torin-1_HS578T_3_h_1.11_um	5.72e-06	0.002264	0.610527	-0.79934	-2.20467	15	S100A8|ARHGDIB|SERPINA1|HHEX|C1S|FKBP4|ALDH1A1|GLUL
BRD-K88378636	IKK inhibitor	BRD-K88378636_withaferin-a_MDAMB231_3_h_10_um	5.82e-06	0.002268	0.610527	-0.58177	-2.09668	51	ETS2|ALOX5AP|SPARC|TREM1|THBD|IL1B|PTGS1|SLC39A8|ADM|GATA3|LDLRAD4|CTNND1|ALOX5|ARL4C|CXCL8|KCTD12|CKLF|MYOF|MICAL2|CA12|LGALS3BP|IER3
BRD-A56592690	TRX1 inhibitor	BRD-A56592690_PX12_HT115_6.0_h_30.0_um	6.11e-06	0.002327	0.610527	-0.60557	-2.13222	43	S100A9|TNFSF10|GALNT6|S100A8|CXCL1|FPR1|CXCL3|MMP9|GPX3|TGFBR2|CXCL2|MX2|TSPAN4|ALDH1A1|STOM|TNS3
BRD-K79404599	PKC inhibitor	BRD-K79404599_enzastaurin_MCF7_24_h_10_um	6.27e-06	0.002327	0.610527	-0.69401	-2.21523	27	S100A9|SPARC|CCL5|TNFSF10|S100A8|CRISPLD2|TGFB1|DLC1|TCF4|S100A12|RAC2|MYC|TNS3|CD36|KCTD12
BRD-K85402309	Broad spectrum kinase inhibitor	BRD-K85402309_dovitinib_HS578T_3_h_1.11_um	6.61e-06	0.002327	0.610527	-0.71275	-2.2293	25	SASH1|SERPINA1|PTPRC|CCL2|HHEX|GATA3|TLR4|LAPTM5|SMURF2|CTSC|ELK3|DUSP6|CD36|HLA-DQA1|ASPH|GLIPR1|GPNMB|CHIC2|BID|FOSL1|EREG
BRD-K49865102	MEK inhibitor	BRD-K49865102_PD-0325901_HA1E_24_h_1.11_um	6.69e-06	0.002327	0.610527	-0.50532	-2.02573	88	ECM1|GALNT6|S100A8|DNMT3A|THBD|EMP1|GOLM1|MMP9|AKR1C3|TGFBR2|EVI2A|TLR4|TSPAN4|GSAP|LAPTM5|RAC2|DAB2|ELK3|DUSP6|PLAU|CTSK|TCF7L2|SORD|GLRX|FJX1|ITGB5|NRP1|KCTD12|MBP|VNN1|FKBP1A|ABCC3|SLC35F2|CD44|SLC16A3
BRD-K05104363	MEK inhibitor	BRD-K05104363_PD-184352_HS578T_3_h_10_um	6.73e-06	0.002327	0.610527	-0.63289	-2.18428	38	ALOX5AP|ARHGDIB|EMP1|TGFBR2|CD302|TLR4|MYC|CD14|ELK3|PLAUR|DUSP6|CD36|NRP1|MYOF|ANXA5|ABCC3|IER3
BRD-K64890080	PLK inhibitor	BRD-K64890080_BI 2536_THP1_6.0_h_10.0_um	7.11e-06	0.002416	0.610527	-0.55571	-2.08733	61	ALOX5AP|S100A9|SPARC|ARHGDIB|IKBKE|PTPRC|CD53|HCLS1|LAT2|KCNAB2|PYCARD|LCP2|GSAP|LAPTM5|MYC|SLC43A3|ITGB2|SLC19A1|ALOX5|TNS3|CXCL8|EVI2B|SNX10|BHLHE41|MNDA|LYZ|RRS1
BRD-K37764012	PAK4 inhibitor	BRD-K37764012_PF-3758309_HA1E_24_h_3.33_um	7.29e-06	0.002441	0.610527	-0.55819	-2.06225	56	S100A9|SPARC|TNFSF10|RHOBTB3|GALNT6|EPHB2|CD14|TRAM2|CYBB|CTSS|ALOX5|HK2|CXCL8|GLRX|CDK14|SNX10|BHLHE41|CA12|MNDA|CLEC2B|IER3|P4HA1|TPM4|SERPINE1|SLC16A3|P4HA2|MYO10|AK4
BRD-A56592690	TRX1 inhibitor	BRD-A56592690_PX12_OV7_6.0_h_30.0_um	7.61e-06	0.002513	0.610527	-0.63491	-2.18472	37	ALOX5AP|S100A9|SNCA|S100A8|MKNK1|ADAM10|SCARB2|ARHGEF3|PDLIM5|TGFBI|C2CD5|IMPA2|GLUL|EFCAB14|CLU|RNASE1|TOP2A|ASPH
BRD-K18190982	Cot-Tpl2 Inhibitor	BRD-K18190982_COT-10b_U937_6.0_h_44.4_um	9.12e-06	0.002916	0.593325	-0.46688	-1.93566	###	CD37|ALOX5AP|CTSH|CXCL1|SASH3|PRKCB|YWHAH|CCL2|FLI1|MEGF9|SEMA4D|LAT2|MAF|TGFBR2|LMO2|TLR4|PNP|LAPTM5|SYPL1|MYC|CORO1A|PRKCD|DUSP6|STOM|SLC2A3|CD36|EPB41L3|GLRX
BRD-K37764012	PAK4 inhibitor	BRD-K37764012_PF-3758309_HA1E_24_h_0.12_um	1e-05	0.003098	0.593325	-0.56335	-2.04835	53	ESR1|CTSH|SERPINA1|PTGS1|CCL2|MT1F|RNASET2|EVI2A|RNASE6|RAC2|MYC|CD14|CTSC|CYBB|C2CD5|CPM|SPATS2L|PLTP|CD74|GLUL|SERPINF1|MNDA|LYZ|LGALS3BP|RNASE1|CLEC2B|SERPINE1
BRD-K12502280	JAK inhibitor	BRD-K12502280_TG101348_SKM1_6.0_h_11.1_um	1.13e-05	0.003327	0.593325	-0.49999	-1.97988	82	TNFSF13|SERPING1|CTSH|AIF1|IKBKE|PTPRC|PTPN6|CCL2|STEAP3|CD53|LAT2|KCNAB2|C1S|FXYD5|MX2|PNP|MYC|SLC43A3|CTSC|DHRS7|SLC19A1|PLAUR|DUSP7|SDF2L1|SORD|IFI16|LYZ|RRS1|BDH1|DNPH1|SLC35F2|IRAK1|MMP12|DCTPP1|HSPA1A|IL1RN|CCDC86
BRD-K92723993	Tyrosine kinase inhibitor	BRD-K92723993_imatinib_HCC515_24_h_10_um	1.13e-05	0.003327	0.593325	-0.68697	-2.1672	26	S100A8|CTSH|VAV3|SERPINA1|CD1C|MEGF9|ADM|ID3|NAT1|IMPA2|CLU|ABCC5|USP6NL
BRD-K78659596	Proteasome inhibitor	BRD-K78659596_MLN2238_U937_6.0_h_10.0_um	1.2e-05	0.003486	0.593325	-0.50202	-1.96102	75	CTSH|IKBKE|PRKCB|PTPN6|CCL2|RNASET2|IL2RG|PRKCA|PYCARD|CORO1A|EMP3|PRKCD|DUSP6|ALOX5|LPXN|CD36|CCND3|S100A4|LY6E|RRS1|LGALS3BP|CYBA|LPAR6|GDE1|COTL1|METTL7A|SH3BGRL|EFHD2|CD47|CAPG|ORAI3|CST3|CSK|ZBTB18|EVL|ZCCHC24
BRD-U61997977	DDR1 inhibitor	BRD-U61997977_WZ-4-145_HME1_3_h_10_um	1.23e-05	0.003532	0.593325	-0.50092	-1.98679	84	CXCL5|ESR1|CXCL1|CXCL3|THBD|IL1B|HBEGF|S100A12|TLR4|PNP|PTGS2|MYC|SMURF2|PRKCD|PLAUR|DUSP6|PLAU|DUSP7|ARL4C|SLC20A1|CXCL8|KCTD12|PFKFB3|IL6|MICAL2|RRS1|IER3|ICAM1|JMJD6|MAP2K3|IL1RN|EHD1|ABL1|THBS1|BID
BRD-K51575138	IKK inhibitor	BRD-K51575138_TPCA-1_HA1E_24.0_h_10.0_um	1.25e-05	0.003545	0.593325	-0.56055	-2.03815	53	GALNT6|PTGS1|CCL2|SLC26A2|ENO2|SGK1|ADAM28|EPHB2|TGFBR2|TGFBI|PLAUR|LPXN|SLC2A3|HK2|SOD2|SORD|CXCL8|GLRX|IL6|BHLHE41|CA12|IER3|SERPINE1|SLC16A3|ICAM1|P4HA2
BRD-K30707190	WNT inhibitor	BRD-K30707190_PNU 74654_H1299_6.0_h_80.0_um	1.28e-05	0.003576	0.593325	-0.55396	-2.05839	57	CD93|TNFSF10|CD163|GIMAP6|ARHGDIB|GIMAP4|AIF1|PTGS1|FCGR2A|LMO2|COLEC12|PECAM1|GAS2L1|DPYD|CD14|RIN2|MAFB|CD36|NRP1|GPR65|C3AR1|SLC27A3|MS4A4A|VSIG4|CLEC2B|LPAR6
BRD-K65955264	Unknown	BRD-K65955264_-666_HCC515_6.0_h_10.0_um	1.34e-05	0.003623	0.593325	-0.71998	-2.16083	22	S100A9|S100A8|PTGS1|CCL2|SLC39A8|COLEC12|CDA|ARL4C|CCR5|IMPA2|IFI16|CA12|RNASE1
BRD-K50168500	EGFR inhibitor	BRD-K50168500_canertinib_LNCAP_3_h_10_um	1.37e-05	0.003626	0.593325	-0.72668	-2.15128	20	SPARC|CTSH|MYC|DUSP6|CD36|ADAM9|KCTD12|IFI16|CA12|NT5DC2|LGALS3BP|CASP10
BRD-K85606544	EGFR inhibitor	BRD-K85606544_neratinib_HS578T_3_h_3.33_um	1.38e-05	0.003626	0.593325	-0.74216	-2.16189	19	ALOX5AP|CXCL5|SVIL|CXCL1|SERPINA1|CCL2|MMP9|S100A12|CXCL8|GYG1|IER3
BRD-K15409150	T-type calcium channel blocker	BRD-K15409150_-666_A375_6.0_h_10.0_um	1.39e-05	0.003626	0.593325	-0.63671	-2.13892	34	S100A9|SPARC|TNFSF10|S100A8|GPX3|AKR1C3|PRKCA|DPYD|ELK3|TGFBI|EPB41L2|KCTD12|MXRA7|CD44|TOP2A|ASPH
BRD-K88625236	Surfactant	BRD-K88625236_-666_HEPG2_6.0_h_10.0_um	1.4e-05	0.003626	0.593325	-0.65575	-2.16724	31	S100A9|TNFSF10|S100A8|PTPRM|AKR1C3|C1S|TSPAN4|ALDH1A1|HLA-DRA|CLU|KCNMA1|LPAR6|CD44|PID1|PAPSS2
BRD-K40175214	mTOR inhibitor	BRD-K40175214_torin-1_A375_24_h_10_um	1.45e-05	0.003665	0.593325	-0.45525	-1.90947	###	ECM1|S100A9|SPARC|CD93|S100A8|ARHGDIB|GPX3|CD99|MEGF9|RACGAP1|HCLS1|PRKACA|LMO2|ID3|TLR4|LAPTM5|GAS2L1|CD14|CTSC|ALDH1A1|EPB41L2|NAT1|MCM4|CCND3|S100A4|KCTD12|PFKFB3|ABAT|CLU|MNDA|SLC16A3|ECT2|METTL7A|TOP2A|HSPA1A|NEIL3|LBR|GLIPR1|NUDT1|PRDX1|THBS1|ASF1B|RGS2
BRD-K37764012	PAK4 inhibitor	BRD-K37764012_PF-3758309_HA1E_24_h_0.04_um	1.47e-05	0.003687	0.593325	-0.57846	-2.06616	46	CXCL1|ARHGDIB|PTGS1|RTN2|CCL2|EVI2A|RAC2|MYC|PLAU|ALOX5|SEC24D|MAFB|CXCL8|FGL2|GLRX|IL6|MNDA|LYZ|LGALS3BP|CLEC2B|SERPINE1|NAMPT
BRD-A39996500	HSP inhibitor	BRD-A39996500_radicicol_HME1_24_h_1.11_um	1.52e-05	0.003732	0.593325	-0.48767	-1.9531	89	SPARC|CXCL1|ETV5|THBD|IL1B|TLR2|EMP1|SERPINA1|HBEGF|ACSL1|SLC39A8|TGFBR2|PNP|GSAP|MYC|ELK3|DUSP6|PLAU|ALOX5|CD36|CXCL8|CCND3|ITGB5|PTPN12|PFKFB3|RRS1|ANXA5|IER3|SERPINE1|IRAK1
BRD-A54880345	GABA receptor antagonist	BRD-A54880345_etomidate_HCC515_6.0_h_10.0_um	1.55e-05	0.003751	0.57561	-0.58292	-2.08969	47	SPARC|TNFSF10|SERPINA1|CLEC10A|RTN1|AKR1C3|TLR4|RNASE6|CD14|CYBB|RCBTB2|ALOX5|RIN2|ARL4C|CCR1|CD36|KCTD12|IFI16|VNN1|LYZ|TM9SF3|LPAR6|CASP10
BRD-K12502280	JAK inhibitor	BRD-K12502280_TG101348_U937_6.0_h_11.1_um	1.65e-05	0.003885	0.57561	-0.54369	-2.04218	61	ACSL5|IKBKE|PRKCB|PTPRC|PTPN6|CCL2|TRAF3IP3|FXYD5|MX2|ARHGEF6|LAPTM5|MYC|CORO1A|CTSC|CXCL8|LY6E|IFI16|MNDA|RRS1|LGALS3BP
BRD-K51544265	KDR/MET inhibitor	BRD-K51544265_cabozantinib_HA1E_24_h_10_um	1.65e-05	0.003885	0.57561	-0.62175	-2.14582	38	ESR1|ARHGDIB|SERPINA1|PTGS1|GOLM1|QPCT|MEF2C|PPBP|TGFBR2|PNP|GALNT10|CXCL8|ACTN1|KCTD12|MICAL2|LGALS3BP|SLC35F2|IER3|SLC16A3|JMJD6|GLIPR1|CCDC86
BRD-K56343971	RAF inhibitor	BRD-K56343971_HY-10247_A375_6.0_h_10.0_um	1.69e-05	0.003885	0.57561	-0.49443	-1.9579	82	ETS2|S100A9|CXCL5|S100A8|CXCL1|ETV5|HBEGF|ENO2|PDP1|TGFBR2|PNP|GSAP|ELK3|TGFBI|PLAUR|DUSP6|PLAU|DUSP7|PTPRE|ARL4C|SLC20A1|CXCL8|CCND3|ACTN1|PTPN12|BHLHE41|NT5DC2|RRS1
BRD-A02759312	Adrenergic receptor antagonist	BRD-A02759312_Betaxolol hydrochloride_MCF7_6.0_h_10.0_um	1.7e-05	0.003885	0.57561	-0.68001	-2.14524	26	ETS2|SPARC|ARHGDIB|SGK1|PDP1|HCLS1|EVI2A|EPB41L2|LPXN|ARL4C|TIMP2
BRD-K93747373	Broad spectrum kinase inhibitor	BRD-K93747373_HG-5-113-01_A549_24_h_1.11_um	1.72e-05	0.003885	0.57561	-0.72011	-2.13186	20	MCTP1|S100A9|S100A8|CXCL1|ARHGDIB|EVI2A|TGFBI|CXCL8|HNMT
BRD-K49865102	MEK inhibitor	BRD-K49865102_PD-0325901_HME1_3_h_10_um	1.72e-05	0.003885	0.57561	-0.51413	-1.94716	67	ALOX5AP|IL1A|CXCL1|CXCL3|IL1B|EMP1|HBEGF|PPBP|TGFBR2|TLR4|PNP|PTGS2|MYC|DUSP6|LPXN|SLC20A1|CXCL8|PTPN12|FUT8|PFKFB3|IL6|CEP170|RRS1|CYBA|IER3|ICAM1|MAP7|SRI
BRD-K74148702	COX inhibitor	BRD-K74148702_curcumin_THP1_6.0_h_48.0_um	1.73e-05	0.003885	0.57561	-0.49411	-1.9566	82	ATP8B4|CTSH|CXCL1|SASH3|SLC11A2|PRKCB|ACSL1|GCNT1|NPC2|LAT2|TGFBR2|CHSY1|SLC25A37|GSAP|ARHGEF6|MYC|CORO1A|PRKCD|PDLIM5|NAT1|STOM|ZNF106
BRD-K70503895	Unknown	BRD-K70503895_NCGC00183247-01_A375_24.0_h_10.0_um	1.8e-05	0.003986	0.57561	-0.63657	-2.11969	33	CCL5|TNFSF10|SVIL|EPAS1|MMP9|SGK1|PPBP|DLG5|TGFBR2|GATA3|TSPAN4|ALDH1A1|MBOAT7|PDLIM5|MACF1
BRD-K78659596	Proteasome inhibitor	BRD-K78659596_MLN2238_PL21_6.0_h_10.0_um	1.81e-05	0.003986	0.57561	-0.51593	-1.98589	71	TNFSF13|TNFSF10|EMP1|IKBKE|MFSD1|PRKCB|PTPN6|NPC2|TGFBR2|PRKCA|PYCARD|EMP3|CTSC|PRKCD|ALOX5|TNS3|CD36|ARHGEF40|FUCA1|GLRX|S100A4|PPT1|ABAT|HGSNAT|CYFIP2|PLA2G15|GRN|INPP5A|METTL7A|DHRS1|CST3|GLIPR1
BRD-K49865102	MEK inhibitor	BRD-K49865102_PD-0325901_HA1E_24_h_0.12_um	1.87e-05	0.004048	0.57561	-0.57937	-2.07696	47	S100A9|ESR1|S100A8|ETV5|SERPINA1|HBEGF|GPX3|AKR1C3|TGFBR2|DUSP6|CD36|GLRX|FJX1|PLTP|MBP|HNMT|RNASE1|CD44|SLC16A3|PIK3R1|THBS1|ACD|DOCK4|FOSL1|ENG
BRD-K42918627	PI3K and mTor inhibitor	BRD-K42918627_GSK-2126458_MCF10A_3_h_10_um	1.92e-05	0.004055	0.57561	-0.55561	-2.02774	54	ETS2|IL1A|ECM1|S100A8|ETV5|IL1B|EMP1|CDC42EP3|HBEGF|PNP|MYC|ELK3|DUSP6|DUSP7|ARL4C|ACTN1
BRD-K51575138	IKK inhibitor	BRD-K51575138_TPCA-1_MDST8_6.0_h_10.0_um	1.93e-05	0.004055	0.57561	-0.55427	-2.03786	55	S100A9|CXCL5|SVIL|S100A8|CXCL1|CXCL3|ARHGDIB|IL1B|EMP1|SAMD9|CCL2|DLC1|SGK1|GCH1|S100A12|GDPD5|EMP3|CD36|SOD2|CXCL8|CSF2RB|LYZ|RBMS1|LYPD3|IER3|NAMPT
BRD-K65955264	Unknown	BRD-K65955264_-666_HT29_6.0_h_10.0_um	1.93e-05	0.004055	0.57561	-0.77547	-2.14855	16	S100A9|TNFSF10|SERPING1|S100A8|CXCL1|CDC42EP3|CLU|RRS1
BRD-K69840642	HDAC inhibitor	BRD-K69840642_HDAC6 inhibitor ISOX_SKM1_6.0_h_10.0_um	2.02e-05	0.004185	0.57561	-0.47343	-1.92618	96	MCTP1|CD163|ARHGDIB|SERPINA1|IKBKE|PTPRC|PTPN6|CCL2|CLIC1|HHEX|SLC39A8|LAT2|LMO2|FXYD5|GSAP|LAPTM5|MYC|SLC43A3|EMP3|CTSC|DHRS7|ELK3|ITGB2|ALDH1A1|TNS3|SORD|EVI2B|GLUL|LYZ|RRS1|BDH1|SLC35F2|HDGF|IRAK1|SORBS3|PARVB
BRD-K92241597	Aminopeptidase inhibitor	BRD-K92241597_CHR 2797_LOVO_6.0_h_80.0_um	2.18e-05	0.004435	0.57561	-0.63364	-2.10994	33	TNFSF10|GCH1|NAAA|SAMHD1|TLR4|FXYD5|PRKCA|CYBB|TPM1|CPVL|KCTD12|ABCC3|S100A10
BRD-K98548675	IKK inhibitor	BRD-K98548675_Parthenolide_PC3_24.0_h_10.0_um	2.24e-05	0.004471	0.57561	-0.5699	-2.05066	48	SPARC|CD93|ARHGDIB|IL1B|CFH|GPX3|IRF8|MAF|TGFBR2|RCBTB2|LIPA|CTSK|KCTD12|ABAT|TRIM22|IFI16|SERPINF1|HLA-DQA1|LGALS3BP|CLEC2B
BRD-K65182930	HSP inhibitor	BRD-K65182930_NVP-AUY922_HCC515_24_h_0.04_um	2.43e-05	0.00482	0.57561	-0.50123	-1.95558	77	RAB31|MT2A|EMP1|DNMT1|CCL2|EPHB2|ID3|FXYD5|PRKCA|MYC|ELK3|DUSP6|PLAU|ALOX5|ARL4C|MCM4|CDK14|KCTD12|CKLF|MYOF|HNMT|IFI16|PDE4A|PRKD3|IER3|S100A10|COTL1|RAB27A|EFHD2
BRD-A71390734	Topoisomerase inhibitor	BRD-A71390734_4-Demethoxydaunorubicin hydrochloride (65)_OV7_6.0_h_0.08_um	2.49e-05	0.004892	0.57561	-0.53516	-2.00219	59	MCTP1|CD163|MT1X|MT2A|ETV5|SERPINA1|CDC42EP3|MT1F|FCGR2B|RNASE6|DPYD|CREB3L2|CTSC|PLAU|C2CD5|ALOX5|SLC2A3|TCF7L2|KCTD12|ARG2|LYZ|RNASE1|S100A10
BRD-K02822062	Unknown	BRD-K02822062_CT-200783_U937_6.0_h_10.0_um	2.52e-05	0.004904	0.57561	-0.4893	-1.92069	79	CXCL5|IKBKE|CCL2|GCNT1|SEMA4D|MAF|TGFBR2|PDXK|MX2|GSAP|MYC|EMP3|PRKCD|ALDH1A1|DUSP6|CD36|SORD|CXCL8|ACACB|RRS1|LGALS3BP|BDH1|DNPH1|SLC39A6|RER1|BOP1|MSL1|ZNF185|CST3|PNKP|CHPT1
BRD-K51575138	IKK inhibitor	BRD-K51575138_TPCA-1_A549_6.0_h_10.0_um	2.63e-05	0.005073	0.57561	-0.61552	-2.118	37	CHI3L2|S100A8|CXCL1|EMP1|CCL2|SLC26A2|ENO2|C1S|GAS2L1|ITGB2|TGFBI|SOD2|CXCL8|ACTN1|CLU
BRD-K41895714	PI3K inhibitor	BRD-K41895714_AS-605240_MCF10A_3_h_10_um	2.68e-05	0.005116	0.57561	-0.53637	-2.01471	61	ESR1|MT1X|CXCL1|ETV5|EMP1|GOLM1|HBEGF|FCGR2A|HHEX|S100A12|FCGR2B|TGFBR2|NFE2L3|MYC|ZFP36|DUSP6|PLAU|ARL4C|CXCL8|FJX1
BRD-K12762134	Tankyrase inhibitor	BRD-K12762134_-666_RMUGS_6.0_h_11.1_um	2.69e-05	0.005116	0.57561	-0.70426	-2.13996	23	ETS2|RTN1|TCF4|MAF|TSPAN4|ALOX5|RIN2|STOM|WSB1|PFKFB3|VNN1
BRD-A32161980	Oxytocin receptor agonist	BRD-A32161980_H-5832_A549_6.0_h_10.0_um	2.79e-05	0.005171	0.57561	-0.59403	-2.06025	40	ALOX5AP|CCL5|GALNT6|IL1B|NCF4|TLR4|CORO1A|NOTCH1|CD36|C3AR1|ABAT|MXRA7|CLEC2B|IL7R|AK4|CHI3L1|CHIC2|PRKX|BID
BRD-K49865102	MEK inhibitor	BRD-K49865102_PD-0325901_HEPG2_24_h_10_um	2.89e-05	0.005281	0.57561	-0.41572	-1.81641	###	ETS2|S100A9|SPARC|MT2A|SERPING1|EPAS1|ARHGDIB|EMP1|CFH|MMP9|MT1F|TGFBR2|ADM|TSPAN4|PNP|MYC|CORO1A|DUSP6|PLAU|CISH|HSD17B11|HK2|ACTN1|GLRX|ITGB5|ADAM9|CD74|HLA-DRA|ARG2|HLA-DRB1|GYG1|LYZ|LRRFIP1|NT5DC2|RRS1|CLEC2B|LPAR6|IER3|SERPINE1|SLC16A3|BTG3|ICAM1|SLC5A3|ECT2|SLC12A2|APP|ASPH|MAP2K3|BOP1|HLA-DPA1|MYH11|GLIPR1|NVL
BRD-K53792571	BEC inhibitor	BRD-K53792571_Inhibitor BEC hydrochloride_EFO27_6.0_h_80.0_um	2.91e-05	0.005281	0.57561	-0.55763	-2.00967	51	ALOX5AP|S100A9|S100A8|CXCL1|PTGS1|RTN1|QPCT|MAP3K5|IRF8|TCF4|ADM|C1S|ALOX5|SOD2|FOS|CXCL8|IFNGR1|HLA-DQB1|MYOF|IFI16|LYZ|HLA-DQA1|PRKD3|CLEC2B|CNPY3
BRD-A97437073	Insulin sensitizer	BRD-A97437073_Rosiglitazone_SW620_6.0_h_80.0_um	2.93e-05	0.005281	0.57561	-0.61313	-2.10977	37	ALOX5AP|SPARC|CD93|TNFSF10|GIMAP6|KMO|IGSF6|ASRGL1|SLC39A8|CYBB|KCTD12|TFEC|GLUL|CLEC2B|CD44|TOP2A|HSPA1A|AK4
BRD-K29506255	Unknown	BRD-K29506255_NCGC00185087-01_HCC515_6.0_h_10.0_um	2.93e-05	0.005281	0.57561	-0.63122	-2.08524	32	S100A9|S100A8|CTSH|CXCL1|CXCL3|GCA|MAF|CXCL2|C1S|TGFBI|CXCL8|ACTN1|CLU
BRD-K12502280	JAK inhibitor	BRD-K12502280_TG101348_WSUDLCL2_6.0_h_11.1_um	3.02e-05	0.005352	0.57561	-0.49757	-1.93524	74	CHI3L2|ALOX5AP|S100A8|CXCL1|EMP1|SERPINA1|RASGRP1|PTPRC|PTPN6|HLA-DMB|MMP9|MAP3K5|CD53|LCP1|MYC|SERPINB9|ALDH1A1|CYBB|DUSP6|KCNN4|CCR1|SORD|CLEC7A|HLA-DQB1|CLU|MNDA|RRS1|FGR|MAP7|C1QA|HSPA1A|CHI3L1|CCDC86|BLNK
BRD-K22385716	Casein kinase inhibitor	BRD-K22385716_LY 303511_HCC515_6.0_h_10.0_um	3.13e-05	0.00541	0.557332	-0.71935	-2.15294	21	CXCL5|RHOBTB3|CXCL1|CXCL3|ADAM28|CXCL2|PRKCA|TNS3|HSD17B11|CXCL8|IL6|KCNMA1
BRD-K37865504	FAAH inhibitor	BRD-K37865504_LY-2183240_SNGM_6.0_h_10.0_um	3.14e-05	0.00541	0.557332	-0.567	-2.04024	48	MCTP1|TNFSF10|VAV3|IKBKE|PRKCB|CCL2|TRAF3IP3|TNIK|GCH1|GATA3|IL2RG|PYCARD|CTSC|SERPINB9|DUSP6|TCF7L2|FGL2
BRD-K19922318	Unknown	BRD-K19922318_16749996_HT115_6.0_h_10.0_um	3.18e-05	0.00541	0.557332	-0.62488	-2.1329	36	S100A9|TNFSF10|CD163|FPR1|ACSL5|ACSL1|CRYL1|CD14|TGFBI|ATP6V1B2|PDE4DIP|FOS|CXCL8|MBP
BRD-K36363294	BET inhibitor	BRD-K36363294_I-BET151_HCC515_24_h_3.33_um	3.18e-05	0.00541	0.557332	-0.54661	-2.00971	55	SPARC|SERPING1|CXCL1|SERPINA1|STEAP3|SLC39A8|FCGRT|EVI2A|C1S|SLC25A37|MYC|PLAUR|MCM4|MAFB|CXCL8|PLTP|GLUL|IFI16|SLC1A3|LGALS3BP|BDH1|TPM4|SORBS3|TOP2A
BRD-K77877933	Unknown	BRD-K77877933_-666_PC3_24.0_h_10.0_um	3.18e-05	0.00541	0.557332	-0.68219	-2.10868	24	SPARC|RHOBTB3|ARHGDIB|MMP9|GPX3|PRKCA|CD36|GLUL|SNX10|KCNMA1|MN1|FKBP1A|CLEC2B|TOP2A|MYH11
BRD-K87947369	Aurora kinase inhibitor	BRD-K87947369_VX-680_RMUGS_6.0_h_10.0_um	3.19e-05	0.00541	0.557332	-0.61532	-2.08474	35	TNFSF10|S100A8|THBD|RTN1|MEF2C|COLEC12|PNP|GDPD5|CORO1A|SERPINB9|DUSP6|RCBTB2|ARL4C|BCL6|CD36|KCTD12|GSN
BRD-A19500257	HSP inhibitor	BRD-A19500257_geldanamycin_A375_24_h_1.11_um	3.23e-05	0.00544	0.557332	-0.46857	-1.89822	93	ETV5|THBD|ARHGDIB|EMP1|PLP2|S100B|CD99|TGFBR2|TLR4|FXYD5|ELK3|TGFBI|PLAUR|DUSP6|PLAU|ALOX5|ARL4C|MCM4|SLC20A1|CCND3|HLA-DMA|ITGB5|PTPN12|NRP1|PHC2|CD74|CKLF|HLA-DRA|IFI16|HLA-DRB1|DPY19L1|CNIH3|IER3|EFHD2|ASPH|NEIL3|HLA-DPA1|CHI3L1|HPCAL1|FZD7
BRD-K49865102	MEK inhibitor	BRD-K49865102_PD-0325901_HME1_3_h_3.33_um	3.46e-05	0.005623	0.557332	-0.50355	-1.90709	67	IL1A|CXCL1|ETV5|IL1B|HBEGF|MMP9|TGFBR2|PNP|PTGS2|MYC|ELK3|IL1RAP|PLAUR|DUSP6|PLAU|ALOX5|PTPRE|ARL4C|SLC20A1|CXCL8|PTPN12|PFKFB3|CKLF|LYZ|RRS1|ABCC3|IER3|ICAM1
BRD-K20285085	SYK inhibitor	BRD-K20285085_R406_RMGI_6.0_h_10.0_um	3.51e-05	0.005623	0.557332	-0.56873	-2.0388	47	CD93|CXCL1|ETV5|CXCL3|EMP1|CDC42EP3|ITGAM|HHEX|CXCL2|MYC|DUSP6|RCBTB2|ARL4C|CD36|CXCL8|CCND3|FJX1|MGAM|MICAL2
BRD-K85606544	EGFR inhibitor	BRD-K85606544_neratinib_MCF10A_3_h_3.33_um	3.53e-05	0.005623	0.557332	-0.61005	-2.09918	37	GALNT6|CTSH|HBEGF|GNA15|MYC|SMURF2|PLAUR|DUSP6|DUSP7|SLC20A1|CXCL8|ACTN1|HLA-DQB1
BRD-K41895714	PI3K inhibitor	BRD-K41895714_AS605240_MDST8_6.0_h_10.0_um	3.64e-05	0.005727	0.557332	-0.49477	-1.93038	77	MT1X|MT2A|GALNT6|ETV5|SERPINA1|ACSL1|SGK1|ADAM8|CD302|PNP|GSAP|DPYD|CHST2|CTSS|PLAUR|DUSP6|PLAU|SLC2A3|CPVL|ACTN1|FGL2|FJX1|PTPN12|KCTD12|HNMT|CNIH3|HLA-DQA1|PDPN|SERPINE1|SLC5A3|METTL7A
BRD-K12343256	MEK inhibitor	BRD-K12343256_trametinib_MCF10A_3_h_1.11_um	3.66e-05	0.00573	0.557332	-0.54392	-1.98509	54	MT1X|MT2A|ETV5|SERPINA1|HBEGF|TGFB1|TLR4|MYC|SLC43A3|ELK3|PLAUR|DUSP6|PLAU|DUSP7|KCNN4|SLC20A1|CXCL8|NRP1|LGALS3BP|IER3|SLC16A3
BRD-A24396574	Anti-inflammatory	BRD-A24396574_celastrol_A549_24_h_3.33_um	3.71e-05	0.005738	0.557332	-0.48533	-1.89583	75	SPARC|CXCL5|S100A8|CFH|PRKCB|AKR1C3|PRKCA|PYCARD|TSPAN4|EMP3|ALDH1A1|PIEZO1|LIPA|TPM1|ALOX5|NRP1|ERLIN2|STX7|CLU|ALG6|CA12|KCNMA1|PPA2|CYBA|ABCC3|AKR1B1
BRD-K26664453	Microtubule inhibitor	BRD-K26664453_-666_HT115_6.0_h_10.0_um	3.91e-05	0.005971	0.557332	-0.58589	-2.03205	40	ETS2|CHI3L2|CD163|FPR1|SLCO2B1|SLC7A7|GPX3|EPHB2|SLC39A8|PDXK|CD14|TNS3|MAFB|SLC20A1|KCTD12
BRD-K41895714	PI3K inhibitor	BRD-K41895714_AS605240_SKM1_6.0_h_10.0_um	3.93e-05	0.005971	0.557332	-0.49318	-1.92417	77	EMP1|SERPINA1|IKBKE|CCL2|MEF2C|STEAP3|HHEX|LAT2|TLR4|PNP|SYPL1|MYC|SLC43A3|NOTCH1|DUSP6|DUSP7|PTPRE|MAFB|CCND3|FJX1|KCTD12
BRD-K52911425	PI3K inhibitor	BRD-K52911425_GDC-0941_MCF10A_3_h_0.12_um	3.94e-05	0.005971	0.557332	-0.66764	-2.14342	28	ETS2|IL1A|CXCL5|IL1B|HBEGF|DLC1|TGFBI|DUSP6|MX1|KCTD12|RRS1|MYO1B|SERPINE1
BRD-K19216856	polyphenol	BRD-K19216856_(-)-Gallocatechin gallate_SKLU1_6.0_h_88.8_um	4.04e-05	0.006001	0.557332	-0.61166	-2.07236	35	CD163|SLC26A2|SLA|RNASET2|CD53|MAN1C1|LAPTM5|CORO1A|ITGB2|C2CD5|STOM|PDSS1|TBCD|CCR5|IMPA2|TM9SF3|SLC16A3
BRD-A77216878	FTase inhibitor	BRD-A77216878_manumycin A_LOVO_6.0_h_10.0_um	4.05e-05	0.006001	0.557332	-0.54361	-1.96389	52	TNFSF10|RHOBTB3|S100A8|CTSH|ARHGDIB|KMO|TNIK|SLC39A8|MX2|CTSC|ALOX5|TNS3|SORD|SERPINF1|LGALS3BP|BDH1|TOP2A|SLC9A3R1|MAPK13|MSL1|ZNF185|IL1RN|TRIM14|CSK|PLXNB2
BRD-K12343256	MEK inhibitor	BRD-K12343256_trametinib_HS578T_3_h_1.11_um	4.13e-05	0.006057	0.557332	-0.70298	-2.08113	20	CCL2|DLC1|S100A12|TGFBR2|TLR4|MX2|PECAM1|MYC|DUSP6|CD36|OAS1|BTG2|IER3
BRD-K50168500	EGFR inhibitor	BRD-K50168500_canertinib_HME1_3_h_0.12_um	4.19e-05	0.006103	0.557332	-0.5642	-2.00599	45	ETS2|IL1A|ECM1|CXCL3|IL1B|HBEGF|PNP|PTGS2|MYC|PRKCD|PLAUR|DUSP6|SLC20A1|CXCL8|PFKFB3|MXRA7|IER3|ICAM1|IL1RN|OSBPL8|CHIC2|THBS1
BRD-K15563106	Sodium/glucose cotransporter inhibitor	BRD-K15563106_-666_SKM1_6.0_h_177.6_um	4.27e-05	0.006154	0.557332	-0.56543	-2.02698	47	TNFSF10|MT1X|HEG1|IKBKE|PTPN6|FXYD5|PNP|LTBP2|MYC|CTSC|PRKCD|PLAUR|STOM|KCTD12|IMPA2|SLC27A3|CLU|RRS1|IL7R|REEP5|CYFIP1|MMP12
BRD-K53281329	SYK inhibitor	BRD-K53281329_SYK-inhibitor_HEPG2_24_h_1.11_um	4.29e-05	0.006154	0.557332	-0.61008	-2.06699	35	S100A9|S100A8|RTN1|TCF4|ADM|CYBB|LPXN|CD36|ATP2A3|FGL2|S100A4|CD74|HLA-DRA|HLA-DRB1|CA12|VNN1|LYZ|HLA-DQA1|CLEC2B|EFHD2|HLA-DPA1|GLIPR1|CMAHP|CTBP2|ALDH3A2
BRD-K49865102	MEK inhibitor	BRD-K49865102_S1036_SKB_24.0_h_10.0_um	4.3e-05	0.006154	0.557332	-0.55373	-1.9805	49	CCL5|GIMAP4|RTN1|MMP9|TGFB1|FCGR2B|TGFBR2|FXYD5|SMURF2|CYBB|DUSP6|CITED2|GLRX|FJX1|NRP1|SEZ6L2|SLC27A3|MICAL2|LPAR6|CASP10|SLC16A3|COTL1|CAPG|MAP2K3|CHI3L1|HPCAL1|THBS1
BRD-K19687926	EGFR/HER2 inhibitor	BRD-K19687926_lapatinib_HME1_3_h_10_um	4.48e-05	0.006317	0.557332	-0.60581	-2.0846	37	MMP9|ADAM28|MT1F|CTSB|SLC30A1|LYN|DUSP6|RIN2|NAT1|TNS3|SGPL1|CD74|CLU|MICAL2|ABCC5|RRS1|SLC22A4|EFHD2|SIRPA|ASPH|FZD7|ITGAV
BRD-A39996500	HSP inhibitor	BRD-A39996500_radicicol_HCC515_24_h_0.37_um	4.49e-05	0.006317	0.557332	-0.51238	-1.93901	66	ETS2|SPARC|S100A8|CASP1|EMP1|IKBKE|HBEGF|SKAP2|EPHB2|TGFBR2|C1S|PRKCA|DPYD|PRNP|DUSP6|PLAU|ARL4C|VDR|CXCL8|PRKD3|CLEC2B|IER3|CD44|TOP2A|MMP12|CD47
BRD-K15592317	ATM kinase inhibitor	BRD-K15592317_CP466722_A375_24_h_10_um	4.53e-05	0.006327	0.557332	-0.61975	-2.11539	36	SASH1|SPARC|ARHGDIB|HEG1|GOLM1|TGFBR2|ID3|FXYD5|LAPTM5|DAB2|CTSC|RIN2|NAT1|EPB41L3|PFKFB3|CLU
BRD-K64890080	PLK inhibitor	BRD-K64890080_BI-2536_SKBR3_24_h_0.04_um	4.58e-05	0.006365	0.557332	-0.66485	-2.13445	28	S100A9|CD93|TNFSF10|CTSH|CXCL1|THBD|EMP1|CCL2|RNASET2|SOD2|HLA-DQB1|HLA-DQA1|LPAR6
BRD-K88510285	Proteosome inhibtor	BRD-K88510285_B675700.cdx_THP1_6.0_h_0.04_um	4.69e-05	0.006445	0.557332	-0.52785	-1.98271	61	ALOX5AP|TNFSF13|S100A9|KMO|IKBKE|PRKCB|PTPN6|TGFBR2|LCP2|RAC2|MYC|PRKCD|CYBB|CTSS|DUSP6|TNS3|CPVL|CCND3|ACTN1|KCTD12|ABAT|CSF2RB|LGALS3BP|CYBA|TRIM13|SMCO4
BRD-A75409952	PI3K and mTor inhibitor	BRD-A75409952_wortmannin_CORL23_6.0_h_10.0_um	4.92e-05	0.006643	0.557332	-0.61281	-2.05861	34	CD93|CCL5|TNFSF10|S100A8|GIMAP6|GIMAP4|SGK1|ID3|IVNS1ABP|STOM|ARL4C|MXRA7|SLCO3A1|GYG1|NT5DC2|LPAR6|SH3BGRL|C1QA|HSPA1A|AK4
BRD-K26664453	Microtubule inhibitor	BRD-K26664453_-666_SKM1_6.0_h_10.0_um	4.98e-05	0.006681	0.557332	-0.60357	-2.07687	37	TNFSF10|HHEX|TLR4|MAN1C1|PYCARD|ALDH1A1|MBOAT7|PCTP|FUCA1|EPB41L3|IMPA2|ABAT|SLC27A3|CLU
BRD-K78659596	Proteasome inhibitor	BRD-K78659596_MLN2238_SW620_6.0_h_10.0_um	5.02e-05	0.006702	0.557332	-0.54966	-1.96594	49	CD93|S100A8|ACSL5|ARHGDIB|GPX3|EPHB2|TSPAN4|ALOX5|TNS3|FUCA1|S100A4|LY6E|CA12|WFS1|CYBA|SLC46A3|SH3BGRL|TOP2A|CD47|TRIM44|ORAI3|GPNMB|SLC39A4|TGM2|PCCA|ANXA4
BRD-U61997977	DDR1 inhibitor	BRD-U61997977_WZ-4-145_HME1_3_h_3.33_um	5.15e-05	0.006791	0.557332	-0.65752	-2.09879	27	CCL5|CXCL1|THBD|IL1B|HBEGF|PTGS2|MYC|PLAUR|DUSP6|CXCL8|IER3|ICAM1|MAP2K3|EHD1|THBS1|TGM2|FOSL1
BRD-K50168500	EGFR inhibitor	BRD-K50168500_canertinib_HME1_3_h_1.11_um	5.23e-05	0.006791	0.557332	-0.53607	-1.95641	54	ALOX5AP|S100A9|LIMA1|IL1B|HBEGF|MMP9|TLR4|PNP|MYC|DUSP6|APLP2|CPM|SLC20A1|CXCL8|PFKFB3|BHLHE41|HNMT|LYZ|RRS1|IER3|ICAM1|MMP12|ASPH|IL1RN|LAMB3|ITGAV|CSGALNACT1|INHBA|FOSL1|EREG
BRD-K72420232	EGFR inhibitor	BRD-K72420232_WZ-4002_HA1E_24_h_0.37_um	5.24e-05	0.006791	0.557332	-0.70963	-2.12386	21	EMP1|LMO2|C2CD5|CTSK|HK2|PLA2G7|CLU|CLEC2B|CD44|DDAH2|MMP12|CHI3L1|GPNMB
BRD-K49328571	SRC inhibitor	BRD-K49328571_dasatinib_HME1_3_h_10_um	5.26e-05	0.006791	0.557332	-0.50604	-1.94632	70	IL1A|CXCL1|CXCL3|THBD|IL1B|EMP1|SERPINA1|HBEGF|MMP9|PPBP|TLR4|PNP|PTGS2|MYC|SMURF2|ELK3|PLAUR|DUSP6|PLAU|DUSP7|LPXN|SLC20A1|CXCL8|IL6|MBP
BRD-K03618428	Unknown	BRD-K03618428_PP-110_WSUDLCL2_6.0_h_22.2_um	5.31e-05	0.006791	0.557332	-0.53581	-1.93568	52	CXCL5|CXCL1|PTPN6|ACSL1|TLR4|LCP1|PNP|RAC2|SYPL1|SLC43A3|PRKCD|ITGB2|MAN2B1|SORD|CXCL8|KCTD12|KIAA0100|HLA-DRA|HLA-DRB1|RRS1
BRD-K90241462	Progesterone	BRD-K90241462_Chlormadinone acetate_PC3_6.0_h_10.0_um	5.52e-05	0.006998	0.557332	-0.7223	-2.06333	18	MKNK1|RTN1|HHEX|DPYD|CTNND1|NAT1|TCF7L2|SNX10
BRD-K49865102	MEK inhibitor	BRD-K49865102_PD-0325901_HME1_3_h_0.37_um	5.54e-05	0.006998	0.557332	-0.59018	-2.02851	39	ECM1|S100A9|S100A8|CXCL1|IL1B|HBEGF|TLR4|PTGS2|MYC|SLC43A3|PRNP|ELK3|DUSP6|LPXN|ARL4C|PTPN12|IL6|HNMT|MYO1B|SLC16A3|EFHD2
BRD-K11911061	Serotonin receptor antagonist	BRD-K11911061_-666_HEPG2_6.0_h_10.0_um	5.64e-05	0.007091	0.557332	-0.58993	-2.02766	39	RHOBTB3|CTSH|SERPINA1|SLC26A2|GPX3|DLC1|TGFBR2|TLR4|PROS1|ALDH1A1|MAN2B1|TPM1|CPVL|FUCA1|SORD|SPATS2L|IMPA2
BRD-K05804044	RAF inhibitor	BRD-K05804044_AZ-628_HA1E_24_h_10_um	5.77e-05	0.007216	0.557332	-0.59971	-2.06976	38	ECM1|S100A9|CD163|S100A8|EPAS1|HBEGF|MMP9|PNP|TGFBI|ARL4C|HK2|CXCL8|CD74|SERPINF1|CA12
BRD-A68739437	PLK inhibitor	BRD-A68739437_-666_HA1E_6.0_h_10.0_um	5.8e-05	0.007221	0.557332	-0.57596	-1.99758	40	CXCL5|S100A8|CXCL1|TLR1|FPR1|CASP1|GCA|MMP9|PPBP|S100A12|TLR4|SLC25A37|MX1|C5AR1|SNX10|MNDA|LYZ|SLC35F2
BRD-K37720887	TGF beta receptor inhibitor	BRD-K37720887_SB-525334_HEPG2_24_h_0.37_um	5.91e-05	0.0073	0.557332	-0.66106	-2.12229	28	CD93|EPAS1|FLT1|RNASE6|LAPTM5|CD36|NRP1|CD74|MYOF|HLA-DRB1|LYZ|TM9SF3|CLEC2B|LPAR6|SERPINE1|HLA-DPA1|MYH11|GPNMB
BRD-K19540840	SRC inhibitor	BRD-K19540840_S1006_HCC515_6.0_h_10.0_um	6e-05	0.007348	0.557332	-0.62055	-2.05001	32	ETS2|HBEGF|PDP1|PNP|ELK3|DUSP6|CRIM1|SORD|CXCL8
BRD-K91701654	MEK inhibitor	BRD-K91701654_70970_A375_6.0_h_10.0_um	6.15e-05	0.007456	0.538434	-0.52696	-1.95804	57	ETS2|ETV5|ACSL5|EMP1|HBEGF|DLC1|PDP1|SLC39A8|TGFBR2|PNP|MYC|IL1RAP|TGFBI|DUSP6|MX1|ARL4C|SLC20A1|CXCL8|ACTN1|FJX1
BRD-K53592093	Unknown	BRD-K53592093_-666_A549_6.0_h_10.0_um	6.18e-05	0.007456	0.538434	-0.54103	-1.94528	50	ALOX5AP|S100A8|IL1B|PIK3CD|FLI1|PPBP|LST1|TLR4|LAPTM5|HDAC9|CORO1A|STAB1|NOTCH1|CRYBG3|CD36|IFI16|ARG2|IL7R|FXYD6|ARMCX1|GPNMB|CHIC2|BLNK|PRKX
BRD-K65182930	HSP inhibitor	BRD-K65182930_NVP-AUY922_A375_24_h_0.04_um	6.23e-05	0.007474	0.538434	-0.48141	-1.90083	81	SPARC|MT1X|MT2A|ETV5|THBD|EMP1|QPCT|HLA-DMB|AKR1C3|TGFBR2|TLR4|PRKCA|TSPAN4|ELK3|TGFBI|DUSP6|PLAU|SLC20A1|CCND3|HLA-DMA|GLRX|PTPN12|NRP1|IMPA2|HLA-DQB1|HLA-DRA
BRD-K12502280	JAK inhibitor	BRD-K12502280_TG-101348_HS578T_3_h_3.33_um	6.28e-05	0.007505	0.538434	-0.75363	-2.08803	16	ESR1|ARHGDIB|SERPINA1|CCL2|EVI2A|TLR4|ALOX5|C3AR1|MYOF
BRD-K49865102	MEK inhibitor	BRD-K49865102_PD-0325901_HEPG2_24_h_0.04_um	6.37e-05	0.007576	0.538434	-0.37281	-1.70653	###	ETS2|ECM1|S100A9|SPARC|CD93|ESR1|CXCL1|ACSL5|FLT1|EMP1|LGALS8|HBEGF|MMP9|ENO2|TCF4|TGFBR2|ADM|TLR4|TSPAN4|PNP|PECAM1|MYC|SMURF2|ELK3|PDLIM5|TGFBI|PLAUR|DUSP6|PLAU|SLC2A3|SLC20A1|SDF2L1|HK2|TCF7L2|CXCL8|ACTN1|GLRX|ITGB5|ADAM9|CD74|BHLHE41|HLA-DRA|RGS16|IFI16|MGAM|HLA-DRB1|DPY19L1|GYG1|RRS1|RNASE1|LPAR6|IER3|SERPINE1|SLC16A3|ICAM1|SLC5A3|ECT2|SLC12A2|MMP12|ASPH|MAP2K3|BOP1|HLA-DPA1|MYH11|CCDC86
BRD-K23412959	Unknown	BRD-K23412959_NCGC00165188-01_HCC515_6.0_h_10.0_um	6.41e-05	0.007581	0.538434	-0.52568	-1.94216	56	ETS2|S100A9|CXCL5|S100A8|VAV3|CXCL3|SLC39A8|CXCL2|LMO2|FXYD5|CTSB|MYC|EMP3|PPM1H|DHRS7|ALDH1A1|SORD|CXCL8|ACTN1|SNUPN|CA12|LYZ|SLC35F2|S100A10
BRD-K76703230	Survivin inhibitor	BRD-K76703230_YM-155_WSUDLCL2_6.0_h_0.31_um	6.5e-05	0.007608	0.538434	-0.57437	-2.00374	41	EMP1|PTPRC|PTPN6|SLC26A2|STEAP3|C1RL|ARPC1B|FXYD5|MYC|PRKCD|GLRX|PLTP|MXRA7|IFI16|LYZ|IL7R|METTL7A|HSPA1A|LBR|TRIM14
BRD-K51575138	IKK inhibitor	BRD-K51575138_TPCA-1_HA1E_24_h_1.11_um	6.64e-05	0.007701	0.538434	-0.60419	-2.02967	34	CD93|THBD|EMP1|CCL2|LMO2|SERPINB9|MX1|CXCL8|KCTD12|IL6|BHLHE41|IFI16|SERPINF1|RNASE1|CYBA|IER3|P4HA2
BRD-K13646352	FLT3 inhibitor	BRD-K13646352_PKC-412_HA1E_6.0_h_10.0_um	6.7e-05	0.007735	0.538434	-0.52492	-1.93934	56	CHI3L2|ITGB3|SPARC|S100A8|EMP1|PDLIM2|QPCT|TGFBR2|ADM|CTSB|PNP|PRNP|LPXN|SLC2A3|CXCL8|FUT8|LYZ|RRS1|IER3|TPM4|CD44|SERPINE1|ASPH|OPHN1
BRD-K12502280	JAK inhibitor	BRD-K12502280_TG-101348_SKBR3_24_h_10_um	6.83e-05	0.007791	0.538434	-0.53049	-1.92883	53	SASH1|S100A9|ACSL5|GIMAP4|RTN1|CCL2|GPX3|MX2|TSPAN4|MYC|PRKCD|ALDH1A1|APOL3|TPM1|SLC20A1|DENND2D|IMPA2|BHLHE41|CA12|IER3|SERPINE1|SORBS3|PARP2|EML3|CNDP2
BRD-K12343256	MEK inhibitor	BRD-K12343256_trametinib_HS578T_3_h_3.33_um	6.86e-05	0.007791	0.538434	-0.65749	-2.11083	28	ALOX5AP|HBEGF|CCL2|S100A12|GATA3|SAMHD1|TLR4|MYC|DUSP6|CXCL8|ACTN1|LGALS3BP|IER3|ZEB2|ASPH|JMJD6|GLIPR1
BRD-K07303502	Phospholipase inhibitor	BRD-K07303502_Arachidonyl trifluoro-methyl ketone_SNGM_6.0_h_80.0_um	6.95e-05	0.007791	0.538434	-0.5201	-1.94586	59	SPARC|TNFSF10|CXCL1|ARHGDIB|SERPINA1|IKBKE|CDC42EP3|CCL2|ENO2|STEAP3|MAPKAPK2|ALDH1A1|AMPD3|TPM1|LPXN|ARL4C|MCM4|IMPA2|EFCAB14|IFI16|CA12|LGALS3BP
BRD-K53414658	VEGFR inhibitor, KIT inhibitor, tyrosine kinase inhibitor	BRD-K53414658_-666_A673_6.0_h_10.0_um	7.04e-05	0.007851	0.538434	-0.57259	-1.98591	40	ESR1|MT1X|MT2A|ARHGDIB|EMP1|SERPINA1|ACSL1|SLC30A1|TGFBI|PLAUR|DUSP6|MX1|MAFB|CXCL8|GLUL|IFI16
BRD-K09499853	DNA dependent protein kinase inhibitor	BRD-K09499853_KU 0060648 trihydrochloride_WSUDLCL2_6.0_h_10.0_um	7.23e-05	0.007994	0.538434	-0.48441	-1.88406	74	S100A9|SASH3|SERPINA1|RGS19|RASGRP1|PTPRC|PTPN6|FLI1|CD53|LMO2|ARHGEF6|RAC2|DPYD|ELK3|CTSS|DUSP6|DUSP7|MX1|ALOX5|CD48|ADCY7|SORD|LRRFIP1|RRS1|IL27RA|BDH1|BCAT1|IL7R
BRD-K04853698	ALK inhibitor	BRD-K04853698_LDN-193189_MCF10A_24_h_1.11_um	7.23e-05	0.007994	0.538434	-0.52341	-1.94485	57	ALOX5AP|GMFG|THBD|IL1B|EMP1|HBEGF|CLIC1|GPX3|ADAM28|EVI2A|LCP1|PLEK2|RAC2|TGFBI|PLAUR|DUSP6|RIN2|LPXN|SLC20A1|GLRX|HRH1|NRP1|CA12|CLEC2B|IER3|SERPINE1|MAP7
BRD-K33583600	Guanylate cyclase activator	BRD-K33583600_ISOLIQUIRITIGENIN_SKM1_6.0_h_10.0_um	7.4e-05	0.008134	0.538434	-0.58561	-2.0128	39	SPARC|ESR1|TNFSF10|SERPINA1|IKBKE|LMO2|PYCARD|MYC|SLC43A3|STOM|SORD|KCTD12|MBP|VNN1|RRS1
BRD-A39996500	HSP inhibitor	BRD-A39996500_radicicol_SKBR3_24_h_3.33_um	7.43e-05	0.008134	0.538434	-0.43813	-1.79819	99	SPARC|RAB31|CD93|CCL5|MT2A|ACSL5|ARHGDIB|EMP1|PTGS1|RTN1|CCL2|PAQR4|ASRGL1|TLR4|PNP|PTGS2|MYC|CORO1A|PRKCD|TPM1|MCM4|ATP2A3|SOD2|DENND2D|ACTN1|KCTD12|BHLHE41|TRIM22|CA12|KCNMA1|LYZ
BRD-K34581968	IGF-1 inhibitor	BRD-K34581968_BMS-536924_U937_6.0_h_11.1_um	7.51e-05	0.008181	0.538434	-0.5384	-1.93583	50	CXCL5|CCL5|ESR1|GALNT6|CXCL1|CCL2|SEMA4D|TGFBR2|CHSY1|SLC25A37|MYC|SLC43A3|DUSP6|SORD|CXCL8|TM9SF3|LGALS3BP
BRD-K19687926	EGFR/HER2 inhibitor	BRD-K19687926_lapatinib_MCF10A_3_h_3.33_um	7.59e-05	0.008181	0.538434	-0.52318	-1.93292	56	IL1A|CXCL1|IL1B|HBEGF|MMP9|TGFBR2|PLEK2|RAC2|MYC|SMURF2|PRNP|ELK3|TGFBI|PLAUR|DUSP6|PLAU|LPXN|CXCL8|ACTN1|MICAL2|BTG2|IER3
BRD-K49865102	MEK inhibitor	BRD-K49865102_PD-0325901_HS578T_3_h_10_um	7.62e-05	0.008181	0.538434	-0.59748	-2.02429	35	ETS2|ACSL5|ADAM28|TCF4|TLR4|NFE2L3|MYC|DUSP6|ARL4C|PTK2|SNX10|SERPINF1|LGALS3BP|IER3
BRD-K03319035	Tricyclic antidepressant	BRD-K03319035_Maprotiline hydrochloride_A549_6.0_h_10.0_um	7.68e-05	0.008181	0.538434	-0.75054	-2.07948	16	S100A9|MT1X|MT2A|S100A8|CD99|MT1F|CXCL8|KCTD12|CLU
BRD-A19500257	HSP inhibitor	BRD-A19500257_geldanamycin_MCF7_3_h_1.11_um	7.71e-05	0.008181	0.538434	-0.58493	-2.01045	39	S100A9|CXCL5|S100A8|SERPINA1|RTN2|MMP9|DLG5|GCH1|TCF4|TLR4|PDLIM5|C2CD5|CTNND1|PAPSS1|HLA-DQB1|MNDA|LYZ
BRD-K28120860	Unknown	BRD-K28120860_-666_A375_6.0_h_10.0_um	7.71e-05	0.008181	0.538434	-0.75404	-2.07972	15	S100A9|S100A8|CTSH|DPYD|EMP3|ELK3|MAFB|IL27RA|LPAR6
BRD-K85606544	EGFR inhibitor	BRD-K85606544_neratinib_A549_24_h_3.33_um	8.03e-05	0.008383	0.538434	-0.65324	-2.06079	26	CHI3L2|S100A9|S100A8|ARHGDIB|CCL2|MMP9|TCF4|TGFBI|ARL4C|DENND2D|CCND3|KCTD12|USP6NL
BRD-A19500257	HSP inhibitor	BRD-A19500257_geldanamycin_HME1_24_h_0.37_um	8.05e-05	0.008383	0.538434	-0.43329	-1.79726	###	CXCL1|ETV5|CXCL3|IL1B|EMP1|ACSL1|TGFBR2|PNP|PTGS2|MYC|SLC43A3|CHST2|ELK3|RHOH|PLAUR|DUSP6|PLAU|LPXN|MCM4|SLC20A1|CD36|SDF2L1|CXCL8|CCND3|ITGB5|PTPN12|NRP1|CEP170|RRS1|SLC35F2|IER3|SLC16A3|TIPIN|ASPH|EXOSC2
BRD-A52193669	IKK inhibitor	BRD-A52193669_2816_HCC515_6.0_h_10.0_um	8.08e-05	0.008383	0.538434	-0.54486	-1.96367	51	ETS2|CXCL5|S100A8|CXCL1|CXCL3|PTGS1|SLC39A8|SCARB2|CXCL2|NAAA|GAS2L1|MYC|CTSS|DUSP6|CD36|CXCL8
BRD-K61323504	CC chemokine receptor antagonist	BRD-K61323504_SB 225002_HCC515_24.0_h_10.0_um	8.12e-05	0.008393	0.538434	-0.58362	-2.00596	39	CXCL5|RHOBTB3|MT1X|VAV3|C1S|MYC|DAB2|ALDH1A1|APLP2|BCL6|CXCL8|GLRX|MXRA7|TRIM22
BRD-U61997977	DDR1 inhibitor	BRD-U61997977_WZ-4-145_HS578T_3_h_3.33_um	8.2e-05	0.008432	0.538434	-0.68888	-2.03938	20	EMP1|RTN1|CCL2|MEF2C|MYC|DUSP6|PLEKHM1|ARL4C|IER3|BTG3|PLA2G4A|ITPR1|FOSL1
BRD-K24496482	RAF inhibitor	BRD-K24496482_SB590885_HEPG2_24_h_0.37_um	8.47e-05	0.008604	0.538434	-0.59847	-2.01047	34	CXCL5|MT1X|CXCL1|ETV5|MMP9|EVI2A|RNASE6|DUSP6|FUCA1|CXCL8|PDE4A|RNASE1|CYBA|IER3|SERPINE1|SLC16A3|ICAM1
BRD-K64642496	BCRP inhibitor	BRD-K64642496_-666_SKM1_6.0_h_40.0_um	8.58e-05	0.008604	0.538434	-0.56905	-1.97362	40	TNFSF10|PTPN6|RASA4|LAT2|LMO2|C1S|TLR4|ARHGEF6|MYC|SLC43A3|EMP3|PRKCD|CHCHD7|ADCY7|SORD
BRD-K04833372	IGF-1 inhibitor	BRD-K04833372_GSK-1904529A_HME1_3_h_0.04_um	8.58e-05	0.008604	0.538434	-0.70804	-2.0625	19	ESR1|CDC42EP3|GOLM1|GNA15|TGFBI|ACTN1|KCTD12|HLA-DQA1|CASP10|GNAQ|GLIPR1|CTBP2
BRD-K57080016	MEK inhibitor	BRD-K57080016_selumetinib_HME1_3_h_10_um	8.66e-05	0.008604	0.538434	-0.52134	-1.92611	56	ALOX5AP|CCL5|CXCL1|ETV5|IL1B|MMP9|TGFB1|PLEK2|PTGS2|MYC|SMURF2|RHOH|DUSP6|ARL4C|SLC20A1|CXCL8|WSB1|CD74|BHLHE41|MXRA7|LYZ|HLA-DQA1|NPC1
BRD-K01976263	Protein synthesis inhibitor	BRD-K01976263_Emetine Dihydrochloride Hydrate (74)_SKM1_6.0_h_0.63_um	8.69e-05	0.008604	0.538434	-0.4612	-1.85805	90	CD37|TNFSF13|SERPING1|ARHGDIB|SASH3|CTSL|PDLIM2|NPC2|LAT2|ARPC1B|C1S|MYC|PPM1H|CTSC|ALDH1A1|TNS3|ADCY7|ATP2A3|SDF2L1|SORD|AKR1A1|IMPA2|ABAT|MXRA7|GNPTAB|LYZ|CYBA|RABAC1|SMCO4
BRD-A78322124	Adrenergic receptor agonist	BRD-A78322124_Dobutamine hydrochloride_MCF7_6.0_h_10.0_um	8.72e-05	0.008604	0.538434	-0.59459	-2.0145	35	ETS2|S100A9|ARHGDIB|SERPINA1|SGK1|EPB41L2|ARL4C|SLC2A3|HLA-DQA1|BTG3|NAMPT|TOP2A
BRD-A28105619	JAK inhibitor	BRD-A28105619_curcubitacin I_DV90_6.0_h_10.0_um	8.72e-05	0.008604	0.538434	-0.5942	-2.0132	35	TNFSF10|SERPINA1|HCLS1|CXCL2|CTSB|CTSC|TM9SF2|STOM|KCTD12|CD81|MXRA7|IFI16|CA12|LGALS3BP|BCAP31|LBR|TSPAN3|APMAP|TFPT
BRD-A45498368	mTOR inhibitor	BRD-A45498368_WYE-125132_A375_24_h_10_um	8.83e-05	0.008668	0.538434	-0.50041	-1.89373	66	ECM1|S100A9|SPARC|ESR1|S100A8|GMFG|ARHGDIB|S100B|MEGF9|TGFBR2|LMO2|TLR4|LAPTM5|RIN2|ARL4C|CCND3|ACTN1|S100A4|PFKFB3|CD74|TFAP2C|HLA-DRA|CA12
[truncated: 730 more rows]

## Sheet: 5h
fGSEA results for ETS2 signature in NIH LINCS drug signatures
[truncated: 23,771 more rows]

## Sheet: 5i
Transcriptional effect of MEK inhibitor in inflammatory macrophages
[truncated: 3 more rows]

[truncated: 4 more sheets: 5j, 5k, 5l, 5m]
