# Supplementary material for: A disease-associated gene desert directs macrophage inflammation through ETS2
Source: Nature. 2024 Jun 5;630(8016):447–56. doi: 10.1038/s41586-024-07501-1 (PMC11168933; doi:10.1038/s41586-024-07501-1)
Supplement: Supplementary file 10 — Source Data Extended Data Fig. 1 [file 41586_2024_7501_MOESM10_ESM.xlsx]

## Sheet: 1a
Data	Source
IBD GWAS association	GWAS Catalog, PMID: 28067908
ETS2 eQTL fine mapping data	eQTL Catalogue, ETS2 identifier ENSG00000157557 or ILMN_1720158
Code available on GitHub: https://github.com/JamesLeeLab/chr21q22_manuscript

## Sheet: 1b
ETS2 expression stratified by rs2836882 genotype
Data obtained from EGA: EGAD00010000144 and EGAD00010000520
Genotype	ETS2 Expression
AA	9.40365
AA	9.29502
AA	10.2562
AA	9.74519
AA	9.84871
AA	9.80797
AA	9.53121
AA	9.36086
AA	9.67095
AA	10.8138
AA	9.63645
AA	9.68767
AA	9.33202
AA	9.71004
AA	9.81316
AA	9.82182
AA	9.67912
AA	9.97421
AA	9.96807
AA	9.26174
AA	9.68324
AA	9.07628
AA	10.1085
AA	10.0033
AA	9.39401
AA	9.76562
AA	9.91544
AA	9.89176
AA	9.99829
AA	9.76765
AA	9.66564
AA	9.64657
AA	9.83807
AA	9.59995
AA	9.78982
AA	9.94679
AA	9.72917
AA	9.69991
AA	9.81716
AG	8.67272
AG	10.0078
AG	9.74702
AG	10.3938
AG	9.70249
AG	10.4209
AG	9.45932
AG	10.2186
AG	9.69509
AG	9.72914
AG	9.65852
AG	10.1186
AG	10.117
AG	10.0384
AG	9.51117
AG	9.23882
AG	9.47902
AG	9.89492
AG	9.86411
AG	10.2498
AG	10.2526
AG	9.79635
AG	10.0973
AG	9.85904
AG	9.95703
AG	9.49512
AG	9.85438
AG	9.40832
AG	9.66792
AG	9.86866
AG	11.1327
AG	9.82713
AG	9.89434
AG	10.9046
AG	9.63999
AG	9.65279
AG	9.58668
AG	9.44475
AG	9.93046
AG	9.56692
AG	9.17474
AG	9.60889
AG	10.2727
AG	10.338
AG	9.58298
AG	10.0274
AG	9.94925
AG	10.3287
AG	10.8267
AG	9.49413
AG	9.4709
AG	9.55744
AG	9.88474
AG	9.44373
AG	9.48428
AG	10.0597
AG	9.72858
AG	9.79134
AG	9.60167
AG	9.51343
AG	9.865
AG	9.96588
AG	9.59558
AG	10.2874
AG	9.65251
AG	10.1223
AG	9.28253
AG	9.5752
AG	9.60263
AG	9.58733
AG	9.99768
AG	10.0086
AG	9.51866
AG	10.1877
AG	9.70992
AG	9.56001
AG	9.33938
AG	9.77247
AG	9.82119
AG	9.45237
AG	9.60263
AG	10.2833
AG	9.19846
AG	10.311
AG	9.89792
AG	10.5375
AG	10.1671
AG	10.7562
AG	9.76542
AG	10.2312
AG	9.2536
AG	10.0938
AG	9.84728
AG	10.3481
AG	10.073
AG	9.77252
AG	10.2865
AG	9.88108
AG	10.0063
AG	10.2275
AG	9.90372
AG	10.0639
AG	10.3884
AG	9.61931
AG	9.87707
AG	10.1421
AG	9.62582
AG	9.85756
AG	9.89872
AG	9.51168
AG	10.1426
AG	9.74052
AG	9.85402
AG	9.76267
AG	9.9348
AG	10.1439
AG	9.36921
AG	10.0628
AG	10.1163
AG	9.80651
AG	9.69424
AG	9.62032
AG	9.6146
AG	9.85949
AG	9.70708
AG	10.3258
AG	9.79575
AG	9.75449
AG	9.57006
AG	10.0269
AG	9.96772
AG	9.94724
AG	9.52125
AG	9.87497
AG	9.8764
AG	9.52985
AG	9.82755
AG	10.1083
AG	10.0379
AG	9.77905
AG	9.78681
AG	10.0464
GG	9.83879
GG	9.66587
GG	9.68814
GG	9.30973
GG	9.47297
GG	9.68562
GG	9.74579
GG	10.5798
GG	9.80272
GG	9.52016
GG	9.23226
GG	9.72362
GG	9.61684
GG	10.5873
GG	10.0675
GG	9.74448
GG	9.76897
GG	10.0263
GG	9.56889
GG	9.84947
GG	9.85811
GG	9.89651
GG	10.0073
GG	10.9255
GG	10.284
GG	9.75183
GG	9.80427
GG	9.16784
GG	9.68536
GG	9.41109
GG	9.74633
GG	10.3671
GG	10.0259
GG	10.1446
GG	10.2693
GG	9.74515
GG	10.677
GG	10.3123
GG	10.5744
GG	10.4907
GG	10.6205
GG	9.96959
GG	9.88155
GG	9.72374
GG	9.98568
GG	10.0063
GG	10.2686
GG	9.51665
GG	10.6766
GG	10.9348
GG	10.6772
GG	10.3182
GG	10.2911
GG	10.1411
GG	10.8973
GG	10.1648
GG	10.7349
GG	10.0915
GG	9.40145
GG	10.3559
GG	9.84369
GG	10.0409
GG	9.92903
GG	9.90598
GG	10.2212
GG	9.82049
GG	9.83063
GG	10.3237
GG	9.90275
GG	10.5643
GG	10.5248
GG	9.9092
GG	10.2817
GG	10.1172
GG	9.27437
GG	10.5417
GG	10.5926
GG	10.3569
GG	9.65933
GG	9.67313
GG	10.495
GG	10.0116
GG	10.1382
GG	10.4619
GG	10.509
GG	10.2922
GG	9.90189
GG	10.3483
GG	9.59095
GG	9.96716
GG	9.52331
GG	9.63136
GG	9.34376
GG	9.35912
GG	10.676
GG	9.76816
GG	9.24294
GG	9.28597
GG	8.98045
GG	9.51204
GG	9.45091
GG	9.74743
GG	9.9063
GG	10.1674
GG	9.83712
GG	9.54038
GG	9.7404
GG	10.2469
GG	10.3975
GG	10.3493
GG	9.91114
GG	10.3082
GG	9.55612
GG	9.75931
GG	10.4175
GG	9.5979
GG	9.70277
GG	10.4606
GG	9.69267
GG	9.81082
GG	10.0214
GG	10.6671
GG	10.3854
GG	10.9803
GG	10.7008
GG	10.1338
GG	9.97762
GG	10.3165
GG	10.837
GG	10.468
GG	9.85441
GG	10.0876
GG	10.5843
GG	10.5035
GG	9.55525
GG	10.5348
GG	10.9999
GG	10.3812
GG	10.1343
GG	9.55695
GG	10.1043
GG	10.7961
GG	9.71784
GG	9.71464
GG	10.3212
GG	9.314
GG	10.5152
GG	10.7732
GG	9.66513
GG	9.8637
GG	10.4439
GG	10.1939
GG	9.62432
GG	10.1223
GG	9.58404
GG	9.67286
GG	10.436
GG	9.80097
GG	10.3901
GG	10.8259
GG	9.92118
GG	9.72248
GG	9.89028
GG	9.87507
GG	10.0428
GG	9.98917
GG	9.80797
GG	10.5133
GG	9.80882
GG	9.95148
GG	9.81465
GG	10.1619
GG	9.5131
GG	10.1212
GG	9.99878
GG	10.2545
GG	9.80483
GG	10.0866
GG	9.97192
GG	9.58055
GG	9.7517
GG	10.1624
GG	9.63251
GG	10.2724
GG	9.86924
GG	10.0227
GG	9.85221
GG	10.4502
GG	9.70495
GG	10.1478
GG	9.61465
GG	9.53133
GG	9.94857
GG	9.52589
GG	9.83972
GG	9.81158
GG	9.8909
GG	9.5465
GG	9.95141
GG	9.97797
GG	9.54638
GG	9.78437
GG	9.90665
GG	9.73019
GG	9.99274
GG	10.0292
GG	10.0595
GG	10.69
GG	10.3623
GG	10.0812
GG	9.64664
GG	9.68309
GG	10.1783
GG	10.0689
GG	10.473
GG	10.2914
GG	10.1763
GG	10.4631
GG	9.84098
GG	10.0678
GG	9.52189
GG	9.82652
GG	10.1188
GG	10.4323
GG	10.9626
GG	10.078
GG	9.99745
GG	9.62299
GG	10.0715
GG	10.2211
GG	9.96985
GG	10.074
GG	9.72156

## Sheet: 1c
Data	PMID	Data source	PP.H3	PP.H4
Inflammatory bowel disease GWAS	28067908	GWAS Catalog	-	-
Primary sclerosing cholangitis GWAS	23749187	GWAS Catalog	0.0528659	0.947134
Ankylosing spondylitis GWAS	27992413	GWAS Catalog	0.0142588	0.985741
Takayasu arteritis GWAS	33308445	Summary statistics available upon request	0.0152035	0.984797
BLUEPRINT eQTL, naïve monocytes	27863251	eQTL Catalogue	0.0164804	0.98352
Fairfax eQTL, naïve monocytes	24604202	eQTL Catalogue	0.0226734	0.977327
Fairfax eQTL, 2h LPS monocytes	24604202	eQTL Catalogue	0.0910631	0.672355
Fairfax eQTL, 24h LPS monocytes	24604202	eQTL Catalogue	0.973717	0.0262833
Fairfax eQTL, IFNy monocytes	24604202	eQTL Catalogue	0.461566	0.0106351
Quach eQTL, naïve monocytes	27768888	eQTL Catalogue	0.0226018	0.977398
Quach eQTL, 6h LPS monocytes	27768888	eQTL Catalogue	0.0176295	0.98237
Quach eQTL, Pam3CSK4 monocytes	27768888	eQTL Catalogue	0.0192306	0.979472
Quach eQTL, 6h Influenza A monocytes	27768888	eQTL Catalogue	0.212611	0.2562
Nedelec eQTL, naïve macrophages	27768889	eQTL Catalogue	0.0219299	0.962002
Nedelec eQTL, 5h Listeria macrophages	27768889	eQTL Catalogue	0.101296	0.631145
Nedelec eQTL, 5h Salmonella macrophages	27768889	eQTL Catalogue	0.0303506	0.966678
Alasoo eQTL, 18h IFNg macrophages	29379200	eQTL Catalogue	0.173522	0.355031
Code available on GitHub: https://github.com/JamesLeeLab/chr21q22_manuscript
