# Supplementary material for: A disease-associated gene desert directs macrophage inflammation through ETS2
Source: Nature. 2024 Jun 5;630(8016):447–56. doi: 10.1038/s41586-024-07501-1 (PMC11168933; doi:10.1038/s41586-024-07501-1)
Supplement: Supplementary file 11 — Source Data Extended Data Fig. 2 [file 41586_2024_7501_MOESM11_ESM.xlsx]

## Sheet: 2a
gRNAs at the chr21q22 enhancer locus
H3K37ac ChIP-seq data obtained from GEO: GSE18927
gRNA sequences were designed using CRISPick
Code available on GitHub: https://github.com/JamesLeeLab/chr21q22_manuscript

## Sheet: 2c
Donor	Editing Efficiency (%)
Editing1	37.2537
Editing2	35.7647
Editing3	27.85
Editing4	23.307
Editing5	27.2
Editing6	36.2739
Editing7	40.5454
Editing8	37.0655
Editing9	75.8
Editing10	56.7
Editing11	68.7

## Sheet: 2d
gRNAs targeting ETS2
gRNA sequences were designed using CRISPick

## Sheet: 2e
Donor	ETS2 gRNA1 (%)	ETS2 gRNA2 (%)
Editing1	87.5	70
Editing2	88	84.5
Editing3	82	84.5
Editing4	93.5	75
Editing5	90.5	76
Editing6	86	77
Editing7	92.5	77
Editing8	80	73.5
Editing9	83.5	75.5
Editing10	93.5	89
Editing11	95.5	87
Editing12	95.5	83.5
Editing13	82	74.5
Editing14	82	74
Editing15	76.5
Editing16	84.5
Editing17	94
Editing18	96
Editing19	95
Editing20	93
Editing21	91.5
Editing22	96
Editing23	90.5
Editing24	95
Editing25	89.5
Editing26	96
Editing27	93
Editing28	86
Editing29	82.5
Editing30	88.5
Editing31	72.5

## Sheet: 2f
Donor	dCT_NTC	dCT_ETS2g1	dCT_ETS2g2	log2FC, g1	log2FC, g2
Editing1	2.76472	5.13359	3.33239	-2.36888	-0.56767
Editing2	2.53656	3.54706	2.07806	-1.01051	0.458498
Editing3	2.13475	4.98035	2.99743	-2.8456	-0.862681
Editing4	3.11853	5.34009	5.52368	-2.22156	-2.40514
Editing5	2.78275	4.97245	3.26317	-2.1897	-0.480424
Editing6	3.78281	5.64794	4.39764	-1.86513	-0.614832
Editing7	3.03559	5.30292	4.14207	-2.26733	-1.10647
Editing8	2.49	5.38528	3.66935	-2.89528	-1.17935
Editing9	1.85956	4.23281	2.60366	-2.37325	-0.744103
Editing10	1.12603	3.46657	1.48238	-2.34054	-0.356347
dCT = expression of ETS2 relative to PPIA
Log2FC = log2 fold-change of delta delta CT normalised to non-targeting control (NTC)

## Sheet: 2g
Donor	% Viable - NTC	% Viable - ETS2 g1	% Viable - ETS2 g2
Flow1	99.3	99.7	99.6
Flow2	98	98.7	99.1
Flow3	98.3	99.3	98.8
Flow4	98.4	98.1	98.1
Flow5	96.5	97.7	97
Flow6	97	96.5	98.9

## Sheet: 2h
Donor	Marker	MFI - NTC	MFI - ETS2g1	MFI - ETS2g2	norm_ETS2g1	norm_ETS2g2
Flow1	CD11b	6519	6485	6434	0.994784	0.986961
Flow2	CD11b	7216	8088	8288	1.02473	0.450049
Flow3	CD11b	5410	5384	4584	0.995194	0.84732
Flow4	CD11b	5038	5667	5975	1.12485	1.18599
Flow5	CD11b	4365	5060	5516	1.15922	1.26369
Flow1	CD14	394	392	394	0.994924	1
Flow2	CD14	239	319	327	1.02508	0.799373
Flow3	CD14	393	393	352	1	0.895674
Flow4	CD14	414	430	435	1.03865	1.05072
Flow5	CD14	367	455	437	1.23978	1.19074
Flow1	CD16	2509	3045	2874	1.21363	1.14548
Flow2	CD16	1885	3165	3042	0.961137	0.569352
Flow3	CD16	3143	3373	2955	1.07318	0.940185
Flow4	CD16	4345	5204	5552	1.1977	1.27779
Flow5	CD16	3118	3653	4192	1.17158	1.34445
Flow1	CD68	3099	2502	2463	0.807357	0.794773
Flow2	CD68	3770	2916	2452	0.773475	0.650398
Flow3	CD68	1238	1263	1230	1.02019	0.993538
Flow4	CD68	2461	1968	2132	0.799675	0.866315
Flow5	CD68	2314	2453	2239	1.06007	0.967589
MFI = mean fluorescence intensity
norm = ETS2-edited MFI/NTC MFI

## Sheet: 2i
Similarity of macrophages polarised under different conditions to CD14+ monocytes/macrophages in inflammatory bowel disease
Macrophage gene expression data files relating to 64 different polarsation conditions obtained from GEO: GSE47189
Genes differentially expressed in CD14+ monocytes/macrophages from active inflammatory bowel disease obtained from ArrayExpress: E-MTAB-3554
Code available on GitHub: https://github.com/JamesLeeLab/chr21q22_manuscript

## Sheet: 2j
ATAC-seq in ETS2 knockout and non-targeting control inflammatory macrophages
Data available on EGA: EGAD50000000154
Code available on GitHub: https://github.com/JamesLeeLab/chr21q22_manuscript

## Sheet: 2k
H3K27ac ChIP-seq in ETS2 knockout and non-targeting control inflammatory macrophages
Data available on EGA: EGAD50000000154
Code available on GitHub: https://github.com/JamesLeeLab/chr21q22_manuscript
