# Supplementary material for: A disease-associated gene desert directs macrophage inflammation through ETS2
Source: Nature. 2024 Jun 5;630(8016):447–56. doi: 10.1038/s41586-024-07501-1 (PMC11168933; doi:10.1038/s41586-024-07501-1)
Supplement: Supplementary file 12 — Source Data Extended Data Fig. 3 [file 41586_2024_7501_MOESM12_ESM.xlsx]

## Sheet: 3d
Principal component analysis of element counts in mRNA from TPP macrophages
Data available on GEO: GSE229472
Code available on GitHub: https://github.com/JamesLeeLab/chr21q22_manuscript

## Sheet: 3e
Pairwise correlation of expression-modulating activity of all constructs betwween donors
Data available on GEO: GSE229472
Code available on GitHub: https://github.com/JamesLeeLab/chr21q22_manuscript

## Sheet: 3g
DonorID	Cytokine	ETS2_500ng (pg/mL)	ETS2_rev500ng (pg/mL)	log2norm
Cytokine1	IL10	10.0008	10.6812	-0.0949559
Cytokine2	IL10	8.16616	9.85407	-0.271061
Cytokine3	IL10	76.7981	62.8229	0.289781
Cytokine4	IL10	74.2963	73.6593	0.0124226
Cytokine5	IL10	194.54	145.733	0.416736
Cytokine6	IL10	309.556	334.419	-0.111457
Cytokine7	IL10	66.9672	64.2722	0.0592597
Cytokine8	IL10	25.5655	36.2494	-0.503756
Cytokine9	IL10	166.922	119.633	0.480556
Cytokine10	IL10	39.4382	37.5154	0.0721129
Cytokine11	IL10	77.0398	44.7897	0.782436
Cytokine1	IL6	205.769	48.4789	2.0856
Cytokine2	IL6	191.21	82.4536	1.21351
Cytokine3	IL6	1319.53	426.308	1.63006
Cytokine4	IL6	3496.81	2755.73	0.343604
Cytokine5	IL6	4228.6	2758.34	0.616379
Cytokine6	IL6	7218.21	10869.7	-0.590594
Cytokine7	IL6	9750.84	6359.3	0.616658
Cytokine8	IL6	1183.42	888.432	0.413628
Cytokine9	IL6	4735.55	3166.4	0.580692
Cytokine10	IL6	452.68	634.966	-0.488187
Cytokine11	IL6	3622.37	1316.89	1.4598
Cytokine1	IL8	1825.95	1710.05	0.0946109
Cytokine2	IL8	5990.14	4350.51	0.461406
Cytokine3	IL8	24613.3	10953.8	1.16801
Cytokine4	IL8	99732.7	58649.8	0.76594
Cytokine5	IL8	32046.9	15073.1	1.08821
Cytokine6	IL8	85839.9	68820.6	0.318807
Cytokine7	IL8	96863.9	75800.9	0.353744
Cytokine8	IL8	28334.7	19865	0.512345
Cytokine9	IL8	18162.4	17993.9	0.0134534
Cytokine10	IL8	4458.89	6059.96	-0.442625
Cytokine11	IL8	16570.3	10737.2	0.625986
Cytokine1	TNFα	462.528	120.46	1.94099
Cytokine2	TNFα	402.2	220.419	0.867666
Cytokine3	TNFα	1433.68	551.844	1.37739
Cytokine4	TNFα	2242.35	1642.55	0.449076
Cytokine5	TNFα	4176.92	2571.08	0.700067
Cytokine6	TNFα	5552.09	4629.97	0.26203
Cytokine7	TNFα	8208.49	6718.64	0.288948
Cytokine8	TNFα	2257.77	1702.52	0.407223
Cytokine9	TNFα	4268.23	3813.22	0.162627
Cytokine10	TNFα	498.779	924.086	-0.889626
Cytokine11	TNFα	2151.28	1177.2	0.869838
Log2norm = log2 fold-change of cytokine concentrations normalised to reverse complement control
Cytokine	P-value
IL10	0.3722
IL6	0.0172
IL8	0.0097
TNFA	0.023
