# Supplementary material for: A disease-associated gene desert directs macrophage inflammation through ETS2
Source: Nature. 2024 Jun 5;630(8016):447–56. doi: 10.1038/s41586-024-07501-1 (PMC11168933; doi:10.1038/s41586-024-07501-1)
Supplement: Supplementary file 13 — Source Data Extended Data Fig. 4 [file 41586_2024_7501_MOESM13_ESM.xlsx]

## Sheet: 4c
Ratio of Minor:Major Allele Probes	Allelic Ratio
2	1.12089
1.58496	1.05597
1.32193	1.03959
1	1.00982
0.584963	0.969393
0	0.931797
-0.584963	0.873449
-1	0.830683
-1.32193	0.777859
-1.58496	0.756356
-2	0.690966

## Sheet: 4d
Sample	Ratio risk:nonrisk
rs2836882het_1	0.580386
rs2836882het_2	0.625167
rs2836882het_3	0.773273
rs2836882het_4	0.898547
rs2836882het_5	0.832587

## Sheet: 4f
Sample	rs2836881	rs9808651	rs2836882
MPRA1	0.092627	0	0.091459
MPRA2	0.061223	0.023763	0.129813
MPRA3	-0.01142	0.046768	0.138879
MPRA4	-0.08402	-0.07902	0.157039
MPRA5	-0.00483	-0.02464	0.073022
MPRA6	-0.10003	-0.02464	0.344771
Log2-fold change of ratio of PU.1-bound alleles (risk:non-risk)

## Sheet: 4g
Allele-specific ATAC-seq reads in inflammatory macrophages
Data available on EGA: EGAD50000000154
Code available on GitHub: https://github.com/JamesLeeLab/chr21q22_manuscript

## Sheet: 4h
Allele-specific enhancer activity in inflammatory macrophages
Data available on EGA: EGAD00001011351
Code available on GitHub: https://github.com/JamesLeeLab/chr21q22_manuscript

## Sheet: 4i
Allele-specific enhancer strength in inflammatory macrophages
Data available on EGA: EGAD00001011351
Code available on GitHub: https://github.com/JamesLeeLab/chr21q22_manuscript
