# Supplementary material for: A disease-associated gene desert directs macrophage inflammation through ETS2
Source: Nature. 2024 Jun 5;630(8016):447–56. doi: 10.1038/s41586-024-07501-1 (PMC11168933; doi:10.1038/s41586-024-07501-1)
Supplement: Supplementary file 14 — Source Data Extended Data Fig. 5 [file 41586_2024_7501_MOESM14_ESM.xlsx]

## Sheet: 5a
Donor	AUC_NTC	AUC_chr21q22	AUC_ETS2g1	log2norm_chr21q22	log2norm_ETS2g1
Editing1	275558		102561		-1.42587
Editing2	456930		161862		-1.49721
Editing3	104256	28351		-1.87866
Editing4	82832	81227	66590	-0.0282289	-0.314883
Editing5	255697	143280	183726	-0.835598	-0.476879
Editing6	35954	17303	17477	-1.05513	-1.04069
Editing7	42444	15127	19056	-1.48843	-1.15532
Editing8	77187	37560		-1.03916
AUC = area under curve
Log2norm = log2 fold-change in AUC normalised to non-targeting control (NTC)
	P-value
ETS2 g1	0.0312
chr21q22	0.0312

## Sheet: 5b
Donor	Cytokine	NTC (pg/mL)	chr21q22 (pg/mL)	log2norm_NTC	log2norm_chr21q22
Cytokine1	IL1B	24.7	23.6	0	-0.06572
Cytokine2	IL1B	29.3	24.6	0	-0.25224
Cytokine3	IL1B	37	33.3	0	-0.152
Cytokine4	IL1B	38	28.7	0	-0.40495
Cytokine5	IL1B	32	28.1	0	-0.1875
Cytokine6	IL1B	28.6	24.3	0	-0.23506
Cytokine7	IL1B	29.3	26.4	0	-0.15036
Cytokine1	IL6	989	1116	0	0.174295
Cytokine2	IL6	5578	5119	0	-0.12389
Cytokine3	IL6	14648	7508	0	-0.9642
Cytokine4	IL6	6301	5917	0	-0.09071
Cytokine5	IL6	3317	2955	0	-0.16672
Cytokine6	IL6	5502	3786	0	-0.53928
Cytokine7	IL6	1704	1381	0	-0.30321
Cytokine1	IL8	147132	139007	0	-0.08195
Cytokine2	IL8	278066	230681	0	-0.26953
Cytokine3	IL8	626941	343859	0	-0.86651
Cytokine4	IL8	475379	391613	0	-0.27965
Cytokine5	IL8	275045	195640	0	-0.49147
Cytokine6	IL8	212850	192169	0	-0.14746
Cytokine7	IL8	168571	142399	0	-0.24342
Cytokine1	IL10	19.9	15	0	-0.40781
Cytokine2	IL10	32.4	34	0	0.069541
Cytokine3	IL10	73.4	68.8	0	-0.09337
Cytokine4	IL10	33.4	23	0	-0.53821
Cytokine5	IL10	58.4	53.9	0	-0.11568
Cytokine6	IL10	44.6	51.5	0	0.207529
Cytokine7	IL10	156.8	205.9	0	0.393018
Log2norm = log2 fold-change of cytokine concentrations normalised to non-targeting control (NTC)

## Sheet: 5d
Donor	NTC_PropPos	NTC_MFI	NTC_Index	chr21q22_PropPos	chr21q22_MFI	chr21q22_Index	log2norm_NTC	log2norm_chr21q22
Phagocytosis1	36.9	10447	3854.94	32.4	10406	3371.54	0	-0.1933
Phagocytosis2	89.2	53174	47431.2	66.5	49884	33172.9	0	-0.515833
Phagocytosis3	31.2	48490	15128.9	28.3	33072	9359.38	0	-0.692821
Phagocytosis4	73.3	72558	53185	60.8	49969	30381.2	0	-0.807843
Phagocytosis5	35.5	32256	11450.9	35	28371	9929.85	0	-0.205615
Phagocytosis6	50.5	27715	13996.1	42.2	24606	10383.7	0	-0.430697
Phagocytosis7	28.2	27239	7681.4	28.3	21535	6094.41	0	-0.333884
PropPos = proportion of cells positive, 488 nm channel
MFI = mean fluorescence intensity, 488 nm channel
Index = proportion positive * mean fluorescence intensity
Log2norm = log2 fold-change in phagocytosis index normalised to non-targeting control (NTC)
P-value: 0.0156

## Sheet: 5e
Enrichment of differentially-expressed genes following deletion of chr21q22 locus in ETS2-edited versus unedited macrophages
Differential expression analysis results provided in Supplementary Table 1
Data available on EGA: EGAD00001011338
Code available on GitHub: https://github.com/JamesLeeLab/chr21q22_manuscript

## Sheet: 5f
Enrichment of differentially-expressed genes following deletion of chr21q22 locus in ETS2-edited versus unedited macrophages
Differential expression analysis results provided in Supplementary Table 1
Data available on EGA: EGAD00001011338
Code available on GitHub: https://github.com/JamesLeeLab/chr21q22_manuscript

## Sheet: 5g
Donor	Genotype	Gene	Average CT	dCT_PPIA	dCT_RPLP0	2^-dCT_PPIA	2^-dCT_RPLP0	Norm_PPIA	Norm_RPLP0
502	AA	CCL2	14.0833	-1.35	-1.84667	2.54912	3.59668	0.29636	0.34657
507	AA	CCL2	15.7867	0.44	0.376667	0.737135	0.770215	0.071724	0.0596153
510	AA	CCL2	19.4767	2.65667	2.10667	0.158586	0.232183	0	0.00499215
518	AA	CCL2	14.6067	-0.876667	-1.01	1.83613	2.01391	0.207969	0.18588
519	AA	CCL2	18.94	1.47333	2.05	0.360149	0.241484	0.0249883	0.00593645
521	AA	CCL2	15.23	-0.416667	-0.383333	1.33484	1.30435	0.145823	0.113843
522	AA	CCL2	15.7033	0.256667	0.126667	0.83702	0.915945	0.084107	0.0744104
523	AA	CCL2	18.3467	2.42667	2.45	0.185995	0.183011	0.00339797	0
524	AA	CCL2	14.3133	-1.37333	-1.52	2.59068	2.86791	0.301513	0.272582
527	AA	CCL2	16.5367	0.731667	0.91	0.602208	0.532185	0.0549968	0.0354496
528	AA	CCL2	18.3933	1.20333	1.55667	0.434271	0.339936	0.0341773	0.0159316
501	GG	CCL2	13.5767	-3.04	-3.32667	8.22491	10.0329	1	1
503	GG	CCL2	15.16	-2.40333	-2.21	5.29024	4.62675	0.636183	0.451146
504	GG	CCL2	12.8833	-2.14	-2.73667	4.40762	6.66529	0.526762	0.658106
506	GG	CCL2	13.47	-1.38	-1.68667	2.60268	3.21912	0.303	0.308238
508	GG	CCL2	13.75	-0.986667	-1.83333	1.9816	3.56359	0.226003	0.34321
509	GG	CCL2	14.3267	-1.11667	-1.20667	2.16845	2.30804	0.249168	0.215741
511	GG	CCL2	16	0.193333	-0.683333	0.874583	1.60585	0.0887637	0.144452
512	GG	CCL2	NA	NA	NA	NA	NA	#VALUE!	#VALUE!
513	GG	CCL2	14.67	-1.73	-1.73333	3.31728	3.32495	0.39159	0.318982
515	GG	CCL2	18.5267	1.17333	1.67	0.443396	0.314253	0.0353085	0.0133243
520	GG	CCL2	15.1533	-1.28333	-0.64	2.43401	1.55833	0.282089	0.139628
502	AA	CCL3	20.81	5.37667	4.88	0.0240692	0.0339605	0.0483806	0.0795516
507	AA	CCL3	20.1867	4.84	4.77667	0.0349152	0.0364821	0.0715385	0.0857101
510	AA	CCL3	20.55	3.73	3.18	0.075363	0.110338	0.1579	0.266085
518	AA	CCL3	21.8633	6.38	6.24667	0.0120068	0.0131694	0.0226256	0.0287745
519	AA	CCL3	24.73	7.26333	7.84	0.00650907	0.0043644	0.0108871	0.00727044
521	AA	CCL3	21.8667	6.22	6.25333	0.0134151	0.0131087	0.0256325	0.0286262
522	AA	CCL3	22.1333	6.68667	6.55667	0.00970762	0.010623	0.0177165	0.0225555
523	AA	CCL3	25.39	9.47	9.49333	0.00141009	0.00138746	0	0
524	AA	CCL3	24.3933	8.70667	8.56	0.00239349	0.00264962	0.00209972	0.0030825
527	AA	CCL3	22.46	6.655	6.83333	0.00992305	0.00876923	0.0181765	0.0180282
528	AA	CCL3	24.4167	7.22667	7.58	0.00667662	0.00522628	0.0112448	0.00937536
501	GG	CCL3	19.47	2.85333	2.56667	0.138376	0.168794	0.292443	0.408849
503	GG	CCL3	18.6533	1.09	1.28333	0.469761	0.410845	1	1
504	GG	CCL3	17.3633	2.34	1.74333	0.19751	0.298679	0.418703	0.726061
506	GG	CCL3	18.36	3.51	3.20333	0.0877778	0.108568	0.184408	0.261761
508	GG	CCL3	19.5933	4.85667	4.01	0.0345142	0.0620683	0.0706822	0.148198
509	GG	CCL3	21.0167	5.57333	5.48333	0.0210019	0.0223538	0.0418315	0.0512052
511	GG	CCL3	21.1433	5.33667	4.46	0.0247459	0.0454366	0.0498254	0.107579
512	GG	CCL3	18.7067	2.96333	2.25	0.128218	0.210224	0.270753	0.510032
513	GG	CCL3	21.74	5.34	5.33667	0.0246888	0.0247459	0.0497035	0.0570473
515	GG	CCL3	21.3967	4.04333	4.54	0.0606506	0.0429857	0.126487	0.101593
520	GG	CCL3	24.33	7.89333	8.53667	0.00420601	0.00269282	0.0059697	0.00318801
502	AA	CCL5	NA	NA	NA	NA	NA	#VALUE!	#VALUE!
507	AA	CCL5	23.54	8.19333	8.13	0.00341634	0.00356965	0.0252284	0.0136944
510	AA	CCL5	24.8733	8.05333	7.50333	0.00376448	0.00551152	0.031966	0.0414961
518	AA	CCL5	22.675	7.19167	7.05833	0.00684058	0.00750291	0.0914975	0.0700068
519	AA	CCL5	24.595	7.12833	7.705	0.00714756	0.00479252	0.0974385	0.0312022
521	AA	CCL5	22.87	7.22333	7.25667	0.00669206	0.00653922	0.0886233	0.0562096
522	AA	CCL5	21.825	6.37833	6.24833	0.0120207	0.0131542	0.191748	0.150916
523	AA	CCL5	23.88	7.96	7.98333	0.00401607	0.00395164	0.036835	0.0191633
524	AA	CCL5	23.6867	8	7.85333	0.00390625	0.00432425	0.0347096	0.024498
527	AA	CCL5	22.24	6.435	6.61333	0.0115577	0.0102138	0.182788	0.108819
528	AA	CCL5	24.3733	7.18333	7.53667	0.0068802	0.00538564	0.0922644	0.0396938
501	GG	CCL5	20.8333	4.21667	3.93	0.0537845	0.0656073	1	0.901886
503	GG	CCL5	21.9167	4.35333	4.54667	0.0489233	0.0427875	0.905923	0.575176
504	GG	CCL5	19.4067	4.38333	3.78667	0.0479165	0.0724602	0.886438	1
506	GG	CCL5	23.7367	8.88667	8.58	0.00211274	0.00261314	0	0
508	GG	CCL5	NA	NA	NA	NA	NA	#VALUE!	#VALUE!
509	GG	CCL5	23.64	8.19667	8.10667	0.00340845	0.00362786	0.0250758	0.0145277
511	GG	CCL5	23.7267	7.92	7.04333	0.00412898	0.00758133	0.0390201	0.0711295
512	GG	CCL5	23.6667	7.92333	7.21	0.00411945	0.0067542	0.0388356	0.0592875
513	GG	CCL5	24.1533	7.75333	7.75	0.00463462	0.00464534	0.0488057	0.029095
515	GG	CCL5	23.9233	6.57	7.06667	0.0105253	0.0074597	0.162807	0.0693881
520	GG	CCL5	23.6867	7.25	7.89333	0.0065695	0.00420601	0.0862514	0.022805
502	AA	CCR1	17.3933	1.96	1.46333	0.257028	0.362654	0.505908	0.708997
507	AA	CCR1	17.5267	2.18	2.11667	0.220676	0.230579	0.390208	0.298961
510	AA	CCR1	19.8633	3.04333	2.49333	0.121301	0.177595	0.0739286	0.134471
518	AA	CCR1	17.8033	2.32	2.18667	0.200267	0.219658	0.325254	0.265058
519	AA	CCR1	19.5133	2.04667	2.62333	0.242043	0.162292	0.458212	0.0869611
521	AA	CCR1	17.56	1.91333	1.94667	0.265478	0.259415	0.532802	0.388484
522	AA	CCR1	17.5133	2.06667	1.93667	0.23871	0.261219	0.447607	0.394086
523	AA	CCR1	18.4267	2.50667	2.53	0.175962	0.173139	0.247896	0.120634
524	AA	CCR1	16.965	1.27833	1.13167	0.412272	0.456388	1	1
527	AA	CCR1	18.5233	2.71833	2.89667	0.15195	0.134282	0.171474	0
528	AA	CCR1	18.76	1.57	1.92333	0.336808	0.263645	0.759823	0.401616
501	GG	CCR1	18.1933	1.57667	1.29	0.335256	0.408951	0.754881	0.852728
503	GG	CCR1	19.5933	2.03	2.22333	0.244855	0.214146	0.467163	0.247944
504	GG	CCR1	17.66	2.63667	2.04	0.160799	0.243164	0.199639	0.338031
506	GG	CCR1	17.475	2.625	2.31833	0.162105	0.200499	0.203795	0.205576
508	GG	CCR1	18.0867	3.35	2.50333	0.098073	0.176369	0	0.130662
509	GG	CCR1	17.4367	1.99333	1.90333	0.251158	0.267325	0.487224	0.413042
511	GG	CCR1	18.835	3.02833	2.15167	0.122569	0.225052	0.0779636	0.281804
512	GG	CCR1	19.04	3.29667	2.58333	0.101766	0.166855	0.011755	0.101126
513	GG	CCR1	18.48	2.08	2.07667	0.236514	0.237062	0.440618	0.319087
515	GG	CCR1	18.8333	1.48	1.97667	0.358489	0.254076	0.828826	0.37191
520	GG	CCR1	18.5933	2.15667	2.8	0.224274	0.143587	0.40166	0.0288902
502	AA	CCR5	20.7	5.26667	4.77	0.0259762	0.0366511	0.440204	0.521737
507	AA	CCR5	23.7667	8.42	8.35667	0.00291963	0.00305065	0	0
510	AA	CCR5	24.49	7.67	7.12	0.00491021	0.00718897	0.0380049	0.0642584
518	AA	CCR5	21.62	6.13667	6.00333	0.0142128	0.0155889	0.215613	0.194691
519	AA	CCR5	23.75	6.28333	6.86	0.0128389	0.00860863	0.189383	0.0863026
521	AA	CCR5	21.4533	5.80667	5.84	0.0178657	0.0174576	0.285355	0.223707
522	AA	CCR5	22.26	6.81333	6.68333	0.00889165	0.00973008	0.11402	0.103716
523	AA	CCR5	22.7167	6.79667	6.82	0.00899496	0.00885066	0.115993	0.0900606
524	AA	CCR5	20.61	4.92333	4.77667	0.0329556	0.0364821	0.573458	0.519113
527	AA	CCR5	22.9967	7.19167	7.37	0.00684058	0.00604518	0.0748602	0.046498
528	AA	CCR5	22.71	5.52	5.87333	0.0217929	0.0170589	0.360335	0.217515
501	GG	CCR5	20.7933	4.17667	3.89	0.0552966	0.0674518	1	1
503	GG	CCR5	22.74	5.17667	5.37	0.0276483	0.0241807	0.472129	0.328101
504	GG	CCR5	20.6567	5.63333	5.03667	0.0201464	0.0304658	0.3289	0.425693
506	GG	CCR5	21.8667	7.01667	6.71	0.00772277	0.00955188	0.0917033	0.100949
508	GG	CCR5	22.5933	7.85667	7.01	0.00431427	0.00775854	0.0266271	0.0731025
509	GG	CCR5	20.25	4.80667	4.71667	0.0357313	0.0380314	0.626453	0.543169
511	GG	CCR5	21.39	5.58333	4.70667	0.0208569	0.0382959	0.342465	0.547277
512	GG	CCR5	21.3467	5.60333	4.89	0.0205697	0.0337259	0.336982	0.476315
513	GG	CCR5	22.5833	6.18333	6.18	0.0137604	0.0137922	0.206976	0.166792
515	GG	CCR5	22.64	5.28667	5.78333	0.0256186	0.018157	0.433377	0.234566
520	GG	CCR5	22.6367	6.2	6.84333	0.0136024	0.00870866	0.203959	0.0878558
502	AA	CXCL2	22.39	6.95667	6.46	0.00805072	0.0113592	0.0645618	0.108018
507	AA	CXCL2	20.2067	4.86	4.79667	0.0344345	0.0359799	0.308875	0.369361
510	AA	CXCL2	22.3167	5.49667	4.94667	0.0221482	0.0324269	0.195104	0.331647
518	AA	CXCL2	25.34	9.85667	9.72333	0.00107857	0.001183	0	0
519	AA	CXCL2	23.6733	6.20667	6.78333	0.0135396	0.00907848	0.115389	0.0838088
521	AA	CXCL2	22.4667	6.82	6.85333	0.00885066	0.00864851	0.0719691	0.0792448
522	AA	CXCL2	NA	NA	NA	NA	NA	#VALUE!	#VALUE!
523	AA	CXCL2	23.77	7.85	7.87333	0.00433426	0.00426472	0.0301475	0.0327118
524	AA	CXCL2	23.5967	7.91	7.76333	0.0041577	0.00460261	0.0285126	0.0362984
527	AA	CXCL2	23.46	7.655	7.83333	0.00496153	0.00438462	0.035956	0.0339845
528	AA	CXCL2	22.91	5.72	6.07333	0.0189718	0.0148506	0.16569	0.145079
501	GG	CXCL2	22.0567	5.44	5.15333	0.0230355	0.0280991	0.20332	0.285708
503	GG	CXCL2	20.76	3.19667	3.39	0.109071	0.0953912	1	1
504	GG	CXCL2	19.7533	4.73	4.13333	0.0376815	0.0569827	0.338941	0.592301
506	GG	CXCL2	20.44	5.59	5.28333	0.0207607	0.0256778	0.182256	0.260007
508	GG	CXCL2	22.455	7.71833	6.87167	0.00474843	0.0085393	0.0339827	0.0780855
509	GG	CXCL2	20.97	5.52667	5.43667	0.0216924	0.0230887	0.190883	0.232525
511	GG	CXCL2	22.3867	6.58	5.70333	0.0104526	0.0191922	0.0868027	0.191164
512	GG	CXCL2	21.36	5.61667	4.90333	0.0203805	0.0334156	0.178735	0.342142
513	GG	CXCL2	25.28	8.88	8.87667	0.00212253	0.00212744	0.00966702	0.010025
515	GG	CXCL2	21.47	4.11667	4.61333	0.0576448	0.0408553	0.5238	0.421113
520	GG	CXCL2	25.2167	8.78	9.42333	0.00227487	0.00145644	0.0110777	0.00290255
502	AA	CXCL3	23.92	8.48667	7.99	0.00278778	0.00393342	0.0257003	0.045032
507	AA	CXCL3	22.0933	6.74667	6.68333	0.00931217	0.00973008	0.108392	0.129242
510	AA	CXCL3	23.4567	6.63667	6.08667	0.01005	0.014714	0.117743	0.201645
518	AA	CXCL3	25.845	10.3617	10.2283	0.000760024	0.000833614	0	0
519	AA	CXCL3	NA	NA	NA	NA	NA	#VALUE!	#VALUE!
521	AA	CXCL3	23.5167	7.87	7.90333	0.00427458	0.00417695	0.0445445	0.0485699
522	AA	CXCL3	24.05	8.60333	8.47333	0.00257122	0.00281367	0.0229555	0.0287649
523	AA	CXCL3	24.77	8.85	8.87333	0.00216713	0.00213236	0.017834	0.0188673
524	AA	CXCL3	25.66	9.97333	9.82667	0.000994781	0.00110123	0.00297537	0.00388778
527	AA	CXCL3	24.58	8.775	8.95333	0.00228277	0.00201734	0.0192997	0.0171963
528	AA	CXCL3	24.75	7.56	7.91333	0.00529924	0.0041481	0.0575312	0.0481507
501	GG	CXCL3	23.09	6.47333	6.18667	0.0112547	0.0137286	0.133012	0.187331
503	GG	CXCL3	21.2133	3.65	3.84333	0.07966	0.0696693	1	1
504	GG	CXCL3	20.56	5.53667	4.94	0.0215426	0.0325771	0.263403	0.461148
506	GG	CXCL3	21.6333	6.78333	6.47667	0.00907848	0.0112287	0.10543	0.151013
508	GG	CXCL3	23.3333	8.59667	7.75	0.00258313	0.00464534	0.0231065	0.0553743
509	GG	CXCL3	22.7	7.25667	7.16667	0.00653922	0.00696015	0.073247	0.0890023
511	GG	CXCL3	22.8733	7.06667	6.19	0.0074597	0.013697	0.0849135	0.18687
512	GG	CXCL3	21.6533	5.91	5.19667	0.0166308	0.0272676	0.20115	0.384016
513	GG	CXCL3	26.4367	10.0367	10.0333	0.000952056	0.000954258	0.00243385	0.00175264
515	GG	CXCL3	23.0867	5.73333	6.23	0.0187973	0.0133224	0.228609	0.181429
520	GG	CXCL3	25.82	9.38333	10.0267	0.00149739	0.000958678	0.00934558	0.00181685
502	AA	CXCL5	25.8667	10.4333	9.93667	0.000723192	0.00102039	0.0298925	0.0503535
507	AA	CXCL5	NA	NA	NA	NA	NA	#VALUE!	#VALUE!
510	AA	CXCL5	28.69	11.87	11.32	0.000267162	0.000391147	0.00494025	0.0108281
518	AA	CXCL5	26.71	11.2267	11.0933	0.000417289	0.000457693	0.0131546	0.0150081
519	AA	CXCL5	26.4233	8.95667	9.53333	0.00201268	0.00134952	0.100448	0.071028
521	AA	CXCL5	24.91	9.26333	9.29667	0.00162727	0.0015901	0.07936	0.0861396
522	AA	CXCL5	26.38	10.9333	10.8033	0.000511374	0.000559593	0.0183026	0.021409
523	AA	CXCL5	27.69	11.77	11.7933	0.000286337	0.000281743	0.00598944	0.00395594
524	AA	CXCL5	NA	NA	NA	NA	NA	#VALUE!	#VALUE!
527	AA	CXCL5	25.36	9.555	9.73333	0.00132941	0.00117483	0.0630623	0.0600546
528	AA	CXCL5	24.8633	7.67333	8.02667	0.00489888	0.00383471	0.25837	0.227133
501	GG	CXCL5	24.1667	7.55	7.26333	0.00533609	0.00650907	0.282293	0.395122
503	GG	CXCL5	23.3233	5.76	5.95333	0.018453	0.0161387	1	1
504	GG	CXCL5	22.3667	7.34333	6.74667	0.00615795	0.00931217	0.327262	0.571197
506	GG	CXCL5	27.315	12.465	12.1583	0.000176873	0.000218765	0	0
508	GG	CXCL5	25.5067	10.77	9.92333	0.000572673	0.00102986	0.0216567	0.0509486
509	GG	CXCL5	24.5667	9.12333	9.03333	0.00179309	0.00190852	0.0884334	0.106141
511	GG	CXCL5	25.6033	9.79667	8.92	0.00112437	0.00206449	0.0518434	0.115938
512	GG	CXCL5	NA	NA	NA	NA	NA	#VALUE!	#VALUE!
513	GG	CXCL5	27.62	11.22	11.2167	0.000419221	0.000420191	0.0132604	0.0126525
515	GG	CXCL5	25.835	8.48167	8.97833	0.00279746	0.00198268	0.143388	0.110799
520	GG	CXCL5	26.415	9.97833	10.6217	0.000991339	0.000634687	0.0445645	0.0261259
502	AA	ETS2	20.3567	4.92333	4.42667	0.0329556	0.0464987	0.086669	0.1591
507	AA	ETS2	19.4767	4.13	4.06667	0.0571145	0.0596776	0.286115	0.238667
510	AA	ETS2	19.9233	3.10333	2.55333	0.11636	0.170361	0.775222	0.906909
518	AA	ETS2	20.6233	5.14	5.00667	0.02836	0.0311059	0.0487295	0.0661673
519	AA	ETS2	21.32	3.85333	4.43	0.069188	0.0463914	0.38579	0.158452
521	AA	ETS2	20.4367	4.79	4.82333	0.0361465	0.0353209	0.113012	0.0916149
522	AA	ETS2	20.22	4.77333	4.64333	0.0365665	0.0400145	0.116479	0.119952
523	AA	ETS2	21.3967	5.47667	5.5	0.0224574	0.0220971	0	0.0117771
524	AA	ETS2	20.45	4.76333	4.61667	0.0368208	0.040761	0.118579	0.124459
527	AA	ETS2	21.26	5.455	5.63333	0.0227972	0.0201464	0.00280537	0
528	AA	ETS2	21.7167	4.52667	4.88	0.0433848	0.0339605	0.172768	0.0834013
501	GG	ETS2	22.06	5.44333	5.15667	0.0229823	0.0280342	0.0043335	0.0476221
503	GG	ETS2	20.3633	2.8	2.99333	0.143587	0.125579	1	0.636541
504	GG	ETS2	20.0767	5.05333	4.45667	0.0301158	0.0455417	0.0632252	0.153322
506	GG	ETS2	19.6067	4.75667	4.45	0.0369914	0.0457527	0.119987	0.154596
508	GG	ETS2	19.8467	5.11	4.26333	0.0289559	0.0520725	0.053649	0.192752
509	GG	ETS2	19.5133	4.07	3.98	0.0595399	0.0633725	0.306138	0.260974
511	GG	ETS2	NA	NA	NA	NA	NA	#VALUE!	#VALUE!
512	GG	ETS2	18.885	3.14167	2.42833	0.113309	0.18578	0.750034	1
513	GG	ETS2	20.5967	4.19667	4.19333	0.0545353	0.0546614	0.264822	0.208382
515	GG	ETS2	21.6133	4.26	4.75667	0.052193	0.0369914	0.245485	0.1017
520	GG	ETS2	20.9467	4.51	5.15333	0.0438889	0.0280991	0.17693	0.0480136
502	AA	FCGR2A	15.82	0.386667	-0.11	0.764895	1.07923	0.478188	1
507	AA	FCGR2A	15.8133	0.466667	0.403333	0.723635	0.756109	0.440207	0.493446
510	AA	FCGR2A	17.9667	1.14667	0.596667	0.451668	0.66128	0.189855	0.344782
518	AA	FCGR2A	16.6767	1.19333	1.06	0.437291	0.479632	0.176621	0.0600125
519	AA	FCGR2A	17.74	0.273333	0.85	0.827406	0.554785	0.53573	0.177829
521	AA	FCGR2A	15.9067	0.26	0.293333	0.835088	0.816014	0.542802	0.58736
522	AA	FCGR2A	16.37	0.923333	0.793333	0.527289	0.577009	0.259466	0.212671
523	AA	FCGR2A	16.8	0.88	0.903333	0.543367	0.53465	0.274266	0.146264
524	AA	FCGR2A	16.4667	0.78	0.633333	0.582367	0.644685	0.310166	0.318766
527	AA	FCGR2A	16.59	0.785	0.963333	0.580352	0.512871	0.308312	0.112121
528	AA	FCGR2A	16.7767	-0.413333	-0.06	1.33176	1.04247	1	0.942367
501	GG	FCGR2A	17.88	1.26333	0.976667	0.41658	0.508152	0.157556	0.104724
503	GG	FCGR2A	17.7367	0.173333	0.366667	0.886791	0.775572	0.590396	0.523958
504	GG	FCGR2A	16.3533	1.33	0.733333	0.397768	0.601513	0.140239	0.251085
506	GG	FCGR2A	15.8233	0.973333	0.666667	0.509328	0.629961	0.242932	0.295683
508	GG	FCGR2A	16.7633	2.02667	1.18	0.245421	0.441351	0	0
509	GG	FCGR2A	15.6967	0.253333	0.163333	0.838956	0.89296	0.546363	0.707986
511	GG	FCGR2A	16.835	1.02833	0.151667	0.490276	0.90021	0.225395	0.719353
512	GG	FCGR2A	16.95	1.20667	0.493333	0.433269	0.710382	0.172918	0.421759
513	GG	FCGR2A	17.05	0.65	0.646667	0.63728	0.638754	0.360715	0.309469
515	GG	FCGR2A	17.3967	0.0433333	0.54	0.97041	0.687771	0.66737	0.386312
520	GG	FCGR2A	16.8167	0.38	1.02333	0.768438	0.491978	0.481449	0.0793677
502	AA	IL10	20.9667	5.53333	5.03667	0.0215924	0.0304658	0.260887	0.366069
507	AA	IL10	19.0467	3.7	3.63667	0.0769465	0.0803997	0.992922	1
510	AA	IL10	21.96	5.14	4.59	0.02836	0.0415214	0.350386	0.506425
518	AA	IL10	21.61	6.12667	5.99333	0.0143116	0.0156974	0.164603	0.178578
519	AA	IL10	22.3367	4.87	5.44667	0.0341967	0.0229293	0.427574	0.27039
521	AA	IL10	20.71	5.06333	5.09667	0.0299078	0.0292247	0.370855	0.350313
522	AA	IL10	20.97	5.52333	5.39333	0.0217426	0.0237928	0.262873	0.281352
523	AA	IL10	21.5133	5.59333	5.61667	0.0207128	0.0203805	0.249255	0.238032
524	AA	IL10	20.84	5.15333	5.00667	0.0280991	0.0311059	0.346935	0.374196
527	AA	IL10	21.5467	5.74167	5.92	0.018689	0.0165159	0.222491	0.18897
528	AA	IL10	21.7167	4.52667	4.88	0.0433848	0.0339605	0.549083	0.410435
501	GG	IL10	22.72	6.10333	5.81667	0.014545	0.0177423	0.167689	0.204539
503	GG	IL10	26.63	9.06667	9.26	0.00186493	0.00163103	0	0
504	GG	IL10	21.4367	6.41333	5.81667	0.0117326	0.0177423	0.130496	0.204539
506	GG	IL10	19.63	4.78	4.47333	0.0363979	0.0450187	0.456684	0.550824
508	GG	IL10	20.5667	5.83	4.98333	0.017579	0.0316131	0.207812	0.380635
509	GG	IL10	19.92	4.47667	4.38667	0.0449148	0.0478059	0.569316	0.586209
511	GG	IL10	NA	NA	NA	NA	NA	#VALUE!	#VALUE!
512	GG	IL10	21.4233	5.68	4.96667	0.0195052	0.0319804	0.233285	0.385298
513	GG	IL10	22.0333	5.63333	5.63	0.0201464	0.020193	0.241765	0.235652
515	GG	IL10	21.0433	3.69	4.18667	0.0774817	0.0549146	1	0.676457
520	GG	IL10	21.93	5.49333	6.13667	0.0221994	0.0142128	0.268915	0.159731
502	AA	IL1A	26.585	11.1517	10.655	0.000439556	0.000620191	0.0470359	0.0760583
507	AA	IL1A	NA	NA	NA	NA	NA	#VALUE!	#VALUE!
510	AA	IL1A	33.76	16.94	16.39	7.95338e-06	1.16444e-05	0	0.000199526
518	AA	IL1A	NA	NA	NA	NA	NA	#VALUE!	#VALUE!
519	AA	IL1A	NA	NA	NA	NA	NA	#VALUE!	#VALUE!
521	AA	IL1A	NA	NA	NA	NA	NA	#VALUE!	#VALUE!
522	AA	IL1A	29.055	13.6083	13.4783	8.00725e-05	8.76229e-05	0.00785953	0.00967067
523	AA	IL1A	32.5	16.58	16.6033	1.02076e-05	1.00438e-05	0.000245662	0
524	AA	IL1A	28.675	12.9883	12.8417	0.000123061	0.00013623	0.0125445	0.0157298
527	AA	IL1A	31.425	15.62	15.7983	1.98569e-05	1.7548e-05	0.00129724	0.00093544
528	AA	IL1A	30.55	13.36	13.7133	9.51129e-05	7.44518e-05	0.00949862	0.00802883
501	GG	IL1A	25.95	9.33333	9.04667	0.0015502	0.00189096	0.168073	0.234467
503	GG	IL1A	24.33	6.76667	6.96	0.00918397	0.00803214	1	1
504	GG	IL1A	24.43	9.40667	8.81	0.00147337	0.00222805	0.159701	0.276488
506	GG	IL1A	27.5867	12.7367	12.43	0.000146515	0.000181216	0.0151004	0.0213376
508	GG	IL1A	28.63	13.8933	13.0467	6.57188e-05	0.000118185	0.00629527	0.0134804
509	GG	IL1A	28.605	13.1617	13.0717	0.00010913	0.000116155	0.0110262	0.0132273
511	GG	IL1A	NA	NA	NA	NA	NA	#VALUE!	#VALUE!
512	GG	IL1A	29.745	14.0017	13.2883	6.09647e-05	9.9957e-05	0.00577716	0.0112082
513	GG	IL1A	28.39	11.99	11.9867	0.000245839	0.000246407	0.0259247	0.0294641
515	GG	IL1A	29.425	12.0717	12.5683	0.000232309	0.000164647	0.0244502	0.0192722
520	GG	IL1A	28.835	12.3983	13.0417	0.000185238	0.000118595	0.0193204	0.0135316
502	AA	IL1B	19.965	4.53167	4.035	0.0432347	0.061002	0.0893077	0.136859
507	AA	IL1B	23.73	8.38333	8.32	0.00299478	0.00312918	0.0013975	0.00267419
510	AA	IL1B	25.55	8.73	8.18	0.00235509	0.00344806	0	0.00341355
518	AA	IL1B	22.47	6.98667	6.85333	0.00788504	0.00864851	0.012081	0.0154714
519	AA	IL1B	25.8733	8.40667	8.98333	0.00294674	0.00197582	0.00129253	0
521	AA	IL1B	22.5067	6.86	6.89333	0.00860863	0.00841201	0.0136618	0.014923
522	AA	IL1B	23.5667	8.12	7.99	0.00359448	0.00393342	0.00270764	0.00453891
523	AA	IL1B	NA	NA	NA	NA	NA	#VALUE!	#VALUE!
524	AA	IL1B	22.33	6.64333	6.49667	0.0100036	0.0110741	0.0167094	0.0210954
527	AA	IL1B	24.2667	8.46167	8.64	0.00283651	0.00250669	0.00105173	0.00123089
528	AA	IL1B	24.685	7.495	7.84833	0.00554345	0.00433927	0.00696545	0.00547991
501	GG	IL1B	18.4233	1.80667	1.52	0.285851	0.348686	0.619339	0.803886
503	GG	IL1B	18.6833	1.12	1.31333	0.460094	0.40239	1	0.928405
504	GG	IL1B	16.8267	1.80333	1.20667	0.286512	0.433269	0.620784	1
506	GG	IL1B	18.8667	4.01667	3.71	0.0617821	0.076415	0.129827	0.172596
508	GG	IL1B	20.6833	5.94667	5.1	0.0162134	0.0291573	0.0302757	0.0630232
509	GG	IL1B	22.22	6.77667	6.68667	0.00912053	0.00970762	0.0147801	0.017927
511	GG	IL1B	23.6167	7.81	6.93333	0.00445611	0.00818199	0.00458999	0.0143897
512	GG	IL1B	21.4767	5.73333	5.02	0.0187973	0.0308198	0.0359204	0.0668779
513	GG	IL1B	22.05	5.65	5.64667	0.019915	0.0199611	0.0383623	0.0417008
515	GG	IL1B	23.62	6.26667	6.76333	0.0129881	0.00920521	0.0232294	0.0167621
520	GG	IL1B	23.5767	7.14	7.78333	0.00708999	0.00453924	0.0103441	0.00594358
502	AA	IL6	25.32	9.88667	9.39	0.00105637	0.00149049	0.232355	0.224138
507	AA	IL6	27.9267	12.58	12.5167	0.000163321	0.000170651	0	0
510	AA	IL6	27.5367	10.7167	10.1667	0.00059424	0.000870018	0.112117	0.118768
518	AA	IL6	24.6933	9.21	9.07667	0.00168855	0.00185204	0.396835	0.285538
519	AA	IL6	26.61	9.14333	9.72	0.00176841	0.00118574	0.417613	0.172384
521	AA	IL6	26.4833	10.8367	10.87	0.000546812	0.000534323	0.099777	0.0617597
522	AA	IL6	26.62	11.1733	11.0433	0.000433004	0.000473833	0.0701662	0.0514871
523	AA	IL6	26.83	10.91	10.9333	0.000519712	0.000511374	0.0927261	0.0578624
524	AA	IL6	26.6867	11	10.8533	0.000488281	0.000540532	0.0845484	0.062814
527	AA	IL6	26.885	11.08	11.2583	0.000461942	0.000408229	0.0776955	0.0403461
528	AA	IL6	26.2967	9.10667	9.46	0.00181393	0.0014199	0.429456	0.21215
501	GG	IL6	27.395	10.7783	10.4917	0.000569375	0.000694534	0.105647	0.0889671
503	GG	IL6	26.7333	9.17	9.36333	0.00173602	0.00151829	0.409186	0.22886
504	GG	IL6	22.9867	7.96333	7.36667	0.0040068	0.00605916	1	1
506	GG	IL6	24.76	9.91	9.60333	0.00103942	0.00128561	0.227945	0.189345
508	GG	IL6	25.68	10.9433	10.0967	0.000507842	0.000913273	0.0896377	0.126114
509	GG	IL6	24.6133	9.17	9.08	0.00173602	0.00184777	0.409186	0.284812
511	GG	IL6	25.375	9.56833	8.69167	0.00131718	0.00241851	0.300212	0.381736
512	GG	IL6	24.8233	9.08	8.36667	0.00184777	0.00302958	0.438261	0.48551
513	GG	IL6	25.645	9.245	9.24167	0.00164808	0.00165189	0.386305	0.251547
515	GG	IL6	26.6567	9.30333	9.8	0.00158277	0.00112178	0.369313	0.161522
520	GG	IL6	26.7367	10.3	10.9433	0.000793215	0.000507842	0.163886	0.0572626
502	AA	IL8	19.5667	4.13333	3.63667	0.0569827	0.0803997	0.145193	0.170272
507	AA	IL8	20.8433	5.49667	5.43333	0.0221482	0.0231421	0.0519453	0.0447987
510	AA	IL8	21.6333	4.81333	4.26333	0.0355666	0.0520725	0.0878648	0.108196
518	AA	IL8	22.465	6.98167	6.84833	0.00791241	0.00867853	0.0138378	0.0131033
519	AA	IL8	23.74	6.27333	6.85	0.0129282	0.00866851	0.0272645	0.0130814
521	AA	IL8	20.7867	5.14	5.17333	0.02836	0.0277122	0.0685735	0.0548134
522	AA	IL8	21.7233	6.27667	6.14667	0.0128984	0.0141146	0.0271846	0.0250159
523	AA	IL8	24.43	8.51	8.53333	0.00274306	0.00269905	0	0
524	AA	IL8	23.84	8.15333	8.00667	0.00351238	0.00388824	0.0020594	0.00260598
527	AA	IL8	21.0967	5.29167	5.47	0.0255299	0.0225614	0.0609978	0.043526
528	AA	IL8	NA	NA	NA	NA	NA	#VALUE!	#VALUE!
501	GG	IL8	18.0267	1.41	1.12333	0.376312	0.459032	1	1
503	GG	IL8	19.2333	1.67	1.86333	0.314253	0.274841	0.833877	0.596366
504	GG	IL8	17.42	2.39667	1.8	0.189903	0.287175	0.501005	0.623395
506	GG	IL8	19.69	4.84	4.53333	0.0349152	0.0431848	0.0861212	0.0887197
508	GG	IL8	19.78	5.04333	4.19667	0.0303253	0.0545353	0.0738345	0.113593
509	GG	IL8	20.79	5.34667	5.25667	0.024575	0.0261569	0.0584415	0.051405
511	GG	IL8	21.4667	5.66	4.78333	0.0197774	0.0363139	0.0455991	0.073663
512	GG	IL8	20.435	4.69167	3.97833	0.0386961	0.0634457	0.0962422	0.133119
513	GG	IL8	23.4467	7.04667	7.04333	0.00756383	0.00758133	0.0129047	0.0106989
515	GG	IL8	20.6667	3.31333	3.81	0.100598	0.0712977	0.261945	0.150326
520	GG	IL8	23.6267	7.19	7.83333	0.00684848	0.00438462	0.0109897	0.00369373
502	AA	MMP14	18.6	3.16667	2.67	0.111362	0.157127	0.237336	0.311861
507	AA	MMP14	17.4267	2.08	2.01667	0.236514	0.247129	0.628795	0.536144
510	AA	MMP14	19.44	2.62	2.07	0.162668	0.238159	0.397813	0.513793
518	AA	MMP14	19.9233	4.44	4.30667	0.0460709	0.0505317	0.0331129	0.0462294
519	AA	MMP14	19.6533	2.18667	2.76333	0.219658	0.147283	0.576072	0.287332
521	AA	MMP14	18.8967	3.25	3.28333	0.105112	0.102711	0.217786	0.17626
522	AA	MMP14	19.235	3.78833	3.65833	0.0723766	0.0792012	0.115394	0.117673
523	AA	MMP14	19.22	3.3	3.32333	0.101532	0.0999026	0.206587	0.16926
524	AA	MMP14	18.79	3.10333	2.95667	0.11636	0.128812	0.252968	0.241301
527	AA	MMP14	19.2033	3.39833	3.57667	0.0948418	0.0838139	0.185662	0.129168
528	AA	MMP14	18.8833	1.69333	2.04667	0.309212	0.242043	0.856183	0.52347
501	GG	MMP14	18.11	1.49333	1.20667	0.355191	0.433269	1	1
503	GG	MMP14	22.3367	4.77333	4.96667	0.0365665	0.0319804	0.00338434	0
504	GG	MMP14	17.7667	2.74333	2.14667	0.149339	0.225834	0.356123	0.483078
506	GG	MMP14	18.4567	3.60667	3.3	0.082089	0.101532	0.145773	0.17332
508	GG	MMP14	19.5533	4.81667	3.97	0.0354845	0.0638133	0	0.0793266
509	GG	MMP14	18.1167	2.67333	2.58333	0.156764	0.166855	0.379347	0.336104
511	GG	MMP14	18.6433	2.83667	1.96	0.139984	0.257028	0.326861	0.560814
512	GG	MMP14	19.6	3.85667	3.14333	0.0690284	0.113178	0.104921	0.202343
513	GG	MMP14	19.6733	3.27333	3.27	0.103426	0.103665	0.212511	0.178636
515	GG	MMP14	20.0567	2.70333	3.2	0.153538	0.108819	0.369256	0.191479
520	GG	MMP14	19.1867	2.75	3.39333	0.148651	0.0951711	0.35397	0.157469
502	AA	MMP9	13.53	-1.90333	-2.4	3.74076	5.27803	0.38385	0.449772
507	AA	MMP9	14.55	-0.796667	-0.86	1.73708	1.81504	0.163338	0.13814
510	AA	MMP9	16.58	-0.24	-0.79	1.18099	1.72907	0.102139	0.130404
518	AA	MMP9	16.49	1.00667	0.873333	0.497695	0.545884	0.0269399	0.0239296
519	AA	MMP9	16.2367	-1.23	-0.653333	2.34567	1.5728	0.230315	0.116341
521	AA	MMP9	15.3367	-0.31	-0.276667	1.23971	1.21139	0.108601	0.0838183
522	AA	MMP9	15.3233	-0.123333	-0.253333	1.08925	1.19196	0.0920423	0.0820693
523	AA	MMP9	16.5167	0.596667	0.62	0.66128	0.650671	0.044943	0.0333593
524	AA	MMP9	17.67	1.98333	1.83667	0.252905	0.279968	0	0
527	AA	MMP9	16.1467	0.341667	0.52	0.789129	0.697372	0.0590132	0.0375619
528	AA	MMP9	16.3533	-0.836667	-0.483333	1.78592	1.39797	0.168713	0.100608
501	GG	MMP9	13.3933	-3.22333	-3.51	9.33942	11.3924	1	1
503	GG	MMP9	15.38	-2.18333	-1.99	4.54202	3.97237	0.47203	0.332277
504	GG	MMP9	12.4567	-2.56667	-3.16333	5.92439	8.95897	0.624165	0.781017
506	GG	MMP9	14.4533	-0.396667	-0.703333	1.31646	1.62826	0.117048	0.121332
508	GG	MMP9	15.0367	0.3	-0.546667	0.812252	1.46071	0.061558	0.106254
509	GG	MMP9	14.6867	-0.756667	-0.846667	1.68958	1.79834	0.158111	0.136637
511	GG	MMP9	15.5467	-0.26	-1.13667	1.19748	2.19872	0.103953	0.172668
512	GG	MMP9	15.6167	-0.126667	-0.84	1.09177	1.79005	0.0923196	0.135891
513	GG	MMP9	15.56	-0.84	-0.843333	1.79005	1.79419	0.169168	0.136264
515	GG	MMP9	16.78	-0.573333	-0.0766667	1.48796	1.05458	0.135921	0.0697067
520	GG	MMP9	15.4567	-0.98	-0.336667	1.97247	1.26284	0.189243	0.0884476
502	AA	PPIA	15.4333	0	-0.496667	1	1.41095	Housekeeping	Housekeeping
507	AA	PPIA	15.3467	0	-0.0633333	1	1.04488	Housekeeping	Housekeeping
510	AA	PPIA	16.82	0	-0.55	1	1.46409	Housekeeping	Housekeeping
518	AA	PPIA	15.4833	0	-0.133333	1	1.09682	Housekeeping	Housekeeping
519	AA	PPIA	17.4667	0	0.576667	1	0.670511	Housekeeping	Housekeeping
521	AA	PPIA	15.6467	0	0.0333333	1	0.97716	Housekeeping	Housekeeping
522	AA	PPIA	15.4467	0	-0.13	1	1.09429	Housekeeping	Housekeeping
523	AA	PPIA	15.92	0	0.0233333	1	0.983957	Housekeeping	Housekeeping
524	AA	PPIA	15.6867	0	-0.146667	1	1.10701	Housekeeping	Housekeeping
527	AA	PPIA	15.805	0	0.178333	1	0.883723	Housekeeping	Housekeeping
528	AA	PPIA	17.19	0	0.353333	1	0.782773	Housekeeping	Housekeeping
501	GG	PPIA	16.6167	0	-0.286667	1	1.21982	Housekeeping	Housekeeping
503	GG	PPIA	17.5633	0	0.193333	1	0.874583	Housekeeping	Housekeeping
504	GG	PPIA	15.0233	0	-0.596667	1	1.51222	Housekeeping	Housekeeping
506	GG	PPIA	14.85	0	-0.306667	1	1.23685	Housekeeping	Housekeeping
508	GG	PPIA	14.7367	0	-0.846667	1	1.79834	Housekeeping	Housekeeping
509	GG	PPIA	15.4433	0	-0.09	1	1.06437	Housekeeping	Housekeeping
511	GG	PPIA	15.8067	0	-0.876667	1	1.83613	Housekeeping	Housekeeping
512	GG	PPIA	15.7433	0	-0.713333	1	1.63959	Housekeeping	Housekeeping
513	GG	PPIA	16.4	0	-0.00333333	1	1.00231	Housekeeping	Housekeeping
515	GG	PPIA	17.3533	0	0.496667	1	0.708742	Housekeeping	Housekeeping
520	GG	PPIA	16.4367	0	0.643333	1	0.640232	Housekeeping	Housekeeping
502	AA	RPLP0	15.93	0.496667	0	0.708742	1	Housekeeping	Housekeeping
507	AA	RPLP0	15.41	0.0633333	0	0.95705	1	Housekeeping	Housekeeping
510	AA	RPLP0	17.37	0.55	0	0.68302	1	Housekeeping	Housekeeping
518	AA	RPLP0	15.6167	0.133333	0	0.911722	1	Housekeeping	Housekeeping
519	AA	RPLP0	16.89	-0.576667	0	1.4914	1	Housekeeping	Housekeeping
521	AA	RPLP0	15.6133	-0.0333333	0	1.02337	1	Housekeeping	Housekeeping
522	AA	RPLP0	15.5767	0.13	0	0.913831	1	Housekeeping	Housekeeping
523	AA	RPLP0	15.8967	-0.0233333	0	1.0163	1	Housekeeping	Housekeeping
524	AA	RPLP0	15.8333	0.146667	0	0.903335	1	Housekeeping	Housekeeping
527	AA	RPLP0	15.6267	-0.178333	0	1.13158	1	Housekeeping	Housekeeping
528	AA	RPLP0	16.8367	-0.353333	0	1.27751	1	Housekeeping	Housekeeping
501	GG	RPLP0	16.9033	0.286667	0	0.819794	1	Housekeeping	Housekeeping
503	GG	RPLP0	17.37	-0.193333	0	1.1434	1	Housekeeping	Housekeeping
504	GG	RPLP0	15.62	0.596667	0	0.66128	1	Housekeeping	Housekeeping
506	GG	RPLP0	15.1567	0.306667	0	0.808508	1	Housekeeping	Housekeeping
508	GG	RPLP0	15.5833	0.846667	0	0.556068	1	Housekeeping	Housekeeping
509	GG	RPLP0	15.5333	0.09	0	0.939523	1	Housekeeping	Housekeeping
511	GG	RPLP0	16.6833	0.876667	0	0.544624	1	Housekeeping	Housekeeping
512	GG	RPLP0	16.4567	0.713333	0	0.609909	1	Housekeeping	Housekeeping
513	GG	RPLP0	16.4033	0.00333333	0	0.997692	1	Housekeeping	Housekeeping
515	GG	RPLP0	16.8567	-0.496667	0	1.41095	1	Housekeeping	Housekeeping
520	GG	RPLP0	15.7933	-0.643333	0	1.56193	1	Housekeeping	Housekeeping
502	AA	S100A8	16.3933	0.96	0.463333	0.514057	0.725309	0.506419	0.468571
507	AA	S100A8	19.5533	4.20667	4.14333	0.0541586	0.056589	0.0325566	0.0229182
510	AA	S100A8	20.7167	3.89667	3.34667	0.0671408	0.0982999	0.045933	0.0507155
518	AA	S100A8	16.6267	1.14333	1.01	0.452712	0.496546	0.443212	0.316118
519	AA	S100A8	21.4867	4.02	4.59667	0.0616395	0.04133	0.0402647	0.0127491
521	AA	S100A8	16.55	0.903333	0.936667	0.53465	0.522439	0.527638	0.333373
522	AA	S100A8	16.7	1.25333	1.12333	0.419478	0.459032	0.408968	0.291117
523	AA	S100A8	21.39	5.47	5.49333	0.0225614	0.0221994	0	0
524	AA	S100A8	17.7467	2.06	1.91333	0.239816	0.265478	0.223851	0.162128
527	AA	S100A8	20.2233	4.41833	4.59667	0.046768	0.04133	0.0249416	0.0127491
528	AA	S100A8	21.7333	4.54333	4.89667	0.0428865	0.0335704	0.0209422	0.00757793
501	GG	S100A8	16.6267	0.01	-0.276667	0.993092	1.21139	1	0.792512
503	GG	S100A8	18.03	0.466667	0.66	0.723635	0.632878	0.72236	0.406973
504	GG	S100A8	16.7567	1.73333	1.13667	0.300756	0.454809	0.286642	0.288303
506	GG	S100A8	15.8167	0.966667	0.66	0.511687	0.632878	0.503977	0.406973
508	GG	S100A8	16.7933	2.05667	1.21	0.240371	0.432269	0.224423	0.273282
509	GG	S100A8	16.6667	1.22333	1.13333	0.428292	0.455861	0.41805	0.289004
511	GG	S100A8	17.475	1.66833	0.791667	0.314617	0.577676	0.300923	0.370185
512	GG	S100A8	15.85	0.106667	-0.606667	0.928731	1.52274	0.933685	1
513	GG	S100A8	19.1167	2.71667	2.71333	0.152125	0.152477	0.133498	0.0868208
515	GG	S100A8	21.16	3.80667	4.30333	0.0714627	0.0506486	0.0503861	0.0189593
520	GG	S100A8	17.84	1.40333	2.04667	0.378055	0.242043	0.366287	0.14651
502	AA	S100A9	15.32	-0.113333	-0.61	1.08172	1.52626	0.542832	0.687311
507	AA	S100A9	17.48	2.13333	2.07	0.227931	0.238159	0.0788426	0.0745178
510	AA	S100A9	18.8067	1.98667	1.43667	0.252321	0.36942	0.0920975	0.136963
518	AA	S100A9	15.85	0.366667	0.233333	0.775572	0.850667	0.376455	0.365909
519	AA	S100A9	19.45	1.98333	2.56	0.252905	0.169576	0.0924147	0.0418901
521	AA	S100A9	15.71	0.0633333	0.0966667	0.95705	0.935191	0.475079	0.40612
522	AA	S100A9	15.61	0.163333	0.0333333	0.89296	0.97716	0.440249	0.426086
523	AA	S100A9	19.5133	3.59333	3.61667	0.0828512	0.081522	0	0
524	AA	S100A9	15.58	-0.106667	-0.253333	1.07674	1.19196	0.540122	0.528272
527	AA	S100A9	17.8733	2.06833	2.24667	0.238435	0.21071	0.084551	0.0614593
528	AA	S100A9	19.67	2.48	2.83333	0.179244	0.140308	0.0523843	0.0279664
501	GG	S100A9	15.7767	-0.84	-1.12667	1.79005	2.18354	0.927768	1
503	GG	S100A9	16.62	-0.943333	-0.75	1.92297	1.68179	1	0.761303
504	GG	S100A9	14.875	-0.148333	-0.745	1.10829	1.67597	0.557268	0.758535
506	GG	S100A9	14.8533	0.00333333	-0.303333	0.997692	1.23399	0.497165	0.548269
508	GG	S100A9	15.255	0.518333	-0.328333	0.698178	1.25556	0.334396	0.558531
509	GG	S100A9	15.76	0.316667	0.226667	0.802923	0.854607	0.391319	0.367783
511	GG	S100A9	16.495	0.688333	-0.188333	0.62057	1.13945	0.29222	0.503291
512	GG	S100A9	15.3667	-0.376667	-1.09	1.29834	2.12874	0.66055	0.973932
513	GG	S100A9	16.62	0.22	0.216667	0.858565	0.860551	0.421557	0.370611
515	GG	S100A9	19.59	2.23667	2.73333	0.212176	0.150378	0.0702808	0.0327572
520	GG	S100A9	15.7633	-0.673333	-0.03	1.59475	1.02101	0.821635	0.446947
502	AA	SERPINA1	25.0833	9.65	9.15333	0.00124469	0.00175619	0.0864973	0.140822
507	AA	SERPINA1	28.1633	12.8167	12.7533	0.000138611	0.000144832	0.00738903	0.00900649
510	AA	SERPINA1	25.83	9.01	8.46	0.00193963	0.00283979	0.136201	0.229464
518	AA	SERPINA1	NA	NA	NA	NA	NA	#VALUE!	#VALUE!
519	AA	SERPINA1	29.4567	11.99	12.5667	0.000245839	0.000164838	0.0150581	0.010643
521	AA	SERPINA1	28.1733	12.5267	12.56	0.000169472	0.000165601	0.00959622	0.0107055
522	AA	SERPINA1	26.86	11.4133	11.2833	0.000366644	0.000401216	0.0236982	0.0299796
523	AA	SERPINA1	30.71	14.79	14.8133	3.52993e-05	3.4733e-05	0	0
524	AA	SERPINA1	28.3467	12.66	12.5133	0.000154511	0.000171045	0.00852622	0.0111508
527	AA	SERPINA1	NA	NA	NA	NA	NA	#VALUE!	#VALUE!
528	AA	SERPINA1	29.37	12.18	12.5333	0.000215504	0.000168691	0.0128885	0.0109582
501	GG	SERPINA1	27.7967	11.18	10.8933	0.000431007	0.000525751	0.0283016	0.040167
503	GG	SERPINA1	23.72	6.15667	6.35	0.0140171	0.0122591	1	1
504	GG	SERPINA1	25.4733	10.45	9.85333	0.000714886	0.00108106	0.048605	0.0855936
506	GG	SERPINA1	26.3733	11.5233	11.2167	0.000339728	0.000420191	0.0217732	0.0315319
508	GG	SERPINA1	28.23	13.4933	12.6467	8.67165e-05	0.000155946	0.00367743	0.00991566
509	GG	SERPINA1	26.6933	11.25	11.16	0.000410594	0.000437024	0.0268416	0.0329089
511	GG	SERPINA1	NA	NA	NA	NA	NA	#VALUE!	#VALUE!
512	GG	SERPINA1	23.3033	7.56	6.84667	0.00529924	0.00868856	0.376484	0.707915
513	GG	SERPINA1	29.75	13.35	13.3467	9.57744e-05	9.5996e-05	0.00432527	0.00501153
515	GG	SERPINA1	31.56	14.2067	14.7033	5.28892e-05	3.74848e-05	0.00125806	0.00022511
520	GG	SERPINA1	29.41	12.9733	13.6167	0.000124348	7.96113e-05	0.00636887	0.00367121
502	AA	TLR4	17.84	2.40667	1.91	0.188591	0.266093	0.14851	0.332193
507	AA	TLR4	16.5833	1.23667	1.17333	0.424352	0.443396	0.52963	0.823727
510	AA	TLR4	19.0333	2.21333	1.66333	0.215636	0.315709	0.192229	0.469743
518	AA	TLR4	18.3667	2.88333	2.75	0.135528	0.148651	0.0627312	0.0066115
519	AA	TLR4	18.55	1.08333	1.66	0.471937	0.316439	0.606554	0.471768
521	AA	TLR4	17.6433	1.99667	2.03	0.250578	0.244855	0.248716	0.273317
522	AA	TLR4	17.31	1.86333	1.73333	0.274841	0.300756	0.287937	0.42829
523	AA	TLR4	17.71	1.79	1.81333	0.289172	0.284533	0.311104	0.383314
524	AA	TLR4	17.2933	1.60667	1.46	0.328356	0.363493	0.374448	0.602215
527	AA	TLR4	17.8767	2.07167	2.25	0.237885	0.210224	0.228195	0.17731
528	AA	TLR4	18.59	1.4	1.75333	0.378929	0.296616	0.456202	0.416812
501	GG	TLR4	19.4433	2.82667	2.54	0.140958	0.171943	0.0715079	0.071183
503	GG	TLR4	19.8333	2.27	2.46333	0.20733	0.181327	0.178802	0.0971992
504	GG	TLR4	18.3933	3.37	2.77333	0.0967228	0.146266	0	0
506	GG	TLR4	16.9567	2.10667	1.8	0.232183	0.287175	0.218978	0.390638
508	GG	TLR4	17.7467	3.01	2.16333	0.124137	0.22324	0.0443158	0.213393
509	GG	TLR4	17.3067	1.86333	1.77333	0.274841	0.292532	0.287937	0.405491
511	GG	TLR4	18.54	2.73333	1.85667	0.150378	0.276114	0.0867367	0.359974
512	GG	TLR4	18.92	3.17667	2.46333	0.110593	0.181327	0.0224221	0.0971992
513	GG	TLR4	18.6267	2.22667	2.22333	0.213652	0.214146	0.189022	0.188182
515	GG	TLR4	17.8367	0.483333	0.98	0.715323	0.50698	1	1
520	GG	TLR4	18.3133	1.87667	2.52	0.272312	0.174343	0.28385	0.0778371
502	AA	TNFA	22.2467	6.81333	6.31667	0.00889165	0.0125457	0.0953595	0.172124
507	AA	TNFA	23.875	8.52833	8.465	0.00270842	0.00282997	0.006668	0.0124981
510	AA	TNFA	23.4133	6.59333	6.04333	0.0103564	0.0151627	0.11637	0.21512
518	AA	TNFA	23.505	8.02167	7.88833	0.00384802	0.00422061	0.0230143	0.0353459
519	AA	TNFA	24.4033	6.93667	7.51333	0.0081631	0.00547345	0.0849093	0.0559297
521	AA	TNFA	24.395	8.74833	8.78167	0.00232535	0.00227224	0.00117338	0.0033349
522	AA	TNFA	23.75	8.30333	8.17333	0.00316554	0.00346403	0.0132249	0.0229155
523	AA	TNFA	24.72	8.8	8.82333	0.00224355	0.00220756	0	0.00227212
524	AA	TNFA	23.2167	7.53	7.38333	0.00541058	0.00598956	0.0454275	0.0644093
527	AA	TNFA	24.5433	8.73833	8.91667	0.00234153	0.00206926	0.00140538	0
528	AA	TNFA	23.8533	6.66333	7.01667	0.0098659	0.00772277	0.109334	0.0928852
501	GG	TNFA	22.55	5.93333	5.64667	0.016364	0.0199611	0.202542	0.293957
503	GG	TNFA	21.36	3.79667	3.99	0.0719597	0.0629347	1	1
504	GG	TNFA	20.42	5.39667	4.8	0.0237379	0.0358968	0.308312	0.555776
506	GG	TNFA	21.5933	6.74333	6.43667	0.00933371	0.0115444	0.1017	0.155673
508	GG	TNFA	21.6767	6.94	6.09333	0.00814426	0.0146462	0.0846391	0.206634
509	GG	TNFA	22.4933	7.05	6.96	0.00754638	0.00803214	0.0760631	0.0979681
511	GG	TNFA	NA	NA	NA	NA	NA	#VALUE!	#VALUE!
512	GG	TNFA	20.9633	5.22	4.50667	0.0268302	0.0439904	0.352667	0.688751
513	GG	TNFA	21.9233	5.52333	5.52	0.0217426	0.0217929	0.279692	0.324053
515	GG	TNFA	23.9033	6.55	7.04667	0.0106722	0.00756383	0.120899	0.090274
520	GG	TNFA	23.43	6.99333	7.63667	0.00784868	0.00502498	0.0803993	0.0485615
502	AA	TNFSF10	21.5067	6.07333	5.57667	0.0148506	0.0209535	0.130459	0.179238
507	AA	TNFSF10	19.905	4.55833	4.495	0.0424429	0.0443476	0.701705	0.694097
510	AA	TNFSF10	22.5033	5.68333	5.13333	0.0194602	0.0284913	0.225891	0.345131
518	AA	TNFSF10	21.7633	6.28	6.14667	0.0128686	0.0141146	0.0894257	0.0287278
519	AA	TNFSF10	21.7333	4.26667	4.84333	0.0519524	0.0348346	0.89858	0.484735
521	AA	TNFSF10	20.7133	5.06667	5.1	0.0298388	0.0291573	0.440761	0.359787
522	AA	TNFSF10	20.34	4.89333	4.76333	0.033648	0.0368208	0.519624	0.528447
523	AA	TNFSF10	20.6867	4.76667	4.79	0.0367359	0.0361465	0.583552	0.513606
524	AA	TNFSF10	19.935	4.24833	4.10167	0.0526168	0.0582472	0.912335	1
527	AA	TNFSF10	20.76	4.955	5.13333	0.0322401	0.0284913	0.490475	0.345131
528	AA	TNFSF10	21.41	4.22	4.57333	0.0536603	0.0420039	0.93394	0.642516
501	GG	TNFSF10	23.19	6.57333	6.28667	0.010501	0.0128093	0.0404083	0
503	GG	TNFSF10	22.5467	4.98333	5.17667	0.0316131	0.0276483	0.477495	0.326577
504	GG	TNFSF10	21.8933	6.87	6.27333	0.00854917	0.0129282	0	0.00261745
506	GG	TNFSF10	20.4033	5.55333	5.24667	0.0212951	0.0263388	0.26388	0.297758
508	GG	TNFSF10	20.97	6.23333	5.38667	0.0132917	0.023903	0.0981845	0.24415
509	GG	TNFSF10	20.5767	5.13333	5.04333	0.0284913	0.0303253	0.412864	0.385494
511	GG	TNFSF10	21.5933	5.78667	4.91	0.0181151	0.0332616	0.198043	0.450115
512	GG	TNFSF10	21.76	6.01667	5.30333	0.0154455	0.0253243	0.142776	0.275431
513	GG	TNFSF10	22.5533	6.15333	6.15	0.0140495	0.014082	0.113875	0.0280109
515	GG	TNFSF10	21.49	4.13667	4.63333	0.0568511	0.0402928	1	0.604859
520	GG	TNFSF10	21.855	5.41833	6.06167	0.023384	0.0149712	0.307127	0.0475795
502	AA	TNFSF13	18.87	3.43667	2.94	0.092355	0.130308	0.263464	0.434105
507	AA	TNFSF13	18.8033	3.45667	3.39333	0.0910835	0.0951711	0.257185	0.272686
510	AA	TNFSF13	19.35	2.53	1.98	0.173139	0.25349	0.662448	1
518	AA	TNFSF13	19.7267	4.24333	4.11	0.0527994	0.0579118	0.0681032	0.101517
519	AA	TNFSF13	20.5467	3.08	3.65667	0.118257	0.0792928	0.391393	0.199741
521	AA	TNFSF13	19.6033	3.95667	3.99	0.0644058	0.0629347	0.125426	0.124592
522	AA	TNFSF13	19.3433	3.89667	3.76667	0.0671408	0.0734717	0.138934	0.172999
523	AA	TNFSF13	20.6	4.68	4.70333	0.0390103	0.0383845	0	0.0118088
524	AA	TNFSF13	NA	NA	NA	NA	NA	#VALUE!	#VALUE!
527	AA	TNFSF13	20.43	4.625	4.80333	0.0405262	0.035814	0.00748693	0
528	AA	TNFSF13	20.7033	3.51333	3.86667	0.0875752	0.0685516	0.239858	0.150396
501	GG	TNFSF13	20.6967	4.08	3.79333	0.0591286	0.0721262	0.0993624	0.166818
503	GG	TNFSF13	19.6133	2.05	2.24333	0.241484	0.211198	1	0.805711
504	GG	TNFSF13	18.86	3.83667	3.24	0.069992	0.105843	0.153016	0.321713
506	GG	TNFSF13	18.55	3.7	3.39333	0.0769465	0.0951711	0.187364	0.272686
508	GG	TNFSF13	19.0367	4.3	3.45333	0.0507658	0.0912942	0.0580591	0.254875
509	GG	TNFSF13	19.14	3.69667	3.60667	0.0771245	0.082089	0.188243	0.212587
511	GG	TNFSF13	18.68	2.87333	1.99667	0.136471	0.250578	0.48135	0.986624
512	GG	TNFSF13	18.4367	2.69333	1.98	0.154606	0.25349	0.570916	1
513	GG	TNFSF13	19.6833	3.28333	3.28	0.102711	0.102949	0.314613	0.308417
515	GG	TNFSF13	20.84	3.48667	3.98333	0.089209	0.0632262	0.247927	0.125931
520	GG	TNFSF13	19.44	3.00333	3.64667	0.124712	0.0798443	0.423271	0.202275
502	AA	TREM1	20.7567	5.32333	4.82667	0.0249757	0.0352394	0.857294	1
507	AA	TREM1	23.76	8.41333	8.35	0.00293315	0.00306478	0.0800673	0.0611319
510	AA	TREM1	27.38	10.56	10.01	0.000662404	0.000969817	0	0
518	AA	TREM1	22.36	6.87667	6.74333	0.00850976	0.00933371	0.2767	0.244062
519	AA	TREM1	24.5867	7.12	7.69667	0.00718897	0.00482028	0.230129	0.112358
521	AA	TREM1	21.46	5.81333	5.84667	0.0177833	0.0173771	0.603689	0.478772
522	AA	TREM1	22.91	7.46333	7.33333	0.00566647	0.00620079	0.176445	0.152642
523	AA	TREM1	24.74	8.82	8.84333	0.00221266	0.00217717	0.0546627	0.0352309
524	AA	TREM1	24.8367	9.15	9.00333	0.00176025	0.00194862	0.0387106	0.0285618
527	AA	TREM1	23.7133	7.90833	8.08667	0.0041625	0.0036785	0.123415	0.0790404
528	AA	TREM1	24.73	7.54	7.89333	0.00537321	0.00420601	0.166105	0.0944333
501	GG	TREM1	23.44	6.82333	6.53667	0.00883023	0.0107713	0.288001	0.286011
503	GG	TREM1	22.67	5.10667	5.3	0.0290229	0.0253829	1	0.712383
504	GG	TREM1	21.5533	6.53	5.93333	0.0108212	0.016364	0.358202	0.449207
506	GG	TREM1	21.3167	6.46667	6.16	0.0113068	0.0139848	0.375325	0.379781
508	GG	TREM1	22.41	7.67333	6.82667	0.00489888	0.00880985	0.14938	0.228775
509	GG	TREM1	21.66	6.21667	6.12667	0.0134461	0.0143116	0.450758	0.38932
511	GG	TREM1	22.57	6.76333	5.88667	0.00920521	0.0169019	0.301223	0.464906
512	GG	TREM1	23.5267	7.78333	7.07	0.00453924	0.00744248	0.136699	0.188875
513	GG	TREM1	25.3867	8.98667	8.98333	0.00197126	0.00197582	0.0461507	0.0293555
515	GG	TREM1	25.49	8.13667	8.63333	0.0035532	0.0025183	0.10193	0.0451854
520	GG	TREM1	24.775	8.33833	8.98167	0.00308967	0.0019781	0.0855861	0.0294222
NA = excluded because triplicates were >0.5 CT apart
Gene	P-value, PPIA	P-value, RPLP0
CCL2	0.0031	0.005
CCL3	0.0022	0.0028
CCL5	0.4031	0.2936
CCR1	0.2192	0.3985
CCR5	0.0776	0.0391
CXCL2	0.0837	0.0593
CXCL3	0.0308	0.0199
CXCL5	0.1485	0.0745
ETS2	0.1981	0.0948
FCGR2A	0.2192	0.4235
IL10	0.1443	0.4383
IL1A	0.1765	0.1765
IL1B	0.0022	0.0017
IL6	0.0334	0.0073
IL8	0.0374	0.0223
MMP14	0.7	0.5
MMP9	0.044	0.014
PPIA	Housekeeping	Housekeeping
RPLP0	Housekeeping	Housekeeping
S100A8	0.029	0.0313
S100A9	0.02	0.0064
SERPINA1	0.2957	0.2399
TLR4	0.9774	0.9671
TNFA	0.0009	0.0007
TNFSF10	0.9808	0.9837
TNFSF13	0.1366	0.0374
TREM1	0.1606	0.1105
P-value calculated using a Mann-Whitney test on the 2^-dCT values
