# Supplementary material for: A disease-associated gene desert directs macrophage inflammation through ETS2
Source: Nature. 2024 Jun 5;630(8016):447–56. doi: 10.1038/s41586-024-07501-1 (PMC11168933; doi:10.1038/s41586-024-07501-1)
Supplement: Supplementary file 15 — Source Data Extended Data Fig. 6 [file 41586_2024_7501_MOESM15_ESM.xlsx]

## Sheet: 6a-h
Polygenic Risk Score
Genotype and phenotype data used in analysis available upon application to the IBD BioResource: https://www.ibdbioresource.nihr.ac.uk
Code available on GitHub: https://github.com/qzhang314/PRS_IBD_subpheno

## Sheet: 6i
condition	pvalue	nulls_observed	nulls_tested	IBD.SNP.score	nulls_mean	nulls_sem	enrichment.score (standardised effect size)
KO_ETS2_DN	2e-07	0	5000000	123.311	54.307	0.00482284	14307.8
OE_ETS2_UP	2e-07	0	5000000	110.944	49.5128	0.00424192	14481.9
GOBP_ALPHA_BETA_T_CELL_ACTIVATION	2e-07	0	5000000	90.6242	19.5743	0.00375829	18904.9
GOBP_T_HELPER_17_TYPE_IMMUNE_RESPONSE	4e-07	1	5000000	56.4056	7.29872	0.0026326	18653.3
GOBP_T_HELPER_17_CELL_DIFFERENTIATION	1.8e-06	8	5000000	46.0816	5.43824	0.00237551	17109.3
GOBP_POSITIVE_REGULATION_OF_INTERLEUKIN_10_PRODUCTION	5e-06	24	5000000	48.754	7.48619	0.00269418	15317.4
GOBP_REGULATION_OF_AUTOPHAGY	7.4e-06	36	5000000	75.4492	28.5059	0.00393649	11925.2
GOBP_INTERLEUKIN_10_PRODUCTION	8.8e-06	43	5000000	50.7799	9.23229	0.00288457	14403.4
GOBP_POSITIVE_REGULATION_OF_T_HELPER_1_TYPE_IMMUNE_RESPONSE	1.16e-05	57	5000000	38.2365	3.99764	0.00210521	16263.9
GOBP_PROCESS_UTILIZING_AUTOPHAGIC_MECHANISM	3.72326e-05	121	3276700	77.2774	35.2042	0.00490221	8582.49
GOBP_POSITIVE_REGULATION_OF_T_HELPER_17_TYPE_IMMUNE_RESPONSE	0.000106208	173	1638300	28.7004	3.19875	0.00326006	7822.45
GOBP_RESPONSE_TO_TUMOR_NECROSIS_FACTOR	0.000114753	187	1638300	59.0789	21.933	0.00640438	5800.07
GOBP_RESPONSE_TO_MURAMYL_DIPEPTIDE	0.000119026	194	1638300	29.6709	3.65485	0.00345744	7524.66
GOBP_TUMOR_NECROSIS_FACTOR_MEDIATED_SIGNALING_PATHWAY	0.000517828	105	204700	41.0586	12.4303	0.0151284	1892.35
GOBP_POSITIVE_REGULATION_OF_AUTOPHAGY	0.000522714	106	204700	48.5993	16.6962	0.0174616	1827.04
GOBP_AUTOPHAGOSOME_ORGANIZATION	0.00104593	106	102300	39.3292	12.9576	0.02185	1206.94
GOBP_NEGATIVE_REGULATION_OF_AUTOPHAGY	0.00203519	103	51100	33.5904	9.83753	0.027981	848.893
GOBP_INTEGRIN_ACTIVATION	0.00217217	110	51100	26.2405	5.24567	0.0233092	900.709
GOBP_CELL_ADHESION_MEDIATED_BY_INTEGRIN	0.00332675	169	51100	38.2829	13.1018	0.0331407	759.823
GOBP_MAINTENANCE_OF_GASTROINTESTINAL_EPITHELIUM	0.00564684	143	25500	18.4383	3.32232	0.0266393	567.432
GOBP_INTESTINAL_EPITHELIAL_STRUCTURE_MAINTENANCE	0.00615662	156	25500	14.3327	1.50705	0.0202333	633.889
Standardised enrichment score calculated as:

## Sheet: 6j
SNPsea analysis
Code available on GitHub: https://github.com/JamesLeeLab/chr21q22_manuscript
Primary sclerosing cholangitis						Ankylosing spondylitis						Takayasu arteritis						Schizophrenia
condition	pvalue	nulls_observed	nulls_tested			condition	pvalue	nulls_observed	nulls_tested			condition	pvalue	nulls_observed	nulls_tested			condition	pvalue	nulls_observed	nulls_tested
ETS2 overexpression (250ng and 500ng, dose as covariate) - upregulated genes (FDR < 0.05)	0.00148581	151	102300			ETS2 overexpression (250ng and 500ng, dose as covariate) - upregulated genes (FDR < 0.05)	0.0335376	103	3100			ETS2 overexpression (250ng and 500ng, dose as covariate) - upregulated genes (FDR < 0.05)	0.0866089	129	1500			ETS2 overexpression (250ng and 500ng, dose as covariate) - upregulated genes (FDR < 0.05)	0.518272	155	300
ETS2 knockout (gRNA1) - downregulated genes (FDR < 0.05)	0.024758	155	6300			ETS2 knockout (gRNA1) - downregulated genes (FDR < 0.05)	0.0551435	170	3100			ETS2 knockout (gRNA1) - downregulated genes (FDR < 0.05)	0.0699534	104	1500			ETS2 knockout (gRNA1) - downregulated genes (FDR < 0.05)	0.508306	152	300
ch21q22 deletion - downregulated genes (FDR < 0.05)	0.0101567	128	12700			ch21q22 deletion - downregulated genes (FDR < 0.05)	0.00960554	121	12700			ch21q22 deletion - downregulated genes (FDR < 0.05)	0.0103929	131	12700			ch21q22 deletion - downregulated genes (FDR < 0.05)	0.245364	171	700
SNPs tested						SNPs tested						SNPs tested						SNPs tested
CHR	POS	SNP	P	PMID		CHR	POS	SNP	P	PMID		CHR	POS	SNP	P	PMID		CHR	POS	SNP	P	PMID
1	2526746	rs3748816	5.12e-13	27992413		1	25305114	rs6600247	2.58e-15	23749187		1	161508617	rs10919543	5.89e-12	30498034		1	2372133	rs2494638	2.297e-12	5396580
2	25097644	rs13407913	2.53e-18	26974007		1	67705958	rs11209026	1.94e-27	23749187		3	184612321	rs58693904	3.73e-09	33308445		1	6768856	rs11122119	3.503e-08	5396580
2	61081310	rs702872	4.04e-11	26974007		1	154426264	rs4129267	3.32e-13	23749187		5	158804928	rs4379175	3.13e-09	33308445		1	8422676	rs2252865	1.465e-10	5396580
2	61204856	rs7608910	1.74e-32	26974007		1	160854445	rs2039415	3.91e-08	26974007		6	255562	rs17133698	2.8e-09	30498034		1	29032580	rs61786047	1.809e-08	5396580
2	65686461	rs11675538	2.83e-08	26974007		1	161479745	rs1801274	1.35e-09	23749187		6	29925877	rs62392216	1.34e-11	33308445		1	30427639	rs56335113	1.464e-15	5396580
2	102771282	rs871656	1.41e-09	26974007		1	200877850	rs41299637	1.81e-15	23749187		6	30950050	rs2844678	5.7e-47	33308445		1	36373823	rs645383	3.883e-10	5396580
2	111933001	rs72837826	2.18e-11	27992413		2	9402988	rs2666218	2.06e-08	26974007		6	31354238	rs12524487	7.39e-20	33308445		1	44097530	rs2970610	4.46e-16	5396580
2	163110536	rs2111485	3.23e-13	26974007		2	25097644	rs13407913	2.53e-18	26974007		7	22768027	rs2069837	7e-09	25604533		1	61063225	rs3900555	5.92e-09	5396580
2	163124637	rs35667974	5e-10	26974007		2	62568445	rs6759298	4.81e-47	23749187		8	27211910	rs2322599	2.9e-13	33308445		1	66324118	rs6588168	4.163e-10	5396580
2	199567687	rs6434978	1.2e-10	26974007		2	102771282	rs871656	1.41e-09	26974007		9	113117183	rs7038415	4.9e-08	33308445		1	72175700	rs11209828	4.806e-10	5396580
2	204612058	rs7426056	4.12e-16	27992413		2	182048452	rs12615545	1.03e-09	23749187		13	65078467	rs9540128	1.89e-08	33308445		1	73988149	rs12042444	7.002e-19	5396580
2	204707771	rs11306716	2.61e-12	26974007		2	204612058	rs7426056	1.13e-20	26974007		14	20896245	rs1713450	7e-09	30498034		1	84210463	rs10157075	2.57e-09	5396580
2	219010146	rs11676348	1.96e-11	26974007		2	204707771	rs11306716	1.26e-13	26974007		14	35189914	rs76457959	2.84e-09	33308445		1	95586773	rs1023330	1.827e-08	5396580
2	228660112	rs7556897	7.51e-12	26974007		2	219010146	rs11676348	1.96e-11	26974007		19	54707248	rs12980600	2e-08	25604533		1	97146047	rs61789527	9.987e-10	5396580
2	228660112	rs7556897	7.51e-12	26974007		2	241563739	rs4676410	9.9e-09	23749187		19	54797848	rs103294	2.9e-08	30498034		1	98491248	rs4950119	1.606e-20	5396580
2	241569692	rs3749171	1.82e-25	27992413		3	28286261	rs10510607	2.28e-08	26974007		21	40464924	rs4817983	1.92e-12	33308445		1	146963986	rs61838368	4.291e-08	5396580
3	46428658	rs1001007	1.55e-08	26974007		3	46428658	rs1001007	1.55e-08	26974007								1	150115398	rs12138231	2.03e-10	5396580
3	49656148	rs116046827	7.78e-11	26974007		3	49721532	rs3197999	6.68e-55	26974007								1	153920564	rs10559	1.061e-08	5396580
3	49721532	rs3197999	5.25e-26	27992413		3	137441372	rs6781808	4.16e-10	26974007								1	173580303	rs61828917	6.264e-10	5396580
3	71153890	rs80060485	2.8e-15	27992413		4	103434253	rs3774937	7.83e-10	26974007								1	177276006	rs16851048	4.694e-14	5396580
4	103432974	rs17032705	2.11e-16	26974007		5	10521668	rs11750385	2.29e-09	26974007								1	200414959	rs7515363	3.893e-09	5396580
4	123452231	rs59867199	7.4e-20	26974007		5	40496423	rs9687958	2.87e-16	26974007								1	200963825	rs12126806	6.879e-09	5396580
4	123499745	rs13140464	8.25e-14	27992413		5	96124330	rs30187	4.26e-45	23749187								1	226790001	rs41314284	1.331e-08	5396580
5	38867732	rs395157	8.17e-15	26974007		5	158759370	rs6871626	3.13e-08	23749187								1	239198959	rs11587347	4.081e-15	5396580
5	40496423	rs9687958	2.87e-16	26974007		6	20728731	rs6908425	8.5e-10	26974007								1	244010441	rs61833239	6.386e-13	5396580
6	91030441	rs56258221	1.09e-09	27992413		6	90665773	rs17765610	5.31e-08	23749187								2	8689731	rs345906	3.064e-08	5396580
6	138197824	rs582757	1.02e-16	26974007		6	90976768	rs72928038	1.7e-10	26974007								2	22697499	rs1396728	2.742e-09	5396580
6	159506600	rs2451258	5.5e-17	26974007		6	138197824	rs582757	1.02e-16	26974007								2	28019856	rs34181670	1.22e-08	5396580
8	126539965	rs1551399	4.09e-19	26974007		6	159506600	rs2451258	5.5e-17	26974007								2	37576136	rs3770752	1.364e-12	5396580
8	129227952	rs2042011	3.75e-08	26974007		6	167415405	rs67025039	3.31e-26	26974007								2	58156583	rs2139054	5.771e-21	5396580
9	34710260	rs2812378	5.69e-09	26974007		7	17197571	rs1525735	4.63e-10	26974007								2	60389362	rs4672366	6.492e-09	5396580
9	120475302	rs4986790	1.14e-08	26974007		9	34710260	rs2812378	5.69e-09	26974007								2	60718347	rs7599488	1.101e-08	5396580
9	139263891	rs10870077	5.54e-45	26974007		9	120475302	rs4986790	1.14e-08	26974007								2	73157395	rs999494	4.373e-09	5396580
10	6108439	rs4147359	1.44e-16	27992413		9	139253839	rs1128905	6.95e-09	23749187								2	73837955	rs6546857	1.622e-08	5396580
10	64354262	rs10761648	5.65e-16	26974007		10	64354262	rs10761648	5.65e-16	26974007								2	76284826	rs2033996	1.334e-08	5396580
10	94432000	rs2497318	3.26e-11	26974007		10	81060317	rs1250550	1.46e-09	23749187								2	97746526	rs7575796	1.049e-08	5396580
10	101283330	rs10748781	6.09e-51	26974007		10	90749963	rs1800682	2.14e-10	26974007								2	104981749	rs62152282	5.805e-10	5396580
11	2229759	rs10743181	2.27e-08	26974007		10	101278725	rs11190133	4.84e-14	23749187								2	134840967	rs6430491	1.257e-10	5396580
11	58284951	rs10750899	1.71e-07	26974007		11	58284951	rs10750899	1.71e-07	26974007								2	145141541	rs12991836	2.89e-14	5396580
11	64107735	rs663743	1.81e-13	27992413		11	128194450	rs7933433	2.62e-09	26974007								2	146419989	rs68002929	1.747e-13	5396580
11	64150370	rs559928	7.99e-14	26974007		12	6446777	rs1860545	2.78e-10	23749187								2	155921286	rs35026989	4.125e-08	5396580
11	109962432	rs4561177	9.78e-10	26974007		12	107198611	rs12369214	2.49e-08	26974007								2	156835793	rs1881046	3.732e-09	5396580
11	111579939	rs7937682	6.1e-07	27992413		12	111862575	rs11065898	4.71e-08	23749187								2	162806408	rs7604885	8.924e-09	5396580
12	48208368	rs11168249	6.07e-09	27992413		14	35563211	rs8006884	3.19e-08	26974007								2	172956449	rs62183855	1.636e-09	5396580
12	107198611	rs12369214	2.49e-08	26974007		14	75741751	rs1569328	1.92e-09	26974007								2	174951182	rs10173857	5.743e-09	5396580
12	111884608	rs3184504	3.86e-13	27992413		16	11365500	rs367569	5.03e-14	26974007								2	185601420	rs11693094	1.847e-14	5396580
13	27531267	rs17085007	2.1e-13	26974007		16	28517709	rs26528	2.9e-29	26974007								2	193925642	rs11685270	4.087e-08	5396580
13	100040654	rs9554587	8.97e-10	26974007		16	28617885	rs75301646	2.58e-09	23749187								2	198314568	rs2914983	1.374e-13	5396580
14	75741751	rs1569328	1.92e-09	26974007		17	26148167	rs2531875	1.22e-10	23749187								2	200014483	rs12471454	1.708e-15	5396580
16	11169683	rs725613	5.22e-13	27992413		17	45575206	rs9901869	6.04e-15	23749187								2	200810957	rs11680723	4.705e-16	5396580
16	11319357	rs11649613	2.69e-10	26974007		17	62147192	rs196941	4.01e-11	26974007								2	225432470	rs72974238	1.82e-10	5396580
16	11365500	rs367569	5.03e-14	26974007		18	12792940	rs45450798	2.96e-08	26974007								2	228983498	rs12476312	1.228e-08	5396580
16	11749774	rs7195296	3.05e-13	26974007		19	10525181	rs35164067	3.43e-10	23749187								2	233743109	rs778371	1.402e-17	5396580
16	23864590	rs7404095	2.51e-09	26974007		21	40466744	rs2836883	6.46e-17	23749187								3	2547786	rs17194490	7.92e-12	5396580
16	28517709	rs26528	2.9e-29	26974007		21	45615741	rs7282490	6.21e-09	23749187								3	17856693	rs6804677	6.574e-11	5396580
18	12879466	rs12968719	1.54e-26	26974007		22	45727565	rs1569414	2.94e-11	26974007								3	30106169	rs11129383	3.083e-08	5396580
18	67543688	rs1788097	5.87e-12	27992413														3	36844522	rs4678552	2.127e-11	5396580
19	10427721	rs74956615	2.28e-22	26974007														3	45317571	rs77174383	4.568e-08	5396580
19	10600418	rs35074907	6.09e-09	26974007														3	52815905	rs2710323	5.758e-21	5396580
19	47205707	rs60652743	2.12e-12	27992413														3	63914618	rs59971314	3.387e-09	5396580
19	49206108	rs679574	1.26e-17	26974007														3	80548877	rs1399551	1.518e-11	5396580
20	57824309	rs259964	3.89e-12	26974007														3	107379837	rs167924	5.454e-10	5396580
20	62329099	rs6062496	1.76e-30	26974007														3	136153468	rs10935184	1.154e-14	5396580
21	40466744	rs2836883	3.4e-13	27992413														3	161777035	rs13090130	3.214e-11	5396580
21	43855067	rs1893592	2.42e-12	27992413														3	176791626	rs7648272	2.643e-08	5396580
21	45616324	rs4456788	5.8e-25	26974007														3	180177069	rs62291002	2.039e-08	5396580
																		3	180729148	rs71312200	9.853e-18	5396580
																		4	706700	rs35734242	1.363e-10	5396580
																		4	19896708	rs59518103	2.209e-08	5396580
																		4	23377121	rs215483	1.646e-08	5396580
																		4	24269622	rs4697446	3.424e-09	5396580
																		4	33642614	rs1454606	2.699e-10	5396580
																		4	37248984	rs13117857	2.725e-08	5396580
																		4	80204001	rs28454198	9.555e-10	5396580
																		4	90626098	rs356183	2.83e-09	5396580
																		4	103188709	rs13107325	2.996e-23	5396580
																		4	105445205	rs2905625	3.234e-08	5396580
																		4	118852986	rs28521069	2.254e-09	5396580
																		4	143806223	rs7681616	3.652e-08	5396580
																		4	156217478	rs982012	4.715e-08	5396580
																		4	166204489	rs7699241	5.701e-10	5396580
																		4	170322312	rs61405217	9.054e-12	5396580
																		4	176731401	rs12498839	8.942e-16	5396580
																		5	7245664	rs72723227	1.443e-09	5396580
																		5	45252500	rs10035564	1.398e-14	5396580
																		5	49545069	rs115037896	4.6e-10	5396580
																		5	57744788	rs39967	6.044e-10	5396580
																		5	60731458	rs7709645	7.58e-19	5396580
																		5	63727966	rs12514660	4.988e-08	5396580
																		5	88744550	rs7701188	9.306e-11	5396580
																		5	90272197	rs34879738	8.448e-09	5396580
																		5	90987296	rs2914025	1.122e-08	5396580
																		5	106735490	rs252812	1.098e-09	5396580
																		5	109183341	rs11241041	8.481e-11	5396580
																		5	137882698	rs187653	1.23e-11	5396580
																		5	139065988	rs9687282	3.341e-09	5396580
																		5	140333952	rs246024	5.026e-10	5396580
																		5	152249082	rs72802887	4.818e-14	5396580
																		5	153516901	rs815609	6.128e-10	5396580
																		5	155775075	rs12652777	8.703e-09	5396580
																		6	11988081	rs9470670	2.743e-08	5396580
																		6	27523869	rs140365013	6.809e-41	5396580
																		6	43185733	rs6938026	2.54e-12	5396580
																		6	64126180	rs9341835	3.167e-08	5396580
																		6	64946311	rs6925079	1.141e-09	5396580
																		6	69279811	rs80249955	1.63e-08	5396580
																		6	73157926	rs1856507	1.24e-09	5396580
																		6	84364565	rs217310	6.556e-11	5396580
																		6	93148341	rs12190758	2.172e-10	5396580
																		6	96464060	rs117178087	2.782e-08	5396580
																		6	105472320	rs221618	2.83e-08	5396580
																		6	108983527	rs9398171	2.015e-10	5396580
																		6	111822689	rs9487653	2.513e-08	5396580
																		6	130583007	rs7773962	3.377e-08	5396580
																		6	143647665	rs9390083	1.172e-08	5396580
																		6	144903517	rs9390172	2.442e-08	5396580
																		6	146736408	rs9322058	1.67e-09	5396580
																		7	2029867	rs58120505	8.724e-29	5396580
																		7	2702816	rs7811528	3.08e-08	5396580
																		7	8565024	rs2349487	8.569e-09	5396580
																		7	21474610	rs6461561	6.802e-10	5396580
																		7	24717969	rs79210963	5.307e-12	5396580
																		7	70768717	rs3923569	4.78e-08	5396580
																		7	71795998	rs2944821	6.309e-10	5396580
																		7	79348201	rs1589726	1.287e-09	5396580
																		7	86412221	rs35274762	1.182e-16	5396580
																		7	87244960	rs13233308	7.956e-10	5396580
																		7	103812171	rs2299409	2.46e-08	5396580
																		7	104930250	rs2057884	8.568e-14	5396580
																		7	110073755	rs7807720	3.037e-13	5396580
																		7	110993511	rs7803571	7.588e-15	5396580
																		7	125889663	rs62479287	2.913e-08	5396580
																		7	131619847	rs1593304	2.702e-11	5396580
																		7	133438132	rs35531336	3.242e-09	5396580
																		7	137074540	rs7779548	4.376e-20	5396580
																		7	138599980	rs10243922	1.558e-08	5396580
																		7	139018309	rs6946576	2.247e-08	5396580
																		7	153524115	rs12671608	3.656e-08	5396580
																		8	4180090	8:4180090_T_A	1.085e-11	5396580
																		8	9744650	rs6989793	2.848e-08	5396580
																		8	18407858	rs876983	7.434e-09	5396580
																		8	26279173	rs73219806	5.158e-14	5396580
																		8	27442127	rs73229090	1.746e-12	5396580
																		8	33863561	rs79445414	1.103e-08	5396580
																		8	38260433	rs59498392	2.075e-10	5396580
																		8	60698795	rs6471815	3.456e-10	5396580
																		8	65293195	rs298216	2.095e-11	5396580
																		8	89275232	rs4043663	1.211e-11	5396580
																		8	103671080	rs1434281	3.816e-09	5396580
																		8	111580570	rs10086619	3.956e-10	5396580
																		8	143312933	rs4129585	9.315e-20	5396580
																		8	144933453	rs7464611	4.288e-09	5396580
																		9	10239181	rs2890914	1.918e-08	5396580
																		9	14509105	rs498591	5.21e-09	5396580
																		9	22767164	rs505061	2.532e-12	5396580
																		9	36319928	rs2381411	4.493e-09	5396580
																		9	77329557	rs10781248	2.015e-08	5396580
																		9	84736303	rs1319017	4.014e-08	5396580
																		9	96330499	rs6479494	1.177e-08	5396580
																		9	101070487	rs10985811	1.186e-09	5396580
																		9	129665139	rs13293831	1.924e-09	5396580
																		9	131800524	rs6478858	2.57e-08	5396580
																		9	134786548	rs72761691	3.627e-08	5396580
																		10	3821561	rs17731	4.783e-14	5396580
																		10	18745105	rs7893279	1.269e-17	5396580
																		10	21344773	rs2119242	1.245e-09	5396580
																		10	34040293	rs2812599	2.787e-08	5396580
																		10	64388365	rs10995239	3.381e-08	5396580
																		10	92789488	rs61857878	7.369e-10	5396580
																		10	104520277	rs12571643	4.407e-25	5396580
																		10	106600343	rs7900775	6.21e-10	5396580
																		10	123903556	rs7902292	2.359e-08	5396580
																		11	24374545	rs12363019	3.568e-11	5396580
																		11	27648580	rs4923457	3.892e-08	5396580
																		11	28642561	rs10767735	4.659e-11	5396580
																		11	46524013	rs2902858	4.567e-19	5396580
																		11	57585662	rs708228	3.103e-10	5396580
																		11	65438345	rs11227250	1.827e-09	5396580
																		11	104677870	rs1144403	3.363e-08	5396580
																		11	112914680	rs12224032	2.918e-08	5396580
																		11	113370758	rs61902811	8.041e-17	5396580
																		11	123394636	rs77502336	7.615e-12	5396580
																		11	124312902	rs12282735	2.103e-08	5396580
																		11	124623492	rs12541	3.95e-13	5396580
																		11	130891895	rs10894308	2.281e-09	5396580
																		11	132573390	rs3016384	4.644e-14	5396580
																		11	133852684	rs4936215	2.827e-14	5396580
																		11	134296384	rs893949	2.372e-13	5396580
																		11	134580591	rs4937935	4.102e-12	5396580
																		12	2408194	rs4298967	2.593e-22	5396580
																		12	6866827	rs11064369	3.544e-08	5396580
																		12	29921443	rs302317	3.68e-11	5396580
																		12	39518293	rs1463209	3.302e-09	5396580
																		12	50463325	rs578470	1.294e-09	5396580
																		12	53730164	rs61928076	2.499e-08	5396580
																		12	57682956	rs61937595	4.176e-15	5396580
																		12	72258821	rs61924144	8.267e-09	5396580
																		12	74540895	rs1464492	1.629e-08	5396580
																		12	75340402	rs12315638	5.9e-09	5396580
																		12	89940502	rs10777187	1.429e-08	5396580
																		12	92256818	rs10777341	4.986e-08	5396580
																		12	95195293	rs6538539	2.661e-10	5396580
																		12	99562662	rs513022	2.467e-08	5396580
																		12	104631552	rs10861176	1.477e-08	5396580
																		12	108618630	rs3764002	2.917e-09	5396580
																		12	110723245	rs4766428	1.563e-16	5396580
																		12	121380544	rs2649999	8.614e-10	5396580
																		12	121639657	rs2686386	1.709e-09	5396580
																		12	122520575	rs61952922	3.131e-10	5396580
																		12	123669235	rs1790135	7.262e-24	5396580
																		13	38361744	rs1924378	3.325e-10	5396580
																		13	38868178	rs650520	7.354e-09	5396580
																		13	40506082	rs9603649	1.226e-08	5396580
																		13	44329004	rs11619756	2.459e-11	5396580
																		13	54451624	rs1545660	9.821e-10	5396580
																		13	56928696	rs9597388	8.58e-11	5396580
																		13	58702746	rs9569820	2.382e-09	5396580
																		13	74325499	rs12877581	1.925e-08	5396580
																		13	79859456	rs9545047	7.628e-14	5396580
																		13	102022648	rs61973697	1.031e-08	5396580
																		14	29469373	rs10148671	8.937e-10	5396580
																		14	30017039	rs17571951	4.245e-10	5396580
																		14	33303540	rs12883788	1.209e-13	5396580
																		14	71601079	rs221902	4.467e-08	5396580
																		14	72424905	rs2190873	6.622e-19	5396580
																		14	78647339	rs4903718	8.006e-09	5396580
																		14	84664288	rs7141857	3.357e-09	5396580
																		14	91122317	rs745467	2.076e-08	5396580
																		14	99733384	rs1540840	1.794e-10	5396580
																		14	104255569	rs10873538	4.696e-15	5396580
																		15	35072407	rs2917627	4.391e-09	5396580
																		15	40566759	rs56282503	1.603e-11	5396580
																		15	44250313	rs2929278	9.886e-12	5396580
																		15	59042012	rs653765	4.409e-09	5396580
																		15	61852732	rs11632947	6.24e-14	5396580
																		15	78934551	rs3813567	1.412e-16	5396580
																		15	83366296	rs10906984	1.159e-09	5396580
																		15	85148231	rs11638554	4.283e-15	5396580
																		15	89843950	rs2238304	7.634e-11	5396580
																		15	91426560	rs4702	5.671e-25	5396580
																		16	4498486	rs8048039	8.886e-10	5396580
																		16	7750859	rs79478621	2.407e-08	5396580
																		16	9909123	rs9674103	9.587e-12	5396580
																		16	13752356	rs12925872	1.437e-13	5396580
																		16	29993686	rs9925915	4.85e-16	5396580
																		16	58665389	rs244908	3.013e-08	5396580
																		16	68414975	rs11862968	2.796e-09	5396580
																		16	82648514	rs11647188	1.648e-08	5396580
																		16	89877975	rs11076631	2.903e-10	5396580
																		17	1245442	rs75329315	3.258e-10	5396580
																		17	2157774	rs12943566	4.306e-11	5396580
																		17	5326162	rs2189336	4.516e-08	5396580
																		17	19142226	rs959071	3.145e-12	5396580
																		17	19945819	rs3909258	3.101e-08	5396580
																		17	34896877	rs11263770	1.094e-08	5396580
																		17	44289832	rs2696466	2.717e-11	5396580
																		17	55737740	rs4793888	1.195e-10	5396580
																		17	61545779	rs6504163	4.981e-10	5396580
																		17	78561603	rs7225476	4.927e-08	5396580
																		18	4992676	rs8096175	1.906e-08	5396580
																		18	27481687	rs11083369	5.243e-14	5396580
																		18	50726559	rs8084351	2.06e-09	5396580
																		18	53200117	rs9636107	1.056e-13	5396580
																		18	53795514	rs715170	1.055e-12	5396580
																		18	69774278	rs337718	2.501e-08	5396580
																		18	77653508	rs55858161	4.743e-16	5396580
																		19	2155136	rs144821294	1.235e-08	5396580
																		19	11399372	rs322124	5.298e-09	5396580
																		19	11849736	rs72986630	5.531e-10	5396580
																		19	19476984	rs8101499	7.738e-16	5396580
																		19	36530562	rs3810450	4.25e-09	5396580
																		19	50162909	rs7251	1.528e-14	5396580
																		19	51034243	rs2387414	3.781e-10	5396580
																		19	57189718	rs758749	5.447e-09	5396580
																		20	37458009	rs1006945	1.347e-16	5396580
																		20	48090779	rs6125656	1.445e-10	5396580
																		21	16439965	rs8134737	8.268e-10	5396580
																		21	22116499	rs229362	8.329e-09	5396580
																		22	40051166	rs732381	6.274e-15	5396580
																		22	41587556	rs9607782	1.045e-13	5396580
																		22	44146279	rs76365544	4.495e-08	5396580
																		22	51103091	rs6010045	1.115e-08	5396580
																		23	5912903	rs5961395	6.379e-10	5396580
																		23	12202445	rs12840919	2.802e-08	5396580
																		23	21380266	rs1378559	1.9e-18	5396580
																		23	29276212	rs5943630	1.126e-10	5396580
																		23	68381264	rs11539157	3.978e-14	5396580
