# Supplementary material for: A disease-associated gene desert directs macrophage inflammation through ETS2
Source: Nature. 2024 Jun 5;630(8016):447–56. doi: 10.1038/s41586-024-07501-1 (PMC11168933; doi:10.1038/s41586-024-07501-1)
Supplement: Supplementary file 16 — Source Data Extended Data Fig. 7 [file 41586_2024_7501_MOESM16_ESM.xlsx]

## Sheet: 7a
Donor	Metabolite	Med ABD NTC	Med ABD ETS2g1	log2norm_ABD
Metabolomics1	Glucose	0.01773	0.019485	-0.0746668
Metabolomics2	Glucose	0.02052	0.020735	-1.62375
Metabolomics3	Glucose	0.0639	0.029315	0.720167
Metabolomics4	Glucose	0.017795	0.020385	-0.386357
Metabolomics5	Glucose	0.026645	0.011125	-1.37926
Metabolomics6	Glucose	0.02894	0.02154	-3.94824
Metabolomics1	DHAP	0.332495	0.24941	-0.548428
Metabolomics2	DHAP	0.36476	0.449125	1.09138
Metabolomics3	DHAP	0.21078	0.167945	-0.325797
Metabolomics4	DHAP	0.210495	0.339355	-0.0812689
Metabolomics5	DHAP	0.35902	0.25328	-1.5951
Metabolomics6	DHAP	0.7652	0.347535	0.970274
Metabolomics1	3PGA	0.177385	0.083565	-0.879146
Metabolomics2	3PGA	0.1537	0.17439	1.26826
Metabolomics3	3PGA	0.0724	0.04556	-0.986639
Metabolomics4	3PGA	0.09028	0.05484	0.85877
Metabolomics5	3PGA	0.03024	0.020955	-3.65178
Metabolomics6	3PGA	0.26338	0.12769	-0.254933
Metabolomics1	aGP	0.15237	0.09163	-0.918963
Metabolomics2	aGP	0.17325	0.1547	0.315357
Metabolomics3	aGP	0.124325	0.0746	-0.328796
Metabolomics4	aGP	0.093695	0.080025	0.468383
Metabolomics5	aGP	0.05784	0.041385	-2.02085
Metabolomics6	aGP	0.16795	0.11403	2.44715
Metabolomics1	PEP	0.02091	0.01429	-0.968358
Metabolomics2	PEP	0.02796	0.023455	0.458432
Metabolomics3	PEP	0.01707	0.009405	-0.566695
Metabolomics4	PEP	0.01393	0.010905	0.340905
Metabolomics5	PEP	0.00861	0.00746	-3.00242
Metabolomics6	PEP	0.05978	0.038595	-2.06353
Metabolomics1	Pyruvate	0.16133	0.130005	-0.566554
Metabolomics2	Pyruvate	0.192535	0.32703	0.919277
Metabolomics3	Pyruvate	0.172925	0.139065	0.292368
Metabolomics4	Pyruvate	0.113555	0.15501	0.93201
Metabolomics5	Pyruvate	0.081245	0.13249	-1.84928
Metabolomics6	Pyruvate	0.47739	0.235765	-1.89294
Metabolomics1	Lactate	0.87561	0.616565	-0.614969
Metabolomics2	Lactate	0.944285	0.823075	-0.128276
Metabolomics3	Lactate	0.89961	0.458805	-0.0694449
Metabolomics4	Lactate	0.48143	0.43422	0.360166
Metabolomics5	Lactate	0.33829	0.31314	-1.55263
Metabolomics6	Lactate	0.9186	0.5728	-0.827498
Metabolomics1	sec. Pyruvate	1.01649	0.723798	-0.378349
Metabolomics2	sec. Pyruvate	0.940832	0.996299	0.0815323
Metabolomics3	sec. Pyruvate	0.941556	0.889653	1.00062
Metabolomics4	sec. Pyruvate	0.444636	0.383996	0.0251702
Metabolomics5	sec. Pyruvate	0.377354	0.39837	-1.13207
Metabolomics6	sec. Pyruvate	0.873117	0.760489	-2.51581
Metabolomics1	sec. Lactate	4.34938	3.68811	-0.167098
Metabolomics2	sec. Lactate	4.141	3.9947	0.0480995
Metabolomics3	sec. Lactate	3.86371	3.38622	-0.0369344
Metabolomics4	sec. Lactate	3.47403	3.10015	-0.0154961
Metabolomics5	sec. Lactate	3.13363	2.89667	-0.570843
Metabolomics6	sec. Lactate	4.30269	4.07338	6.12609
Metabolomics1	Ribose-5-P	0.05832	0.046085	-0.33697
Metabolomics2	Ribose-5-P	0.05821	0.081095	1.44237
Metabolomics3	Ribose-5-P	0.02984	0.0229	-0.424535
Metabolomics4	Ribose-5-P	0.030735	0.021565	-0.321594
Metabolomics5	Ribose-5-P	0.02695	0.03896	-1.79684
Metabolomics6	Ribose-5-P	0.13537	0.06525	-5.49036
Metabolomics1	5-Oxoproline	2.93322	2.59523	-0.0381406
Metabolomics2	5-Oxoproline	2.66475	2.62731	0.215777
Metabolomics3	5-Oxoproline	2.26234	1.64584	0.983657
Metabolomics4	5-Oxoproline	0.832295	0.908305	-0.279628
Metabolomics5	5-Oxoproline	1.10257	0.73107	-1.74145
Metabolomics6	5-Oxoproline	2.44448	2.0278	-2.92138
Metabolomics1	Glutamate	15.362	14.8796	0.0842276
Metabolomics2	Glutamate	14.0358	13.2239	0.149666
Metabolomics3	Glutamate	11.9208	9.17348	1.96754
Metabolomics4	Glutamate	2.34556	2.69713	-0.16801
Metabolomics5	Glutamate	3.03024	1.79154	-2.48552
Metabolomics6	Glutamate	10.0333	10.1842	7.39876
Metabolomics1	Succinate	0.06035	0.052515	-0.0430324
Metabolomics2	Succinate	0.054105	0.04294	-0.130032
Metabolomics3	Succinate	0.04699	0.02904	-0.820917
Metabolomics4	Succinate	0.0513	0.02285	-0.760698
Metabolomics5	Succinate	0.038715	0.019605	-1.90003
Metabolomics6	Succinate	0.07317	0.04205	-1.23438
Metabolomics1	Fumarate	0.098935	0.07816	-0.822777
Metabolomics2	Fumarate	0.13825	0.12293	0.373053
Metabolomics3	Fumarate	0.09492	0.05267	0.705671
Metabolomics4	Fumarate	0.032295	0.028555	0.192392
Metabolomics5	Fumarate	0.02499	0.017575	-3.26415
Metabolomics6	Fumarate	0.16885	0.084725	-3.14016
Metabolomics1	Malate	0.746955	0.565515	-1.09174
Metabolomics2	Malate	1.20529	0.98491	0.323234
Metabolomics3	Malate	0.787215	0.44937	0.924174
Metabolomics4	Malate	0.23681	0.21321	0.145395
Metabolomics5	Malate	0.19277	0.10465	-3.48828
Metabolomics6	Malate	1.1744	0.62799	-0.721737
Metabolomics1	Citrate	1.03566	1.1175	-0.523765
Metabolomics2	Citrate	1.60664	1.57779	0.712949
Metabolomics3	Citrate	0.962565	0.8832	1.29094
Metabolomics4	Citrate	0.36095	0.24901	0.337862
Metabolomics5	Citrate	0.19702	0.130015	-2.84111
Metabolomics6	Citrate	0.93165	0.807335	-0.206621
NTC = non-targeting control
Med ABD = median abundance of metabolite across 3 technical replicates, measured by GC-MS
log2norm = log2 fold-change, normalised to non-targeting control (NTC)
Raw and processed data available on MetaboLights: Metabolomics (MTBLS7665)
Metabolite	P-value
Glucose	0.4375
DHAP	0.6875
3PGA	0.0938
aGP	0.0312
PEP	0.0312
Pyruvate	0.8438
Lactate	0.0312
sec. Pyruvate	0.2188
sec. Lactate	0.0312
Ribose-5-P	0.6875
5-Oxoproline	0.0938
Glutamate	0.1562
Succinate	0.0312
Fumarate	0.0312
Malate	0.0312
Citrate	0.2188

## Sheet: 7b
Donor	Metabolite	Med %13C NTC	Med %13C ETSg1	log2norm_Med%13C
Metabolomics1	Glucose	74.297	74.9753	0.013112
Metabolomics2	Glucose	90.6948	92.5876	0.0297987
Metabolomics3	Glucose	100	100	0
Metabolomics4	Glucose	92.9073	98.0047	0.0770597
Metabolomics5	Glucose	83.2721	81.476	-0.0314577
Metabolomics6	Glucose	80.8683	85.4523	0.0795457
Metabolomics1	DHAP	75.2545	69.3813	-0.11723
Metabolomics2	DHAP	80.9286	83.6754	0.0481536
Metabolomics3	DHAP	77.2953	67.7021	-0.19118
Metabolomics4	DHAP	98.1705	98.8154	0.00944628
Metabolomics5	DHAP	94.7841	100	0.0772827
Metabolomics6	DHAP	90.9955	89.924	-0.017088
Metabolomics1	3PGA	77.299	72.8906	-0.084717
Metabolomics2	3PGA	81.39	82.831	0.025318
Metabolomics3	3PGA	81.3589	80.5492	-0.0144303
Metabolomics4	3PGA	91.7425	91.3498	-0.00618957
Metabolomics5	3PGA	95.4677	97.2985	0.0274062
Metabolomics6	3PGA	90.3414	87.4327	-0.0472138
Metabolomics1	aGP	33.6767	31.9471	-0.0760676
Metabolomics2	aGP	32.7552	32.2445	-0.0226713
Metabolomics3	aGP	28.1932	23.1478	-0.284476
Metabolomics4	aGP	38.41	36.1167	-0.0888158
Metabolomics5	aGP	38.5364	30.7759	-0.32442
Metabolomics6	aGP	36.5358	29.4559	-0.310753
Metabolomics1	PEP	74.6819	65.3951	-0.191575
Metabolomics2	PEP	70.2167	79.1537	0.172844
Metabolomics3	PEP	79.0669	70.1698	-0.172224
Metabolomics4	PEP	79.2186	77.7045	-0.0278398
Metabolomics5	PEP	80.6332	75.83	-0.0886043
Metabolomics6	PEP	73.4952	65.5025	-0.166101
Metabolomics1	Pyruvate	45.78	38.05	-0.266821
Metabolomics2	Pyruvate	45.11	44.8	-0.00994855
Metabolomics3	Pyruvate	40.74	38.92	-0.0659343
Metabolomics4	Pyruvate	31.35	31.72	0.0169273
Metabolomics5	Pyruvate	32.63	30.77	-0.0846745
Metabolomics6	Pyruvate	50.65	40.29	-0.33014
Metabolomics1	Lactate	53.4837	48.6467	-0.136757
Metabolomics2	Lactate	55.9584	56.3769	0.010749
Metabolomics3	Lactate	52.2666	45.2711	-0.207299
Metabolomics4	Lactate	43.0837	46.8495	0.120893
Metabolomics5	Lactate	55.5594	43.5699	-0.3507
Metabolomics6	Lactate	59.6763	48.0013	-0.314086
Metabolomics1	sec. Pyruvate	55.09	50.72	-0.119236
Metabolomics2	sec. Pyruvate	54.98	51.94	-0.0820609
Metabolomics3	sec. Pyruvate	52.72	47.8	-0.14134
Metabolomics4	sec. Pyruvate	47.7	46.45	-0.0383107
Metabolomics5	sec. Pyruvate	43.32	41.86	-0.0494609
Metabolomics6	sec. Pyruvate	62.68	57.78	-0.117435
Metabolomics1	sec. Lactate	57.3305	53.356	-0.103654
Metabolomics2	sec. Lactate	59.0736	53.9333	-0.131336
Metabolomics3	sec. Lactate	50.6797	46.5693	-0.12203
Metabolomics4	sec. Lactate	47.8445	44.4738	-0.1054
Metabolomics5	sec. Lactate	42.7478	39.3659	-0.118904
Metabolomics6	sec. Lactate	65.8428	61.9541	-0.0878266
Metabolomics1	Ribose-5-P	79.7814	73.8167	-0.112104
Metabolomics2	Ribose-5-P	64.1946	64.4006	0.00462142
Metabolomics3	Ribose-5-P	82.9888	83.7353	0.0129181
Metabolomics4	Ribose-5-P	90.5034	92.4467	0.0306492
Metabolomics5	Ribose-5-P	85.7215	89.7816	0.0667625
Metabolomics6	Ribose-5-P	79.716	78.6572	-0.0192894
Metabolomics1	5-Oxoproline	28.039	25.8094	-0.119539
Metabolomics2	5-Oxoproline	28.4374	26.3948	-0.107534
Metabolomics3	5-Oxoproline	20.8492	19.1777	-0.120563
Metabolomics4	5-Oxoproline	12.8034	13.0434	0.026797
Metabolomics5	5-Oxoproline	9.26853	9.95016	0.102379
Metabolomics6	5-Oxoproline	21.8128	20.5895	-0.0832656
Metabolomics1	Glutamate	39.6547	36.579	-0.116476
Metabolomics2	Glutamate	42.4333	39.7846	-0.092987
Metabolomics3	Glutamate	31.4991	29.5485	-0.092228
Metabolomics4	Glutamate	26.0703	27.406	0.0720852
Metabolomics5	Glutamate	25.6382	25.4393	-0.0112353
Metabolomics6	Glutamate	34.9769	31.6753	-0.143044
Metabolomics1	Succinate	27.9233	21.8958	-0.350812
Metabolomics2	Succinate	26.3766	27.9267	0.0823896
Metabolomics3	Succinate	21.3085	17.5744	-0.277956
Metabolomics4	Succinate	15.4293	19.547	0.341278
Metabolomics5	Succinate	20.6213	17.5125	-0.235747
Metabolomics6	Succinate	27.9761	25.0572	-0.158967
Metabolomics1	Fumarate	28.4373	24.0061	-0.244383
Metabolomics2	Fumarate	32.2317	30.4834	-0.0804567
Metabolomics3	Fumarate	24.7273	21.1423	-0.225967
Metabolomics4	Fumarate	22.322	20.5956	-0.116133
Metabolomics5	Fumarate	20.8026	19.3353	-0.105525
Metabolomics6	Fumarate	25.291	23.2211	-0.12319
Metabolomics1	Malate	31.6654	28.3179	-0.161194
Metabolomics2	Malate	34.6586	32.8611	-0.0768353
Metabolomics3	Malate	24.7302	22.5956	-0.130229
Metabolomics4	Malate	22.8626	23.9909	0.0694985
Metabolomics5	Malate	18.3625	20.1245	0.132196
Metabolomics6	Malate	27.3523	23.8388	-0.198348
Metabolomics1	Citrate	50.473	46.5213	-0.11762
Metabolomics2	Citrate	56.5813	52.6288	-0.104472
Metabolomics3	Citrate	41.3163	39.1766	-0.0767177
Metabolomics4	Citrate	34.816	33.0822	-0.0736943
Metabolomics5	Citrate	40.0648	38.0046	-0.0761617
Metabolomics6	Citrate	47.0736	42.1969	-0.15778
NTC = non-targeting control
Med %13C = median % of total metabolite containing labelled 13C across 3 technical replicates, measured by GC-MS
log2norm = log2 fold-change, normalised to non-targeting control (NTC)
Raw and processed data available on MetaboLights: Metabolomics (MTBLS7665)
Metabolite	P-value
Glucose	0.1875
DHAP	0.6875
3PGA	0.5625
aGP	0.0312
PEP	0.3125
Pyruvate	0.0938
Lactate	0.1562
sec. Pyruvate	0.0312
sec. Lactate	0.0312
Ribose-5-P	0.8438
5-Oxoproline	0.1562
Glutamate	0.0938
Succinate	0.4375
Fumarate	0.0312
Malate	0.1562
Citrate	0.0312

## Sheet: 7c
Donor	Metabolite	Med ABD NTC	Med ABD ETS2g1	log2norm_ABD	Med %13C NTC	Med %13C ETSg1	log2norm_Med%13C	Med Incorp NTC	Med Incorp ETS2g1	log2norm_MedIncorp
Metabolomics1	Glucose	0.01773	0.019485	-0.0746668	74.297	74.9753	0.013112	0.0131728	0.0146089	0.149283
Metabolomics2	Glucose	0.02052	0.020735	-1.62375	90.6948	92.5876	0.0297987	0.0186106	0.019198	0.044836
Metabolomics3	Glucose	0.0639	0.029315	0.720167	100	100	0	0.0639	0.029315	-1.12418
Metabolomics4	Glucose	0.017795	0.020385	-0.386357	92.9073	98.0047	0.0770597	0.0165328	0.0199783	0.273096
Metabolomics5	Glucose	0.026645	0.011125	-1.37926	83.2721	81.476	-0.0314577	0.0221878	0.0090642	-1.29152
Metabolomics6	Glucose	0.02894	0.02154	-3.94824	80.8683	85.4523	0.0795457	0.0234033	0.0184064	-0.346501
Metabolomics1	DHAP	0.332495	0.24941	-0.548428	75.2545	69.3813	-0.11723	0.250217	0.173044	-0.532044
Metabolomics2	DHAP	0.36476	0.449125	1.09138	80.9286	83.6754	0.0481536	0.295195	0.375807	0.348323
Metabolomics3	DHAP	0.21078	0.167945	-0.325797	77.2953	67.7021	-0.19118	0.162923	0.113702	-0.518929
Metabolomics4	DHAP	0.210495	0.339355	-0.0812689	98.1705	98.8154	0.00944628	0.206644	0.335335	0.698456
Metabolomics5	DHAP	0.35902	0.25328	-1.5951	94.7841	100	0.0772827	0.340294	0.25328	-0.426048
Metabolomics6	DHAP	0.7652	0.347535	0.970274	90.9955	89.924	-0.017088	0.696297	0.312517	-1.15577
Metabolomics1	3PGA	0.177385	0.083565	-0.879146	77.299	72.8906	-0.084717	0.137117	0.060911	-1.17063
Metabolomics2	3PGA	0.1537	0.17439	1.26826	81.39	82.831	0.025318	0.125096	0.144449	0.207518
Metabolomics3	3PGA	0.0724	0.04556	-0.986639	81.3589	80.5492	-0.0144303	0.0589039	0.0366982	-0.682652
Metabolomics4	3PGA	0.09028	0.05484	0.85877	91.7425	91.3498	-0.00618957	0.0828252	0.0500962	-0.725367
Metabolomics5	3PGA	0.03024	0.020955	-3.65178	95.4677	97.2985	0.0274062	0.0288694	0.0203889	-0.501757
Metabolomics6	3PGA	0.26338	0.12769	-0.254933	90.3414	87.4327	-0.0472138	0.237941	0.111643	-1.09171
Metabolomics1	aGP	0.15237	0.09163	-0.918963	33.6767	31.9471	-0.0760676	0.0513132	0.0292731	-0.809755
Metabolomics2	aGP	0.17325	0.1547	0.315357	32.7552	32.2445	-0.0226713	0.0567484	0.0498823	-0.186053
Metabolomics3	aGP	0.124325	0.0746	-0.328796	28.1932	23.1478	-0.284476	0.0350512	0.0172682	-1.02135
Metabolomics4	aGP	0.093695	0.080025	0.468383	38.41	36.1167	-0.0888158	0.0359882	0.0289024	-0.316337
Metabolomics5	aGP	0.05784	0.041385	-2.02085	38.5364	30.7759	-0.32442	0.0222895	0.0127366	-0.807379
Metabolomics6	aGP	0.16795	0.11403	2.44715	36.5358	29.4559	-0.310753	0.0613618	0.0335886	-0.869371
Metabolomics1	PEP	0.02091	0.01429	-0.968358	74.6819	65.3951	-0.191575	0.015616	0.00934497	-0.740762
Metabolomics2	PEP	0.02796	0.023455	0.458432	70.2167	79.1537	0.172844	0.0196326	0.0185655	-0.0806249
Metabolomics3	PEP	0.01707	0.009405	-0.566695	79.0669	70.1698	-0.172224	0.0134967	0.00659947	-1.03219
Metabolomics4	PEP	0.01393	0.010905	0.340905	79.2186	77.7045	-0.0278398	0.0110351	0.00847368	-0.381045
Metabolomics5	PEP	0.00861	0.00746	-3.00242	80.6332	75.83	-0.0886043	0.00694252	0.00565692	-0.295442
Metabolomics6	PEP	0.05978	0.038595	-2.06353	73.4952	65.5025	-0.166101	0.0439354	0.0252807	-0.79735
Metabolomics1	Pyruvate	0.16133	0.130005	-0.566554	45.78	38.05	-0.266821	0.0738569	0.0494669	-0.578269
Metabolomics2	Pyruvate	0.192535	0.32703	0.919277	45.11	44.8	-0.00994855	0.0868525	0.146509	0.754354
Metabolomics3	Pyruvate	0.172925	0.139065	0.292368	40.74	38.92	-0.0659343	0.0704496	0.0541241	-0.380321
Metabolomics4	Pyruvate	0.113555	0.15501	0.93201	31.35	31.72	0.0169273	0.0355995	0.0491692	0.465897
Metabolomics5	Pyruvate	0.081245	0.13249	-1.84928	32.63	30.77	-0.0846745	0.0265102	0.0407672	0.620858
Metabolomics6	Pyruvate	0.47739	0.235765	-1.89294	50.65	40.29	-0.33014	0.241798	0.0949897	-1.34796
Metabolomics1	Lactate	0.87561	0.616565	-0.614969	53.4837	48.6467	-0.136757	0.468308	0.299938	-0.642793
Metabolomics2	Lactate	0.944285	0.823075	-0.128276	55.9584	56.3769	0.010749	0.528407	0.464024	-0.187449
Metabolomics3	Lactate	0.89961	0.458805	-0.0694449	52.2666	45.2711	-0.207299	0.470196	0.207706	-1.17872
Metabolomics4	Lactate	0.48143	0.43422	0.360166	43.0837	46.8495	0.120893	0.207418	0.20343	-0.0280071
Metabolomics5	Lactate	0.33829	0.31314	-1.55263	55.5594	43.5699	-0.3507	0.187952	0.136435	-0.462153
Metabolomics6	Lactate	0.9186	0.5728	-0.827498	59.6763	48.0013	-0.314086	0.548187	0.274951	-0.995492
Metabolomics1	sec. Pyruvate	1.01649	0.723798	-0.378349	55.09	50.72	-0.119236	0.559986	0.36711	-0.609178
Metabolomics2	sec. Pyruvate	0.940832	0.996299	0.0815323	54.98	51.94	-0.0820609	0.517269	0.517478	0.000581597
Metabolomics3	sec. Pyruvate	0.941556	0.889653	1.00062	52.72	47.8	-0.14134	0.496388	0.425254	-0.223145
Metabolomics4	sec. Pyruvate	0.444636	0.383996	0.0251702	47.7	46.45	-0.0383107	0.212091	0.178366	-0.249845
Metabolomics5	sec. Pyruvate	0.377354	0.39837	-1.13207	43.32	41.86	-0.0494609	0.16347	0.166758	0.0287263
Metabolomics6	sec. Pyruvate	0.873117	0.760489	-2.51581	62.68	57.78	-0.117435	0.54727	0.43941	-0.316682
Metabolomics1	sec. Lactate	4.34938	3.68811	-0.167098	57.3305	53.356	-0.103654	2.49352	1.96782	-0.341584
Metabolomics2	sec. Lactate	4.141	3.9947	0.0480995	59.0736	53.9333	-0.131336	2.44623	2.15448	-0.183226
Metabolomics3	sec. Lactate	3.86371	3.38622	-0.0369344	50.6797	46.5693	-0.12203	1.95812	1.57694	-0.312341
Metabolomics4	sec. Lactate	3.47403	3.10015	-0.0154961	47.8445	44.4738	-0.1054	1.66214	1.37875	-0.269674
Metabolomics5	sec. Lactate	3.13363	2.89667	-0.570843	42.7478	39.3659	-0.118904	1.33956	1.1403	-0.232342
Metabolomics6	sec. Lactate	4.30269	4.07338	6.12609	65.8428	61.9541	-0.0878266	2.83302	2.52363	-0.16684
Metabolomics1	Ribose-5-P	0.05832	0.046085	-0.33697	79.7814	73.8167	-0.112104	0.0465285	0.0340184	-0.451797
Metabolomics2	Ribose-5-P	0.05821	0.081095	1.44237	64.1946	64.4006	0.00462142	0.0373677	0.0522257	0.482967
Metabolomics3	Ribose-5-P	0.02984	0.0229	-0.424535	82.9888	83.7353	0.0129181	0.0247639	0.0191754	-0.368982
Metabolomics4	Ribose-5-P	0.030735	0.021565	-0.321594	90.5034	92.4467	0.0306492	0.0278162	0.0199361	-0.480542
Metabolomics5	Ribose-5-P	0.02695	0.03896	-1.79684	85.7215	89.7816	0.0667625	0.0231019	0.0349789	0.598471
Metabolomics6	Ribose-5-P	0.13537	0.06525	-5.49036	79.716	78.6572	-0.0192894	0.107911	0.0513238	-1.07215
Metabolomics1	5-Oxoproline	2.93322	2.59523	-0.0381406	28.039	25.8094	-0.119539	0.822444	0.669812	-0.296162
Metabolomics2	5-Oxoproline	2.66475	2.62731	0.215777	28.4374	26.3948	-0.107534	0.757786	0.693475	-0.127945
Metabolomics3	5-Oxoproline	2.26234	1.64584	0.983657	20.8492	19.1777	-0.120563	0.471679	0.315634	-0.579551
Metabolomics4	5-Oxoproline	0.832295	0.908305	-0.279628	12.8034	13.0434	0.026797	0.106562	0.118474	0.152879
Metabolomics5	5-Oxoproline	1.10257	0.73107	-1.74145	9.26853	9.95016	0.102379	0.102193	0.0727426	-0.490417
Metabolomics6	5-Oxoproline	2.44448	2.0278	-2.92138	21.8128	20.5895	-0.0832656	0.533209	0.417514	-0.352878
Metabolomics1	Glutamate	15.362	14.8796	0.0842276	39.6547	36.579	-0.116476	6.09175	5.44281	-0.162506
Metabolomics2	Glutamate	14.0358	13.2239	0.149666	42.4333	39.7846	-0.092987	5.95583	5.26108	-0.178945
Metabolomics3	Glutamate	11.9208	9.17348	1.96754	31.4991	29.5485	-0.092228	3.75496	2.71062	-0.470171
Metabolomics4	Glutamate	2.34556	2.69713	-0.16801	26.0703	27.406	0.0720852	0.611495	0.739176	0.273579
Metabolomics5	Glutamate	3.03024	1.79154	-2.48552	25.6382	25.4393	-0.0112353	0.776899	0.455756	-0.769466
Metabolomics6	Glutamate	10.0333	10.1842	7.39876	34.9769	31.6753	-0.143044	3.50933	3.22586	-0.121513
Metabolomics1	Succinate	0.06035	0.052515	-0.0430324	27.9233	21.8958	-0.350812	0.0168517	0.0114986	-0.551436
Metabolomics2	Succinate	0.054105	0.04294	-0.130032	26.3766	27.9267	0.0823896	0.014271	0.0119917	-0.25105
Metabolomics3	Succinate	0.04699	0.02904	-0.820917	21.3085	17.5744	-0.277956	0.0100129	0.0051036	-0.972268
Metabolomics4	Succinate	0.0513	0.02285	-0.760698	15.4293	19.547	0.341278	0.00791522	0.00446649	-0.825486
Metabolomics5	Succinate	0.038715	0.019605	-1.90003	20.6213	17.5125	-0.235747	0.00798353	0.00343333	-1.21742
Metabolomics6	Succinate	0.07317	0.04205	-1.23438	27.9761	25.0572	-0.158967	0.0204701	0.0105366	-0.958114
Metabolomics1	Fumarate	0.098935	0.07816	-0.822777	28.4373	24.0061	-0.244383	0.0281344	0.0187631	-0.584434
Metabolomics2	Fumarate	0.13825	0.12293	0.373053	32.2317	30.4834	-0.0804567	0.0445603	0.0374732	-0.249899
Metabolomics3	Fumarate	0.09492	0.05267	0.705671	24.7273	21.1423	-0.225967	0.0234711	0.0111357	-1.0757
Metabolomics4	Fumarate	0.032295	0.028555	0.192392	22.322	20.5956	-0.116133	0.0072089	0.00588107	-0.293701
Metabolomics5	Fumarate	0.02499	0.017575	-3.26415	20.8026	19.3353	-0.105525	0.00519856	0.00339818	-0.613352
Metabolomics6	Fumarate	0.16885	0.084725	-3.14016	25.291	23.2211	-0.12319	0.0427038	0.019674	-1.11807
Metabolomics1	Malate	0.746955	0.565515	-1.09174	31.6654	28.3179	-0.161194	0.236526	0.160142	-0.56265
Metabolomics2	Malate	1.20529	0.98491	0.323234	34.6586	32.8611	-0.0768353	0.417737	0.323652	-0.368152
Metabolomics3	Malate	0.787215	0.44937	0.924174	24.7302	22.5956	-0.130229	0.19468	0.101538	-0.939083
Metabolomics4	Malate	0.23681	0.21321	0.145395	22.8626	23.9909	0.0694985	0.0541409	0.051151	-0.0819564
Metabolomics5	Malate	0.19277	0.10465	-3.48828	18.3625	20.1245	0.132196	0.0353973	0.0210603	-0.749112
Metabolomics6	Malate	1.1744	0.62799	-0.721737	27.3523	23.8388	-0.198348	0.321225	0.149706	-1.10146
Metabolomics1	Citrate	1.03566	1.1175	-0.523765	50.473	46.5213	-0.11762	0.522729	0.519878	-0.00788872
Metabolomics2	Citrate	1.60664	1.57779	0.712949	56.5813	52.6288	-0.104472	0.909057	0.830371	-0.130614
Metabolomics3	Citrate	0.962565	0.8832	1.29094	41.3163	39.1766	-0.0767177	0.397696	0.346008	-0.200862
Metabolomics4	Citrate	0.36095	0.24901	0.337862	34.816	33.0822	-0.0736943	0.125668	0.082378	-0.60929
Metabolomics5	Citrate	0.19702	0.130015	-2.84111	40.0648	38.0046	-0.0761617	0.0789357	0.0494117	-0.675826
Metabolomics6	Citrate	0.93165	0.807335	-0.206621	47.0736	42.1969	-0.15778	0.438561	0.34067	-0.364401
NTC = non-targeting control
Med ABD = median abundance of metabolite across 3 technical replicates, measured by GC-MS
Med %13C = median % of total metabolite containing labelled 13C across 3 technical replicates, measured by GC-MS
Med Incorp = median incorporation of 13C-labelled glucose across 3 technical replicates, measured by GC-MS and calculated as Med ABD * Med %13C/100
log2norm = log2 fold-change, normalised to non-targeting control (NTC)
Raw and processed data available on MetaboLights: Metabolomics (MTBLS7665)
Metabolite	P-value, label incorporation from 13C-glucose	P-value, total metabolite abundance	P-value, 13C-label incorporation (% total)
Glucose	0.4375	0.4375	0.1875
DHAP	0.6875	0.6875	0.6875
3PGA	0.0938	0.0938	0.5625
PEP	0.0312	0.0312	0.3125
Pyruvate	0.6875	0.8438	0.0938
sec. Pyruvate	0.1562	0.2188	0.0312
Lactate	0.0312	0.0312	0.1562
sec. Lactate	0.0312	0.0312	0.0312
aGP	0.0312	0.0312	0.0312
Ribose-5-P	0.6875	0.6875	0.8438
Citrate	0.0312	0.2188	0.0312
Succinate	0.0312	0.0312	0.4375
Fumarate	0.0312	0.0312	0.0312
Malate	0.0312	0.0312	0.1562
5-Oxoproline	0.0625	0.0938	0.1562
Glutamate	0.0625	0.1562	0.0938

## Sheet: 7d
Donor	NTC_PropPos	NTC_MFI	NTC_Index	ETS2g1_PropPos	ETS2g1_MFI	ETS2g1_Index	ROX_PropPos	ROX_MFI	ROX_Index	log2norm_NTC	log2norm_ETS2g1	log2norm_ROX
ROX1	49.1	17112	8401.99	39.9	16654	6644.95	43.1	16752	7220.11	0	-0.338474	-0.21871
ROX2	28.3	21657	6128.93	15	20814	3122.1	23.4	16698	3907.33	0	-0.973119	-0.649452
ROX3	39.1	23091	9028.58	23.2	26326	6107.63	28.1	23524	6610.24	0	-0.563886	-0.449796
ROX4	37.9	15012	5689.55	25	11530	2882.5	25.2	12408	3126.82	0	-0.980993	-0.86362
ROX5	64.7	11094	7177.82	38	11790	4480.2	38.2	11214	4283.75	0	-0.679982	-0.744672
PropPos = proportion of cells positive, 488 nm channel
MFI = mean fluorescence intensity, 488 nm channel
Index = proportion positive * mean fluorescence intensity
Log2norm = log2 fold-change in phagocytosis index normalised to non-targeting control (NTC)
ROX = ETS2 g1-edited cells treated with roxadustat

## Sheet: 7e
Donor	AUC_NTC	AUC_ETS2g1	AUC_ROX	log2norm_NTC	log2norm_ETS2g1	log2norm_ROX
ROX1	3216783	2011357	1652317	0	-0.677449	-0.961128
ROX2	315177	104628	40773	0	-1.59089	-2.95048
ROX3	347511	208826	342629	0	-0.734757	-0.0204114
ROX4	53150	31982	39843	0	-0.73281	-0.415743
ROX5	59591	31119	47683	0	-0.937299	-0.32162
AUC = area under curve
Log2norm = log2 fold-change in AUC normalised to non-targeting control (NTC)
ROX = ETS2 g1-edited cells treated with roxadustat

## Sheet: 7f
#motif	target_w_motifs	target_total	global_w_motifs	global_total	target_percentage_w_motifs	global_percentage_w_motifs	global_fold_change	global_pvalue	fdr	bonf	log2 fc	neg.log.p
FOSL2.MA0478.1	977	6560	218	6560	0.148933	0.0332317	4.48165	4.98E-131	1.00E-129	1.30E-128	2.17626	130.303
FLI1.MA0475.2	1107	6560	253	6560	0.16875	0.0385671	4.37549	1.97E-146	6.45E-145	5.16E-144	2.19358	145.706
FOS.MA0476.1	1046	6560	248	6560	0.159451	0.0378049	4.21774	8.88E-134	1.94E-132	2.33E-131	2.07502	133.051
ETS2.MA1484.1	1075	6560	263	6560	0.163872	0.0400915	4.08745	2.18E-127	4.08E-126	5.71E-125	2.03076	126.661
ERF.MA0760.1	1271	6560	342	6560	0.19375	0.0521341	3.71637	3.72E-142	9.75E-141	9.75E-140	1.89391	141.429
JUND.MA0491.2	1305	6560	354	6560	0.198933	0.0539634	3.68644	2.92E-145	8.50E-144	7.65E-143	1.88221	144.535
FOSL1.MA0477.2	1467	6560	405	6560	0.223628	0.0617378	3.62222	5.60E-163	2.45E-161	1.47E-160	1.85687	162.252
JUNB.MA0490.2	1388	6560	390	6560	0.211585	0.0594512	3.55897	2.57E-150	9.62E-149	6.73E-148	1.83147	149.589
ELK3.MA0759.1	2087	6560	693	6560	0.31814	0.10564	3.01154	3.99E-202	5.23E-200	1.05E-199	1.59048	201.399
RELA.MA0107.1	778	6560	269	6560	0.118598	0.0410061	2.89219	7.82E-63	6.03E-62	2.05E-60	1.53217	62.1069
ETS1.MA0098.3	2178	6560	772	6560	0.332012	0.117683	2.82124	3.02E-196	2.64E-194	7.91E-194	1.49631	195.521
ELK4.MA0076.2	2104	6560	747	6560	0.320732	0.113872	2.8166	1.88E-187	9.85E-186	4.93E-185	1.49395	186.726
BACH1.MA1633.1	1070	6560	384	6560	0.16311	0.0585366	2.78646	4.47E-84	4.68E-83	1.17E-81	1.47845	83.3496
ETV6.MA0645.1	2664	6560	978	6560	0.406098	0.149085	2.72393	6.03E-244	1.58E-241	1.58E-241	1.44567	243.22
BATF3.MA0835.2	1797	6560	703	6560	0.273933	0.107165	2.55619	2.46E-134	5.86E-133	6.45E-132	1.354	133.609
SPI1.MA0080.5	1723	6560	693	6560	0.262652	0.10564	2.48629	2.79E-122	4.57E-121	7.31E-120	1.314	121.555
ATF1.MA0604.1	1479	6560	630	6560	0.225457	0.0960366	2.34762	8.37E-93	9.14E-92	2.19E-90	1.23119	92.077
ETV3.MA0763.1	1888	6560	820	6560	0.287805	0.125	2.30244	4.34E-120	6.32E-119	1.14E-117	1.20314	119.362
NFYA.MA0060.3	1676	6560	733	6560	0.255488	0.111738	2.28649	1.25E-102	1.49E-101	3.28E-100	1.19314	101.902
BATF.MA1634.1	2053	6560	954	6560	0.312957	0.145427	2.15199	1.57E-117	2.16E-116	4.11E-115	1.10568	116.803
GMEB2.MA0862.1	967	6560	464	6560	0.147409	0.0707317	2.08405	5.03E-46	3.14E-45	1.32E-43	1.05942	45.2982
SP3.MA0746.2	2218	6560	1095	6560	0.33811	0.166921	2.02557	1.40E-114	1.75E-113	3.67E-112	1.01835	113.855
NRF1.MA0506.1	1469	6560	733	6560	0.223933	0.111738	2.00409	2.01E-67	1.65E-66	5.27E-65	1.00295	66.6976
EHF.MA0598.3	3460	6560	1829	6560	0.527439	0.278811	1.89174	1.11E-187	7.27E-186	2.91E-185	0.919683	186.956
NFYB.MA0502.2	1925	6560	1065	6560	0.293445	0.162348	1.80751	1.45E-72	1.36E-71	3.80E-70	0.853996	71.8399
CREM.MA0609.2	1109	6560	624	6560	0.169055	0.095122	1.77724	1.94E-36	1.04E-35	5.08E-34	0.829606	35.7131
ELF1.MA0473.3	2958	6560	1710	6560	0.450915	0.260671	1.72982	8.39E-116	1.10E-114	2.20E-113	0.790605	115.076
TCFL5.MA0632.2	1728	6560	1004	6560	0.263415	0.153049	1.72112	2.66E-55	1.88E-54	6.97E-53	0.783331	54.5753
STAT4.MA0518.1	899	6560	537	6560	0.137043	0.0818598	1.67412	1.78E-24	7.52E-24	4.66E-22	0.743386	23.7494
KLF3.MA1516.1	1496	6560	933	6560	0.228049	0.142226	1.60343	3.85E-37	2.10E-36	1.01E-34	0.681134	36.4146
GABPA.MA0062.3	3734	6560	2407	6560	0.569207	0.366921	1.55131	3.37E-120	5.19E-119	8.83E-118	0.633478	119.472
RUNX2.MA0511.2	1458	6560	948	6560	0.222256	0.144512	1.53797	5.30E-31	2.57E-30	1.39E-28	0.621056	30.2756
KLF11.MA1512.1	2890	6560	1905	6560	0.440549	0.290396	1.51706	7.44E-72	6.72E-71	1.95E-69	0.601316	71.1284
USF1.MA0093.3	790	6560	537	6560	0.120427	0.0818598	1.47114	1.28E-13	4.14E-13	3.35E-11	0.556895	12.8944
CREB3L4.MA1474.1	2193	6560	1501	6560	0.334299	0.228811	1.46103	1.69E-41	1.01E-40	4.43E-39	0.546956	40.7728
USF2.MA0526.3	957	6560	659	6560	0.145884	0.100457	1.4522	1.29E-15	4.45E-15	3.38E-13	0.53824	14.8886
GMEB1.MA0615.1	3194	6560	2204	6560	0.48689	0.335976	1.44918	1.60E-69	1.40E-68	4.19E-67	0.535257	68.7961
HES1.MA1099.2	2062	6560	1428	6560	0.314329	0.217683	1.44398	2.46E-36	1.29E-35	6.45E-34	0.530071	35.6099
HIF1A.MA1106.1	1613	6560	1121	6560	0.245884	0.170884	1.43889	1.90E-26	8.44E-26	4.98E-24	0.524966	25.7207
KLF10.MA1511.1	2560	6560	1789	6560	0.390244	0.272713	1.43097	9.69E-47	6.35E-46	2.54E-44	0.517024	46.0139
RFX3.MA0798.2	665	6560	467	6560	0.101372	0.071189	1.42398	4.14E-10	1.14E-09	1.08E-07	0.509949	9.38267
NFYC.MA1644.1	2726	6560	1922	6560	0.415549	0.292988	1.41831	4.02E-49	2.70E-48	1.05E-46	0.504163	48.3953
STAT5B.MA1625.1	1066	6560	767	6560	0.1625	0.116921	1.38983	2.77E-14	9.07E-14	7.26E-12	0.474877	13.5575
IKZF1.MA1508.1	3695	6560	2660	6560	0.563262	0.405488	1.3891	1.56E-73	1.51E-72	4.09E-71	0.47415	72.806
TFDP1.MA1122.1	3471	6560	2501	6560	0.529116	0.38125	1.38784	2.91E-65	2.31E-64	7.62E-63	0.4728	64.536
STAT3.MA0144.2	1009	6560	740	6560	0.153811	0.112805	1.36351	2.69E-12	8.49E-12	7.05E-10	0.447315	11.5698
RFX1.MA0509.2	670	6560	496	6560	0.102134	0.0756098	1.35081	5.29E-08	1.35E-07	1.39E-05	0.433814	7.27624
KLF16.MA0741.1	3274	6560	2462	6560	0.499085	0.375305	1.32981	1.20E-46	7.67E-46	3.14E-44	0.411209	45.9198
MAFK.MA0496.3	1551	6560	1187	6560	0.236433	0.180945	1.30666	2.91E-15	9.65E-15	7.62E-13	0.385928	14.5358
HINFP.MA0131.2	1154	6560	884	6560	0.175915	0.134756	1.30543	4.25E-11	1.22E-10	1.11E-08	0.384492	10.3712
REL.MA0101.1	3124	6560	2403	6560	0.47622	0.366311	1.30004	1.66E-37	9.25E-37	4.35E-35	0.378512	36.7794
ARNT.MA0004.1	985	6560	759	6560	0.150152	0.115701	1.29776	3.46E-09	9.16E-09	9.07E-07	0.376068	8.46093
STAT5A.MA1624.1	1067	6560	825	6560	0.162652	0.125762	1.29333	1.01E-09	2.73E-09	2.65E-07	0.371057	8.99532
TFE3.MA0831.2	1856	6560	1440	6560	0.282927	0.219512	1.28889	3.08E-17	1.11E-16	8.07E-15	0.36614	16.5116
MAZ.MA1522.1	2667	6560	2098	6560	0.406555	0.319817	1.27121	2.85E-25	1.24E-24	7.47E-23	0.346191	24.5453
TFEB.MA0692.1	1460	6560	1149	6560	0.222561	0.175152	1.27067	5.72E-12	1.74E-11	1.50E-09	0.345623	11.2423
EGR1.MA0162.4	3702	6560	2930	6560	0.564329	0.446646	1.26348	1.05E-41	6.40E-41	2.75E-39	0.337426	40.9805
ZKSCAN5.MA1652.1	2047	6560	1644	6560	0.312043	0.25061	1.24513	2.84E-15	9.65E-15	7.44E-13	0.316262	14.5474
ETV5.MA0765.2	5748	6560	4664	6560	0.87622	0.710976	1.23242	9.83E-124	1.72E-122	2.58E-121	0.301471	123.007
KLF5.MA0599.1	3817	6560	3116	6560	0.58186	0.475	1.22497	7.98E-35	4.10E-34	2.09E-32	0.292782	34.0978
MYB.MA0100.3	1256	6560	1035	6560	0.191463	0.157774	1.21353	2.07E-07	5.21E-07	5.42E-05	0.279174	6.68387
SP1.MA0079.3	3733	6560	3101	6560	0.569055	0.472713	1.20381	1.28E-28	5.88E-28	3.35E-26	0.267596	27.892
KLF6.MA1517.1	3799	6560	3158	6560	0.579116	0.481402	1.20298	1.94E-29	9.08E-29	5.08E-27	0.266637	28.7123
KLF9.MA1107.2	2477	6560	2110	6560	0.377591	0.321646	1.17393	1.02E-11	3.04E-11	2.67E-09	0.23131	10.9925
ZNF148.MA1653.1	3420	6560	2924	6560	0.521341	0.445732	1.16963	2.53E-18	9.61E-18	6.63E-16	0.226015	17.5962
RFX7.MA1554.1	3636	6560	3113	6560	0.554268	0.474543	1.16801	3.65E-20	1.43E-19	9.56E-18	0.22404	19.4376
STAT2.MA1623.1	1397	6560	1197	6560	0.212957	0.18247	1.16708	6.39E-06	1.55E-05	0.00167418	0.222928	5.19449
MAX.MA0058.3	1287	6560	1116	6560	0.196189	0.170122	1.15323	6.19E-05	0.000141024	0.0162178	0.205643	4.20805
RELB.MA1117.1	4054	6560	3520	6560	0.617988	0.536585	1.1517	2.14E-21	8.63E-21	5.61E-19	0.203765	20.6698
NFATC3.MA0625.1	4817	6560	4280	6560	0.734299	0.652439	1.12547	1.50E-24	6.44E-24	3.93E-22	0.170566	23.8248
TFAP2C.MA0524.2	4118	6560	3678	6560	0.627744	0.560671	1.11963	2.89E-15	9.65E-15	7.57E-13	0.162983	14.5385
NFAT5.MA0606.1	3069	6560	2797	6560	0.467835	0.426372	1.09725	9.72E-07	2.40E-06	0.000254664	0.133827	6.01253
E2F6.MA0471.2	4292	6560	3913	6560	0.654268	0.596494	1.09686	4.54E-12	1.42E-11	1.19E-09	0.133432	11.3433
NFATC1.MA0624.1	5950	6560	5441	6560	0.907012	0.829421	1.09355	4.63E-40	2.70E-39	1.21E-37	0.128953	39.3341
NFATC2.MA0152.1	3764	6560	3518	6560	0.57378	0.53628	1.06993	8.37E-06	1.99E-05	0.00219294	0.097476	5.07744
RUNX1.MA0002.2	3905	6560	3686	6560	0.595274	0.56189	1.05941	5.79E-05	0.000133068	0.0151698	0.0832474	4.23709
KLF4.MA0039.4	4907	6560	4707	6560	0.748018	0.71753	1.04249	4.30E-05	0.000100589	0.011266	0.0600474	4.36623

## Sheet: 7i
Donor	Log2CPM_NTC	Log2CPM_ETS2KO
ETS2_knockout1	20.898	19.4994
ETS2_knockout2	17.5388	16.1382
ETS2_knockout3	21.5147	19.2737
Statistic
logFC	-0.165305
logCPM	4.26521
F	69.8577
PValue	0.0140146
Donor	Log2CPM_revETS2	Log2CPM_ETS2
ETS_overexpression1	3.20122	5.564
ETS_overexpression2	2.24183	3.70562
ETS_overexpression3	1.55857	2.4791
Statistic
logFC	0.780626
logCPM	1.66044
F	9.89069
PValue	0.0879687
Log2CPM = log2 counts per million of edgeR fitted values from chr21:40465000-40470000
