# Supplementary material for: A disease-associated gene desert directs macrophage inflammation through ETS2
Source: Nature. 2024 Jun 5;630(8016):447–56. doi: 10.1038/s41586-024-07501-1 (PMC11168933; doi:10.1038/s41586-024-07501-1)
Supplement: Supplementary file 17 — Source Data Extended Data Fig. 8 [file 41586_2024_7501_MOESM17_ESM.xlsx]

## Sheet: 8a
scRNAseq in Crohn's disease and control intestinal tissue
scRNAseq data downloaded from Human CD Atlas Study on Single Cell Portal: https://singlecell.broadinstitute.org/single_cell
Code available on GitHub: https://github.com/JamesLeeLab/chr21q22_manuscript

## Sheet: 8c
Enrichment of chr21q22-regulated genes in disease tissues
Differential expression analysis results for chr21q22-edited versus unedited macrophages provided in Supplementary Table 1
Data available on EGA: EGAD00001011338
Code available on GitHub: https://github.com/JamesLeeLab/chr21q22_manuscript
RNA-seq data from affected tissues (and controls) from chr21q22-associated diseases were obtained from GEO
Inflammatory bowel disease	GSE123141
Primary sclerosing cholangitis	GSE159676
Ankylosing spondylitis	GSE41038
