# Supplementary material for: A disease-associated gene desert directs macrophage inflammation through ETS2
Source: Nature. 2024 Jun 5;630(8016):447–56. doi: 10.1038/s41586-024-07501-1 (PMC11168933; doi:10.1038/s41586-024-07501-1)
Supplement: Supplementary file 18 — Source Data Extended Data Fig. 9 [file 41586_2024_7501_MOESM18_ESM.xlsx]

## Sheet: 9a-c
Gene set enrichment analysis for ETS2- or chr21q22-regulated genes in MEK inhibitor-treated intestinal biopsies
Differential expression analysis results of RNA-seq for ETS2- and chr21q22-edited cells provided in Supplementary Table 1
Data available on EGA: EGAD00001011338 (ETS2- and chr21q22-edited macrophages) and EGAD00001011337 (MEK inhibitor-treated macrophages)
Code available on GitHub: https://github.com/JamesLeeLab/chr21q22_manuscript

## Sheet: 9d
Gene set enrichment analysis of ETS2-regulated genes within primary sclerosing cholangitis liver biopsies
Differential expression analysis results of RNA-seq for ETS2-edited cells provided in Supplementary Table 1
Data available on EGA: EGAD00001011338 (ETS2- and chr21q22-edited macrophages) and EGAD00001011333 (MEK inhibitor-treated intestinal biopsies)
Code available on GitHub: https://github.com/JamesLeeLab/chr21q22_manuscript

## Sheet: 9e
Gene set enrichment analysis of genes not regulated by ETS2 in MEK inhibitor-treated cells
Data available on EGA: EGAD00001011338 (ETS2- and chr21q22-edited macrophages) and EGAD00001011337 (MEK inhibitor-treated macrophages)
Code available on GitHub: https://github.com/JamesLeeLab/chr21q22_manuscript
ENSG	GeneID	ets2.regulated	MEKi.direction
ENSG00000181409	AATK	ets2	dn
ENSG00000165029	ABCA1	ets2	dn
ENSG00000107331	ABCA2	ets2	dn
ENSG00000154262	ABCA6	ets2	dn
ENSG00000108846	ABCC3	ets2	dn
ENSG00000117528	ABCD3	ets2	dn
ENSG00000164163	ABCE1	ets2	dn
ENSG00000144827	ABHD10	ets2	dn
ENSG00000129968	ABHD17A	ets2	dn
ENSG00000140526	ABHD2	ets2	dn
ENSG00000143322	ABL2	ets2	dn
ENSG00000159842	ABR	ets2	dn
ENSG00000120437	ACAT2	ets2	dn
ENSG00000078124	ACER3	ets2	dn
ENSG00000122729	ACO1	ets2	dn
ENSG00000097021	ACOT7	ets2	dn
ENSG00000161533	ACOX1	ets2	dn
ENSG00000197142	ACSL5	ets2	dn
ENSG00000072110	ACTN1	ets2	dn
ENSG00000115091	ACTR3	ets2	dn
ENSG00000093072	ADA2	ets2	dn
ENSG00000137845	ADAM10	ets2	dn
ENSG00000143537	ADAM15	ets2	dn
ENSG00000134028	ADAMDEC1	ets2	dn
ENSG00000138316	ADAMTS14	ets2	dn
ENSG00000138031	ADCY3	ets2	dn
ENSG00000121281	ADCY7	ets2	dn
ENSG00000127507	ADGRE2	ets2	dn
ENSG00000131355	ADGRE3	ets2	dn
ENSG00000268758	ADGRE4P	ets2	dn
ENSG00000123146	ADGRE5	ets2	dn
ENSG00000159346	ADIPOR1	ets2	dn
ENSG00000092847	AGO1	ets2	dn
ENSG00000177674	AGTRAP	ets2	dn
ENSG00000126705	AHDC1	ets2	dn
ENSG00000117448	AKR1A1	ets2	dn
ENSG00000085662	AKR1B1	ets2	dn
ENSG00000148218	ALAD	ets2	dn
ENSG00000165092	ALDH1A1	ets2	dn
ENSG00000072210	ALDH3A2	ets2	dn
ENSG00000143149	ALDH9A1	ets2	dn
ENSG00000159063	ALG8	ets2	dn
ENSG00000012779	ALOX5	ets2	dn
ENSG00000132965	ALOX5AP	ets2	dn
ENSG00000116337	AMPD2	ets2	dn
ENSG00000185722	ANKFY1	ets2	dn
ENSG00000154122	ANKH	ets2	dn
ENSG00000160746	ANO10	ets2	dn
ENSG00000177119	ANO6	ets2	dn
ENSG00000074855	ANO8	ets2	dn
ENSG00000166825	ANPEP	ets2	dn
ENSG00000122359	ANXA11	ets2	dn
ENSG00000182718	ANXA2	ets2	dn
ENSG00000164111	ANXA5	ets2	dn
ENSG00000136250	AOAH	ets2	dn
ENSG00000100280	AP1B1	ets2	dn
ENSG00000042753	AP2S1	ets2	dn
ENSG00000134262	AP4B1	ets2	dn
ENSG00000077420	APBB1IP	ets2	dn
ENSG00000084234	APLP2	ets2	dn
ENSG00000184730	APOBR	ets2	dn
ENSG00000130203	APOE	ets2	dn
ENSG00000142192	APP	ets2	dn
ENSG00000186635	ARAP1	ets2	dn
ENSG00000175220	ARHGAP1	ets2	dn
ENSG00000140750	ARHGAP17	ets2	dn
ENSG00000146376	ARHGAP18	ets2	dn
ENSG00000159314	ARHGAP27	ets2	dn
ENSG00000186517	ARHGAP30	ets2	dn
ENSG00000031081	ARHGAP31	ets2	dn
ENSG00000089820	ARHGAP4	ets2	dn
ENSG00000123329	ARHGAP9	ets2	dn
ENSG00000111348	ARHGDIB	ets2	dn
ENSG00000074964	ARHGEF10L	ets2	dn
ENSG00000132694	ARHGEF11	ets2	dn
ENSG00000165801	ARHGEF40	ets2	dn
ENSG00000129675	ARHGEF6	ets2	dn
ENSG00000130429	ARPC1B	ets2	dn
ENSG00000162704	ARPC5	ets2	dn
ENSG00000242498	ARPIN	ets2	dn
ENSG00000137486	ARRB1	ets2	dn
ENSG00000140450	ARRDC4	ets2	dn
ENSG00000104763	ASAH1	ets2	dn
ENSG00000198363	ASPH	ets2	dn
ENSG00000197548	ATG7	ets2	dn
ENSG00000138363	ATIC	ets2	dn
ENSG00000105726	ATP13A1	ets2	dn
ENSG00000133657	ATP13A3	ets2	dn
ENSG00000163399	ATP1A1	ets2	dn
ENSG00000074370	ATP2A3	ets2	dn
ENSG00000017260	ATP2C1	ets2	dn
ENSG00000071553	ATP6AP1	ets2	dn
ENSG00000182220	ATP6AP2	ets2	dn
ENSG00000033627	ATP6V0A1	ets2	dn
ENSG00000117410	ATP6V0B	ets2	dn
ENSG00000114573	ATP6V1A	ets2	dn
ENSG00000155097	ATP6V1C1	ets2	dn
ENSG00000047249	ATP6V1H	ets2	dn
ENSG00000104043	ATP8B4	ets2	dn
ENSG00000171953	ATPAF2	ets2	dn
ENSG00000226137	BAIAP2-DT	ets2	dn
ENSG00000185825	BCAP31	ets2	dn
ENSG00000113916	BCL6	ets2	dn
ENSG00000123095	BHLHE41	ets2	dn
ENSG00000185963	BICD2	ets2	dn
ENSG00000136717	BIN1	ets2	dn
ENSG00000110934	BIN2	ets2	dn
ENSG00000166780	BMERB1	ets2	dn
ENSG00000151136	BTBD11	ets2	dn
ENSG00000134717	BTF3L4	ets2	dn
ENSG00000159388	BTG2	ets2	dn
ENSG00000010671	BTK	ets2	dn
ENSG00000142686	C1orf216	ets2	dn
ENSG00000118292	C1orf54	ets2	dn
ENSG00000173372	C1QA	ets2	dn
ENSG00000139178	C1RL	ets2	dn
ENSG00000111731	C2CD5	ets2	dn
ENSG00000134830	C5AR2	ets2	dn
ENSG00000104267	CA2	ets2	dn
ENSG00000151062	CACNA2D4	ets2	dn
ENSG00000179218	CALR	ets2	dn
ENSG00000128595	CALU	ets2	dn
ENSG00000134072	CAMK1	ets2	dn
ENSG00000118200	CAMSAP2	ets2	dn
ENSG00000042493	CAPG	ets2	dn
ENSG00000132357	CARD6	ets2	dn
ENSG00000105483	CARD8	ets2	dn
ENSG00000187796	CARD9	ets2	dn
ENSG00000087589	CASS4	ets2	dn
ENSG00000110395	CBL	ets2	dn
ENSG00000159228	CBR1	ets2	dn
ENSG00000176155	CCDC57	ets2	dn
ENSG00000110104	CCDC86	ets2	dn
ENSG00000108691	CCL2	ets2	dn
ENSG00000106178	CCL24	ets2	dn
ENSG00000277632	CCL3	ets2	dn
ENSG00000118971	CCND2	ets2	dn
ENSG00000112576	CCND3	ets2	dn
ENSG00000163823	CCR1	ets2	dn
ENSG00000121797	CCRL2	ets2	dn
ENSG00000150753	CCT5	ets2	dn
ENSG00000134256	CD101	ets2	dn
ENSG00000156535	CD109	ets2	dn
ENSG00000170458	CD14	ets2	dn
ENSG00000158488	CD1E	ets2	dn
ENSG00000150637	CD226	ets2	dn
ENSG00000103855	CD276	ets2	dn
ENSG00000186407	CD300E	ets2	dn
ENSG00000186074	CD300LF	ets2	dn
ENSG00000241399	CD302	ets2	dn
ENSG00000105383	CD33	ets2	dn
ENSG00000135218	CD36	ets2	dn
ENSG00000104894	CD37	ets2	dn
ENSG00000010610	CD4	ets2	dn
ENSG00000026508	CD44	ets2	dn
ENSG00000117091	CD48	ets2	dn
ENSG00000143119	CD53	ets2	dn
ENSG00000135404	CD63	ets2	dn
ENSG00000129226	CD68	ets2	dn
ENSG00000019582	CD74	ets2	dn
ENSG00000110651	CD81	ets2	dn
ENSG00000010278	CD9	ets2	dn
ENSG00000002586	CD99	ets2	dn
ENSG00000158825	CDA	ets2	dn
ENSG00000105401	CDC37	ets2	dn
ENSG00000168438	CDC40	ets2	dn
ENSG00000164885	CDK5	ets2	dn
ENSG00000245848	CEBPA	ets2	dn
ENSG00000099954	CECR2	ets2	dn
ENSG00000135048	CEMIP2	ets2	dn
ENSG00000250479	CHCHD10	ets2	dn
ENSG00000183765	CHEK2	ets2	dn
ENSG00000133048	CHI3L1	ets2	dn
ENSG00000177830	CHID1	ets2	dn
ENSG00000133063	CHIT1	ets2	dn
ENSG00000033100	CHPF2	ets2	dn
ENSG00000131873	CHSY1	ets2	dn
ENSG00000277972	CISD3	ets2	dn
ENSG00000114737	CISH	ets2	dn
ENSG00000253958	CLDN23	ets2	dn
ENSG00000132514	CLEC10A	ets2	dn
ENSG00000110852	CLEC2B	ets2	dn
ENSG00000166527	CLEC4D	ets2	dn
ENSG00000166523	CLEC4E	ets2	dn
ENSG00000172243	CLEC7A	ets2	dn
ENSG00000184293	CLECL1	ets2	dn
ENSG00000213719	CLIC1	ets2	dn
ENSG00000162129	CLPB	ets2	dn
ENSG00000175416	CLTB	ets2	dn
ENSG00000111726	CMAS	ets2	dn
ENSG00000174600	CMKLR1	ets2	dn
ENSG00000140931	CMTM3	ets2	dn
ENSG00000133313	CNDP2	ets2	dn
ENSG00000050767	COL23A1	ets2	dn
ENSG00000158270	COLEC12	ets2	dn
ENSG00000130309	COLGALT1	ets2	dn
ENSG00000145781	COMMD10	ets2	dn
ENSG00000110442	COMMD9	ets2	dn
ENSG00000102879	CORO1A	ets2	dn
ENSG00000110880	CORO1C	ets2	dn
ENSG00000103187	COTL1	ets2	dn
ENSG00000135678	CPM	ets2	dn
ENSG00000103381	CPPED1	ets2	dn
ENSG00000104324	CPQ	ets2	dn
ENSG00000106066	CPVL	ets2	dn
ENSG00000182158	CREB3L2	ets2	dn
ENSG00000150938	CRIM1	ets2	dn
ENSG00000088766	CRLS1	ets2	dn
ENSG00000005469	CROT	ets2	dn
ENSG00000080200	CRYBG3	ets2	dn
ENSG00000165475	CRYL1	ets2	dn
ENSG00000182578	CSF1R	ets2	dn
ENSG00000119535	CSF3R	ets2	dn
ENSG00000169826	CSGALNACT2	ets2	dn
ENSG00000101439	CST3	ets2	dn
ENSG00000160213	CSTB	ets2	dn
ENSG00000101811	CSTF2	ets2	dn
ENSG00000198561	CTNND1	ets2	dn
ENSG00000040531	CTNS	ets2	dn
ENSG00000064601	CTSA	ets2	dn
ENSG00000164733	CTSB	ets2	dn
ENSG00000109861	CTSC	ets2	dn
ENSG00000117984	CTSD	ets2	dn
ENSG00000103811	CTSH	ets2	dn
ENSG00000135047	CTSL	ets2	dn
ENSG00000163131	CTSS	ets2	dn
ENSG00000101160	CTSZ	ets2	dn
ENSG00000180891	CUEDC1	ets2	dn
ENSG00000163739	CXCL1	ets2	dn
ENSG00000163734	CXCL3	ets2	dn
ENSG00000163735	CXCL5	ets2	dn
ENSG00000103018	CYB5B	ets2	dn
ENSG00000159348	CYB5R1	ets2	dn
ENSG00000051523	CYBA	ets2	dn
ENSG00000165168	CYBB	ets2	dn
ENSG00000138061	CYP1B1	ets2	dn
ENSG00000167600	CYP2S1	ets2	dn
ENSG00000145476	CYP4V2	ets2	dn
ENSG00000100055	CYTH4	ets2	dn
ENSG00000153071	DAB2	ets2	dn
ENSG00000198876	DCAF12	ets2	dn
ENSG00000164465	DCBLD1	ets2	dn
ENSG00000118655	DCLRE1B	ets2	dn
ENSG00000152457	DCLRE1C	ets2	dn
ENSG00000178105	DDX10	ets2	dn
ENSG00000107201	DDX58	ets2	dn
ENSG00000137628	DDX60	ets2	dn
ENSG00000023892	DEF6	ets2	dn
ENSG00000205744	DENND1C	ets2	dn
ENSG00000198837	DENND4B	ets2	dn
ENSG00000137145	DENND4C	ets2	dn
ENSG00000116133	DHCR24	ets2	dn
ENSG00000172893	DHCR7	ets2	dn
ENSG00000178700	DHFR2	ets2	dn
ENSG00000157326	DHRS4	ets2	dn
ENSG00000187630	DHRS4L2	ets2	dn
ENSG00000131504	DIAPH1	ets2	dn
ENSG00000147202	DIAPH2	ets2	dn
ENSG00000066084	DIP2B	ets2	dn
ENSG00000132535	DLG4	ets2	dn
ENSG00000185800	DMWD	ets2	dn
ENSG00000104093	DMXL2	ets2	dn
ENSG00000090520	DNAJB11	ets2	dn
ENSG00000137094	DNAJB5	ets2	dn
ENSG00000077232	DNAJC10	ets2	dn
ENSG00000059769	DNAJC25	ets2	dn
ENSG00000102580	DNAJC3	ets2	dn
ENSG00000107554	DNMBP	ets2	dn
ENSG00000130816	DNMT1	ets2	dn
ENSG00000112667	DNPH1	ets2	dn
ENSG00000134516	DOCK2	ets2	dn
ENSG00000147459	DOCK5	ets2	dn
ENSG00000146094	DOK3	ets2	dn
ENSG00000173852	DPY19L1	ets2	dn
ENSG00000188641	DPYD	ets2	dn
ENSG00000158716	DUSP23	ets2	dn
ENSG00000139318	DUSP6	ets2	dn
ENSG00000164086	DUSP7	ets2	dn
ENSG00000103356	EARS2	ets2	dn
ENSG00000093144	ECHDC1	ets2	dn
ENSG00000088298	EDEM2	ets2	dn
ENSG00000103319	EEF2K	ets2	dn
ENSG00000142634	EFHD2	ets2	dn
ENSG00000108883	EFTUD2	ets2	dn
ENSG00000103966	EHD4	ets2	dn
ENSG00000070785	EIF2B3	ets2	dn
ENSG00000075151	EIF4G3	ets2	dn
ENSG00000105656	ELL	ets2	dn
ENSG00000012660	ELOVL5	ets2	dn
ENSG00000127463	EMC1	ets2	dn
ENSG00000143924	EML4	ets2	dn
ENSG00000134531	EMP1	ets2	dn
ENSG00000111674	ENO2	ets2	dn
ENSG00000145293	ENOPH1	ets2	dn
ENSG00000138185	ENTPD1	ets2	dn
ENSG00000116016	EPAS1	ets2	dn
ENSG00000079819	EPB41L2	ets2	dn
ENSG00000012061	ERCC1	ets2	dn
ENSG00000126860	EVI2A	ets2	dn
ENSG00000185862	EVI2B	ets2	dn
ENSG00000142459	EVI5L	ets2	dn
ENSG00000138190	EXOC6	ets2	dn
ENSG00000158161	EYA3	ets2	dn
ENSG00000124491	F13A1	ets2	dn
ENSG00000134824	FADS2	ets2	dn
ENSG00000103876	FAH	ets2	dn
ENSG00000166801	FAM111A	ets2	dn
ENSG00000150510	FAM124A	ets2	dn
ENSG00000268350	FAM156A	ets2	dn
ENSG00000179304	FAM156B	ets2	dn
ENSG00000237765	FAM200B	ets2	dn
ENSG00000177150	FAM210A	ets2	dn
ENSG00000126882	FAM78A	ets2	dn
ENSG00000165140	FBP1	ets2	dn
ENSG00000118564	FBXL5	ets2	dn
ENSG00000186431	FCAR	ets2	dn
ENSG00000158869	FCER1G	ets2	dn
ENSG00000143226	FCGR2A	ets2	dn
ENSG00000072694	FCGR2B	ets2	dn
ENSG00000104870	FCGRT	ets2	dn
ENSG00000130475	FCHO1	ets2	dn
ENSG00000149781	FERMT3	ets2	dn
ENSG00000182511	FES	ets2	dn
ENSG00000127084	FGD3	ets2	dn
ENSG00000139132	FGD4	ets2	dn
ENSG00000154783	FGD5	ets2	dn
ENSG00000127951	FGL2	ets2	dn
ENSG00000000938	FGR	ets2	dn
ENSG00000183386	FHL3	ets2	dn
ENSG00000135723	FHOD1	ets2	dn
ENSG00000119321	FKBP15	ets2	dn
ENSG00000088832	FKBP1A	ets2	dn
ENSG00000004478	FKBP4	ets2	dn
ENSG00000096060	FKBP5	ets2	dn
ENSG00000151702	FLI1	ets2	dn
ENSG00000102755	FLT1	ets2	dn
ENSG00000119686	FLVCR2	ets2	dn
ENSG00000248905	FMN1	ets2	dn
ENSG00000170345	FOS	ets2	dn
ENSG00000110074	FOXRED1	ets2	dn
ENSG00000187474	FPR3	ets2	dn
ENSG00000087086	FTL	ets2	dn
ENSG00000179163	FUCA1	ets2	dn
ENSG00000001036	FUCA2	ets2	dn
ENSG00000148803	FUOM	ets2	dn
ENSG00000140564	FURIN	ets2	dn
ENSG00000089327	FXYD5	ets2	dn
ENSG00000082074	FYB1	ets2	dn
ENSG00000141349	G6PC3	ets2	dn
ENSG00000160211	G6PD	ets2	dn
ENSG00000171298	GAA	ets2	dn
ENSG00000141012	GALNS	ets2	dn
ENSG00000139629	GALNT6	ets2	dn
ENSG00000111640	GAPDH	ets2	dn
ENSG00000185340	GAS2L1	ets2	dn
ENSG00000139354	GAS2L3	ets2	dn
ENSG00000164125	GASK1B	ets2	dn
ENSG00000177628	GBA	ets2	dn
ENSG00000160766	GBAP1	ets2	dn
ENSG00000115271	GCA	ets2	dn
ENSG00000187210	GCNT1	ets2	dn
ENSG00000158555	GDPD5	ets2	dn
ENSG00000082516	GEMIN5	ets2	dn
ENSG00000167925	GHDC	ets2	dn
ENSG00000133574	GIMAP4	ets2	dn
ENSG00000133561	GIMAP6	ets2	dn
ENSG00000171115	GIMAP8	ets2	dn
ENSG00000139436	GIT2	ets2	dn
ENSG00000139278	GLIPR1	ets2	dn
ENSG00000198715	GLMP	ets2	dn
ENSG00000173221	GLRX	ets2	dn
ENSG00000135821	GLUL	ets2	dn
ENSG00000196743	GM2A	ets2	dn
ENSG00000130755	GMFG	ets2	dn
ENSG00000088256	GNA11	ets2	dn
ENSG00000060558	GNA15	ets2	dn
ENSG00000186469	GNG2	ets2	dn
ENSG00000135677	GNS	ets2	dn
ENSG00000173905	GOLIM4	ets2	dn
ENSG00000135052	GOLM1	ets2	dn
ENSG00000197858	GPAA1	ets2	dn
ENSG00000160818	GPATCH4	ets2	dn
ENSG00000076716	GPC4	ets2	dn
ENSG00000125772	GPCPD1	ets2	dn
ENSG00000115159	GPD2	ets2	dn
ENSG00000105220	GPI	ets2	dn
ENSG00000136235	GPNMB	ets2	dn
ENSG00000187037	GPR141	ets2	dn
ENSG00000119714	GPR68	ets2	dn
ENSG00000185477	GPRIN3	ets2	dn
ENSG00000211445	GPX3	ets2	dn
ENSG00000075240	GRAMD4	ets2	dn
ENSG00000198055	GRK6	ets2	dn
ENSG00000030582	GRN	ets2	dn
ENSG00000186088	GSAP	ets2	dn
ENSG00000148180	GSN	ets2	dn
ENSG00000151806	GUF1	ets2	dn
ENSG00000162882	HAAO	ets2	dn
ENSG00000206527	HACD2	ets2	dn
ENSG00000074696	HACD3	ets2	dn
ENSG00000135077	HAVCR2	ets2	dn
ENSG00000113070	HBEGF	ets2	dn
ENSG00000182782	HCAR2	ets2	dn
ENSG00000172534	HCFC1	ets2	dn
ENSG00000111727	HCFC2	ets2	dn
ENSG00000101336	HCK	ets2	dn
ENSG00000180353	HCLS1	ets2	dn
ENSG00000126264	HCST	ets2	dn
ENSG00000068024	HDAC4	ets2	dn
ENSG00000143321	HDGF	ets2	dn
ENSG00000069998	HDHD5	ets2	dn
ENSG00000155393	HEATR3	ets2	dn
ENSG00000130589	HELZ2	ets2	dn
ENSG00000213614	HEXA	ets2	dn
ENSG00000049860	HEXB	ets2	dn
ENSG00000152804	HHEX	ets2	dn
ENSG00000127946	HIP1	ets2	dn
ENSG00000156515	HK1	ets2	dn
ENSG00000159399	HK2	ets2	dn
ENSG00000160883	HK3	ets2	dn
ENSG00000204257	HLA-DMA	ets2	dn
ENSG00000242574	HLA-DMB	ets2	dn
ENSG00000231389	HLA-DPA1	ets2	dn
ENSG00000196735	HLA-DQA1	ets2	dn
ENSG00000179344	HLA-DQB1	ets2	dn
ENSG00000204287	HLA-DRA	ets2	dn
ENSG00000196126	HLA-DRB1	ets2	dn
ENSG00000229391	HLA-DRB6	ets2	dn
ENSG00000101294	HM13	ets2	dn
ENSG00000150540	HNMT	ets2	dn
ENSG00000115756	HPCAL1	ets2	dn
ENSG00000153936	HS2ST1	ets2	dn
ENSG00000125430	HS3ST3B1	ets2	dn
ENSG00000117594	HSD11B1	ets2	dn
ENSG00000197386	HTT	ets2	dn
ENSG00000122986	HVCN1	ets2	dn
ENSG00000068001	HYAL2	ets2	dn
ENSG00000090339	ICAM1	ets2	dn
ENSG00000160223	ICOSLG	ets2	dn
ENSG00000138413	IDH1	ets2	dn
ENSG00000182054	IDH2	ets2	dn
ENSG00000010295	IFFO1	ets2	dn
ENSG00000163565	IFI16	ets2	dn
ENSG00000126709	IFI6	ets2	dn
ENSG00000027697	IFNGR1	ets2	dn
ENSG00000140749	IGSF6	ets2	dn
ENSG00000263528	IKBKE	ets2	dn
ENSG00000172349	IL16	ets2	dn
ENSG00000177663	IL17RA	ets2	dn
ENSG00000163702	IL17RC	ets2	dn
ENSG00000137496	IL18BP	ets2	dn
ENSG00000125538	IL1B	ets2	dn
ENSG00000196083	IL1RAP	ets2	dn
ENSG00000103522	IL21R	ets2	dn
ENSG00000104998	IL27RA	ets2	dn
ENSG00000147168	IL2RG	ets2	dn
ENSG00000168685	IL7R	ets2	dn
ENSG00000141401	IMPA2	ets2	dn
ENSG00000122641	INHBA	ets2	dn
ENSG00000040933	INPP4A	ets2	dn
ENSG00000168918	INPP5D	ets2	dn
ENSG00000186480	INSIG1	ets2	dn
ENSG00000104613	INTS10	ets2	dn
ENSG00000133704	IPO8	ets2	dn
ENSG00000145703	IQGAP2	ets2	dn
ENSG00000118308	IRAG2	ets2	dn
ENSG00000184216	IRAK1	ets2	dn
ENSG00000090376	IRAK3	ets2	dn
ENSG00000168264	IRF2BP2	ets2	dn
ENSG00000119669	IRF2BPL	ets2	dn
ENSG00000140968	IRF8	ets2	dn
ENSG00000063241	ISOC2	ets2	dn
ENSG00000005844	ITGAL	ets2	dn
ENSG00000169896	ITGAM	ets2	dn
ENSG00000140678	ITGAX	ets2	dn
ENSG00000150093	ITGB1	ets2	dn
ENSG00000160255	ITGB2	ets2	dn
ENSG00000082781	ITGB5	ets2	dn
ENSG00000150995	ITPR1	ets2	dn
ENSG00000123104	ITPR2	ets2	dn
ENSG00000148841	ITPRIP	ets2	dn
ENSG00000205726	ITSN1	ets2	dn
ENSG00000160593	JAML	ets2	dn
ENSG00000069424	KCNAB2	ets2	dn
ENSG00000175538	KCNE3	ets2	dn
ENSG00000123700	KCNJ2	ets2	dn
ENSG00000099337	KCNK6	ets2	dn
ENSG00000178695	KCTD12	ets2	dn
ENSG00000007202	KIAA0100	ets2	dn
ENSG00000162522	KIAA1522	ets2	dn
ENSG00000089177	KIF16B	ets2	dn
ENSG00000140859	KIFC3	ets2	dn
ENSG00000117153	KLHL12	ets2	dn
ENSG00000167487	KLHL26	ets2	dn
ENSG00000172578	KLHL6	ets2	dn
ENSG00000117009	KMO	ets2	dn
ENSG00000179630	LACC1	ets2	dn
ENSG00000167613	LAIR1	ets2	dn
ENSG00000172037	LAMB2	ets2	dn
ENSG00000116586	LAMTOR2	ets2	dn
ENSG00000162511	LAPTM5	ets2	dn
ENSG00000002834	LASP1	ets2	dn
ENSG00000086730	LAT2	ets2	dn
ENSG00000136167	LCP1	ets2	dn
ENSG00000043462	LCP2	ets2	dn
ENSG00000168675	LDLRAD4	ets2	dn
ENSG00000157978	LDLRAP1	ets2	dn
ENSG00000166477	LEO1	ets2	dn
ENSG00000213625	LEPROT	ets2	dn
ENSG00000168924	LETM1	ets2	dn
ENSG00000108679	LGALS3BP	ets2	dn
ENSG00000116977	LGALS8	ets2	dn
ENSG00000145685	LHFPL2	ets2	dn
ENSG00000244482	LILRA6	ets2	dn
ENSG00000104972	LILRB1	ets2	dn
ENSG00000131042	LILRB2	ets2	dn
ENSG00000204577	LILRB3	ets2	dn
ENSG00000144791	LIMD1	ets2	dn
ENSG00000136490	LIMD2	ets2	dn
ENSG00000182541	LIMK2	ets2	dn
ENSG00000169756	LIMS1	ets2	dn
ENSG00000204054	LINC00963	ets2	dn
ENSG00000251442	LINC01094	ets2	dn
ENSG00000107798	LIPA	ets2	dn
ENSG00000160789	LMNA	ets2	dn
ENSG00000135363	LMO2	ets2	dn
ENSG00000144320	LNPK	ets2	dn
ENSG00000115318	LOXL3	ets2	dn
ENSG00000087253	LPCAT2	ets2	dn
ENSG00000175445	LPL	ets2	dn
ENSG00000110031	LPXN	ets2	dn
ENSG00000136141	LRCH1	ets2	dn
ENSG00000148655	LRMDA	ets2	dn
ENSG00000123384	LRP1	ets2	dn
ENSG00000175489	LRRC25	ets2	dn
ENSG00000163428	LRRC58	ets2	dn
ENSG00000171488	LRRC8C	ets2	dn
ENSG00000188906	LRRK2	ets2	dn
ENSG00000204482	LST1	ets2	dn
ENSG00000111321	LTBR	ets2	dn
ENSG00000248323	LUCAT1	ets2	dn
ENSG00000090382	LYZ	ets2	dn
ENSG00000003056	M6PR	ets2	dn
ENSG00000113648	MACROH2A1	ets2	dn
ENSG00000178573	MAF	ets2	dn
ENSG00000204103	MAFB	ets2	dn
ENSG00000179222	MAGED1	ets2	dn
ENSG00000104774	MAN2B1	ets2	dn
ENSG00000013288	MAN2B2	ets2	dn
ENSG00000130479	MAP1S	ets2	dn
ENSG00000034152	MAP2K3	ets2	dn
ENSG00000102882	MAPK3	ets2	dn
ENSG00000162889	MAPKAPK2	ets2	dn
ENSG00000114738	MAPKAPK3	ets2	dn
ENSG00000166974	MAPRE2	ets2	dn
ENSG00000145416	MARCHF1	ets2	dn
ENSG00000155254	MARVELD1	ets2	dn
ENSG00000099308	MAST3	ets2	dn
ENSG00000125952	MAX	ets2	dn
ENSG00000076770	MBNL3	ets2	dn
ENSG00000125505	MBOAT7	ets2	dn
ENSG00000197971	MBP	ets2	dn
ENSG00000104738	MCM4	ets2	dn
ENSG00000090674	MCOLN1	ets2	dn
ENSG00000175471	MCTP1	ets2	dn
ENSG00000140563	MCTP2	ets2	dn
ENSG00000146701	MDH2	ets2	dn
ENSG00000065833	ME1	ets2	dn
ENSG00000176845	METRNL	ets2	dn
ENSG00000100060	MFNG	ets2	dn
ENSG00000118855	MFSD1	ets2	dn
ENSG00000131446	MGAT1	ets2	dn
ENSG00000071073	MGAT4A	ets2	dn
ENSG00000152127	MGAT5	ets2	dn
ENSG00000167470	MIDN	ets2	dn
ENSG00000271605	MILR1	ets2	dn
ENSG00000164654	MIOS	ets2	dn
ENSG00000257354	MIRLET7IHG	ets2	dn
ENSG00000187098	MITF	ets2	dn
ENSG00000079277	MKNK1	ets2	dn
ENSG00000110917	MLEC	ets2	dn
ENSG00000175727	MLXIP	ets2	dn
ENSG00000139428	MMAB	ets2	dn
ENSG00000157227	MMP14	ets2	dn
ENSG00000100985	MMP9	ets2	dn
ENSG00000163563	MNDA	ets2	dn
ENSG00000120162	MOB3B	ets2	dn
ENSG00000142961	MOB3C	ets2	dn
ENSG00000197629	MPEG1	ets2	dn
ENSG00000008382	MPND	ets2	dn
ENSG00000130830	MPP1	ets2	dn
ENSG00000133030	MPRIP	ets2	dn
ENSG00000260314	MRC1	ets2	dn
ENSG00000011028	MRC2	ets2	dn
ENSG00000105364	MRPL4	ets2	dn
ENSG00000053372	MRTO4	ets2	dn
ENSG00000166927	MS4A7	ets2	dn
ENSG00000005302	MSL3	ets2	dn
ENSG00000175806	MSRA	ets2	dn
ENSG00000099810	MTAP	ets2	dn
ENSG00000188786	MTF1	ets2	dn
ENSG00000100714	MTHFD1	ets2	dn
ENSG00000163719	MTMR14	ets2	dn
ENSG00000139505	MTMR6	ets2	dn
ENSG00000110921	MVK	ets2	dn
ENSG00000183486	MX2	ets2	dn
ENSG00000116990	MYCL	ets2	dn
ENSG00000172936	MYD88	ets2	dn
ENSG00000196535	MYO18A	ets2	dn
ENSG00000176658	MYO1D	ets2	dn
ENSG00000157483	MYO1E	ets2	dn
ENSG00000142347	MYO1F	ets2	dn
ENSG00000138119	MYOF	ets2	dn
ENSG00000164134	NAA15	ets2	dn
ENSG00000138744	NAAA	ets2	dn
ENSG00000166886	NAB2	ets2	dn
ENSG00000008130	NADK	ets2	dn
ENSG00000198951	NAGA	ets2	dn
ENSG00000124357	NAGK	ets2	dn
ENSG00000249437	NAIP	ets2	dn
ENSG00000250687	NAIPP1	ets2	dn
ENSG00000179978	NAIPP2	ets2	dn
ENSG00000248477	NAIPP3	ets2	dn
ENSG00000251634	NAIPP4	ets2	dn
ENSG00000188554	NBR1	ets2	dn
ENSG00000144959	NCEH1	ets2	dn
ENSG00000116701	NCF2	ets2	dn
ENSG00000100365	NCF4	ets2	dn
ENSG00000123338	NCKAP1L	ets2	dn
ENSG00000167566	NCKAP5L	ets2	dn
ENSG00000125912	NCLN	ets2	dn
ENSG00000188211	NCR3LG1	ets2	dn
ENSG00000162736	NCSTN	ets2	dn
ENSG00000165795	NDRG2	ets2	dn
ENSG00000090266	NDUFB2	ets2	dn
ENSG00000119408	NEK6	ets2	dn
ENSG00000186575	NF2	ets2	dn
ENSG00000235568	NFAM1	ets2	dn
ENSG00000131196	NFATC1	ets2	dn
ENSG00000050344	NFE2L3	ets2	dn
ENSG00000188811	NHLRC3	ets2	dn
ENSG00000140157	NIPA2	ets2	dn
ENSG00000123213	NLN	ets2	dn
ENSG00000091106	NLRC4	ets2	dn
ENSG00000091592	NLRP1	ets2	dn
ENSG00000022556	NLRP2	ets2	dn
ENSG00000165271	NOL6	ets2	dn
ENSG00000103512	NOMO1	ets2	dn
ENSG00000215861	None	ets2	dn
ENSG00000233178	None	ets2	dn
ENSG00000237513	None	ets2	dn
ENSG00000250138	None	ets2	dn
ENSG00000255197	None	ets2	dn
ENSG00000255750	None	ets2	dn
ENSG00000256234	None	ets2	dn
ENSG00000257764	None	ets2	dn
ENSG00000262580	None	ets2	dn
ENSG00000267702	None	ets2	dn
ENSG00000274642	None	ets2	dn
ENSG00000279168	None	ets2	dn
ENSG00000283674	None	ets2	dn
ENSG00000285103	None	ets2	dn
ENSG00000279117	None	ets2	dn
ENSG00000196943	NOP9	ets2	dn
ENSG00000148400	NOTCH1	ets2	dn
ENSG00000141458	NPC1	ets2	dn
ENSG00000119655	NPC2	ets2	dn
ENSG00000135838	NPL	ets2	dn
ENSG00000156642	NPTN	ets2	dn
ENSG00000175352	NRIP3	ets2	dn
ENSG00000174004	NRROS	ets2	dn
ENSG00000198585	NUDT16	ets2	dn
ENSG00000272325	NUDT3	ets2	dn
ENSG00000132182	NUP210	ets2	dn
ENSG00000153989	NUS1	ets2	dn
ENSG00000144909	OSBPL11	ets2	dn
ENSG00000141447	OSBPL1A	ets2	dn
ENSG00000198856	OSTC	ets2	dn
ENSG00000081087	OSTM1	ets2	dn
ENSG00000145569	OTULINL	ets2	dn
ENSG00000185624	P4HB	ets2	dn
ENSG00000170515	PA2G4	ets2	dn
ENSG00000138801	PAPSS1	ets2	dn
ENSG00000162073	PAQR4	ets2	dn
ENSG00000188677	PARVB	ets2	dn
ENSG00000138964	PARVG	ets2	dn
ENSG00000277258	PCGF2	ets2	dn
ENSG00000148843	PDCD11	ets2	dn
ENSG00000065989	PDE4A	ets2	dn
ENSG00000178104	PDE4DIP	ets2	dn
ENSG00000275131	PDE4DIPP2	ets2	dn
ENSG00000167004	PDIA3	ets2	dn
ENSG00000155660	PDIA4	ets2	dn
ENSG00000143870	PDIA6	ets2	dn
ENSG00000175087	PDIK1L	ets2	dn
ENSG00000152256	PDK1	ets2	dn
ENSG00000163110	PDLIM5	ets2	dn
ENSG00000196923	PDLIM7	ets2	dn
ENSG00000172840	PDP2	ets2	dn
ENSG00000148459	PDSS1	ets2	dn
ENSG00000160209	PDXK	ets2	dn
ENSG00000261371	PECAM1	ets2	dn
ENSG00000124299	PEPD	ets2	dn
ENSG00000102144	PGK1	ets2	dn
ENSG00000169299	PGM2	ets2	dn
ENSG00000165434	PGM2L1	ets2	dn
ENSG00000130517	PGPEP1	ets2	dn
ENSG00000167085	PHB	ets2	dn
ENSG00000134686	PHC2	ets2	dn
ENSG00000139289	PHLDA1	ets2	dn
ENSG00000006576	PHTF2	ets2	dn
ENSG00000153823	PID1	ets2	dn
ENSG00000103335	PIEZO1	ets2	dn
ENSG00000124155	PIGT	ets2	dn
ENSG00000155629	PIK3AP1	ets2	dn
ENSG00000171608	PIK3CD	ets2	dn
ENSG00000085514	PILRA	ets2	dn
ENSG00000155099	PIP4P2	ets2	dn
ENSG00000067225	PKM	ets2	dn
ENSG00000103066	PLA2G15	ets2	dn
ENSG00000116711	PLA2G4A	ets2	dn
ENSG00000146070	PLA2G7	ets2	dn
ENSG00000122861	PLAU	ets2	dn
ENSG00000011422	PLAUR	ets2	dn
ENSG00000121316	PLBD1	ets2	dn
ENSG00000137841	PLCB2	ets2	dn
ENSG00000197943	PLCG2	ets2	dn
ENSG00000105223	PLD3	ets2	dn
ENSG00000115762	PLEKHB2	ets2	dn
ENSG00000126822	PLEKHG3	ets2	dn
ENSG00000225190	PLEKHM1	ets2	dn
ENSG00000241839	PLEKHO2	ets2	dn
ENSG00000105355	PLIN3	ets2	dn
ENSG00000083444	PLOD1	ets2	dn
ENSG00000106397	PLOD3	ets2	dn
ENSG00000105520	PLPPR2	ets2	dn
ENSG00000188313	PLSCR1	ets2	dn
ENSG00000100979	PLTP	ets2	dn
ENSG00000120594	PLXDC2	ets2	dn
ENSG00000004399	PLXND1	ets2	dn
ENSG00000198805	PNP	ets2	dn
ENSG00000032444	PNPLA6	ets2	dn
ENSG00000108439	PNPO	ets2	dn
ENSG00000138035	PNPT1	ets2	dn
ENSG00000062822	POLD1	ets2	dn
ENSG00000068654	POLR1A	ets2	dn
ENSG00000125630	POLR1B	ets2	dn
ENSG00000100413	POLR3H	ets2	dn
ENSG00000028277	POU2F2	ets2	dn
ENSG00000138777	PPA2	ets2	dn
ENSG00000110841	PPFIBP1	ets2	dn
ENSG00000108179	PPIF	ets2	dn
ENSG00000100023	PPIL2	ets2	dn
ENSG00000145725	PPIP5K2	ets2	dn
ENSG00000100034	PPM1F	ets2	dn
ENSG00000186298	PPP1CC	ets2	dn
ENSG00000131238	PPT1	ets2	dn
ENSG00000137509	PRCP	ets2	dn
ENSG00000169230	PRELID1	ets2	dn
ENSG00000072062	PRKACA	ets2	dn
ENSG00000154229	PRKCA	ets2	dn
ENSG00000166501	PRKCB	ets2	dn
ENSG00000163932	PRKCD	ets2	dn
ENSG00000171867	PRNP	ets2	dn
ENSG00000068489	PRR11	ets2	dn
ENSG00000122378	PRXL2A	ets2	dn
ENSG00000157870	PRXL2B	ets2	dn
ENSG00000197746	PSAP	ets2	dn
ENSG00000125637	PSD4	ets2	dn
ENSG00000087191	PSMC5	ets2	dn
ENSG00000140368	PSTPIP1	ets2	dn
ENSG00000152229	PSTPIP2	ets2	dn
ENSG00000169403	PTAFR	ets2	dn
ENSG00000169398	PTK2	ets2	dn
ENSG00000127947	PTPN12	ets2	dn
ENSG00000072135	PTPN18	ets2	dn
ENSG00000134242	PTPN22	ets2	dn
ENSG00000111679	PTPN6	ets2	dn
ENSG00000143851	PTPN7	ets2	dn
ENSG00000081237	PTPRC	ets2	dn
ENSG00000132334	PTPRE	ets2	dn
ENSG00000173482	PTPRM	ets2	dn
ENSG00000089159	PXN	ets2	dn
ENSG00000100504	PYGL	ets2	dn
ENSG00000115828	QPCT	ets2	dn
ENSG00000116260	QSOX1	ets2	dn
ENSG00000139832	RAB20	ets2	dn
ENSG00000168461	RAB31	ets2	dn
ENSG00000075785	RAB7A	ets2	dn
ENSG00000276600	RAB7B	ets2	dn
ENSG00000128340	RAC2	ets2	dn
ENSG00000116473	RAP1A	ets2	dn
ENSG00000132359	RAP1GAP2	ets2	dn
ENSG00000131759	RARA	ets2	dn
ENSG00000185989	RASA3	ets2	dn
ENSG00000105808	RASA4	ets2	dn
ENSG00000170667	RASA4B	ets2	dn
ENSG00000075391	RASAL2	ets2	dn
ENSG00000138670	RASGEF1B	ets2	dn
ENSG00000266094	RASSF5	ets2	dn
ENSG00000132819	RBM38	ets2	dn
ENSG00000076067	RBMS2	ets2	dn
ENSG00000136161	RCBTB2	ets2	dn
ENSG00000102032	RENBP	ets2	dn
ENSG00000006015	REX1BD	ets2	dn
ENSG00000102760	RGCC	ets2	dn
ENSG00000143344	RGL1	ets2	dn
ENSG00000159788	RGS12	ets2	dn
ENSG00000171700	RGS19	ets2	dn
ENSG00000164292	RHOBTB3	ets2	dn
ENSG00000116574	RHOU	ets2	dn
ENSG00000275793	RIMBP3	ets2	dn
ENSG00000170854	RIOX2	ets2	dn
ENSG00000129538	RNASE1	ets2	dn
ENSG00000026297	RNASET2	ets2	dn
ENSG00000101695	RNF125	ets2	dn
ENSG00000082996	RNF13	ets2	dn
ENSG00000113269	RNF130	ets2	dn
ENSG00000013561	RNF14	ets2	dn
ENSG00000163162	RNF149	ets2	dn
ENSG00000158717	RNF166	ets2	dn
ENSG00000101654	RNMT	ets2	dn
ENSG00000176393	RNPEP	ets2	dn
ENSG00000118705	RPN2	ets2	dn
ENSG00000166133	RPUSD2	ets2	dn
ENSG00000052749	RRP12	ets2	dn
ENSG00000160208	RRP1B	ets2	dn
ENSG00000179041	RRS1	ets2	dn
ENSG00000139970	RTN1	ets2	dn
ENSG00000186350	RXRA	ets2	dn
ENSG00000196154	S100A4	ets2	dn
ENSG00000197956	S100A6	ets2	dn
ENSG00000143546	S100A8	ets2	dn
ENSG00000163220	S100A9	ets2	dn
ENSG00000160307	S100B	ets2	dn
ENSG00000267534	S1PR2	ets2	dn
ENSG00000205413	SAMD9	ets2	dn
ENSG00000101347	SAMHD1	ets2	dn
ENSG00000152700	SAR1B	ets2	dn
ENSG00000122122	SASH3	ets2	dn
ENSG00000140497	SCAMP2	ets2	dn
ENSG00000138760	SCARB2	ets2	dn
ENSG00000074660	SCARF1	ets2	dn
ENSG00000099194	SCD	ets2	dn
ENSG00000116171	SCP2	ets2	dn
ENSG00000121064	SCPEP1	ets2	dn
ENSG00000128228	SDF2L1	ets2	dn
ENSG00000157020	SEC13	ets2	dn
ENSG00000101310	SEC23B	ets2	dn
ENSG00000150961	SEC24D	ets2	dn
ENSG00000162430	SELENON	ets2	dn
ENSG00000110876	SELPLG	ets2	dn
ENSG00000185033	SEMA4B	ets2	dn
ENSG00000187764	SEMA4D	ets2	dn
ENSG00000184640	SEPTIN9	ets2	dn
ENSG00000197249	SERPINA1	ets2	dn
ENSG00000106366	SERPINE1	ets2	dn
ENSG00000213064	SFT2D2	ets2	dn
ENSG00000107819	SFXN3	ets2	dn
ENSG00000118515	SGK1	ets2	dn
ENSG00000164023	SGMS2	ets2	dn
ENSG00000166224	SGPL1	ets2	dn
ENSG00000142669	SH3BGRL3	ets2	dn
ENSG00000100092	SH3BP1	ets2	dn
ENSG00000087266	SH3BP2	ets2	dn
ENSG00000131370	SH3BP5	ets2	dn
ENSG00000149577	SIDT2	ets2	dn
ENSG00000088827	SIGLEC1	ets2	dn
ENSG00000142512	SIGLEC10	ets2	dn
ENSG00000168995	SIGLEC7	ets2	dn
ENSG00000129450	SIGLEC9	ets2	dn
ENSG00000147955	SIGMAR1	ets2	dn
ENSG00000213445	SIPA1	ets2	dn
ENSG00000196209	SIRPB2	ets2	dn
ENSG00000068903	SIRT2	ets2	dn
ENSG00000005020	SKAP2	ets2	dn
ENSG00000157933	SKI	ets2	dn
ENSG00000155926	SLA	ets2	dn
ENSG00000018280	SLC11A1	ets2	dn
ENSG00000110911	SLC11A2	ets2	dn
ENSG00000140199	SLC12A6	ets2	dn
ENSG00000146828	SLC12A9	ets2	dn
ENSG00000155380	SLC16A1	ets2	dn
ENSG00000112394	SLC16A10	ets2	dn
ENSG00000144136	SLC20A1	ets2	dn
ENSG00000197375	SLC22A5	ets2	dn
ENSG00000075303	SLC25A40	ets2	dn
ENSG00000005022	SLC25A5	ets2	dn
ENSG00000155850	SLC26A2	ets2	dn
ENSG00000225697	SLC26A6	ets2	dn
ENSG00000143554	SLC27A3	ets2	dn
ENSG00000198246	SLC29A3	ets2	dn
ENSG00000059804	SLC2A3	ets2	dn
ENSG00000109667	SLC2A9	ets2	dn
ENSG00000170385	SLC30A1	ets2	dn
ENSG00000205060	SLC35B4	ets2	dn
ENSG00000127526	SLC35E1	ets2	dn
ENSG00000123643	SLC36A1	ets2	dn
ENSG00000134955	SLC37A2	ets2	dn
ENSG00000139974	SLC38A6	ets2	dn
ENSG00000103042	SLC38A7	ets2	dn
ENSG00000133195	SLC39A11	ets2	dn
ENSG00000112473	SLC39A7	ets2	dn
ENSG00000138821	SLC39A8	ets2	dn
ENSG00000134802	SLC43A3	ets2	dn
ENSG00000022567	SLC45A4	ets2	dn
ENSG00000139508	SLC46A3	ets2	dn
ENSG00000211584	SLC48A1	ets2	dn
ENSG00000033867	SLC4A7	ets2	dn
ENSG00000155465	SLC7A7	ets2	dn
ENSG00000183023	SLC8A1	ets2	dn
ENSG00000089060	SLC8B1	ets2	dn
ENSG00000198689	SLC9A6	ets2	dn
ENSG00000065923	SLC9A7	ets2	dn
ENSG00000137491	SLCO2B1	ets2	dn
ENSG00000172716	SLFN11	ets2	dn
ENSG00000166002	SMCO4	ets2	dn
ENSG00000105771	SMG9	ets2	dn
ENSG00000145335	SNCA	ets2	dn
ENSG00000086300	SNX10	ets2	dn
ENSG00000205302	SNX2	ets2	dn
ENSG00000167208	SNX20	ets2	dn
ENSG00000048471	SNX29	ets2	dn
ENSG00000148158	SNX30	ets2	dn
ENSG00000106266	SNX8	ets2	dn
ENSG00000120896	SORBS3	ets2	dn
ENSG00000135899	SP110	ets2	dn
ENSG00000185404	SP140L	ets2	dn
ENSG00000113140	SPARC	ets2	dn
ENSG00000182957	SPATA13	ets2	dn
ENSG00000006282	SPATA20	ets2	dn
ENSG00000196141	SPATS2L	ets2	dn
ENSG00000129128	SPCS3	ets2	dn
ENSG00000090487	SPG21	ets2	dn
ENSG00000197471	SPN	ets2	dn
ENSG00000116096	SPR	ets2	dn
ENSG00000166068	SPRED1	ets2	dn
ENSG00000197122	SRC	ets2	dn
ENSG00000128039	SRD5A3	ets2	dn
ENSG00000151304	SRFBP1	ets2	dn
ENSG00000116649	SRM	ets2	dn
ENSG00000010327	STAB1	ets2	dn
ENSG00000144681	STAC	ets2	dn
ENSG00000130052	STARD8	ets2	dn
ENSG00000115415	STAT1	ets2	dn
ENSG00000115107	STEAP3	ets2	dn
ENSG00000148175	STOM	ets2	dn
ENSG00000134910	STT3A	ets2	dn
ENSG00000163527	STT3B	ets2	dn
ENSG00000104915	STX10	ets2	dn
ENSG00000117758	STX12	ets2	dn
ENSG00000079950	STX7	ets2	dn
ENSG00000136854	STXBP1	ets2	dn
ENSG00000172340	SUCLG2	ets2	dn
ENSG00000196502	SULT1A1	ets2	dn
ENSG00000100242	SUN2	ets2	dn
ENSG00000100647	SUSD6	ets2	dn
ENSG00000197321	SVIL	ets2	dn
ENSG00000165025	SYK	ets2	dn
ENSG00000131018	SYNE1	ets2	dn
ENSG00000008282	SYPL1	ets2	dn
ENSG00000013810	TACC3	ets2	dn
ENSG00000164691	TAGAP	ets2	dn
ENSG00000170921	TANC2	ets2	dn
ENSG00000059588	TARBP1	ets2	dn
ENSG00000132405	TBC1D14	ets2	dn
ENSG00000095383	TBC1D2	ets2	dn
ENSG00000156787	TBC1D31	ets2	dn
ENSG00000131374	TBC1D5	ets2	dn
ENSG00000059377	TBXAS1	ets2	dn
ENSG00000113649	TCERG1	ets2	dn
ENSG00000196628	TCF4	ets2	dn
ENSG00000182134	TDRKH	ets2	dn
ENSG00000099797	TECR	ets2	dn
ENSG00000129566	TEP1	ets2	dn
ENSG00000168769	TET2	ets2	dn
ENSG00000105329	TGFB1	ets2	dn
ENSG00000120708	TGFBI	ets2	dn
ENSG00000163513	TGFBR2	ets2	dn
ENSG00000198959	TGM2	ets2	dn
ENSG00000152291	TGOLN2	ets2	dn
ENSG00000178726	THBD	ets2	dn
ENSG00000156299	TIAM1	ets2	dn
ENSG00000102265	TIMP1	ets2	dn
ENSG00000035862	TIMP2	ets2	dn
ENSG00000166548	TK2	ets2	dn
ENSG00000174125	TLR1	ets2	dn
ENSG00000137462	TLR2	ets2	dn
ENSG00000136869	TLR4	ets2	dn
ENSG00000174130	TLR6	ets2	dn
ENSG00000101916	TLR8	ets2	dn
ENSG00000136404	TM6SF1	ets2	dn
ENSG00000064115	TM7SF3	ets2	dn
ENSG00000125304	TM9SF2	ets2	dn
ENSG00000135926	TMBIM1	ets2	dn
ENSG00000143183	TMCO1	ets2	dn
ENSG00000170348	TMED10	ets2	dn
ENSG00000166557	TMED3	ets2	dn
ENSG00000184988	TMEM106A	ets2	dn
ENSG00000105677	TMEM147	ets2	dn
ENSG00000180061	TMEM150B	ets2	dn
ENSG00000170088	TMEM192	ets2	dn
ENSG00000135185	TMEM243	ets2	dn
ENSG00000153485	TMEM251	ets2	dn
ENSG00000184497	TMEM255B	ets2	dn
ENSG00000171729	TMEM51	ets2	dn
ENSG00000116209	TMEM59	ets2	dn
ENSG00000196187	TMEM63A	ets2	dn
ENSG00000164983	TMEM65	ets2	dn
ENSG00000175348	TMEM9B	ets2	dn
ENSG00000213593	TMX2	ets2	dn
ENSG00000166479	TMX3	ets2	dn
ENSG00000232810	TNF	ets2	dn
ENSG00000173530	TNFRSF10D	ets2	dn
ENSG00000067182	TNFRSF1A	ets2	dn
ENSG00000146072	TNFRSF21	ets2	dn
ENSG00000121858	TNFSF10	ets2	dn
ENSG00000239697	TNFSF12	ets2	dn
ENSG00000161955	TNFSF13	ets2	dn
ENSG00000154310	TNIK	ets2	dn
ENSG00000079308	TNS1	ets2	dn
ENSG00000136205	TNS3	ets2	dn
ENSG00000130204	TOMM40	ets2	dn
ENSG00000158882	TOMM40L	ets2	dn
ENSG00000186815	TPCN1	ets2	dn
ENSG00000140416	TPM1	ets2	dn
ENSG00000137364	TPMT	ets2	dn
ENSG00000166340	TPP1	ets2	dn
ENSG00000128294	TPST2	ets2	dn
ENSG00000100181	TPTEP1	ets2	dn
ENSG00000009790	TRAF3IP3	ets2	dn
ENSG00000182606	TRAK1	ets2	dn
ENSG00000065308	TRAM2	ets2	dn
ENSG00000168016	TRANK1	ets2	dn
ENSG00000095970	TREM2	ets2	dn
ENSG00000122779	TRIM24	ets2	dn
ENSG00000121060	TRIM25	ets2	dn
ENSG00000132256	TRIM5	ets2	dn
ENSG00000142185	TRPM2	ets2	dn
ENSG00000187688	TRPV2	ets2	dn
ENSG00000121297	TSHZ3	ets2	dn
ENSG00000108219	TSPAN14	ets2	dn
ENSG00000143643	TTC13	ets2	dn
ENSG00000103852	TTC23	ets2	dn
ENSG00000168234	TTC39C	ets2	dn
ENSG00000068724	TTC7A	ets2	dn
ENSG00000136295	TTYH3	ets2	dn
ENSG00000154127	UBASH3B	ets2	dn
ENSG00000072401	UBE2D1	ets2	dn
ENSG00000120942	UBIAD1	ets2	dn
ENSG00000158062	UBXN11	ets2	dn
ENSG00000110057	UNC93B1	ets2	dn
ENSG00000164405	UQCRQ	ets2	dn
ENSG00000142207	URB1	ets2	dn
ENSG00000103005	USB1	ets2	dn
ENSG00000158773	USF1	ets2	dn
ENSG00000170832	USP32	ets2	dn
ENSG00000152818	UTRN	ets2	dn
ENSG00000103043	VAC14	ets2	dn
ENSG00000117533	VAMP4	ets2	dn
ENSG00000118640	VAMP8	ets2	dn
ENSG00000204394	VARS1	ets2	dn
ENSG00000071246	VASH1	ets2	dn
ENSG00000125753	VASP	ets2	dn
ENSG00000141968	VAV1	ets2	dn
ENSG00000035403	VCL	ets2	dn
ENSG00000111424	VDR	ets2	dn
ENSG00000062716	VMP1	ets2	dn
ENSG00000075399	VPS9D1	ets2	dn
ENSG00000110002	VWA5A	ets2	dn
ENSG00000015285	WAS	ets2	dn
ENSG00000163625	WDFY3	ets2	dn
ENSG00000128815	WDFY4	ets2	dn
ENSG00000138442	WDR12	ets2	dn
ENSG00000227057	WDR46	ets2	dn
ENSG00000105875	WDR91	ets2	dn
ENSG00000167645	YIF1B	ets2	dn
ENSG00000166793	YPEL4	ets2	dn
ENSG00000128245	YWHAH	ets2	dn
ENSG00000163874	ZC3H12A	ets2	dn
ENSG00000165424	ZCCHC24	ets2	dn
ENSG00000152518	ZFP36L2	ets2	dn
ENSG00000039319	ZFYVE16	ets2	dn
ENSG00000072121	ZFYVE26	ets2	dn
ENSG00000174306	ZHX3	ets2	dn
ENSG00000103994	ZNF106	ets2	dn
ENSG00000197961	ZNF121	ets2	dn
ENSG00000005801	ZNF195	ets2	dn
ENSG00000165804	ZNF219	ets2	dn
ENSG00000183621	ZNF438	ets2	dn
ENSG00000142684	ZNF593	ets2	dn
ENSG00000167528	ZNF641	ets2	dn
ENSG00000143067	ZNF697	ets2	dn
ENSG00000197782	ZNF780A	ets2	dn
ENSG00000183044	ABAT	no_overlap	dn
ENSG00000146386	ABRACL	no_overlap	dn
ENSG00000278540	ACACA	no_overlap	dn
ENSG00000159640	ACE	no_overlap	dn
ENSG00000134575	ACP2	no_overlap	dn
ENSG00000102575	ACP5	no_overlap	dn
ENSG00000143382	ADAMTSL4	no_overlap	dn
ENSG00000133597	ADCK2	no_overlap	dn
ENSG00000020181	ADGRA2	no_overlap	dn
ENSG00000260101	AFTPH-DT	no_overlap	dn
ENSG00000185567	AHNAK2	no_overlap	dn
ENSG00000059573	ALDH18A1	no_overlap	dn
ENSG00000128918	ALDH1A2	no_overlap	dn
ENSG00000006534	ALDH3B1	no_overlap	dn
ENSG00000214160	ALG3	no_overlap	dn
ENSG00000013523	ANGEL1	no_overlap	dn
ENSG00000231991	ANXA2P2	no_overlap	dn
ENSG00000065000	AP3D1	no_overlap	dn
ENSG00000107282	APBA1	no_overlap	dn
ENSG00000196914	ARHGEF12	no_overlap	dn
ENSG00000110237	ARHGEF17	no_overlap	dn
ENSG00000146476	ARMT1	no_overlap	dn
ENSG00000159363	ATP13A2	no_overlap	dn
ENSG00000116459	ATP5PB	no_overlap	dn
ENSG00000128524	ATP6V1F	no_overlap	dn
ENSG00000123472	ATPAF1	no_overlap	dn
ENSG00000015475	BID	no_overlap	dn
ENSG00000176171	BNIP3	no_overlap	dn
ENSG00000261236	BOP1	no_overlap	dn
ENSG00000162813	BPNT1	no_overlap	dn
ENSG00000173369	C1QB	no_overlap	dn
ENSG00000159189	C1QC	no_overlap	dn
ENSG00000125730	C3	no_overlap	dn
ENSG00000243449	C4orf48	no_overlap	dn
ENSG00000106804	C5	no_overlap	dn
ENSG00000074410	CA12	no_overlap	dn
ENSG00000138172	CALHM2	no_overlap	dn
ENSG00000162909	CAPN2	no_overlap	dn
ENSG00000158485	CD1B	no_overlap	dn
ENSG00000085117	CD82	no_overlap	dn
ENSG00000143126	CELSR2	no_overlap	dn
ENSG00000134255	CEPT1	no_overlap	dn
ENSG00000131778	CHD1L	no_overlap	dn
ENSG00000163347	CLDN1	no_overlap	dn
ENSG00000182372	CLN8	no_overlap	dn
ENSG00000132361	CLUH	no_overlap	dn
ENSG00000162377	COA7	no_overlap	dn
ENSG00000133103	COG6	no_overlap	dn
ENSG00000140365	COMMD4	no_overlap	dn
ENSG00000105662	CRTC1	no_overlap	dn
ENSG00000184371	CSF1	no_overlap	dn
ENSG00000085733	CTTN	no_overlap	dn
ENSG00000134780	DAGLA	no_overlap	dn
ENSG00000119599	DCAF4	no_overlap	dn
ENSG00000110063	DCPS	no_overlap	dn
ENSG00000165732	DDX21	no_overlap	dn
ENSG00000140995	DEF8	no_overlap	dn
ENSG00000081791	DELE1	no_overlap	dn
ENSG00000133943	DGLUCY	no_overlap	dn
ENSG00000140403	DNAJA4	no_overlap	dn
ENSG00000150760	DOCK1	no_overlap	dn
ENSG00000130158	DOCK6	no_overlap	dn
ENSG00000115325	DOK1	no_overlap	dn
ENSG00000147443	DOK2	no_overlap	dn
ENSG00000083097	DOP1A	no_overlap	dn
ENSG00000172269	DPAGT1	no_overlap	dn
ENSG00000158163	DZIP1L	no_overlap	dn
ENSG00000169016	E2F6	no_overlap	dn
ENSG00000129521	EGLN3	no_overlap	dn
ENSG00000122877	EGR2	no_overlap	dn
ENSG00000171617	ENC1	no_overlap	dn
ENSG00000106991	ENG	no_overlap	dn
ENSG00000273604	EPOP	no_overlap	dn
ENSG00000089048	ESF1	no_overlap	dn
ENSG00000067208	EVI5	no_overlap	dn
ENSG00000196405	EVL	no_overlap	dn
ENSG00000151348	EXT2	no_overlap	dn
ENSG00000231528	FAM225A	no_overlap	dn
ENSG00000225684	FAM225B	no_overlap	dn
ENSG00000187741	FANCA	no_overlap	dn
ENSG00000203747	FCGR3A	no_overlap	dn
ENSG00000077782	FGFR1	no_overlap	dn
ENSG00000112367	FIG4	no_overlap	dn
ENSG00000188352	FOCAD	no_overlap	dn
ENSG00000282826	FRG1CP	no_overlap	dn
ENSG00000215548	FRG1JP	no_overlap	dn
ENSG00000232368	FTLP2	no_overlap	dn
ENSG00000226608	FTLP3	no_overlap	dn
ENSG00000165060	FXN	no_overlap	dn
ENSG00000143891	GALM	no_overlap	dn
ENSG00000250130	GAPDHP43	no_overlap	dn
ENSG00000196505	GDAP2	no_overlap	dn
ENSG00000168827	GFM1	no_overlap	dn
ENSG00000006625	GGCT	no_overlap	dn
ENSG00000100031	GGT1	no_overlap	dn
ENSG00000099998	GGT5	no_overlap	dn
ENSG00000114353	GNAI2	no_overlap	dn
ENSG00000113552	GNPDA1	no_overlap	dn
ENSG00000125166	GOT2	no_overlap	dn
ENSG00000138678	GPAT3	no_overlap	dn
ENSG00000152642	GPD1L	no_overlap	dn
ENSG00000148834	GSTO1	no_overlap	dn
ENSG00000122034	GTF3A	no_overlap	dn
ENSG00000188921	HACD4	no_overlap	dn
ENSG00000255398	HCAR3	no_overlap	dn
ENSG00000171720	HDAC3	no_overlap	dn
ENSG00000128731	HERC2	no_overlap	dn
ENSG00000276550	HERC2P2	no_overlap	dn
ENSG00000206149	HERC2P9	no_overlap	dn
ENSG00000237541	HLA-DQA2	no_overlap	dn
ENSG00000232629	HLA-DQB2	no_overlap	dn
ENSG00000198502	HLA-DRB5	no_overlap	dn
ENSG00000071794	HLTF	no_overlap	dn
ENSG00000100292	HMOX1	no_overlap	dn
ENSG00000149084	HSD17B12	no_overlap	dn
ENSG00000096384	HSP90AB1	no_overlap	dn
ENSG00000183199	HSP90AB3P	no_overlap	dn
ENSG00000116237	ICMT	no_overlap	dn
ENSG00000166411	IDH3A	no_overlap	dn
ENSG00000119632	IFI27L2	no_overlap	dn
ENSG00000136689	IL1RN	no_overlap	dn
ENSG00000259330	INAFM2	no_overlap	dn
ENSG00000144711	IQSEC1	no_overlap	dn
ENSG00000105655	ISYNA1	no_overlap	dn
ENSG00000161638	ITGA5	no_overlap	dn
ENSG00000143772	ITPKB	no_overlap	dn
ENSG00000152315	KCNK13	no_overlap	dn
ENSG00000100364	KIAA0930	no_overlap	dn
ENSG00000103550	KNOP1	no_overlap	dn
ENSG00000130164	LDLR	no_overlap	dn
ENSG00000168961	LGALS9	no_overlap	dn
ENSG00000266786	LGALS9DP	no_overlap	dn
ENSG00000186818	LILRB4	no_overlap	dn
ENSG00000106683	LIMK1	no_overlap	dn
ENSG00000226091	LINC00937	no_overlap	dn
ENSG00000273033	LINC02035	no_overlap	dn
ENSG00000074695	LMAN1	no_overlap	dn
ENSG00000130881	LRP3	no_overlap	dn
ENSG00000169683	LRRC45	no_overlap	dn
ENSG00000135521	LTV1	no_overlap	dn
ENSG00000160932	LY6E	no_overlap	dn
ENSG00000086015	MAST2	no_overlap	dn
ENSG00000137673	MMP7	no_overlap	dn
ENSG00000178802	MPI	no_overlap	dn
ENSG00000154889	MPPE1	no_overlap	dn
ENSG00000115364	MRPL19	no_overlap	dn
ENSG00000131368	MRPS25	no_overlap	dn
ENSG00000124532	MRS2	no_overlap	dn
ENSG00000186260	MRTFB	no_overlap	dn
ENSG00000147065	MSN	no_overlap	dn
ENSG00000125144	MT1G	no_overlap	dn
ENSG00000103707	MTFMT	no_overlap	dn
ENSG00000128641	MYO1B	no_overlap	dn
ENSG00000149294	NCAM1	no_overlap	dn
ENSG00000058804	NDC1	no_overlap	dn
ENSG00000070614	NDST1	no_overlap	dn
ENSG00000136830	NIBAN2	no_overlap	dn
ENSG00000086288	NME8	no_overlap	dn
ENSG00000151131	NOPCHAP1	no_overlap	dn
ENSG00000074181	NOTCH3	no_overlap	dn
ENSG00000025434	NR1H3	no_overlap	dn
ENSG00000099250	NRP1	no_overlap	dn
ENSG00000168268	NT5DC2	no_overlap	dn
ENSG00000244165	P2RY11	no_overlap	dn
ENSG00000122884	P4HA1	no_overlap	dn
ENSG00000072682	P4HA2	no_overlap	dn
ENSG00000156504	PABIR2	no_overlap	dn
ENSG00000145882	PCYOX1L	no_overlap	dn
ENSG00000275064	PDE4DIPP5	no_overlap	dn
ENSG00000132326	PER2	no_overlap	dn
ENSG00000114268	PFKFB4	no_overlap	dn
ENSG00000067057	PFKP	no_overlap	dn
ENSG00000161395	PGAP3	no_overlap	dn
ENSG00000125149	PHAF1	no_overlap	dn
ENSG00000069011	PITX1	no_overlap	dn
ENSG00000135549	PKIB	no_overlap	dn
ENSG00000123739	PLA2G12A	no_overlap	dn
ENSG00000214176	PLEKHM1P1	no_overlap	dn
ENSG00000114554	PLXNA1	no_overlap	dn
ENSG00000196576	PLXNB2	no_overlap	dn
ENSG00000140650	PMM2	no_overlap	dn
ENSG00000112033	PPARD	no_overlap	dn
ENSG00000155846	PPARGC1B	no_overlap	dn
ENSG00000117450	PRDX1	no_overlap	dn
ENSG00000142875	PRKACB	no_overlap	dn
ENSG00000253729	PRKDC	no_overlap	dn
ENSG00000183943	PRKX	no_overlap	dn
ENSG00000136875	PRPF4	no_overlap	dn
ENSG00000161057	PSMC2	no_overlap	dn
ENSG00000156471	PTDSS1	no_overlap	dn
ENSG00000119383	PTPA	no_overlap	dn
ENSG00000151490	PTPRO	no_overlap	dn
ENSG00000183255	PTTG1IP	no_overlap	dn
ENSG00000130021	PUDP	no_overlap	dn
ENSG00000151576	QTRT2	no_overlap	dn
ENSG00000076864	RAP1GAP	no_overlap	dn
ENSG00000228903	RASA4CP	no_overlap	dn
ENSG00000233297	RASA4DP	no_overlap	dn
ENSG00000179051	RCC2	no_overlap	dn
ENSG00000142552	RCN3	no_overlap	dn
ENSG00000237441	RGL2	no_overlap	dn
ENSG00000008853	RHOBTB2	no_overlap	dn
ENSG00000167705	RILP	no_overlap	dn
ENSG00000156990	RPUSD3	no_overlap	dn
ENSG00000140688	RUSF1	no_overlap	dn
ENSG00000058262	SEC61A1	no_overlap	dn
ENSG00000085415	SEH1L	no_overlap	dn
ENSG00000149257	SERPINH1	no_overlap	dn
ENSG00000183431	SF3A3	no_overlap	dn
ENSG00000164466	SFXN1	no_overlap	dn
ENSG00000181523	SGSH	no_overlap	dn
ENSG00000141985	SH3GL1	no_overlap	dn
ENSG00000174705	SH3PXD2B	no_overlap	dn
ENSG00000113504	SLC12A7	no_overlap	dn
ENSG00000141526	SLC16A3	no_overlap	dn
ENSG00000170190	SLC16A5	no_overlap	dn
ENSG00000079215	SLC1A3	no_overlap	dn
ENSG00000173262	SLC2A14	no_overlap	dn
ENSG00000136868	SLC31A1	no_overlap	dn
ENSG00000136867	SLC31A2	no_overlap	dn
ENSG00000181830	SLC35C1	no_overlap	dn
ENSG00000138463	SLC49A4	no_overlap	dn
ENSG00000122490	SLC66A2	no_overlap	dn
ENSG00000172123	SLFN12	no_overlap	dn
ENSG00000170365	SMAD1	no_overlap	dn
ENSG00000112320	SOBP	no_overlap	dn
ENSG00000145375	SPATA5	no_overlap	dn
ENSG00000066336	SPI1	no_overlap	dn
ENSG00000144867	SRPRB	no_overlap	dn
ENSG00000111786	SRSF9	no_overlap	dn
ENSG00000124783	SSR1	no_overlap	dn
ENSG00000166900	STX3	no_overlap	dn
ENSG00000234814	SVIL2P	no_overlap	dn
ENSG00000184292	TACSTD2	no_overlap	dn
ENSG00000103047	TANGO6	no_overlap	dn
ENSG00000169762	TAPT1	no_overlap	dn
ENSG00000263327	TAPT1-AS1	no_overlap	dn
ENSG00000120280	TASL	no_overlap	dn
ENSG00000162065	TBC1D24	no_overlap	dn
ENSG00000111490	TBC1D30	no_overlap	dn
ENSG00000172465	TCEAL1	no_overlap	dn
ENSG00000133142	TCEAL4	no_overlap	dn
ENSG00000110719	TCIRG1	no_overlap	dn
ENSG00000112561	TFEB	no_overlap	dn
ENSG00000105967	TFEC	no_overlap	dn
ENSG00000077147	TM9SF3	no_overlap	dn
ENSG00000184840	TMED9	no_overlap	dn
ENSG00000167460	TPM4	no_overlap	dn
ENSG00000281103	TRG-AS1	no_overlap	dn
ENSG00000140391	TSPAN3	no_overlap	dn
ENSG00000100304	TTLL12	no_overlap	dn
ENSG00000130338	TULP4	no_overlap	dn
ENSG00000170035	UBE2E3	no_overlap	dn
ENSG00000137288	UQCC2	no_overlap	dn
ENSG00000148429	USP6NL	no_overlap	dn
ENSG00000120800	UTP20	no_overlap	dn
ENSG00000107738	VSIR	no_overlap	dn
ENSG00000102763	VWA8	no_overlap	dn
ENSG00000164961	WASHC5	no_overlap	dn
ENSG00000065183	WDR3	no_overlap	dn
ENSG00000047056	WDR37	no_overlap	dn
ENSG00000109501	WFS1	no_overlap	dn
ENSG00000165392	WRN	no_overlap	dn
ENSG00000132530	XAF1	no_overlap	dn
ENSG00000058799	YIPF1	no_overlap	dn
ENSG00000204859	ZBTB48	no_overlap	dn
ENSG00000233621	ZC3H12A-DT	no_overlap	dn
ENSG00000144161	ZC3H8	no_overlap	dn
ENSG00000161642	ZNF385A	no_overlap	dn
ENSG00000198131	ZNF544	no_overlap	dn
ENSG00000140548	ZNF710	no_overlap	dn
ENSG00000175899	A2M	ets2	dn
ENSG00000094914	AAAS	ets2	non
ENSG00000081760	AACS	ets2	non
ENSG00000103591	AAGAB	ets2	non
ENSG00000115977	AAK1	ets2	non
ENSG00000087884	AAMDC	ets2	non
ENSG00000127837	AAMP	ets2	non
ENSG00000131043	AAR2	ets2	non
ENSG00000124608	AARS2	ets2	non
ENSG00000157426	AASDH	ets2	non
ENSG00000149313	AASDHPPT	ets2	non
ENSG00000275700	AATF	ets2	non
ENSG00000154263	ABCA10	ets2	non
ENSG00000167972	ABCA3	ets2	non
ENSG00000064687	ABCA7	ets2	non
ENSG00000141338	ABCA8	ets2	non
ENSG00000154258	ABCA9	ets2	non
ENSG00000131269	ABCB7	ets2	non
ENSG00000197150	ABCB8	ets2	non
ENSG00000150967	ABCB9	ets2	non
ENSG00000103222	ABCC1	ets2	non
ENSG00000124574	ABCC10	ets2	non
ENSG00000125257	ABCC4	ets2	non
ENSG00000114770	ABCC5	ets2	non
ENSG00000101986	ABCD1	ets2	non
ENSG00000173208	ABCD2	ets2	non
ENSG00000119688	ABCD4	ets2	non
ENSG00000204574	ABCF1	ets2	non
ENSG00000033050	ABCF2	ets2	non
ENSG00000161204	ABCF3	ets2	non
ENSG00000160179	ABCG1	ets2	non
ENSG00000100997	ABHD12	ets2	non
ENSG00000139826	ABHD13	ets2	non
ENSG00000114779	ABHD14B	ets2	non
ENSG00000168792	ABHD15	ets2	non
ENSG00000204427	ABHD16A	ets2	non
ENSG00000226981	ABHD17AP6	ets2	non
ENSG00000107362	ABHD17B	ets2	non
ENSG00000136379	ABHD17C	ets2	non
ENSG00000164074	ABHD18	ets2	non
ENSG00000158201	ABHD3	ets2	non
ENSG00000100439	ABHD4	ets2	non
ENSG00000011198	ABHD5	ets2	non
ENSG00000163686	ABHD6	ets2	non
ENSG00000127220	ABHD8	ets2	non
ENSG00000136754	ABI1	ets2	non
ENSG00000138443	ABI2	ets2	non
ENSG00000097007	ABL1	ets2	non
ENSG00000163322	ABRAXAS1	ets2	non
ENSG00000165660	ABRAXAS2	ets2	non
ENSG00000146109	ABT1	ets2	non
ENSG00000060971	ACAA1	ets2	non
ENSG00000167315	ACAA2	ets2	non
ENSG00000076555	ACACB	ets2	non
ENSG00000111271	ACAD10	ets2	non
ENSG00000240303	ACAD11	ets2	non
ENSG00000151498	ACAD8	ets2	non
ENSG00000177646	ACAD9	ets2	non
ENSG00000117054	ACADM	ets2	non
ENSG00000122971	ACADS	ets2	non
ENSG00000196177	ACADSB	ets2	non
ENSG00000072778	ACADVL	ets2	non
ENSG00000072818	ACAP1	ets2	non
ENSG00000114331	ACAP2	ets2	non
ENSG00000131584	ACAP3	ets2	non
ENSG00000075239	ACAT1	ets2	non
ENSG00000182827	ACBD3	ets2	non
ENSG00000181513	ACBD4	ets2	non
ENSG00000107897	ACBD5	ets2	non
ENSG00000230124	ACBD6	ets2	non
ENSG00000110455	ACCS	ets2	non
ENSG00000102977	ACD	ets2	non
ENSG00000177076	ACER2	ets2	non
ENSG00000087085	ACHE	ets2	non
ENSG00000100813	ACIN1	ets2	non
ENSG00000144476	ACKR3	ets2	non
ENSG00000129048	ACKR4	ets2	non
ENSG00000131473	ACLY	ets2	non
ENSG00000100412	ACO2	ets2	non
ENSG00000184227	ACOT1	ets2	non
ENSG00000162390	ACOT11	ets2	non
ENSG00000112304	ACOT13	ets2	non
ENSG00000119673	ACOT2	ets2	non
ENSG00000101473	ACOT8	ets2	non
ENSG00000087008	ACOX3	ets2	non
ENSG00000143727	ACP1	ets2	non
ENSG00000162836	ACP6	ets2	non
ENSG00000111644	ACRBP	ets2	non
ENSG00000167107	ACSF2	ets2	non
ENSG00000176715	ACSF3	ets2	non
ENSG00000151726	ACSL1	ets2	non
ENSG00000123983	ACSL3	ets2	non
ENSG00000068366	ACSL4	ets2	non
ENSG00000166743	ACSM1	ets2	non
ENSG00000005187	ACSM3	ets2	non
ENSG00000154930	ACSS1	ets2	non
ENSG00000131069	ACSS2	ets2	non
ENSG00000143632	ACTA1	ets2	non
ENSG00000107796	ACTA2	ets2	non
ENSG00000075624	ACTB	ets2	non
ENSG00000188460	ACTBP11	ets2	non
ENSG00000213763	ACTBP2	ets2	non
ENSG00000266920	ACTBP9	ets2	non
ENSG00000184009	ACTG1	ets2	non
ENSG00000231340	ACTG1P10	ets2	non
ENSG00000230581	ACTG1P14	ets2	non
ENSG00000229129	ACTG1P2	ets2	non
ENSG00000230362	ACTG1P23	ets2	non
ENSG00000229349	ACTG1P9	ets2	non
ENSG00000136518	ACTL6A	ets2	non
ENSG00000130402	ACTN4	ets2	non
ENSG00000131966	ACTR10	ets2	non
ENSG00000138107	ACTR1A	ets2	non
ENSG00000115073	ACTR1B	ets2	non
ENSG00000138071	ACTR2	ets2	non
ENSG00000133627	ACTR3B	ets2	non
ENSG00000106526	ACTR3C	ets2	non
ENSG00000101442	ACTR5	ets2	non
ENSG00000075089	ACTR6	ets2	non
ENSG00000113812	ACTR8	ets2	non
ENSG00000115170	ACVR1	ets2	non
ENSG00000135503	ACVR1B	ets2	non
ENSG00000121989	ACVR2A	ets2	non
ENSG00000114739	ACVR2B	ets2	non
ENSG00000139567	ACVRL1	ets2	non
ENSG00000119640	ACYP1	ets2	non
ENSG00000170634	ACYP2	ets2	non
ENSG00000168803	ADAL	ets2	non
ENSG00000151694	ADAM17	ets2	non
ENSG00000151651	ADAM8	ets2	non
ENSG00000168615	ADAM9	ets2	non
ENSG00000203804	ADAMTSL4-AS1	ets2	non
ENSG00000237781	ADAMTSL4-AS2	ets2	non
ENSG00000184060	ADAP2	ets2	non
ENSG00000160710	ADAR	ets2	non
ENSG00000197381	ADARB1	ets2	non
ENSG00000065457	ADAT1	ets2	non
ENSG00000173137	ADCK5	ets2	non
ENSG00000161912	ADCY10P1	ets2	non
ENSG00000129467	ADCY4	ets2	non
ENSG00000162104	ADCY9	ets2	non
ENSG00000087274	ADD1	ets2	non
ENSG00000148700	ADD3	ets2	non
ENSG00000181790	ADGRB1	ets2	non
ENSG00000111452	ADGRD1	ets2	non
ENSG00000267169	ADGRL1-AS1	ets2	non
ENSG00000197894	ADH5	ets2	non
ENSG00000233859	ADH5P4	ets2	non
ENSG00000182551	ADI1	ets2	non
ENSG00000006831	ADIPOR2	ets2	non
ENSG00000272734	ADIRF-AS1	ets2	non
ENSG00000156110	ADK	ets2	non
ENSG00000148926	ADM	ets2	non
ENSG00000101126	ADNP	ets2	non
ENSG00000101544	ADNP2	ets2	non
ENSG00000181915	ADO	ets2	non
ENSG00000128271	ADORA2A	ets2	non
ENSG00000159322	ADPGK	ets2	non
ENSG00000260898	ADPGK-AS1	ets2	non
ENSG00000144843	ADPRH	ets2	non
ENSG00000170222	ADPRM	ets2	non
ENSG00000116863	ADPRS	ets2	non
ENSG00000130706	ADRM1	ets2	non
ENSG00000185100	ADSS1	ets2	non
ENSG00000035687	ADSS2	ets2	non
ENSG00000139154	AEBP2	ets2	non
ENSG00000181026	AEN	ets2	non
ENSG00000196526	AFAP1	ets2	non
ENSG00000169129	AFAP1L2	ets2	non
ENSG00000130396	AFDN	ets2	non
ENSG00000172493	AFF1	ets2	non
ENSG00000072364	AFF4	ets2	non
ENSG00000135537	AFG1L	ets2	non
ENSG00000223959	AFG3L1P	ets2	non
ENSG00000141385	AFG3L2	ets2	non
ENSG00000183077	AFMID	ets2	non
ENSG00000119844	AFTPH	ets2	non
ENSG00000038002	AGA	ets2	non
ENSG00000230869	AGAP10P	ets2	non
ENSG00000265018	AGAP12P	ets2	non
ENSG00000279058	AGAP14P	ets2	non
ENSG00000135439	AGAP2	ets2	non
ENSG00000133612	AGAP3	ets2	non
ENSG00000188234	AGAP4	ets2	non
ENSG00000204149	AGAP6	ets2	non
ENSG00000264204	AGAP7P	ets2	non
ENSG00000204172	AGAP9	ets2	non
ENSG00000146856	AGBL3	ets2	non
ENSG00000084693	AGBL5	ets2	non
ENSG00000204305	AGER	ets2	non
ENSG00000173744	AGFG1	ets2	non
ENSG00000106351	AGFG2	ets2	non
ENSG00000164252	AGGF1	ets2	non
ENSG00000006530	AGK	ets2	non
ENSG00000162688	AGL	ets2	non
ENSG00000123908	AGO2	ets2	non
ENSG00000126070	AGO3	ets2	non
ENSG00000204310	AGPAT1	ets2	non
ENSG00000169692	AGPAT2	ets2	non
ENSG00000160216	AGPAT3	ets2	non
ENSG00000026652	AGPAT4	ets2	non
ENSG00000155189	AGPAT5	ets2	non
ENSG00000018510	AGPS	ets2	non
ENSG00000135049	AGTPBP1	ets2	non
ENSG00000153207	AHCTF1	ets2	non
ENSG00000226121	AHCTF1P1	ets2	non
ENSG00000101444	AHCY	ets2	non
ENSG00000168710	AHCYL1	ets2	non
ENSG00000158467	AHCYL2	ets2	non
ENSG00000135541	AHI1	ets2	non
ENSG00000124942	AHNAK	ets2	non
ENSG00000100591	AHSA1	ets2	non
ENSG00000173209	AHSA2P	ets2	non
ENSG00000186063	AIDA	ets2	non
ENSG00000230154	AIDAP1	ets2	non
ENSG00000251429	AIDAP2	ets2	non
ENSG00000156709	AIFM1	ets2	non
ENSG00000042286	AIFM2	ets2	non
ENSG00000146416	AIG1	ets2	non
ENSG00000163568	AIM2	ets2	non
ENSG00000164022	AIMP1	ets2	non
ENSG00000106305	AIMP2	ets2	non
ENSG00000110711	AIP	ets2	non
ENSG00000232434	AJM1	ets2	non
ENSG00000129474	AJUBA	ets2	non
ENSG00000004455	AK2	ets2	non
ENSG00000147853	AK3	ets2	non
ENSG00000162433	AK4	ets2	non
ENSG00000263535	AK4P1	ets2	non
ENSG00000233381	AK4P3	ets2	non
ENSG00000085231	AK6	ets2	non
ENSG00000165695	AK8	ets2	non
ENSG00000155085	AK9	ets2	non
ENSG00000121057	AKAP1	ets2	non
ENSG00000108599	AKAP10	ets2	non
ENSG00000023516	AKAP11	ets2	non
ENSG00000170776	AKAP13	ets2	non
ENSG00000197976	AKAP17A	ets2	non
ENSG00000118507	AKAP7	ets2	non
ENSG00000105127	AKAP8	ets2	non
ENSG00000011243	AKAP8L	ets2	non
ENSG00000127914	AKAP9	ets2	non
ENSG00000166452	AKIP1	ets2	non
ENSG00000174574	AKIRIN1	ets2	non
ENSG00000135334	AKIRIN2	ets2	non
ENSG00000187134	AKR1C1	ets2	non
ENSG00000215267	AKR1C7P	ets2	non
ENSG00000165568	AKR1E2	ets2	non
ENSG00000053371	AKR7A2	ets2	non
ENSG00000142208	AKT1	ets2	non
ENSG00000204673	AKT1S1	ets2	non
ENSG00000105221	AKT2	ets2	non
ENSG00000117020	AKT3	ets2	non
ENSG00000166971	AKTIP	ets2	non
ENSG00000023330	ALAS1	ets2	non
ENSG00000170017	ALCAM	ets2	non
ENSG00000161618	ALDH16A1	ets2	non
ENSG00000259583	ALDH1A3-AS1	ets2	non
ENSG00000111275	ALDH2	ets2	non
ENSG00000159423	ALDH4A1	ets2	non
ENSG00000112294	ALDH5A1	ets2	non
ENSG00000119711	ALDH6A1	ets2	non
ENSG00000149925	ALDOA	ets2	non
ENSG00000109107	ALDOC	ets2	non
ENSG00000139133	ALG10	ets2	non
ENSG00000175548	ALG10B	ets2	non
ENSG00000253710	ALG11	ets2	non
ENSG00000182858	ALG12	ets2	non
ENSG00000101901	ALG13	ets2	non
ENSG00000172339	ALG14	ets2	non
ENSG00000253981	ALG1L13P	ets2	non
ENSG00000120697	ALG5	ets2	non
ENSG00000088035	ALG6	ets2	non
ENSG00000086848	ALG9	ets2	non
ENSG00000100601	ALKBH1	ets2	non
ENSG00000166199	ALKBH3	ets2	non
ENSG00000160993	ALKBH4	ets2	non
ENSG00000091542	ALKBH5	ets2	non
ENSG00000239382	ALKBH6	ets2	non
ENSG00000125652	ALKBH7	ets2	non
ENSG00000137760	ALKBH8	ets2	non
ENSG00000116127	ALMS1	ets2	non
ENSG00000215067	ALOX12-AS1	ets2	non
ENSG00000161905	ALOX15	ets2	non
ENSG00000073331	ALPK1	ets2	non
ENSG00000136383	ALPK3	ets2	non
ENSG00000003393	ALS2	ets2	non
ENSG00000183684	ALYREF	ets2	non
ENSG00000110497	AMBRA1	ets2	non
ENSG00000123505	AMD1	ets2	non
ENSG00000162066	AMDHD2	ets2	non
ENSG00000184675	AMER1	ets2	non
ENSG00000159461	AMFR	ets2	non
ENSG00000181754	AMIGO1	ets2	non
ENSG00000101935	AMMECR1	ets2	non
ENSG00000151743	AMN1	ets2	non
ENSG00000133805	AMPD3	ets2	non
ENSG00000240038	AMY2B	ets2	non
ENSG00000174945	AMZ1	ets2	non
ENSG00000196704	AMZ2	ets2	non
ENSG00000214174	AMZ2P1	ets2	non
ENSG00000153107	ANAPC1	ets2	non
ENSG00000164162	ANAPC10	ets2	non
ENSG00000141552	ANAPC11	ets2	non
ENSG00000129055	ANAPC13	ets2	non
ENSG00000110200	ANAPC15	ets2	non
ENSG00000233673	ANAPC1P1	ets2	non
ENSG00000285793	ANAPC1P2	ets2	non
ENSG00000176248	ANAPC2	ets2	non
ENSG00000053900	ANAPC4	ets2	non
ENSG00000089053	ANAPC5	ets2	non
ENSG00000196510	ANAPC7	ets2	non
ENSG00000174606	ANGEL2	ets2	non
ENSG00000130812	ANGPTL6	ets2	non
ENSG00000151687	ANKAR	ets2	non
ENSG00000131503	ANKHD1	ets2	non
ENSG00000254996	ANKHD1-EIF4EBP3	ets2	non
ENSG00000001629	ANKIB1	ets2	non
ENSG00000144504	ANKMY1	ets2	non
ENSG00000106524	ANKMY2	ets2	non
ENSG00000164331	ANKRA2	ets2	non
ENSG00000088448	ANKRD10	ets2	non
ENSG00000229152	ANKRD10-IT1	ets2	non
ENSG00000231686	ANKRD11P2	ets2	non
ENSG00000101745	ANKRD12	ets2	non
ENSG00000076513	ANKRD13A	ets2	non
ENSG00000118454	ANKRD13C	ets2	non
ENSG00000172932	ANKRD13D	ets2	non
ENSG00000134461	ANKRD16	ets2	non
ENSG00000132466	ANKRD17	ets2	non
ENSG00000186481	ANKRD20A5P	ets2	non
ENSG00000089847	ANKRD24	ets2	non
ENSG00000107890	ANKRD26	ets2	non
ENSG00000105186	ANKRD27	ets2	non
ENSG00000206560	ANKRD28	ets2	non
ENSG00000135976	ANKRD36	ets2	non
ENSG00000196912	ANKRD36B	ets2	non
ENSG00000174501	ANKRD36C	ets2	non
ENSG00000186352	ANKRD37	ets2	non
ENSG00000154945	ANKRD40	ets2	non
ENSG00000137494	ANKRD42	ets2	non
ENSG00000247137	ANKRD42-DT	ets2	non
ENSG00000065413	ANKRD44	ets2	non
ENSG00000236977	ANKRD44-IT1	ets2	non
ENSG00000186106	ANKRD46	ets2	non
ENSG00000168876	ANKRD49	ets2	non
ENSG00000151458	ANKRD50	ets2	non
ENSG00000139645	ANKRD52	ets2	non
ENSG00000100124	ANKRD54	ets2	non
ENSG00000135299	ANKRD6	ets2	non
ENSG00000156381	ANKRD9	ets2	non
ENSG00000064999	ANKS1A	ets2	non
ENSG00000168096	ANKS3	ets2	non
ENSG00000163516	ANKZF1	ets2	non
ENSG00000185101	ANO9	ets2	non
ENSG00000136938	ANP32B	ets2	non
ENSG00000143401	ANP32E	ets2	non
ENSG00000103254	ANTKMT	ets2	non
ENSG00000135046	ANXA1	ets2	non
ENSG00000213406	ANXA2P1	ets2	non
ENSG00000138772	ANXA3	ets2	non
ENSG00000196975	ANXA4	ets2	non
ENSG00000138279	ANXA7	ets2	non
ENSG00000002726	AOC1	ets2	non
ENSG00000131480	AOC2	ets2	non
ENSG00000148120	AOPEP	ets2	non
ENSG00000138660	AP1AR	ets2	non
ENSG00000166747	AP1G1	ets2	non
ENSG00000213983	AP1G2	ets2	non
ENSG00000258727	AP1G2-AS1	ets2	non
ENSG00000072958	AP1M1	ets2	non
ENSG00000106367	AP1S1	ets2	non
ENSG00000182287	AP1S2	ets2	non
ENSG00000152056	AP1S3	ets2	non
ENSG00000196961	AP2A1	ets2	non
ENSG00000183020	AP2A2	ets2	non
ENSG00000006125	AP2B1	ets2	non
ENSG00000161203	AP2M1	ets2	non
ENSG00000132842	AP3B1	ets2	non
ENSG00000185009	AP3M1	ets2	non
ENSG00000070718	AP3M2	ets2	non
ENSG00000177879	AP3S1	ets2	non
ENSG00000157823	AP3S2	ets2	non
ENSG00000081014	AP4E1	ets2	non
ENSG00000221838	AP4M1	ets2	non
ENSG00000100478	AP4S1	ets2	non
ENSG00000254470	AP5B1	ets2	non
ENSG00000053770	AP5M1	ets2	non
ENSG00000125843	AP5S1	ets2	non
ENSG00000242802	AP5Z1	ets2	non
ENSG00000120868	APAF1	ets2	non
ENSG00000163697	APBB2	ets2	non
ENSG00000113108	APBB3	ets2	non
ENSG00000134982	APC	ets2	non
ENSG00000164062	APEH	ets2	non
ENSG00000100823	APEX1	ets2	non
ENSG00000169188	APEX2	ets2	non
ENSG00000117362	APH1A	ets2	non
ENSG00000138613	APH1B	ets2	non
ENSG00000166181	API5	ets2	non
ENSG00000234558	API5P1	ets2	non
ENSG00000149089	APIP	ets2	non
ENSG00000101474	APMAP	ets2	non
ENSG00000244509	APOBEC3C	ets2	non
ENSG00000128394	APOBEC3F	ets2	non
ENSG00000239713	APOBEC3G	ets2	non
ENSG00000100298	APOBEC3H	ets2	non
ENSG00000130208	APOC1	ets2	non
ENSG00000100342	APOL1	ets2	non
ENSG00000128335	APOL2	ets2	non
ENSG00000128284	APOL3	ets2	non
ENSG00000221963	APOL6	ets2	non
ENSG00000184831	APOO	ets2	non
ENSG00000155008	APOOL	ets2	non
ENSG00000062725	APPBP2	ets2	non
ENSG00000157500	APPL1	ets2	non
ENSG00000136044	APPL2	ets2	non
ENSG00000198931	APRT	ets2	non
ENSG00000214293	APTR	ets2	non
ENSG00000137074	APTX	ets2	non
ENSG00000103569	AQP9	ets2	non
ENSG00000021776	AQR	ets2	non
ENSG00000078061	ARAF	ets2	non
ENSG00000095139	ARCN1	ets2	non
ENSG00000119682	AREL1	ets2	non
ENSG00000143761	ARF1	ets2	non
ENSG00000134287	ARF3	ets2	non
ENSG00000168374	ARF4	ets2	non
ENSG00000004059	ARF5	ets2	non
ENSG00000101199	ARFGAP1	ets2	non
ENSG00000149182	ARFGAP2	ets2	non
ENSG00000242247	ARFGAP3	ets2	non
ENSG00000066777	ARFGEF1	ets2	non
ENSG00000124198	ARFGEF2	ets2	non
ENSG00000164144	ARFIP1	ets2	non
ENSG00000132254	ARFIP2	ets2	non
ENSG00000101246	ARFRP1	ets2	non
ENSG00000071205	ARHGAP10	ets2	non
ENSG00000198826	ARHGAP11A	ets2	non
ENSG00000247728	ARHGAP11B-DT	ets2	non
ENSG00000165322	ARHGAP12	ets2	non
ENSG00000075884	ARHGAP15	ets2	non
ENSG00000213390	ARHGAP19	ets2	non
ENSG00000107863	ARHGAP21	ets2	non
ENSG00000128805	ARHGAP22	ets2	non
ENSG00000163219	ARHGAP25	ets2	non
ENSG00000145819	ARHGAP26	ets2	non
ENSG00000267472	ARHGAP27P2	ets2	non
ENSG00000134909	ARHGAP32	ets2	non
ENSG00000004777	ARHGAP33	ets2	non
ENSG00000160007	ARHGAP35	ets2	non
ENSG00000100852	ARHGAP5	ets2	non
ENSG00000047648	ARHGAP6	ets2	non
ENSG00000141522	ARHGDIA	ets2	non
ENSG00000076928	ARHGEF1	ets2	non
ENSG00000104880	ARHGEF18	ets2	non
ENSG00000273002	ARHGEF2-AS2	ets2	non
ENSG00000163947	ARHGEF3	ets2	non
ENSG00000102606	ARHGEF7	ets2	non
ENSG00000131089	ARHGEF9	ets2	non
ENSG00000117713	ARID1A	ets2	non
ENSG00000049618	ARID1B	ets2	non
ENSG00000189079	ARID2	ets2	non
ENSG00000116017	ARID3A	ets2	non
ENSG00000032219	ARID4A	ets2	non
ENSG00000054267	ARID4B	ets2	non
ENSG00000196843	ARID5A	ets2	non
ENSG00000166233	ARIH1	ets2	non
ENSG00000177479	ARIH2	ets2	non
ENSG00000120805	ARL1	ets2	non
ENSG00000175414	ARL10	ets2	non
ENSG00000169379	ARL13B	ets2	non
ENSG00000152219	ARL14EP	ets2	non
ENSG00000185305	ARL15	ets2	non
ENSG00000214087	ARL16	ets2	non
ENSG00000185829	ARL17A	ets2	non
ENSG00000228696	ARL17B	ets2	non
ENSG00000213465	ARL2	ets2	non
ENSG00000102931	ARL2BP	ets2	non
ENSG00000138175	ARL3	ets2	non
ENSG00000122644	ARL4A	ets2	non
ENSG00000248780	ARL4AP2	ets2	non
ENSG00000218996	ARL4AP5	ets2	non
ENSG00000188042	ARL4C	ets2	non
ENSG00000162980	ARL5A	ets2	non
ENSG00000165997	ARL5B	ets2	non
ENSG00000113966	ARL6	ets2	non
ENSG00000170540	ARL6IP1	ets2	non
ENSG00000144746	ARL6IP5	ets2	non
ENSG00000177917	ARL6IP6	ets2	non
ENSG00000143862	ARL8A	ets2	non
ENSG00000134108	ARL8B	ets2	non
ENSG00000104442	ARMC1	ets2	non
ENSG00000170632	ARMC10	ets2	non
ENSG00000178660	ARMC10P1	ets2	non
ENSG00000140691	ARMC5	ets2	non
ENSG00000105676	ARMC6	ets2	non
ENSG00000125449	ARMC7	ets2	non
ENSG00000114098	ARMC8	ets2	non
ENSG00000184867	ARMCX2	ets2	non
ENSG00000102401	ARMCX3	ets2	non
ENSG00000196440	ARMCX4	ets2	non
ENSG00000125962	ARMCX5	ets2	non
ENSG00000198960	ARMCX6	ets2	non
ENSG00000204072	ARMCX7P	ets2	non
ENSG00000120029	ARMH3	ets2	non
ENSG00000143437	ARNT	ets2	non
ENSG00000133794	ARNTL	ets2	non
ENSG00000241685	ARPC1A	ets2	non
ENSG00000163466	ARPC2	ets2	non
ENSG00000111229	ARPC3	ets2	non
ENSG00000226284	ARPC3P1	ets2	non
ENSG00000256745	ARPC3P3	ets2	non
ENSG00000241553	ARPC4	ets2	non
ENSG00000136950	ARPC5L	ets2	non
ENSG00000141480	ARRB2	ets2	non
ENSG00000197070	ARRDC1	ets2	non
ENSG00000203993	ARRDC1-AS1	ets2	non
ENSG00000105643	ARRDC2	ets2	non
ENSG00000113369	ARRDC3	ets2	non
ENSG00000281357	ARRDC3-AS1	ets2	non
ENSG00000205784	ARRDC5	ets2	non
ENSG00000100299	ARSA	ets2	non
ENSG00000113273	ARSB	ets2	non
ENSG00000006756	ARSD	ets2	non
ENSG00000141337	ARSG	ets2	non
ENSG00000173409	ARV1	ets2	non
ENSG00000153317	ASAP1	ets2	non
ENSG00000280543	ASAP1-IT2	ets2	non
ENSG00000151693	ASAP2	ets2	non
ENSG00000065802	ASB1	ets2	non
ENSG00000196372	ASB13	ets2	non
ENSG00000267080	ASB16-AS1	ets2	non
ENSG00000148331	ASB6	ets2	non
ENSG00000183475	ASB7	ets2	non
ENSG00000177981	ASB8	ets2	non
ENSG00000138303	ASCC1	ets2	non
ENSG00000100325	ASCC2	ets2	non
ENSG00000112249	ASCC3	ets2	non
ENSG00000111875	ASF1A	ets2	non
ENSG00000105011	ASF1B	ets2	non
ENSG00000116539	ASH1L	ets2	non
ENSG00000235919	ASH1L-AS1	ets2	non
ENSG00000129691	ASH2L	ets2	non
ENSG00000126522	ASL	ets2	non
ENSG00000236017	ASMTL-AS1	ets2	non
ENSG00000070669	ASNS	ets2	non
ENSG00000138381	ASNSD1	ets2	non
ENSG00000128203	ASPHD2	ets2	non
ENSG00000169696	ASPSCR1	ets2	non
ENSG00000034533	ASTE1	ets2	non
ENSG00000143970	ASXL2	ets2	non
ENSG00000138138	ATAD1	ets2	non
ENSG00000156802	ATAD2	ets2	non
ENSG00000119778	ATAD2B	ets2	non
ENSG00000197785	ATAD3A	ets2	non
ENSG00000160072	ATAD3B	ets2	non
ENSG00000176208	ATAD5	ets2	non
ENSG00000137343	ATAT1	ets2	non
ENSG00000107669	ATE1	ets2	non
ENSG00000123268	ATF1	ets2	non
ENSG00000115966	ATF2	ets2	non
ENSG00000256167	ATF4P4	ets2	non
ENSG00000118217	ATF6	ets2	non
ENSG00000213676	ATF6B	ets2	non
ENSG00000170653	ATF7	ets2	non
ENSG00000171681	ATF7IP	ets2	non
ENSG00000166669	ATF7IP2	ets2	non
ENSG00000152348	ATG10	ets2	non
ENSG00000123395	ATG101	ets2	non
ENSG00000145782	ATG12	ets2	non
ENSG00000175224	ATG13	ets2	non
ENSG00000126775	ATG14	ets2	non
ENSG00000085978	ATG16L1	ets2	non
ENSG00000168010	ATG16L2	ets2	non
ENSG00000110046	ATG2A	ets2	non
ENSG00000066739	ATG2B	ets2	non
ENSG00000144848	ATG3	ets2	non
ENSG00000101844	ATG4A	ets2	non
ENSG00000168397	ATG4B	ets2	non
ENSG00000125703	ATG4C	ets2	non
ENSG00000130734	ATG4D	ets2	non
ENSG00000057663	ATG5	ets2	non
ENSG00000198925	ATG9A	ets2	non
ENSG00000119787	ATL2	ets2	non
ENSG00000184743	ATL3	ets2	non
ENSG00000149311	ATM	ets2	non
ENSG00000166454	ATMIN	ets2	non
ENSG00000111676	ATN1	ets2	non
ENSG00000177556	ATOX1	ets2	non
ENSG00000145246	ATP10D	ets2	non
ENSG00000068650	ATP11A	ets2	non
ENSG00000058063	ATP11B	ets2	non
ENSG00000203865	ATP1A1-AS1	ets2	non
ENSG00000143153	ATP1B1	ets2	non
ENSG00000129244	ATP1B2	ets2	non
ENSG00000166896	ATP23	ets2	non
ENSG00000174437	ATP2A2	ets2	non
ENSG00000271614	ATP2B1-AS1	ets2	non
ENSG00000058668	ATP2B4	ets2	non
ENSG00000152234	ATP5F1A	ets2	non
ENSG00000110955	ATP5F1B	ets2	non
ENSG00000165629	ATP5F1C	ets2	non
ENSG00000099624	ATP5F1D	ets2	non
ENSG00000124172	ATP5F1E	ets2	non
ENSG00000130770	ATP5IF1	ets2	non
ENSG00000159199	ATP5MC1	ets2	non
ENSG00000135390	ATP5MC2	ets2	non
ENSG00000154518	ATP5MC3	ets2	non
ENSG00000169020	ATP5ME	ets2	non
ENSG00000241468	ATP5MF	ets2	non
ENSG00000167283	ATP5MG	ets2	non
ENSG00000156411	ATP5MJ	ets2	non
ENSG00000173915	ATP5MK	ets2	non
ENSG00000167863	ATP5PD	ets2	non
ENSG00000154723	ATP5PF	ets2	non
ENSG00000241837	ATP5PO	ets2	non
ENSG00000205464	ATP6AP1L	ets2	non
ENSG00000185344	ATP6V0A2	ets2	non
ENSG00000185883	ATP6V0C	ets2	non
ENSG00000159720	ATP6V0D1	ets2	non
ENSG00000113732	ATP6V0E1	ets2	non
ENSG00000147416	ATP6V1B2	ets2	non
ENSG00000100554	ATP6V1D	ets2	non
ENSG00000131100	ATP6V1E1	ets2	non
ENSG00000256293	ATP6V1E1P3	ets2	non
ENSG00000250565	ATP6V1E2	ets2	non
ENSG00000136888	ATP6V1G1	ets2	non
ENSG00000165240	ATP7A	ets2	non
ENSG00000123191	ATP7B	ets2	non
ENSG00000124406	ATP8A1	ets2	non
[truncated: 10,805 more rows]
