# Supplementary material for: A disease-associated gene desert directs macrophage inflammation through ETS2
Source: Nature. 2024 Jun 5;630(8016):447–56. doi: 10.1038/s41586-024-07501-1 (PMC11168933; doi:10.1038/s41586-024-07501-1)
Supplement: Supplementary file 19 — Source Data Extended Data Fig. 10 [file 41586_2024_7501_MOESM19_ESM.xlsx]

## Sheet: 10a
rs2836882 allele frequency in modern global populations
Data from 1000 Genomes Project plotted using Geography of Genetic Variants Browser: https://popgen.uchicago.edu/ggv/

## Sheet: 10b
Archaic Human	Source
Denisovan	European Nucleotide Archive (ERP001519)
Neanderthal - Altai	European Nucleotide Archive (ERP002097)
Neanderthal - Vindija	European Nucleotide Archive (PRJEB21157)
Neanderthal - Chagyrskaya	http://ftp.eva.mpg.de/neandertal/Chagyrskaya/VCF/
Neanderthal-Denosovan F1	European Nucleotide Archive (PRJEB24663)
Neanderthal - Goyet	European Nucleotide Archive (ERP024171)
Neanderthal - Les Cottes	European Nucleotide Archive (ERP024176)
Neanderthal - Mezmaiskaya2	European Nucleotide Archive (PRJEB21195)
Neanderthal - Spy	European Nucleotide Archive (ERP024186)

## Sheet: 10c
Inferred genealogy of rs2836882 age
Genome-wide genealogies obtained from Simons Genome Diversity Project: https://www.dropbox.com/sh/2gjyxe3kqzh932o/AAAQcipCHnySgEB873t9EQjNa?dl=0
Code available on GitHub: https://github.com/JamesLeeLab/chr21q22_manuscript
